# Supplementary material for: circRNAprofiler: an R-based computational framework for the downstream analysis of circular RNAs
Source: BMC Bioinformatics. 2020 Apr 29;21:164. doi: 10.1186/s12859-020-3500-3 (PMC7191743; doi:10.1186/s12859-020-3500-3)
Supplement: Supplementary file 2 — Additional file 2. circRNAs detected in human hearts. This file contains circRNAs detected in human control hearts (C1, C2, C3), dilated cardiomyopathy (D1, D2, D3) tissues and hypertrophic cardiomyopathy (H1, H2, H3) tissues with 3 different circRNA detection tools: CircMarker (cm), MapSplice2 (ms) and NCLscan (ns). Results of the circRNA differential expression analysis. Human circRNAs conserved to mouse. [file 12859_2020_3500_MOESM2_ESM.xlsx]

## Sheet: All detected circRNAs
Table showing the circRNAs detected in human control heart (C1, C2, C3), dilated cardiomyopathy (D1, D2, D3) tissues and hypertrophic cardiomyopathy (H1, H2, H3) tissues with 3 different circRNA detection tools: CircMarker (cm), MapSplice2 (ms) and NCLscan (ns).
id	gene	strand	chrom	startUpBSE	endDownBSE	tool	C1	C2	C3	D1	D2	D3	H1	H2	H3
ABHD2:+:chr15:89656956:89659752	ABHD2	+	chr15	89656956	89659752	ms	35	11	38	48	38	12	34	44	41
ACVR2A:+:chr2:148653870:148657467	ACVR2A	+	chr2	148653870	148657467	ms	56	11	76	56	121	10	37	85	112
AFF1:+:chr4:87967318:87968746	AFF1	+	chr4	87967318	87968746	ms	47	5	34	48	47	5	54	10	30
AGTPBP1:-:chr9:88248289:88190230	AGTPBP1	-	chr9	88248289	88190230	ms	40	23	63	56	65	18	95	67	53
AGTPBP1:-:chr9:88248289:88200378	AGTPBP1	-	chr9	88248289	88200378	ms	13	3	19	26	43	7	20	32	23
AGTPBP1:-:chr9:88248289:88211277	AGTPBP1	-	chr9	88248289	88211277	ms	5	11	24	27	38	5	54	28	41
AGTPBP1:-:chr9:88248289:88233898	AGTPBP1	-	chr9	88248289	88233898	ms	50	11	50	71	101	7	81	87	110
ALPK2:-:chr18:56247780:56246046	ALPK2	-	chr18	56247780	56246046	ms	195	54	262	156	209	32	250	358	575
ALPK2:-:chr18:56248871:56246046	ALPK2	-	chr18	56248871	56246046	ms	28	6	31	13	19	6	3	62	54
AMY2B:+:chr1:104108057:104118162	AMY2B	+	chr1	104108057	104118162	ms	79	15	76	147	140	32	224	93	152
ANK1:-:chr8:41519459:41518948	ANK1	-	chr8	41519459	41518948	ms	74	6	61	29	125	4	75	97	113
ANKIB1:+:chr7:91924203:91957214	ANKIB1	+	chr7	91924203	91957214	ms	29	3	54	82	27	11	139	74	97
ANKRD12:+:chr18:9182380:9221997	ANKRD12	+	chr18	9182380	9221997	ms	89	19	188	101	180	16	112	139	203
ANKRD12:+:chr18:9195549:9221997	ANKRD12	+	chr18	9195549	9221997	ms	32	5	45	26	109	6	79	51	84
ANO5:+:chr11:22225350:22261230	ANO5	+	chr11	22225350	22261230	ms	35	11	43	81	64	10	36	69	46
APPL1:+:chr3:57276884:57301820	APPL1	+	chr3	57276884	57301820	ms	18	6	37	25	86	14	43	38	31
ARHGAP10:+:chr4:148778704:148803083	ARHGAP10	+	chr4	148778704	148803083	ms	82	12	64	104	149	7	136	123	106
ARHGAP10:+:chr4:148860976:148876525	ARHGAP10	+	chr4	148860976	148876525	ms	25	15	31	60	65	4	49	40	87
ARHGAP26:+:chr5:142416761:142437312	ARHGAP26	+	chr5	142416761	142437312	ms	41	5	17	26	89	6	45	31	114
ARHGAP5:+:chr14:32559708:32563592	ARHGAP5	+	chr14	32559708	32563592	ms	70	18	54	116	130	22	129	183	242
ARHGEF12:+:chr11:120345269:120348235	ARHGEF12	+	chr11	120345269	120348235	ms	29	5	55	49	74	9	34	31	47
ASPH:-:chr8:62566219:62531537	ASPH	-	chr8	62566219	62531537	ms	38	3	49	67	66	6	48	26	56
ASPH:-:chr8:62596747:62593527	ASPH	-	chr8	62596747	62593527	ms	29	6	65	81	66	7	65	17	60
BACH1:+:chr21:30693542:30702014	BACH1	+	chr21	30693542	30702014	ms	31	3	29	74	82	7	73	119	92
BMPR2:+:chr2:203329532:203332412	BMPR2	+	chr2	203329532	203332412	ms	38	14	94	89	119	20	86	77	126
BPTF:+:chr17:65941525:65972074	BPTF	+	chr17	65941525	65972074	ms	64	18	76	135	142	23	121	183	135
BTBD10:-:chr11:13466728:13435077	BTBD10	-	chr11	13466728	13435077	ms	28	6	15	75	35	14	24	42	38
CACNA1C:+:chr12:2613602:2622150	CACNA1C	+	chr12	2613602	2622150	ms	120	18	90	105	216	16	103	152	212
CAMK2D:-:chr4:114421667:114376882	CAMK2D	-	chr4	114421667	114376882	ms	91	8	172	116	125	8	58	35	70
CAMSAP2:+:chr1:200816768:200822623	CAMSAP2	+	chr1	200816768	200822623	ms	78	26	103	49	131	9	98	97	136
CAPRIN1:+:chr11:34093273:34098189	CAPRIN1	+	chr11	34093273	34098189	ms	41	10	28	32	42	5	11	19	46
CCDC126:+:chr7:23650790:23651172	CCDC126	+	chr7	23650790	23651172	ms	29	3	56	36	95	5	97	50	34
CCDC66:+:chr3:56626998:56628056	CCDC66	+	chr3	56626998	56628056	ms	28	5	56	40	87	16	30	27	67
CCDC7:+:chr10:32740520:32762951	CCDC7	+	chr10	32740520	32762951	ms	64	8	41	92	83	14	31	75	111
CCDC91:+:chr12:28458582:28460682	CCDC91	+	chr12	28458582	28460682	ms	27	5	18	26	58	9	33	42	71
CCSER2:+:chr10:86177527:86185649	CCSER2	+	chr10	86177527	86185649	ms	27	5	16	8	60	3	13	22	19
CCSER2:+:chr10:86198268:86237420	CCSER2	+	chr10	86198268	86237420	ms	19	10	42	96	96	16	61	65	114
CD36:+:chr7:80275404:80303463	CD36	+	chr7	80275404	80303463	ms	32	9	23	29	54	7	56	12	59
CDK8:+:chr13:26974590:26975761	CDK8	+	chr13	26974590	26975761	ms	10	5	28	14	28	4	15	25	14
CDYL:+:chr6:4891947:4892613	CDYL	+	chr6	4891947	4892613	ms	39	3	50	60	109	9	29	34	65
CEP192:+:chr18:12999420:13019205	CEP192	+	chr18	12999420	13019205	ms	43	17	65	73	142	20	51	40	139
CEP192:+:chr18:12999420:13030607	CEP192	+	chr18	12999420	13030607	ms	81	15	98	105	188	20	88	187	198
CERS6:+:chr2:169547544:169574488	CERS6	+	chr2	169547544	169574488	ms	30	3	45	43	97	9	48	30	40
CFLAR:+:chr2:202010101:202014558	CFLAR	+	chr2	202010101	202014558	ms	47	8	22	72	89	11	75	46	32
CHD9:+:chr16:53175091:53191453	CHD9	+	chr16	53175091	53191453	ms	38	4	44	62	99	9	60	34	118
CHD9:+:chr16:53189838:53191453	CHD9	+	chr16	53189838	53191453	ms	14	5	3	22	36	8	28	30	32
CLASP1:-:chr2:122363756:122363277	CLASP1	-	chr2	122363756	122363277	ms	11	3	8	14	7	7	7	34	18
CLNS1A:-:chr11:77336863:77330651	CLNS1A	-	chr11	77336863	77330651	ms	25	6	14	26	54	5	24	11	42
CORO1C:-:chr12:109048186:109046048	CORO1C	-	chr12	109048186	109046048	ms	145	26	121	152	276	20	144	134	148
CSNK1G3:+:chr5:122881111:122893258	CSNK1G3	+	chr5	122881111	122893258	ms	135	25	152	139	153	16	126	142	210
CWC27:+:chr5:64084778:64100213	CWC27	+	chr5	64084778	64100213	ms	6	6	26	26	19	5	10	8	25
CYP2J2:-:chr1:60381772:60366637	CYP2J2	-	chr1	60381772	60366637	ms	26	6	20	44	100	11	83	136	131
DEK:-:chr6:18258636:18236683	DEK	-	chr6	18258636	18236683	ms	41	15	64	98	62	5	65	68	48
DENND1B:-:chr1:197627499:197611841	DENND1B	-	chr1	197627499	197611841	ms	25	5	32	20	36	3	21	26	34
DNAJC3:+:chr13:96409898:96416207	DNAJC3	+	chr13	96409898	96416207	ms	57	9	80	55	108	8	38	54	81
ELF2:-:chr4:140060651:140046318	ELF2	-	chr4	140060651	140046318	ms	12	9	45	39	43	6	32	26	59
EPB41L2:-:chr6:131277639:131247745	EPB41L2	-	chr6	131277639	131247745	ms	90	26	84	98	193	12	68	107	136
EPB41L2:-:chr6:131277639:131276245	EPB41L2	-	chr6	131277639	131276245	ms	59	17	45	34	23	8	38	38	44
EPB41L5:+:chr2:120885264:120903865	EPB41L5	+	chr2	120885264	120903865	ms	60	18	38	20	85	4	24	56	88
EPB41L5:+:chr2:120885264:120932580	EPB41L5	+	chr2	120885264	120932580	ms	27	7	38	42	97	15	31	29	100
ERC1:+:chr12:1136914:1137738	ERC1	+	chr12	1136914	1137738	ms	16	7	18	31	42	3	5	26	22
ESYT2:-:chr7:158557544:158552177	ESYT2	-	chr7	158557544	158552177	ms	123	13	147	93	118	12	88	133	188
ESYT2:-:chr7:158591763:158580695	ESYT2	-	chr7	158591763	158580695	ms	41	14	76	103	75	6	32	30	87
EXOC6B:-:chr2:72960247:72945232	EXOC6B	-	chr2	72960247	72945232	ms	641	89	764	741	1186	277	1974	1154	1649
EXOC6B:-:chr2:72960247:72958136	EXOC6B	-	chr2	72960247	72958136	ms	97	13	80	53	160	25	231	55	137
FAM13B:-:chr5:137324004:137320946	FAM13B	-	chr5	137324004	137320946	ms	43	11	59	86	57	9	45	48	102
FAM188A:-:chr10:15889942:15858834	FAM188A	-	chr10	15889942	15858834	ms	66	12	54	114	126	12	53	89	160
FAM208A:-:chr3:56707753:56694759	FAM208A	-	chr3	56707753	56694759	ms	55	6	61	65	127	17	101	138	170
FAM228B:+:chr2:24357989:24369956	FAM228B	+	chr2	24357989	24369956	ms	84	18	118	77	133	7	96	64	164
FANCL:-:chr2:58459247:58425729	FANCL	-	chr2	58459247	58425729	ms	28	12	17	77	46	4	16	13	27
FANCL:-:chr2:58459247:58449077	FANCL	-	chr2	58459247	58449077	ms	53	8	62	66	63	7	30	10	48
FAT1:-:chr4:187630999:187627717	FAT1	-	chr4	187630999	187627717	ms	59	12	27	37	96	15	55	75	157
FBXW4:-:chr10:103436193:103427643	FBXW4	-	chr10	103436193	103427643	ms	63	7	120	129	160	11	103	115	163
FBXW7:-:chr4:153333681:153332455	FBXW7	-	chr4	153333681	153332455	ms	93	10	162	98	232	7	92	132	257
FCHO2:+:chr5:72370569:72373320	FCHO2	+	chr5	72370569	72373320	ms	61	18	108	85	123	17	58	69	110
FGD4:+:chr12:32751431:32764217	FGD4	+	chr12	32751431	32764217	ms	27	14	61	95	122	5	82	97	76
FGD4:+:chr12:32760891:32764217	FGD4	+	chr12	32760891	32764217	ms	25	5	17	40	18	7	29	43	24
FGD6:-:chr12:95605043:95602619	FGD6	-	chr12	95605043	95602619	ms	51	10	56	62	83	14	46	46	82
FGGY:+:chr1:59787208:59844509	FGGY	+	chr1	59787208	59844509	ms	61	7	80	43	116	12	33	83	124
FGGY:+:chr1:59805630:59844509	FGGY	+	chr1	59805630	59844509	ms	34	3	50	53	72	8	47	28	39
FILIP1L:-:chr3:99569914:99567139	FILIP1L	-	chr3	99569914	99567139	ms	78	4	71	119	84	16	145	83	133
FKBP3:-:chr14:45599993:45587231	FKBP3	-	chr14	45599993	45587231	ms	61	7	36	45	75	17	62	110	110
FKBP8:-:chr19:18650530:18650181	FKBP8	-	chr19	18650530	18650181	ms	32	5	35	39	32	16	14	13	110
FNDC3B:+:chr3:171965323:171969331	FNDC3B	+	chr3	171965323	171969331	ms	38	7	37	53	82	14	56	47	106
FOCAD:+:chr9:20715321:20740339	FOCAD	+	chr9	20715321	20740339	ms	8	7	24	19	16	12	15	6	26
FOXP1:-:chr3:71102924:71090479	FOXP1	-	chr3	71102924	71090479	ms	29	5	27	91	50	5	26	35	30
FTO:+:chr16:53907698:53922863	FTO	+	chr16	53907698	53922863	ms	34	8	39	78	107	6	60	46	90
GAB1:+:chr4:144359152:144361535	GAB1	+	chr4	144359152	144361535	ms	33	8	43	45	48	5	113	69	51
GREB1L:+:chr18:18945988:18983955	GREB1L	+	chr18	18945988	18983955	ms	17	10	23	53	26	5	42	57	28
HERC4:-:chr10:69773943:69726440	HERC4	-	chr10	69773943	69726440	ms	23	8	7	48	63	11	60	46	47
HIPK2:-:chr7:139416814:139415731	HIPK2	-	chr7	139416814	139415731	ms	19	4	6	21	35	5	32	41	39
HIPK3:+:chr11:33307959:33309057	HIPK3	+	chr11	33307959	33309057	ms	389	60	413	440	711	46	412	526	691
HP1BP3:-:chr1:21100103:21083659	HP1BP3	-	chr1	21100103	21083659	ms	18	5	25	25	30	3	14	40	42
HTT:+:chr4:3088666:3109150	HTT	+	chr4	3088666	3109150	ms	20	6	27	52	45	5	28	27	49
ICA1:-:chr7:8275635:8257935	ICA1	-	chr7	8275635	8257935	ms	92	10	93	127	106	18	121	128	209
KAT6B:+:chr10:76598441:76603236	KAT6B	+	chr10	76598441	76603236	ms	16	7	38	8	86	6	71	44	24
KDM1A:+:chr1:23356962:23377013	KDM1A	+	chr1	23356962	23377013	ms	22	5	50	27	50	4	27	64	38
KDM4C:+:chr9:6880012:6893232	KDM4C	+	chr9	6880012	6893232	ms	27	4	19	58	79	4	42	66	70
KIAA1217:+:chr10:24784076:24834032	KIAA1217	+	chr10	24784076	24834032	ms	21	3	8	20	48	4	21	19	32
KIAA2026:-:chr9:5988545:5968019	KIAA2026	-	chr9	5988545	5968019	ms	53	11	64	77	109	20	46	76	53
KLHL24:+:chr3:183361268:183369064	KLHL24	+	chr3	183361268	183369064	ms	36	6	53	67	118	6	77	110	97
KLHL24:+:chr3:183361268:183390272	KLHL24	+	chr3	183361268	183390272	ms	174	22	179	250	248	26	246	209	288
KLHL24:+:chr3:183368084:183390272	KLHL24	+	chr3	183368084	183390272	ms	27	6	66	48	42	5	83	83	52
KPNA5:-:chr6:117013555:117010483	KPNA5	-	chr6	117013555	117010483	ms	20	13	25	37	18	8	25	47	70
LARP4:+:chr12:50821545:50835426	LARP4	+	chr12	50821545	50835426	ms	36	15	34	49	70	8	30	54	64
LIFR:-:chr5:38530768:38523521	LIFR	-	chr5	38530768	38523521	ms	146	16	141	144	196	10	124	137	161
LPAR1:-:chr9:113735838:113734353	LPAR1	-	chr9	113735838	113734353	ms	28	7	60	49	133	18	32	59	120
LPXN:-:chr11:58318705:58317259	LPXN	-	chr11	58318705	58317259	ms	27	3	13	39	81	9	43	45	99
LYPLAL1:+:chr1:219352489:219385094	LYPLAL1	+	chr1	219352489	219385094	ms	23	3	59	38	77	18	71	79	85
MAN1A2:+:chr1:117944808:117957453	MAN1A2	+	chr1	117944808	117957453	ms	46	10	67	42	68	16	65	62	99
MAN1A2:+:chr1:117944808:117963271	MAN1A2	+	chr1	117944808	117963271	ms	78	16	130	135	229	14	97	73	199
MAPRE2:+:chr18:32650159:32682123	MAPRE2	+	chr18	32650159	32682123	ms	42	4	29	55	105	13	48	99	60
MED13L:-:chr12:116675510:116668338	MED13L	-	chr12	116675510	116668338	ms	33	6	45	54	106	6	81	84	148
MGA:+:chr15:41988273:41991357	MGA	+	chr15	41988273	41991357	ms	47	5	34	56	65	9	42	61	68
MIB1:+:chr18:19345733:19359646	MIB1	+	chr18	19345733	19359646	ms	70	14	75	96	113	24	107	76	113
MLIP:+:chr6:54013854:54034370	MLIP	+	chr6	54013854	54034370	ms	29	10	32	74	114	7	30	74	119
MLIP:+:chr6:54013854:54054712	MLIP	+	chr6	54013854	54054712	ms	60	14	103	181	214	23	135	137	195
MLIP:+:chr6:54013854:54067031	MLIP	+	chr6	54013854	54067031	ms	112	18	206	234	174	27	178	195	375
MLIP:+:chr6:54013854:54095715	MLIP	+	chr6	54013854	54095715	ms	131	12	219	167	186	18	138	161	179
MLIP:+:chr6:54034326:54095715	MLIP	+	chr6	54034326	54095715	ms	36	8	42	51	47	6	31	21	39
MORC3:-:chr21:37717005:37711070	MORC3	-	chr21	37717005	37711070	ms	36	8	53	43	86	4	65	54	125
MTUS1:-:chr8:17613470:17570723	MTUS1	-	chr8	17613470	17570723	ms	35	12	41	52	62	9	59	37	74
MTUS1:-:chr8:17613470:17601113	MTUS1	-	chr8	17613470	17601113	ms	59	4	70	59	63	12	57	74	83
MYBPC3:-:chr11:47370092:47368977	MYBPC3	-	chr11	47370092	47368977	ms	93	38	118	76	442	35	144	194	188
N4BP2L2:-:chr13:33101669:33091994	N4BP2L2	-	chr13	33101669	33091994	ms	442	67	547	434	816	69	542	576	730
NAB1:+:chr2:191523884:191537878	NAB1	+	chr2	191523884	191537878	ms	57	16	41	64	66	4	63	83	83
NIPBL:+:chr5:36953720:36976504	NIPBL	+	chr5	36953720	36976504	ms	32	10	43	57	91	6	59	45	120
NSD1:+:chr5:176618885:176639196	NSD1	+	chr5	176618885	176639196	ms	28	6	38	51	40	8	22	38	44
NUDC:+:chr1:27269151:27269556	NUDC	+	chr1	27269151	27269556	ms	36	4	46	26	61	6	19	30	46
ORC5:-:chr7:103805730:103777228	ORC5	-	chr7	103805730	103777228	ms	12	3	63	19	40	3	31	17	26
OXNAD1:+:chr3:16327849:16345099	OXNAD1	+	chr3	16327849	16345099	ms	6	3	11	27	28	10	18	32	26
PALLD:+:chr4:169432574:169433563	PALLD	+	chr4	169432574	169433563	ms	73	5	92	82	95	18	89	107	104
PCCA:+:chr13:100909849:100925600	PCCA	+	chr13	100909849	100925600	ms	19	4	41	36	60	6	43	70	58
PCMTD1:-:chr8:52773806:52773405	PCMTD1	-	chr8	52773806	52773405	ms	116	38	76	97	114	22	182	135	183
PDE1C:-:chr7:31920473:31904556	PDE1C	-	chr7	31920473	31904556	ms	5	3	9	11	17	5	18	35	42
PDE3A:+:chr12:20769164:20787990	PDE3A	+	chr12	20769164	20787990	ms	27	5	17	6	6	6	13	10	13
PDLIM5:+:chr4:95494502:95507595	PDLIM5	+	chr4	95494502	95507595	ms	44	6	56	94	159	12	111	131	167
PDLIM5:+:chr4:95529210:95539342	PDLIM5	+	chr4	95529210	95539342	ms	12	9	32	21	47	6	28	19	25
PHC3:-:chr3:169867032:169854207	PHC3	-	chr3	169867032	169854207	ms	30	24	39	46	117	4	50	49	81
PHC3:-:chr3:169867032:169863211	PHC3	-	chr3	169867032	169863211	ms	25	11	51	44	39	5	50	18	76
PHF21A:-:chr11:46113774:46098305	PHF21A	-	chr11	46113774	46098305	ms	53	11	62	62	106	16	66	43	58
PHF7:+:chr3:52446827:52448603	PHF7	+	chr3	52446827	52448603	ms	39	5	51	11	125	9	33	24	54
PHKB:+:chr16:47531310:47549512	PHKB	+	chr16	47531310	47549512	ms	27	6	42	69	99	5	33	61	107
PHLDB2:+:chr3:111632166:111639266	PHLDB2	+	chr3	111632166	111639266	ms	56	6	28	40	120	7	114	115	125
PICALM:-:chr11:85742653:85685751	PICALM	-	chr11	85742653	85685751	ms	27	17	92	57	112	5	79	123	102
PICALM:-:chr11:85742653:85701293	PICALM	-	chr11	85742653	85701293	ms	21	6	18	24	24	4	21	37	30
PICALM:-:chr11:85742653:85707869	PICALM	-	chr11	85742653	85707869	ms	184	22	260	146	266	29	263	283	276
PILRB:+:chr7:99952766:99953427	PILRB	+	chr7	99952766	99953427	ms	11	10	19	12	19	4	4	4	17
PKN2:+:chr1:89236035:89251896	PKN2	+	chr1	89236035	89251896	ms	29	3	20	51	39	12	62	61	61
PLCE1:+:chr10:95790440:95792009	PLCE1	+	chr10	95790440	95792009	ms	9	3	14	29	33	6	61	68	52
PLOD2:-:chr3:145842016:145838899	PLOD2	-	chr3	145842016	145838899	ms	31	10	37	51	67	7	30	18	83
PPP1R13B:-:chr14:104263855:104245082	PPP1R13B	-	chr14	104263855	104245082	ms	89	9	145	86	177	8	72	77	100
PPP1R9A:+:chr7:94855273:94919716	PPP1R9A	+	chr7	94855273	94919716	ms	102	14	119	80	156	17	84	137	160
PPP4R1:-:chr18:9595100:9583115	PPP4R1	-	chr18	9595100	9583115	ms	37	18	38	83	74	4	25	125	64
PPP4R1:-:chr18:9595151:9583115	PPP4R1	-	chr18	9595151	9583115	ms	30	12	18	45	45	3	15	43	26
PRKD3:-:chr2:37544322:37543380	PRKD3	-	chr2	37544322	37543380	ms	20	5	21	15	34	4	15	20	33
PROSC:+:chr8:37623044:37623873	PROSC	+	chr8	37623044	37623873	ms	33	5	18	26	40	4	11	26	18
PRRG1:+:chrX:37245852:37285253	PRRG1	+	chrX	37245852	37285253	ms	21	4	38	9	35	4	24	27	25
PTK2:-:chr8:141762415:141749117	PTK2	-	chr8	141762415	141749117	ms	62	12	68	55	110	4	77	78	79
PTK2:-:chr8:141900868:141828376	PTK2	-	chr8	141900868	141828376	ms	37	10	46	38	62	7	46	62	53
PTK2:-:chr8:141900868:141856359	PTK2	-	chr8	141900868	141856359	ms	30	7	69	52	84	3	46	95	89
PTK2:-:chr8:141900868:141874411	PTK2	-	chr8	141900868	141874411	ms	78	16	116	77	108	9	82	100	136
PTP4A2:-:chr1:32385259:32381496	PTP4A2	-	chr1	32385259	32381496	ms	80	16	129	118	286	29	39	103	82
PTPRA:+:chr20:2944918:2945848	PTPRA	+	chr20	2944918	2945848	ms	25	6	31	31	67	3	44	51	66
PTPRM:+:chr18:8076453:8088849	PTPRM	+	chr18	8076453	8088849	ms	47	13	52	43	124	16	80	133	126
PTPRM:+:chr18:8113484:8143777	PTPRM	+	chr18	8113484	8143777	ms	16	6	32	40	45	3	38	29	30
QKI:+:chr6:163876311:163899928	QKI	+	chr6	163876311	163899928	ms	126	26	264	92	192	16	161	260	181
QKI:+:chr6:163876311:163956157	QKI	+	chr6	163876311	163956157	ms	244	44	301	188	308	33	210	219	222
RAB23:-:chr6:57075243:57058640	RAB23	-	chr6	57075243	57058640	ms	15	5	13	23	21	5	12	39	23
RAD23B:+:chr9:110062422:110074018	RAD23B	+	chr9	110062422	110074018	ms	21	6	44	7	43	3	35	53	64
RANBP9:-:chr6:13644961:13632602	RANBP9	-	chr6	13644961	13632602	ms	31	4	44	9	12	5	26	24	60
RARS:+:chr5:167915607:167921655	RARS	+	chr5	167915607	167921655	ms	37	8	44	43	71	9	33	45	95
RBFOX1:+:chr16:7629779:7657340	RBFOX1	+	chr16	7629779	7657340	ms	44	9	90	69	85	5	54	27	57
RBM23:-:chr14:23380612:23378692	RBM23	-	chr14	23380612	23378692	ms	55	16	56	87	108	9	93	52	61
RBM33:+:chr7:155465561:155473602	RBM33	+	chr7	155465561	155473602	ms	57	9	72	93	121	7	78	94	127
RBM39:-:chr20:34313077:34302107	RBM39	-	chr20	34313077	34302107	ms	50	16	60	91	153	10	47	59	114
RELL1:-:chr4:37640126:37633007	RELL1	-	chr4	37640126	37633007	ms	73	17	69	96	119	14	183	113	197
RERE:-:chr1:8674745:8601273	RERE	-	chr1	8674745	8601273	ms	57	6	48	51	78	14	19	53	47
RHBDD1:+:chr2:227729320:227779067	RHBDD1	+	chr2	227729320	227779067	ms	36	5	43	102	98	14	44	52	49
RHOBTB3:+:chr5:95091100:95099324	RHOBTB3	+	chr5	95091100	95099324	ms	208	50	374	267	485	45	318	287	391
RILPL1:-:chr12:123984083:123983091	RILPL1	-	chr12	123984083	123983091	ms	10	5	29	16	38	10	35	49	16
RNASEH2B:+:chr13:51501543:51523641	RNASEH2B	+	chr13	51501543	51523641	ms	78	3	54	50	86	10	21	38	111
RP11-127H5.1:+:chr8:106431372:106456609	RP11-127H5.1	+	chr8	106431372	106456609	ms	44	9	68	75	115	21	87	56	72
RP11-67A1.2:+:chr16:68155890:68160513	RP11-67A1.2	+	chr16	68155890	68160513	ms	27	5	23	23	63	5	18	18	33
RPAP2:+:chr1:92798948:92811471	RPAP2	+	chr1	92798948	92811471	ms	27	5	18	18	47	7	21	18	14
RPAP2:+:chr1:92798948:92846430	RPAP2	+	chr1	92798948	92846430	ms	54	12	61	55	72	5	42	71	71
RYR2:+:chr1:237532834:237620035	RYR2	+	chr1	237532834	237620035	ms	54	12	93	103	171	12	112	135	81
RYR2:+:chr1:237532834:237632487	RYR2	+	chr1	237532834	237632487	ms	122	28	162	221	353	37	215	227	261
RYR2:+:chr1:237532834:237693810	RYR2	+	chr1	237532834	237693810	ms	28	7	42	40	127	7	64	79	66
RYR2:+:chr1:237550581:237586548	RYR2	+	chr1	237550581	237586548	ms	63	17	56	109	121	12	99	100	140
RYR2:+:chr1:237550581:237632487	RYR2	+	chr1	237550581	237632487	ms	64	3	53	76	143	23	91	138	92
RYR2:+:chr1:237729867:237732619	RYR2	+	chr1	237729867	237732619	ms	44	17	98	60	160	16	78	81	77
SAFB2:-:chr19:5604947:5604594	SAFB2	-	chr19	5604947	5604594	ms	35	4	34	28	25	10	29	43	22
SCAF11:-:chr12:46322642:46319925	SCAF11	-	chr12	46322642	46319925	ms	50	7	35	27	88	4	49	47	57
SCAF8:+:chr6:155095123:155116273	SCAF8	+	chr6	155095123	155116273	ms	42	15	65	102	161	23	146	172	100
SCAF8:+:chr6:155095123:155154543	SCAF8	+	chr6	155095123	155154543	ms	47	14	79	87	154	17	132	128	140
SCLT1:-:chr4:129925031:129913322	SCLT1	-	chr4	129925031	129913322	ms	59	16	76	127	188	17	115	101	202
SCMH1:-:chr1:41541123:41536267	SCMH1	-	chr1	41541123	41536267	ms	51	16	37	100	60	15	47	93	98
SEMA3C:-:chr7:80440017:80418622	SEMA3C	-	chr7	80440017	80418622	ms	22	5	52	22	35	5	54	32	94
SETD3:-:chr14:99932150:99924616	SETD3	-	chr14	99932150	99924616	ms	104	28	167	202	203	23	226	109	209
SFMBT2:-:chr10:7327916:7285520	SFMBT2	-	chr10	7327916	7285520	ms	18	5	41	55	19	4	39	27	61
SFMBT2:-:chr10:7327916:7318854	SFMBT2	-	chr10	7327916	7318854	ms	38	10	90	84	90	10	95	118	81
SHOC2:+:chr10:112723883:112745523	SHOC2	+	chr10	112723883	112745523	ms	50	7	45	60	75	9	56	54	92
SLC30A9:+:chr4:42065003:42080342	SLC30A9	+	chr4	42065003	42080342	ms	39	4	96	95	128	12	62	117	95
SLC38A1:-:chr12:46637097:46622936	SLC38A1	-	chr12	46637097	46622936	ms	76	12	107	70	78	7	126	83	155
SLC45A4:-:chr8:142264728:142264088	SLC45A4	-	chr8	142264728	142264088	ms	52	4	46	25	54	7	40	66	105
SLC8A1:-:chr2:40657441:40655613	SLC8A1	-	chr2	40657441	40655613	ms	371	75	376	513	982	50	329	750	930
SLC8A1:-:chr2:40657444:40655613	SLC8A1	-	chr2	40657444	40655613	ms	2064	389	2357	2263	4677	324	2196	3894	5291
SLTM:-:chr15:59209198:59204762	SLTM	-	chr15	59209198	59204762	ms	82	14	72	87	101	21	94	79	136
SMARCA5:+:chr4:144464662:144465125	SMARCA5	+	chr4	144464662	144465125	ms	150	34	262	246	340	40	248	266	416
SNX13:-:chr7:17915413:17908030	SNX13	-	chr7	17915413	17908030	ms	24	4	31	47	49	10	19	46	88
SOBP:+:chr6:107824861:107827631	SOBP	+	chr6	107824861	107827631	ms	48	4	45	25	50	21	33	24	59
SPECC1:+:chr17:20107646:20109225	SPECC1	+	chr17	20107646	20109225	ms	24	11	31	52	93	3	23	26	33
SPHKAP:-:chr2:228884872:228881122	SPHKAP	-	chr2	228884872	228881122	ms	33	10	46	57	73	16	14	89	83
ST3GAL6:+:chr3:98487274:98492827	ST3GAL6	+	chr3	98487274	98492827	ms	71	11	104	65	125	24	68	68	75
STAU2:-:chr8:74601048:74585342	STAU2	-	chr8	74601048	74585342	ms	68	18	35	89	126	20	90	65	75
SVIL:-:chr10:29820217:29801664	SVIL	-	chr10	29820217	29801664	ms	9	7	44	43	55	5	55	67	46
TBCEL:+:chr11:120916383:120930794	TBCEL	+	chr11	120916383	120930794	ms	29	9	66	66	91	9	78	86	129
TCEA3:-:chr1:23744509:23724038	TCEA3	-	chr1	23744509	23724038	ms	46	11	60	87	74	7	37	31	103
TDRD3:+:chr13:61013822:61041513	TDRD3	+	chr13	61013822	61041513	ms	108	28	170	126	185	22	113	165	192
TECRL:-:chr4:65180481:65155428	TECRL	-	chr4	65180481	65155428	ms	211	41	339	311	392	52	470	303	593
TIMMDC1:+:chr3:119219542:119222868	TIMMDC1	+	chr3	119219542	119222868	ms	34	13	40	40	63	8	31	15	108
TJP1:-:chr15:30065560:30053342	TJP1	-	chr15	30065560	30053342	ms	25	8	72	62	129	10	76	148	75
TMEM165:+:chr4:56277781:56284152	TMEM165	+	chr4	56277781	56284152	ms	36	7	51	35	47	7	31	33	68
TMEM56:+:chr1:95609447:95616975	TMEM56	+	chr1	95609447	95616975	ms	74	5	106	83	86	7	115	84	135
TNIK:-:chr3:170912424:170906491	TNIK	-	chr3	170912424	170906491	ms	18	12	23	38	40	8	35	62	37
TNNI3K:+:chr1:74905174:74957950	TNNI3K	+	chr1	74905174	74957950	ms	140	14	120	118	121	7	71	86	39
TNNI3K:+:chr1:74929125:74957950	TNNI3K	+	chr1	74929125	74957950	ms	65	8	80	69	91	6	53	45	102
TOP1:+:chr20:39721112:39729993	TOP1	+	chr20	39721112	39729993	ms	15	10	16	23	19	4	45	16	39
TTN:-:chr2:179547630:179542852	TTN	-	chr2	179547630	179542852	ms	73	11	131	92	140	9	197	54	152
TTN:-:chr2:179580501:179534945	TTN	-	chr2	179580501	179534945	ms	89	12	23	33	159	11	103	147	154
TTN:-:chr2:179580501:179538360	TTN	-	chr2	179580501	179538360	ms	75	15	42	34	151	6	91	135	131
TTN:-:chr2:179580501:179542852	TTN	-	chr2	179580501	179542852	ms	399	64	143	113	454	11	251	283	392
TTN:-:chr2:179580501:179554540	TTN	-	chr2	179580501	179554540	ms	70	19	28	57	119	9	47	112	86
TTN:-:chr2:179584559:179542852	TTN	-	chr2	179584559	179542852	ms	77	14	11	27	69	7	73	68	84
TTN:-:chr2:179585929:179534945	TTN	-	chr2	179585929	179534945	ms	55	13	74	33	122	12	82	83	78
TTN:-:chr2:179585929:179538360	TTN	-	chr2	179585929	179538360	ms	55	21	53	55	63	7	106	146	167
TTN:-:chr2:179585929:179542852	TTN	-	chr2	179585929	179542852	ms	649	128	543	195	682	28	677	555	850
TTN:-:chr2:179585929:179557224	TTN	-	chr2	179585929	179557224	ms	44	4	84	19	89	4	61	69	78
TTN:-:chr2:179585929:179559326	TTN	-	chr2	179585929	179559326	ms	60	22	59	49	91	12	155	141	98
TTN:-:chr2:179592098:179542852	TTN	-	chr2	179592098	179542852	ms	45	13	33	25	56	5	90	52	88
TTN:-:chr2:179592098:179554540	TTN	-	chr2	179592098	179554540	ms	15	3	64	15	20	20	93	61	37
UBAP2:-:chr9:33973235:33971649	UBAP2	-	chr9	33973235	33971649	ms	61	28	68	48	91	10	32	114	73
UBE2K:+:chr4:39739040:39776553	UBE2K	+	chr4	39739040	39776553	ms	46	5	53	28	54	6	47	22	91
UBE3A:-:chr15:25657118:25650608	UBE3A	-	chr15	25657118	25650608	ms	173	35	185	229	324	20	268	215	314
UBQLN1:-:chr9:86301070:86293356	UBQLN1	-	chr9	86301070	86293356	ms	39	7	64	32	78	4	37	74	81
UBXN7:-:chr3:196129890:196118684	UBXN7	-	chr3	196129890	196118684	ms	64	12	116	53	191	23	118	82	92
UGP2:+:chr2:64083440:64085070	UGP2	+	chr2	64083440	64085070	ms	8	3	23	32	24	8	65	43	54
UIMC1:-:chr5:176385155:176370336	UIMC1	-	chr5	176385155	176370336	ms	65	8	70	41	96	5	64	40	115
USP53:+:chr4:120166492:120194863	USP53	+	chr4	120166492	120194863	ms	33	5	20	21	29	4	20	23	27
VAMP3:+:chr1:7837220:7838229	VAMP3	+	chr1	7837220	7838229	ms	27	9	37	47	53	4	47	16	13
VAPB:+:chr20:57014001:57016139	VAPB	+	chr20	57014001	57016139	ms	54	14	108	66	95	10	48	48	99
VMP1:+:chr17:57808782:57816308	VMP1	+	chr17	57808782	57816308	ms	77	4	37	80	107	9	45	50	70
VPS13C:-:chr15:62306191:62299507	VPS13C	-	chr15	62306191	62299507	ms	69	13	61	62	149	10	63	78	99
WDR78:-:chr1:67371058:67356837	WDR78	-	chr1	67371058	67356837	ms	50	5	78	120	117	8	62	71	110
WWC3:+:chrX:10031485:10066619	WWC3	+	chrX	10031485	10066619	ms	10	4	27	31	31	5	20	25	17
XPO1:-:chr2:61753656:61749746	XPO1	-	chr2	61753656	61749746	ms	27	10	37	14	71	7	40	71	72
XPO1:-:chr2:61761038:61749746	XPO1	-	chr2	61761038	61749746	ms	56	17	66	110	156	24	118	140	161
ZBTB20:-:chr3:114070725:114069121	ZBTB20	-	chr3	114070725	114069121	ms	53	17	37	56	69	24	82	113	80
ZCCHC11:-:chr1:52975384:52959283	ZCCHC11	-	chr1	52975384	52959283	ms	18	12	19	17	56	9	24	74	38
ZCCHC4:+:chr4:25334805:25335610	ZCCHC4	+	chr4	25334805	25335610	ms	3	4	11	18	12	6	23	16	16
ZEB1:+:chr10:31661947:31750166	ZEB1	+	chr10	31661947	31750166	ms	22	4	23	16	44	2	36	35	45
ZFAND6:+:chr15:80412670:80415142	ZFAND6	+	chr15	80412670	80415142	ms	68	9	44	45	100	7	57	93	63
ZKSCAN1:+:chr7:99621042:99621930	ZKSCAN1	+	chr7	99621042	99621930	ms	76	19	97	92	113	7	73	168	146
ZMYM4:+:chr1:35824526:35827390	ZMYM4	+	chr1	35824526	35827390	ms	24	3	63	20	27	5	45	41	72
ZNF124:-:chr1:247323115:247319708	ZNF124	-	chr1	247323115	247319708	ms	49	10	12	47	27	6	68	62	142
ZNF148:-:chr3:125050082:125032152	ZNF148	-	chr3	125050082	125032152	ms	28	4	13	60	58	4	21	49	34
ZNF208:-:chr19:22171711:22157531	ZNF208	-	chr19	22171711	22157531	ms	55	28	53	89	179	25	169	56	87
ZNF292:+:chr6:87925621:87928449	ZNF292	+	chr6	87925621	87928449	ms	36	6	88	60	80	13	60	76	104
ZNF609:+:chr15:64791492:64792365	ZNF609	+	chr15	64791492	64792365	ms	75	18	61	78	107	9	44	55	104
ZNF91:-:chr19:23545527:23541232	ZNF91	-	chr19	23545527	23541232	ms	136	40	244	283	323	31	242	171	176
ZZZ3:-:chr1:78107340:78097535	ZZZ3	-	chr1	78107340	78097535	ms	48	6	34	79	61	19	15	76	96
AASS:-:chr7:121773795:121753172	AASS	-	chr7	121773795	121753172	ms	68	0	49	69	72	12	57	41	112
ADD3:+:chr10:111883775:111890244	ADD3	+	chr10	111883775	111890244	ms	17	0	20	19	36	4	15	20	28
AGK:+:chr7:141336760:141349133	AGK	+	chr7	141336760	141349133	ms	15	0	22	12	36	3	23	18	19
AKAP13:+:chr15:86225389:86253876	AKAP13	+	chr15	86225389	86253876	ms	48	0	26	46	47	8	35	79	54
AKAP7:+:chr6:131466425:131490413	AKAP7	+	chr6	131466425	131490413	ms	20	0	15	34	19	3	26	31	29
ALS2CR11:-:chr2:202440049:202410266	ALS2CR11	-	chr2	202440049	202410266	ms	20	0	36	13	67	7	35	25	75
ALS2CR11:-:chr2:202446940:202410266	ALS2CR11	-	chr2	202446940	202410266	ms	6	0	16	18	30	6	16	15	34
AMD1:+:chr6:111208708:111211559	AMD1	+	chr6	111208708	111211559	ms	14	0	45	25	75	5	17	27	35
ANKIB1:+:chr7:91924203:91948826	ANKIB1	+	chr7	91924203	91948826	ms	21	0	19	20	32	10	37	17	40
ANKRD12:+:chr18:9204474:9221997	ANKRD12	+	chr18	9204474	9221997	ms	26	0	7	41	66	11	71	67	81
DENND5B:-:chr12:31648853:31604874	DENND5B	-	chr12	31648853	31604874	ms	14	0	19	23	20	4	37	75	37
KATNAL1:-:chr13:30815223:30801549	KATNAL1	-	chr13	30815223	30801549	ms	12	0	8	12	16	5	16	13	38
ARHGAP10:+:chr4:148867768:148887990	ARHGAP10	+	chr4	148867768	148887990	ms	19	0	12	53	71	5	33	38	57
DPF3:-:chr14:73198642:73181131	DPF3	-	chr14	73198642	73181131	ms	20	0	21	13	24	9	19	11	54
ARHGEF12:+:chr11:120276827:120280159	ARHGEF12	+	chr11	120276827	120280159	ms	32	0	20	18	40	12	32	50	51
ARID2:+:chr12:46230372:46233279	ARID2	+	chr12	46230372	46233279	ms	34	0	42	51	45	11	41	34	34
ASAP1:-:chr8:131181313:131164982	ASAP1	-	chr8	131181313	131164982	ms	21	0	12	29	30	6	59	18	60
ASAP1:-:chr8:131193126:131164982	ASAP1	-	chr8	131193126	131164982	ms	47	0	52	72	118	16	70	83	52
ERBB2IP:+:chr5:65284463:65290692	ERBB2IP	+	chr5	65284463	65290692	ms	19	0	27	17	37	5	24	41	48
ATXN10:+:chr22:46096162:46136418	ATXN10	+	chr22	46096162	46136418	ms	38	0	31	50	28	12	32	71	55
FAM114A2:-:chr5:153414527:153413351	FAM114A2	-	chr5	153414527	153413351	ms	17	0	34	35	66	10	34	80	101
MAN1A2:+:chr1:117944808:117948267	MAN1A2	+	chr1	117944808	117948267	ms	28	0	54	24	25	7	10	25	38
C2CD5:-:chr12:22659753:22637631	C2CD5	-	chr12	22659753	22637631	ms	14	0	25	32	48	7	12	32	14
C7orf55-LUC7L2:+:chr7:139083345:139094400	C7orf55-LUC7L2	+	chr7	139083345	139094400	ms	24	0	16	13	9	7	11	14	31
CHD7:+:chr8:61653818:61655656	CHD7	+	chr8	61653818	61655656	ms	3	0	16	32	30	7	20	91	22
CRIM1:+:chr2:36623757:36669878	CRIM1	+	chr2	36623757	36669878	ms	15	0	18	19	14	3	24	31	65
CSGALNACT2:+:chr10:43650345:43671480	CSGALNACT2	+	chr10	43650345	43671480	ms	10	0	10	22	4	4	26	20	43
CYP2J2:-:chr1:60377983:60366637	CYP2J2	-	chr1	60377983	60366637	ms	40	0	10	35	74	17	32	98	88
DCUN1D4:+:chr4:52729603:52758017	DCUN1D4	+	chr4	52729603	52758017	ms	47	0	61	64	44	6	45	74	92
FAM178A:+:chr10:102683732:102685776	FAM178A	+	chr10	102683732	102685776	ms	19	0	25	15	50	5	20	20	32
DLG1:-:chr3:196846401:196831774	DLG1	-	chr3	196846401	196831774	ms	7	0	21	23	53	3	17	21	29
PAPD4:+:chr5:78936674:78964851	PAPD4	+	chr5	78936674	78964851	ms	25	0	20	39	23	12	20	33	36
DYNC1H1:+:chr14:102506573:102507010	DYNC1H1	+	chr14	102506573	102507010	ms	41	0	33	72	116	4	31	22	71
EEFSEC:+:chr3:127980971:127983624	EEFSEC	+	chr3	127980971	127983624	ms	11	0	37	9	45	8	28	27	33
KLHL24:+:chr3:183361268:183382827	KLHL24	+	chr3	183361268	183382827	ms	16	0	28	46	38	4	55	30	45
PDHX:+:chr11:34978931:34999729	PDHX	+	chr11	34978931	34999729	ms	23	0	23	33	12	4	28	12	50
KMT2C:-:chr7:152012423:152007051	KMT2C	-	chr7	152012423	152007051	ms	12	0	25	36	31	5	17	16	20
EVI5:-:chr1:93101893:93029199	EVI5	-	chr1	93101893	93029199	ms	23	0	30	56	57	7	35	22	48
EXOC6B:-:chr2:72968598:72945232	EXOC6B	-	chr2	72968598	72945232	ms	14	0	24	12	68	5	61	48	78
FAM120A:+:chr9:96233423:96261168	FAM120A	+	chr9	96233423	96261168	ms	17	0	42	37	43	8	47	24	95
MTR:+:chr1:236969444:236979843	MTR	+	chr1	236969444	236979843	ms	20	0	37	29	54	7	41	69	69
LRRFIP1:+:chr2:238647875:238668848	LRRFIP1	+	chr2	238647875	238668848	ms	14	0	31	13	63	17	66	55	50
FAM53B:-:chr10:126370948:126370176	FAM53B	-	chr10	126370948	126370176	ms	15	0	15	21	31	3	9	27	26
MANBA:-:chr4:103647840:103635595	MANBA	-	chr4	103647840	103635595	ms	18	0	28	17	18	5	24	18	15
FBXL4:-:chr6:99382755:99347144	FBXL4	-	chr6	99382755	99347144	ms	12	0	8	14	43	6	26	18	12
MARCH6:+:chr5:10415600:10417516	2006-03-01	+	chr5	10415600	10417516	ms	25	0	34	44	55	4	15	37	39
FCHSD2:-:chr11:72700142:72695133	FCHSD2	-	chr11	72700142	72695133	ms	19	0	34	26	40	3	30	25	50
SP100:+:chr2:231307652:231314970	SP100	+	chr2	231307652	231314970	ms	64	0	31	34	35	7	44	25	45
MFSD8:-:chr4:128861152:128842679	MFSD8	-	chr4	128861152	128842679	ms	17	0	28	37	35	13	9	19	14
PSMB1:-:chr6:170858201:170846322	PSMB1	-	chr6	170858201	170846322	ms	16	0	35	51	72	7	28	28	53
MKLN1:+:chr7:131060183:131084192	MKLN1	+	chr7	131060183	131084192	ms	19	0	26	17	25	4	25	3	66
MLIP:+:chr6:54025165:54067031	MLIP	+	chr6	54025165	54067031	ms	18	0	61	75	61	16	48	48	58
MLIP:+:chr6:54066903:54122159	MLIP	+	chr6	54066903	54122159	ms	10	0	18	30	47	5	29	20	23
GALK2:+:chr15:49528048:49584734	GALK2	+	chr15	49528048	49584734	ms	10	0	4	51	16	4	42	20	30
GOLGA4:+:chr3:37291189:37315092	GOLGA4	+	chr3	37291189	37315092	ms	7	0	31	41	97	7	63	50	52
TECRL:-:chr4:65194274:65155428	TECRL	-	chr4	65194274	65155428	ms	9	0	26	21	14	6	15	40	57
TIMMDC1:+:chr3:119222379:119236162	TIMMDC1	+	chr3	119222379	119236162	ms	18	0	20	23	28	5	11	15	28
HERC4:-:chr10:69773943:69714352	HERC4	-	chr10	69773943	69714352	ms	15	0	26	36	40	14	50	37	68
NEMF:-:chr14:50298079:50292585	NEMF	-	chr14	50298079	50292585	ms	33	0	29	17	16	3	19	15	58
NF1:+:chr17:29483001:29497015	NF1	+	chr17	29483001	29497015	ms	22	0	12	4	11	7	12	17	19
HOMER1:-:chr5:78752841:78734833	HOMER1	-	chr5	78752841	78734833	ms	43	0	59	59	64	14	74	44	78
NFIB:-:chr9:14179779:14146688	NFIB	-	chr9	14179779	14146688	ms	25	0	20	50	45	5	39	24	36
HOOK3:+:chr8:42761316:42798588	HOOK3	+	chr8	42761316	42798588	ms	16	0	43	21	30	8	17	43	12
NNT:+:chr5:43675613:43704502	NNT	+	chr5	43675613	43704502	ms	57	0	24	76	121	15	76	84	87
INTU:+:chr4:128590191:128609022	INTU	+	chr4	128590191	128609022	ms	11	0	15	12	5	3	10	11	16
ISPD:-:chr7:16317851:16298015	ISPD	-	chr7	16317851	16298015	ms	40	0	64	69	74	7	59	56	28
LRP6:-:chr12:12397589:12397196	LRP6	-	chr12	12397589	12397196	ms	24	0	29	20	28	6	14	35	23
OXCT1:-:chr5:41807540:41794105	OXCT1	-	chr5	41807540	41794105	ms	20	0	30	58	61	16	28	22	49
KIFAP3:-:chr1:170001116:169947226	KIFAP3	-	chr1	170001116	169947226	ms	37	0	36	33	34	8	43	14	56
KTN1:+:chr14:56078737:56086030	KTN1	+	chr14	56078737	56086030	ms	58	0	36	58	99	9	70	49	104
LAMA2:+:chr6:129618830:129663612	LAMA2	+	chr6	129618830	129663612	ms	16	0	20	80	72	16	72	71	99
PHIP:-:chr6:79770535:79752560	PHIP	-	chr6	79770535	79752560	ms	8	0	25	15	30	17	9	21	19
LIMCH1:+:chr4:41663437:41673611	LIMCH1	+	chr4	41663437	41673611	ms	22	0	36	33	84	4	31	38	30
LMBR1:-:chr7:156629579:156619299	LMBR1	-	chr7	156629579	156619299	ms	16	0	14	25	19	3	34	14	27
SIPA1L2:-:chr1:232607274:232596633	SIPA1L2	-	chr1	232607274	232596633	ms	6	0	8	32	19	5	21	21	55
PITPNB:-:chr22:28310335:28290543	PITPNB	-	chr22	28310335	28290543	ms	10	0	26	38	23	7	14	15	63
LRRFIP1:+:chr2:238647875:238666191	LRRFIP1	+	chr2	238647875	238666191	ms	9	0	29	8	10	4	15	38	22
SLC8A1:-:chr2:40405633:40387905	SLC8A1	-	chr2	40405633	40387905	ms	17	0	34	38	74	5	37	36	78
MYOCD:+:chr17:12608445:12626325	MYOCD	+	chr17	12608445	12626325	ms	18	0	35	59	64	8	70	76	72
PPA2:-:chr4:106377902:106367540	PPA2	-	chr4	106377902	106367540	ms	33	0	23	52	38	5	29	62	84
UNC13B:+:chr9:35295693:35313986	UNC13B	+	chr9	35295693	35313986	ms	28	0	9	12	29	5	9	10	54
PROX1:+:chr1:214169812:214185058	PROX1	+	chr1	214169812	214185058	ms	15	0	7	74	40	6	56	43	32
PSD3:-:chr8:18662408:18656805	PSD3	-	chr8	18662408	18656805	ms	51	0	95	77	161	19	53	76	134
MRPS35:+:chr12:27867713:27877119	MRPS35	+	chr12	27867713	27877119	ms	50	0	55	56	58	8	67	61	62
YPEL2:+:chr17:57430576:57430887	YPEL2	+	chr17	57430576	57430887	ms	36	0	31	43	120	12	62	37	81
MYOM1:-:chr18:3131494:3126699	MYOM1	-	chr18	3131494	3126699	ms	17	0	7	17	36	3	20	40	11
N4BP2L2:-:chr13:33101669:33054727	N4BP2L2	-	chr13	33101669	33054727	ms	15	0	26	28	14	8	51	42	57
NBAS:-:chr2:15618413:15601325	NBAS	-	chr2	15618413	15601325	ms	16	0	21	36	19	8	30	23	63
RERE:-:chr1:8674745:8555123	RERE	-	chr1	8674745	8555123	ms	34	0	43	26	65	4	104	26	41
NLK:+:chr17:26449629:26499644	NLK	+	chr17	26449629	26499644	ms	19	0	32	30	37	5	74	45	55
OXCT1:-:chr5:41807540:41762213	OXCT1	-	chr5	41807540	41762213	ms	19	0	27	37	10	6	20	28	41
PALLD:+:chr4:169589341:169633074	PALLD	+	chr4	169589341	169633074	ms	17	0	13	16	20	8	9	32	22
SATB1:-:chr3:18462483:18419662	SATB1	-	chr3	18462483	18419662	ms	10	0	21	43	17	6	41	50	48
TTN:-:chr2:179539136:179534945	TTN	-	chr2	179539136	179534945	ms	14	0	13	14	9	9	31	29	13
PRDM5:-:chr4:121732604:121675708	PRDM5	-	chr4	121732604	121675708	ms	33	0	27	174	168	27	144	137	145
SENP6:+:chr6:76412361:76412788	SENP6	+	chr6	76412361	76412788	ms	13	0	27	27	49	4	15	24	24
TTN:-:chr2:179592098:179583891	TTN	-	chr2	179592098	179583891	ms	18	0	25	25	63	18	49	35	49
PICALM:-:chr11:85714494:85707869	PICALM	-	chr11	85714494	85707869	ms	28	0	38	22	40	6	50	25	46
STK3:-:chr8:99719539:99718695	STK3	-	chr8	99719539	99718695	ms	13	0	5	10	22	6	16	29	37
PICALM:-:chr11:85742653:85722073	PICALM	-	chr11	85742653	85722073	ms	52	0	19	39	34	7	46	50	78
SIRT5:+:chr6:13579683:13584457	SIRT5	+	chr6	13579683	13584457	ms	29	0	35	26	33	4	37	15	27
PKN2:+:chr1:89206671:89251896	PKN2	+	chr1	89206671	89251896	ms	41	0	37	15	39	3	54	58	21
SLC2A12:-:chr6:134350859:134349519	SLC2A12	-	chr6	134350859	134349519	ms	8	0	10	16	35	6	24	40	12
PMS1:+:chr2:190656516:190682906	PMS1	+	chr2	190656516	190682906	ms	9	0	40	6	34	7	18	17	20
SLC8A1:-:chr2:40673788:40655613	SLC8A1	-	chr2	40673788	40655613	ms	25	0	14	15	13	6	29	8	30
SAMD4A:+:chr14:55168780:55169298	SAMD4A	+	chr14	55168780	55169298	ms	29	0	18	44	69	10	23	45	43
STK33:-:chr11:8486369:8435042	STK33	-	chr11	8486369	8435042	ms	36	0	57	34	126	17	88	66	111
VPS8:+:chr3:184566859:184742177	VPS8	+	chr3	184566859	184742177	ms	16	0	17	31	28	5	18	50	43
SRBD1:-:chr2:45789895:45773871	SRBD1	-	chr2	45789895	45773871	ms	9	0	31	21	28	6	16	24	28
VWA8:-:chr13:42442613:42439872	VWA8	-	chr13	42442613	42439872	ms	28	0	53	39	102	8	59	61	93
VWA8:-:chr13:42461497:42439872	VWA8	-	chr13	42461497	42439872	ms	37	0	53	27	61	8	67	54	30
WDR37:+:chr10:1130343:1132297	WDR37	+	chr10	1130343	1132297	ms	22	0	6	11	16	9	26	14	27
STRN3:-:chr14:31425448:31404369	STRN3	-	chr14	31425448	31404369	ms	32	0	16	39	35	6	31	39	37
RAB3IP:+:chr12:70193989:70195501	RAB3IP	+	chr12	70193989	70195501	ms	43	0	31	31	94	5	34	29	67
RANBP17:-:chr5:170632616:170610175	RANBP17	-	chr5	170632616	170610175	ms	23	0	20	25	39	6	41	55	44
ZBTB44:-:chr11:130131824:130130751	ZBTB44	-	chr11	130131824	130130751	ms	23	0	57	46	89	14	57	59	84
TTBK2:-:chr15:43132631:43120126	TTBK2	-	chr15	43132631	43120126	ms	29	0	42	37	51	5	25	35	38
TFDP2:-:chr3:141820683:141811903	TFDP2	-	chr3	141820683	141811903	ms	21	0	8	12	45	8	22	22	48
ZNF124:-:chr1:247323115:247318868	ZNF124	-	chr1	247323115	247318868	ms	19	0	19	40	59	4	31	55	62
WDR33:-:chr2:128528578:128520636	WDR33	-	chr2	128528578	128520636	ms	15	0	12	8	31	3	7	28	9
UBA2:+:chr19:34921481:34925873	UBA2	+	chr19	34921481	34925873	ms	8	0	7	15	12	5	7	10	18
TMEM138:+:chr11:61133517:61135470	TMEM138	+	chr11	61133517	61135470	ms	28	0	14	11	29	5	26	19	23
RP11-127H5.1:+:chr8:106431372:106573709	RP11-127H5.1	+	chr8	106431372	106573709	ms	30	0	28	21	17	9	34	22	50
TMEM56:+:chr1:95609447:95639445	TMEM56	+	chr1	95609447	95639445	ms	31	0	55	59	37	5	76	67	89
STX6:-:chr1:180962561:180953813	STX6	-	chr1	180962561	180953813	ms	18	0	16	18	47	7	36	31	22
SLC25A26:+:chr3:66286968:66313803	SLC25A26	+	chr3	66286968	66313803	ms	12	0	14	41	12	5	84	25	70
TRPC1:+:chr3:142455221:142467302	TRPC1	+	chr3	142455221	142467302	ms	7	0	4	36	53	6	19	22	26
TBC1D1:+:chr4:38091553:38104778	TBC1D1	+	chr4	38091553	38104778	ms	39	0	27	51	139	12	47	52	120
TECRL:-:chr4:65180481:65165692	TECRL	-	chr4	65180481	65165692	ms	10	0	13	40	40	7	58	45	57
SLC25A16:-:chr10:70266475:70246901	SLC25A16	-	chr10	70266475	70246901	ms	16	0	31	47	53	8	52	47	20
ZCCHC2:+:chr18:60212035:60223530	ZCCHC2	+	chr18	60212035	60223530	ms	10	0	33	15	28	4	8	20	21
ZNF680:-:chr7:64004810:64004085	ZNF680	-	chr7	64004810	64004085	ms	54	0	35	21	114	12	87	24	93
ZNF644:-:chr1:91447927:91382197	ZNF644	-	chr1	91447927	91382197	ms	18	0	12	26	23	5	19	46	17
STK39:-:chr2:169038600:169018297	STK39	-	chr2	169038600	169018297	ms	33	0	41	46	65	7	45	92	95
UNC45B:+:chr17:33495080:33495704	UNC45B	+	chr17	33495080	33495704	ms	24	0	11	4	34	9	10	36	13
STRN:-:chr2:37121176:37105034	STRN	-	chr2	37121176	37105034	ms	14	0	6	14	45	9	49	38	56
ZNF800:-:chr7:127017383:127013396	ZNF800	-	chr7	127017383	127013396	ms	27	0	24	41	109	6	19	92	35
ZNF544:+:chr19:58772217:58775042	ZNF544	+	chr19	58772217	58775042	ms	18	0	17	25	7	10	9	26	23
VWA8:-:chr13:42393522:42385361	VWA8	-	chr13	42393522	42385361	ms	0	5	40	21	26	13	18	73	71
RYR2:+:chr1:237550581:237608822	RYR2	+	chr1	237550581	237608822	ms	0	3	27	62	68	6	31	75	22
CHD6:-:chr20:40179999:40161689	CHD6	-	chr20	40179999	40161689	ms	13	9	0	8	9	7	12	17	22
GLIS2:+:chr16:4382216:4383520	GLIS2	+	chr16	4382216	4383520	ms	12	3	0	6	8	6	29	14	16
HAGH:-:chr16:1859834:1859239	HAGH	-	chr16	1859834	1859239	ms	8	3	0	6	18	3	26	4	23
KIAA0319L:-:chr1:35909904:35906648	KIAA0319L	-	chr1	35909904	35906648	ms	13	0	0	12	23	5	8	28	29
DYRK1A:+:chr21:38792601:38845182	DYRK1A	+	chr21	38792601	38845182	ms	18	0	0	20	40	8	31	29	30
KMT2E:+:chr7:104702611:104722244	KMT2E	+	chr7	104702611	104722244	ms	13	0	0	14	19	4	9	15	19
MBOAT2:-:chr2:9098771:9083316	MBOAT2	-	chr2	9098771	9083316	ms	12	0	0	9	26	3	33	28	13
MICU3:+:chr8:16955967:16977910	MICU3	+	chr8	16955967	16977910	ms	11	0	0	20	16	5	11	7	8
PPA2:-:chr4:106377902:106345353	PPA2	-	chr4	106377902	106345353	ms	25	0	0	60	56	5	51	22	28
ZMYM2:+:chr13:20625573:20641530	ZMYM2	+	chr13	20625573	20641530	ms	7	0	0	8	36	3	16	28	14
EPS15:-:chr1:51912777:51860053	EPS15	-	chr1	51912777	51860053	ms	16	0	0	15	26	4	17	35	31
LAMA2:+:chr6:129371063:129419560	LAMA2	+	chr6	129371063	129419560	ms	11	0	0	10	4	8	20	20	25
RAPGEF2:+:chr4:160159961:160164943	RAPGEF2	+	chr4	160159961	160164943	ms	13	0	0	14	48	5	19	25	40
LMBRD1:-:chr6:70500364:70447834	LMBRD1	-	chr6	70500364	70447834	ms	13	0	0	15	16	15	14	21	30
OMA1:-:chr1:59002413:58971732	OMA1	-	chr1	59002413	58971732	ms	47	0	0	35	87	6	26	63	74
VPS13B:+:chr8:100443765:100533238	VPS13B	+	chr8	100443765	100533238	ms	12	0	0	6	13	4	24	9	25
TJP1:-:chr15:30092905:30053342	TJP1	-	chr15	30092905	30053342	ms	6	0	0	14	14	9	37	30	51
ZMYND8:-:chr20:45905539:45891032	ZMYND8	-	chr20	45905539	45891032	ms	6	0	0	13	29	4	15	15	21
ANO5:+:chr11:22225350:22249132	ANO5	+	chr11	22225350	22249132	ms	0	0	27	28	17	10	14	17	36
ASH1L:-:chr1:155429689:155365250	ASH1L	-	chr1	155429689	155365250	ms	0	0	8	22	31	4	12	16	25
CAMK2D:-:chr4:114452455:114421619	CAMK2D	-	chr4	114452455	114421619	ms	0	0	10	5	12	3	27	12	29
RYR2:+:chr1:237604619:237632487	RYR2	+	chr1	237604619	237632487	ms	0	0	5	26	16	10	34	9	11
SVIL:-:chr10:29821101:29801664	SVIL	-	chr10	29821101	29801664	ms	0	0	4	11	21	3	9	18	18
PAFAH1B2:+:chr11:117023157:117034608	PAFAH1B2	+	chr11	117023157	117034608	ms	0	0	12	23	26	6	23	30	28
MBNL1:+:chr3:152132730:152150709	MBNL1	+	chr3	152132730	152150709	ms	0	0	6	18	38	3	15	22	13
LDLRAD3:+:chr11:36248635:36248980	LDLRAD3	+	chr11	36248635	36248980	ms	0	0	18	23	25	3	12	9	33
SETDB2:+:chr13:50025689:50042096	SETDB2	+	chr13	50025689	50042096	ms	0	0	23	13	34	5	16	7	8
SLC25A26:+:chr3:66293627:66313803	SLC25A26	+	chr3	66293627	66313803	ms	0	0	31	26	24	5	17	7	33
SMAD5:+:chr5:135483521:135489852	SMAD5	+	chr5	135483521	135489852	ms	0	0	13	21	29	5	7	23	33
RICTOR:-:chr5:39003724:38991051	RICTOR	-	chr5	39003724	38991051	ms	0	0	18	3	25	5	38	31	47
TPM1:-:chr15:63353910:63353138	TPM1	-	chr15	63353910	63353138	ms	0	0	7	6	14	5	10	19	4
PDE1C:-:chr7:31855768:31848645	PDE1C	-	chr7	31855768	31848645	ms	0	0	12	6	33	9	30	19	58
UBE2Q2:+:chr15:76152219:76165909	UBE2Q2	+	chr15	76152219	76165909	ms	0	0	31	7	11	4	15	11	31
PLD1:-:chr3:171410232:171360630	PLD1	-	chr3	171410232	171360630	ms	0	0	10	4	14	3	24	10	12
USP25:+:chr21:17135210:17138460	USP25	+	chr21	17135210	17138460	ms	37	0	65	0	45	9	19	30	48
ASXL1:+:chr20:30954187:30956926	ASXL1	+	chr20	30954187	30956926	ms	31	10	41	0	42	8	42	35	88
TTN:-:chr2:179547630:179546388	TTN	-	chr2	179547630	179546388	ms	15	0	10	0	13	4	26	27	54
STK39:-:chr2:168986268:168920010	STK39	-	chr2	168986268	168920010	ms	12	0	42	0	73	9	30	25	36
GPR137B:+:chr1:236332006:236347206	GPR137B	+	chr1	236332006	236347206	ms	6	0	17	0	17	3	9	12	16
TTN:-:chr2:179547630:179534945	TTN	-	chr2	179547630	179534945	ms	56	0	41	0	41	12	67	48	99
SUV420H1:-:chr11:67957619:67934449	SUV420H1	-	chr11	67957619	67934449	ms	19	0	0	0	14	5	13	14	8
FOCAD:+:chr9:20715321:20823114	FOCAD	+	chr9	20715321	20823114	ms	12	0	0	0	17	3	12	49	13
LAMA2:+:chr6:129687364:129704378	LAMA2	+	chr6	129687364	129704378	ms	0	0	0	8	19	8	7	4	8
NF1:+:chr17:29483001:29509683	NF1	+	chr17	29483001	29509683	ms	0	0	0	13	20	3	8	21	26
MKLN1:+:chr7:131113792:131130662	MKLN1	+	chr7	131113792	131130662	ms	0	5	8	20	0	4	31	41	24
C16orf62:+:chr16:19627436:19659204	C16orf62	+	chr16	19627436	19659204	ms	16	0	0	14	0	3	14	17	11
MED13:-:chr17:60062451:60061532	MED13	-	chr17	60062451	60061532	ms	14	0	0	25	0	3	22	27	36
ARFGEF1:-:chr8:68214701:68200190	ARFGEF1	-	chr8	68214701	68200190	ms	13	0	0	0	0	5	4	14	19
TET2:+:chr4:106155054:106158508	TET2	+	chr4	106155054	106158508	ms	14	0	0	11	0	4	21	35	31
SORBS1:-:chr10:97170534:97154758	SORBS1	-	chr10	97170534	97154758	ms	21	5	38	30	0	10	41	48	68
CCDC91:+:chr12:28408514:28460682	CCDC91	+	chr12	28408514	28460682	ms	0	0	5	3	0	3	16	23	30
ATRNL1:+:chr10:116879949:116931050	ATRNL1	+	chr10	116879949	116931050	ms	20	0	9	17	0	11	31	79	38
ETNK1:+:chr12:22796697:22826594	ETNK1	+	chr12	22796697	22826594	ms	10	0	18	14	0	4	14	25	10
SEC11A:-:chr15:85234875:85223944	SEC11A	-	chr15	85234875	85223944	ms	0	0	19	6	0	5	15	42	16
RYR2:+:chr1:237550581:237732619	RYR2	+	chr1	237550581	237732619	ms	0	0	7	17	0	6	20	33	29
RYR2:+:chr1:237538017:237675091	RYR2	+	chr1	237538017	237675091	ms	0	0	0	6	0	4	15	34	8
HERC4:-:chr10:69773943:69748420	HERC4	-	chr10	69773943	69748420	ms	0	0	21	13	0	4	32	44	35
RAB6A:-:chr11:73431944:73418465	RAB6A	-	chr11	73431944	73418465	ms	22	0	13	26	0	3	26	5	63
RHOBTB3:+:chr5:95072593:95099324	RHOBTB3	+	chr5	95072593	95099324	ms	7	0	30	0	0	3	5	13	14
RBM39:-:chr20:34313077:34304662	RBM39	-	chr20	34313077	34304662	ms	24	0	18	40	0	4	23	33	42
NRD1:-:chr1:52299842:52293468	NRD1	-	chr1	52299842	52293468	ms	16	0	17	23	0	7	11	28	24
PEAK1:-:chr15:77578846:77544709	PEAK1	-	chr15	77578846	77544709	ms	10	0	8	10	0	7	27	22	12
UTP18:+:chr17:49340635:49346265	UTP18	+	chr17	49340635	49346265	ms	21	0	0	0	0	3	17	13	14
TTN:-:chr2:179592098:179584281	TTN	-	chr2	179592098	179584281	ms	8	0	10	8	0	3	27	16	8
FOCAD:+:chr9:20715321:20789607	FOCAD	+	chr9	20715321	20789607	ms	8	0	0	16	0	3	23	18	14
HP1BP3:-:chr1:21100103:21097423	HP1BP3	-	chr1	21100103	21097423	ms	6	0	18	0	0	4	16	11	34
LRRFIP1:+:chr2:238643911:238666191	LRRFIP1	+	chr2	238643911	238666191	ms	0	0	10	0	0	9	18	17	10
TTN:-:chr2:179558416:179546388	TTN	-	chr2	179558416	179546388	ms	0	0	8	0	0	6	16	15	8
OXCT1:-:chr5:41807540:41749629	OXCT1	-	chr5	41807540	41749629	ms	0	0	0	20	0	4	19	20	12
ANKIB1:+:chr7:91924203:91991587	ANKIB1	+	chr7	91924203	91991587	ms	0	0	0	10	0	10	12	9	8
C9orf84:+:chr9:114549073:114550227	C9orf84	+	chr9	114549073	114550227	ms	0	0	0	27	0	10	26	72	39
LAMA2:+:chr6:129687364:129748999	LAMA2	+	chr6	129687364	129748999	ms	0	0	0	15	0	4	25	32	25
CTD-2410N18.4:-:chr5:133541822:133534777	CTD-2410N18.4	-	chr5	133541822	133534777	ms	0	0	0	33	0	5	14	7	48
TRIP10:+:chr19:6742978:6743847	TRIP10	+	chr19	6742978	6743847	ms	0	0	0	0	36	3	14	28	13
AGTPBP1:-:chr9:88211364:88190230	AGTPBP1	-	chr9	88211364	88190230	ms	22	3	17	48	37	0	32	27	17
ZFAND6:+:chr15:80390758:80415142	ZFAND6	+	chr15	80390758	80415142	ms	27	0	0	19	47	0	22	8	12
AKAP13:+:chr15:86225389:86236682	AKAP13	+	chr15	86225389	86236682	ms	17	3	25	15	60	0	38	80	36
NEK1:-:chr4:170477246:170458960	NEK1	-	chr4	170477246	170458960	ms	16	0	0	19	35	0	15	16	9
VWA8:-:chr13:42443325:42439872	VWA8	-	chr13	42443325	42439872	ms	11	0	0	5	6	0	15	41	43
TOM1L2:-:chr17:17754266:17750953	TOM1L2	-	chr17	17754266	17750953	ms	5	0	0	10	31	0	26	6	13
ANKUB1:+:chr3:149563798:149639014	ANKUB1	+	chr3	149563798	149639014	ms	37	4	110	81	101	0	68	39	108
APBB2:-:chr4:40947087:40936473	APBB2	-	chr4	40947087	40936473	ms	27	8	16	18	20	0	18	25	13
APPL1:+:chr3:57276884:57282379	APPL1	+	chr3	57276884	57282379	ms	10	4	34	17	46	0	23	44	30
ZC3H6:+:chr2:113057426:113089859	ZC3H6	+	chr2	113057426	113089859	ms	7	0	0	9	57	0	12	40	22
ARHGAP10:+:chr4:148860976:148887990	ARHGAP10	+	chr4	148860976	148887990	ms	13	4	43	22	22	0	19	21	34
ARHGAP12:-:chr10:32199491:32197100	ARHGAP12	-	chr10	32199491	32197100	ms	16	8	17	33	46	0	44	40	51
TBC1D4:-:chr13:75923438:75900333	TBC1D4	-	chr13	75923438	75900333	ms	3	0	0	11	14	0	16	7	6
ASAP1:-:chr8:131374017:131370263	ASAP1	-	chr8	131374017	131370263	ms	41	7	21	39	49	0	44	40	42
ASH1L:-:chr1:155408859:155408118	ASH1L	-	chr1	155408859	155408118	ms	28	7	17	31	54	0	19	30	36
ASH1L:-:chr1:155429689:155408118	ASH1L	-	chr1	155429689	155408118	ms	43	5	34	45	60	0	52	30	103
ATP5C1:+:chr10:7839010:7844817	ATP5C1	+	chr10	7839010	7844817	ms	23	11	49	48	42	0	55	40	108
ATXN2:-:chr12:111993723:111990084	ATXN2	-	chr12	111993723	111990084	ms	49	13	37	53	55	0	58	44	18
B3GALTL:+:chr13:31789188:31803431	B3GALTL	+	chr13	31789188	31803431	ms	21	5	18	19	29	0	44	27	33
BRWD1:-:chr21:40584633:40578034	BRWD1	-	chr21	40584633	40578034	ms	62	3	13	49	56	0	31	17	88
BRWD1:-:chr21:40601362:40578034	BRWD1	-	chr21	40601362	40578034	ms	12	5	20	10	30	0	14	23	21
CCDC7:+:chr10:32854486:32873232	CCDC7	+	chr10	32854486	32873232	ms	24	6	47	44	85	0	15	67	66
CCDC9:+:chr19:47767860:47768203	CCDC9	+	chr19	47767860	47768203	ms	19	9	19	10	23	0	5	45	26
ACSS3:+:chr12:81593120:81627250	ACSS3	+	chr12	81593120	81627250	ms	0	0	25	8	25	0	12	24	40
CCSER1:+:chr4:91229395:91234198	CCSER1	+	chr4	91229395	91234198	ms	20	3	34	8	30	0	31	9	40
MANBA:-:chr4:103651893:103635595	MANBA	-	chr4	103651893	103635595	ms	0	0	5	25	19	0	14	22	21
CEP70:-:chr3:138291774:138289160	CEP70	-	chr3	138291774	138289160	ms	30	7	38	41	66	0	36	43	93
CSPP1:+:chr8:68044186:68049838	CSPP1	+	chr8	68044186	68049838	ms	0	0	26	22	21	0	12	15	52
CLUAP1:+:chr16:3586122:3586994	CLUAP1	+	chr16	3586122	3586994	ms	15	6	16	22	39	0	24	27	42
CPEB3:-:chr10:93940776:93902786	CPEB3	-	chr10	93940776	93902786	ms	7	4	16	14	52	0	22	33	64
CTAGE5:+:chr14:39746138:39748741	CTAGE5	+	chr14	39746138	39748741	ms	38	5	35	27	30	0	17	26	27
DLG2:-:chr11:84996409:84991578	DLG2	-	chr11	84996409	84991578	ms	0	0	18	4	16	0	19	16	23
DDX26B:+:chrX:134679348:134690225	DDX26B	+	chrX	134679348	134690225	ms	14	5	21	11	12	0	25	30	31
DOCK1:+:chr10:128768966:128798571	DOCK1	+	chr10	128768966	128798571	ms	26	3	44	26	24	0	36	62	29
ELP3:+:chr8:28013459:28019595	ELP3	+	chr8	28013459	28019595	ms	13	5	12	19	28	0	7	18	14
EVI5:-:chr1:93073284:93029199	EVI5	-	chr1	93073284	93029199	ms	0	0	13	14	13	0	9	30	12
EPB41L5:+:chr2:120885264:120932576	EPB41L5	+	chr2	120885264	120932576	ms	33	10	23	23	56	0	7	54	72
EPHB4:-:chr7:100410830:100410369	EPHB4	-	chr7	100410830	100410369	ms	19	3	34	25	12	0	21	11	35
ERBB2IP:+:chr5:65284463:65310553	ERBB2IP	+	chr5	65284463	65310553	ms	15	4	30	24	57	0	29	44	31
CCDC7:+:chr10:32740520:32770710	CCDC7	+	chr10	32740520	32770710	ms	0	0	12	19	19	0	7	19	16
EXOSC1:-:chr10:99197507:99196174	EXOSC1	-	chr10	99197507	99196174	ms	25	9	36	18	24	0	42	14	69
FAM126A:-:chr7:23023664:23015829	FAM126A	-	chr7	23023664	23015829	ms	15	5	12	17	25	0	20	17	68
RYR2:+:chr1:237841348:237850804	RYR2	+	chr1	237841348	237850804	ms	0	0	22	9	16	0	33	12	30
FAM192A:-:chr16:57207781:57197913	FAM192A	-	chr16	57207781	57197913	ms	17	7	23	19	10	0	17	55	45
FAM208B:+:chr10:5741488:5756170	FAM208B	+	chr10	5741488	5756170	ms	14	5	16	20	31	0	32	25	62
PICALM:-:chr11:85742653:85711686	PICALM	-	chr11	85742653	85711686	ms	0	0	7	9	19	0	19	13	19
PIK3R3:-:chr1:46546422:46521467	PIK3R3	-	chr1	46546422	46521467	ms	0	0	35	40	20	0	22	13	64
FARSA:-:chr19:13039661:13039156	FARSA	-	chr19	13039661	13039156	ms	31	6	38	17	36	0	21	23	45
FBXL4:-:chr6:99375698:99347144	FBXL4	-	chr6	99375698	99347144	ms	19	4	26	34	13	0	11	39	18
GAS2:+:chr11:22696396:22777499	GAS2	+	chr11	22696396	22777499	ms	0	0	27	28	34	0	20	28	42
FHOD3:+:chr18:34261399:34273386	FHOD3	+	chr18	34261399	34273386	ms	36	6	26	40	26	0	49	25	43
NEK7:+:chr1:198201683:198233365	NEK7	+	chr1	198201683	198233365	ms	0	0	14	28	15	0	16	12	16
EMB:-:chr5:49707217:49694941	EMB	-	chr5	49707217	49694941	ms	0	0	25	20	28	0	30	16	51
FNDC3A:+:chr13:49741380:49749677	FNDC3A	+	chr13	49741380	49749677	ms	6	4	15	10	25	0	10	11	26
FRY:+:chr13:32652971:32691610	FRY	+	chr13	32652971	32691610	ms	20	3	16	7	31	0	32	10	15
GTDC1:-:chr2:144969146:144966170	GTDC1	-	chr2	144969146	144966170	ms	0	0	10	15	21	0	31	21	16
GAPVD1:+:chr9:128099297:128099870	GAPVD1	+	chr9	128099297	128099870	ms	24	5	47	30	33	0	61	31	33
DENND1A:-:chr9:126641300:126519982	DENND1A	-	chr9	126641300	126519982	ms	0	0	5	27	46	0	4	6	15
GPBP1:-:chr5:56546968:56542127	GPBP1	-	chr5	56546968	56542127	ms	15	4	39	41	68	0	42	44	35
GPBP1L1:-:chr1:46108171:46105882	GPBP1L1	-	chr1	46108171	46105882	ms	26	6	33	36	53	0	34	22	47
GRHPR:+:chr9:37424842:37426651	GRHPR	+	chr9	37424842	37426651	ms	29	8	60	32	51	0	33	61	49
GUCY1A3:+:chr4:156617908:156643344	GUCY1A3	+	chr4	156617908	156643344	ms	4	4	33	14	44	0	25	69	82
HECTD1:-:chr14:31602881:31596991	HECTD1	-	chr14	31602881	31596991	ms	20	4	23	25	64	0	10	29	67
HERC1:-:chr15:64008672:63988323	HERC1	-	chr15	64008672	63988323	ms	9	6	18	18	23	0	46	35	51
NLGN1:+:chr3:173322069:173322881	NLGN1	+	chr3	173322069	173322881	ms	0	0	13	23	19	0	21	35	18
HNRNPM:+:chr19:8520289:8528570	HNRNPM	+	chr19	8520289	8528570	ms	22	4	44	11	25	0	20	18	72
ERBB2IP:+:chr5:65349234:65350779	ERBB2IP	+	chr5	65349234	65350779	ms	0	0	21	4	8	0	17	36	17
KDM8:+:chr16:27224906:27226329	KDM8	+	chr16	27224906	27226329	ms	0	0	32	25	17	0	27	7	9
IBTK:-:chr6:82924546:82923944	IBTK	-	chr6	82924546	82923944	ms	27	6	14	20	56	0	50	21	40
ILKAP:-:chr2:239093928:239090706	ILKAP	-	chr2	239093928	239090706	ms	33	3	39	36	63	0	16	18	21
KIAA0368:-:chr9:114154104:114148657	KIAA0368	-	chr9	114154104	114148657	ms	17	6	40	24	23	0	25	28	45
PPIL4:-:chr6:149862722:149833291	PPIL4	-	chr6	149862722	149833291	ms	0	0	31	7	15	0	19	38	16
KLHL8:-:chr4:88116842:88116476	KLHL8	-	chr4	88116842	88116476	ms	45	17	46	38	79	0	69	33	96
LPGAT1:-:chr1:211966532:211952260	LPGAT1	-	chr1	211966532	211952260	ms	35	3	35	29	56	0	39	56	68
LRRC39:-:chr1:100638926:100617941	LRRC39	-	chr1	100638926	100617941	ms	27	8	21	18	22	0	22	41	43
LZIC:-:chr1:9994918:9991949	LZIC	-	chr1	9994918	9991949	ms	17	3	18	43	31	0	40	13	20
MAP3K5:-:chr6:137019820:137015278	MAP3K5	-	chr6	137019820	137015278	ms	0	0	19	14	23	0	18	22	14
MANBA:-:chr4:103651893:103647746	MANBA	-	chr4	103651893	103647746	ms	13	8	34	20	21	0	13	29	24
MAP4K3:-:chr2:39564722:39564061	MAP4K3	-	chr2	39564722	39564061	ms	13	8	17	18	43	0	16	20	13
MAPK8:+:chr10:49609655:49618211	MAPK8	+	chr10	49609655	49618211	ms	29	4	84	42	78	0	48	68	87
MCU:+:chr10:74468041:74475660	MCU	+	chr10	74468041	74475660	ms	22	12	19	14	48	0	51	30	18
SLC20A2:-:chr8:42323435:42317414	SLC20A2	-	chr8	42323435	42317414	ms	0	0	24	20	78	0	11	19	38
METTL3:-:chr14:21972024:21971316	METTL3	-	chr14	21972024	21971316	ms	30	9	34	49	35	0	27	13	42
MGA:+:chr15:41961026:41962156	MGA	+	chr15	41961026	41962156	ms	34	7	27	37	29	0	36	51	29
MGEA5:-:chr10:103570071:103552596	MGEA5	-	chr10	103570071	103552596	ms	16	6	20	28	21	0	24	18	19
MLH3:-:chr14:75516421:75513079	MLH3	-	chr14	75516421	75513079	ms	17	3	23	23	41	0	13	32	31
MIER1:+:chr1:67423742:67428843	MIER1	+	chr1	67423742	67428843	ms	0	0	28	22	52	0	16	29	58
MLYCD:+:chr16:83940592:83945972	MLYCD	+	chr16	83940592	83945972	ms	17	5	36	22	64	0	30	32	17
MORC3:+:chr21:37711077:37717005	MORC3	+	chr21	37711077	37717005	ms	21	8	37	31	31	0	39	28	20
MTUS1:-:chr8:17581342:17570723	MTUS1	-	chr8	17581342	17570723	ms	27	4	23	46	26	0	51	31	59
N4BP2L2:-:chr13:33018263:33010498	N4BP2L2	-	chr13	33018263	33010498	ms	24	4	6	10	10	0	15	39	12
N4BP2L2:-:chr13:33111164:33109906	N4BP2L2	-	chr13	33111164	33109906	ms	51	11	27	16	33	0	19	20	60
NBAS:-:chr2:15651474:15629018	NBAS	-	chr2	15651474	15629018	ms	24	5	34	21	20	0	24	34	35
NDUFS1:+:chr2:206986484:206987081	NDUFS1	+	chr2	206986484	206987081	ms	10	4	12	8	17	0	11	9	9
RREB1:+:chr6:7176888:7189555	RREB1	+	chr6	7176888	7189555	ms	0	0	24	38	31	0	30	62	31
AKAP6:+:chr14:33046326:33069998	AKAP6	+	chr14	33046326	33069998	ms	0	0	10	4	0	0	19	35	11
NUP54:-:chr4:77065626:77055328	NUP54	-	chr4	77065626	77055328	ms	19	4	9	34	35	0	29	35	18
OMA1:-:chr1:59004982:58971732	OMA1	-	chr1	59004982	58971732	ms	27	5	24	30	81	0	45	66	100
TTN:-:chr2:179586861:179584281	TTN	-	chr2	179586861	179584281	ms	0	0	30	6	14	0	14	37	18
PAPOLA:+:chr14:97022184:97022750	PAPOLA	+	chr14	97022184	97022750	ms	40	11	19	34	56	0	54	72	35
ANKIB1:+:chr7:91924203:91936970	ANKIB1	+	chr7	91924203	91936970	ms	0	0	0	10	0	0	10	19	17
PDLIM5:+:chr4:95529210:95561601	PDLIM5	+	chr4	95529210	95561601	ms	15	3	58	79	87	0	27	87	48
WDR60:+:chr7:158662546:158669382	WDR60	+	chr7	158662546	158669382	ms	0	0	34	18	33	0	15	9	13
UBQLN1:-:chr9:86301070:86294690	UBQLN1	-	chr9	86301070	86294690	ms	0	0	28	4	30	0	13	41	31
LAMA2:+:chr6:129799838:129802584	LAMA2	+	chr6	129799838	129802584	ms	0	0	16	8	24	0	21	19	32
UBQLN1:-:chr9:86301070:86292642	UBQLN1	-	chr9	86301070	86292642	ms	0	0	5	3	8	0	34	21	23
PLCL2:+:chr3:17051166:17056403	PLCL2	+	chr3	17051166	17056403	ms	28	8	46	50	64	0	25	48	68
PLEKHM3:-:chr2:208842310:208841375	PLEKHM3	-	chr2	208842310	208841375	ms	6	10	18	46	59	0	54	42	33
UBAC2:+:chr13:99890681:99896878	UBAC2	+	chr13	99890681	99896878	ms	0	0	9	22	38	0	34	27	19
PNN:+:chr14:39648295:39648666	PNN	+	chr14	39648295	39648666	ms	22	5	33	13	36	0	20	34	63
ZNF638:+:chr2:71590283:71597135	ZNF638	+	chr2	71590283	71597135	ms	0	0	14	13	20	0	28	21	13
PPP6R2:+:chr22:50810449:50832564	PPP6R2	+	chr22	50810449	50832564	ms	20	5	41	36	42	0	66	30	50
PSMB1:-:chr6:170858201:170852689	PSMB1	-	chr6	170858201	170852689	ms	24	10	27	22	44	0	28	19	44
PTK2:-:chr8:141900868:141889570	PTK2	-	chr8	141900868	141889570	ms	4	8	45	22	15	0	20	13	48
CAMSAP2:+:chr1:200816768:200819362	CAMSAP2	+	chr1	200816768	200819362	ms	24	8	30	0	16	0	10	11	11
TTN:-:chr2:179584559:179538360	TTN	-	chr2	179584559	179538360	ms	4	0	0	0	32	0	18	23	24
RALBP1:+:chr18:9524592:9525849	RALBP1	+	chr18	9524592	9525849	ms	17	5	38	52	43	0	31	24	55
RYR2:-:chr1:237494282:237433797	RYR2	-	chr1	237494282	237433797	ms	6	0	14	0	28	0	25	18	36
RBM33:+:chr7:155457869:155473602	RBM33	+	chr7	155457869	155473602	ms	52	4	34	17	55	0	28	25	29
REPS1:-:chr6:139265759:139264650	REPS1	-	chr6	139265759	139264650	ms	37	5	52	21	84	0	53	33	43
REV1:-:chr2:100081447:100078958	REV1	-	chr2	100081447	100078958	ms	14	3	12	14	27	0	42	25	19
ZZZ3:-:chr1:78107340:78098800	ZZZ3	-	chr1	78107340	78098800	ms	9	0	11	0	17	0	38	41	32
RLF:+:chr1:40654727:40668286	RLF	+	chr1	40654727	40668286	ms	35	7	30	38	42	0	21	71	47
RP11-67A1.2:+:chr16:68155890:68157024	RP11-67A1.2	+	chr16	68155890	68157024	ms	11	4	31	23	11	0	14	11	18
IDE:-:chr10:94297307:94291505	IDE	-	chr10	94297307	94291505	ms	11	4	29	0	32	0	15	36	31
USP28:-:chr11:113725057:113723223	USP28	-	chr11	113725057	113723223	ms	12	0	5	0	37	0	17	24	48
RSF1:-:chr11:77413540:77409532	RSF1	-	chr11	77413540	77409532	ms	7	3	22	18	40	0	28	13	23
RSRC1:+:chr3:157839892:157841780	RSRC1	+	chr3	157839892	157841780	ms	13	7	53	58	51	0	41	47	73
RYR2:+:chr1:237532834:237586548	RYR2	+	chr1	237532834	237586548	ms	21	12	66	49	104	0	39	58	89
RYR2:+:chr1:237538017:237540735	RYR2	+	chr1	237538017	237540735	ms	35	9	24	15	48	0	18	28	52
RYR2:+:chr1:237538017:237580423	RYR2	+	chr1	237538017	237580423	ms	14	3	16	29	52	0	12	20	7
SCLT1:-:chr4:129891623:129857810	SCLT1	-	chr4	129891623	129857810	ms	6	3	7	24	9	0	17	23	24
SDF4:-:chr1:1159348:1158624	SDF4	-	chr1	1159348	1158624	ms	62	10	33	28	61	0	64	99	63
SDHA:+:chr5:228300:233760	SDHA	+	chr5	228300	233760	ms	14	4	44	9	35	0	29	16	33
CEP192:+:chr18:13048858:13059311	CEP192	+	chr18	13048858	13059311	ms	0	0	6	0	10	0	7	6	8
SLC8A1:-:chr2:40405633:40366541	SLC8A1	-	chr2	40405633	40366541	ms	20	5	29	42	55	0	38	35	49
SLC8A1:-:chr2:40657444:40655615	SLC8A1	-	chr2	40657444	40655615	ms	10	10	23	7	27	0	26	46	28
MAP3K4:+:chr6:161455291:161471011	MAP3K4	+	chr6	161455291	161471011	ms	7	0	0	0	10	0	9	5	7
SORBS2:-:chr4:186556565:186510833	SORBS2	-	chr4	186556565	186510833	ms	12	5	28	11	40	0	12	30	36
SDHAF2:+:chr11:61205097:61205585	SDHAF2	+	chr11	61205097	61205585	ms	6	3	30	0	11	0	19	41	28
STAM:+:chr10:17746430:17747740	STAM	+	chr10	17746430	17747740	ms	13	3	43	20	19	0	34	36	18
EGF:+:chr4:110862102:110866431	EGF	+	chr4	110862102	110866431	ms	11	0	6	0	12	0	15	20	9
SYNE1:-:chr6:152653025:152650865	SYNE1	-	chr6	152653025	152650865	ms	9	6	22	34	23	0	9	7	23
RSU1:-:chr10:16824083:16794538	RSU1	-	chr10	16824083	16794538	ms	10	0	0	0	21	0	18	12	7
CDC73:+:chr1:193110980:193121574	CDC73	+	chr1	193110980	193121574	ms	5	0	0	0	27	0	12	13	26
TERF2:-:chr16:69406258:69404386	TERF2	-	chr16	69406258	69404386	ms	26	7	27	32	31	0	18	28	21
TIMMDC1:+:chr3:119219542:119232566	TIMMDC1	+	chr3	119219542	119232566	ms	16	3	25	46	27	0	21	28	37
TTN:-:chr2:179584991:179542852	TTN	-	chr2	179584991	179542852	ms	56	11	17	0	68	0	45	43	34
TMTC1:-:chr12:29813818:29812813	TMTC1	-	chr12	29813818	29812813	ms	39	3	7	9	49	0	21	14	33
TTN:-:chr2:179580501:179539041	TTN	-	chr2	179580501	179539041	ms	115	28	49	65	199	0	86	134	149
TTN:-:chr2:179585390:179542852	TTN	-	chr2	179585390	179542852	ms	17	6	4	9	23	0	8	13	19
TTN:-:chr2:179585929:179554540	TTN	-	chr2	179585929	179554540	ms	37	8	44	46	95	0	76	71	103
TTN:-:chr2:179586861:179542852	TTN	-	chr2	179586861	179542852	ms	53	21	104	20	28	0	74	68	81
ISOC1:+:chr5:128440649:128442755	ISOC1	+	chr5	128440649	128442755	ms	18	0	0	0	40	0	13	21	19
TTN:-:chr2:179669382:179602809	TTN	-	chr2	179669382	179602809	ms	54	8	31	27	64	0	32	40	20
UBAP2:-:chr9:33963789:33953283	UBAP2	-	chr9	33963789	33953283	ms	30	10	51	45	67	0	47	23	123
DMD:-:chrX:33038317:32827610	DMD	-	chrX	33038317	32827610	ms	25	0	0	0	35	0	9	20	4
UBR5:-:chr8:103373854:103372299	UBR5	-	chr8	103373854	103372299	ms	35	8	41	37	58	0	40	31	70
UTRN:+:chr6:145103058:145124283	UTRN	+	chr6	145103058	145124283	ms	26	3	30	37	21	0	52	14	30
VRK2:+:chr2:58311224:58316858	VRK2	+	chr2	58311224	58316858	ms	41	8	21	19	92	0	33	18	53
YAF2:-:chr12:42604482:42604157	YAF2	-	chr12	42604482	42604157	ms	47	21	32	23	96	0	80	69	57
YY1AP1:-:chr1:155649303:155644801	YY1AP1	-	chr1	155649303	155644801	ms	19	6	14	21	58	0	10	41	22
ZC3H6:+:chr2:113057426:113082774	ZC3H6	+	chr2	113057426	113082774	ms	17	6	48	15	31	0	33	43	48
ZCCHC4:+:chr4:25351114:25366127	ZCCHC4	+	chr4	25351114	25366127	ms	21	4	34	22	49	0	39	36	17
ZCCHC7:+:chr9:37126309:37127260	ZCCHC7	+	chr9	37126309	37127260	ms	11	6	24	25	27	0	31	18	18
ZNF292:+:chr6:87920169:87928449	ZNF292	+	chr6	87920169	87928449	ms	50	4	24	8	90	0	35	46	63
CLK1:-:chr2:201721708:201721405	CLK1	-	chr2	201721708	201721405	ms	12	0	15	0	27	0	14	13	8
CPNE3:+:chr8:87540764:87544808	CPNE3	+	chr8	87540764	87544808	ms	25	0	15	0	18	0	10	10	18
AAGAB:-:chr15:67529158:67524152	AAGAB	-	chr15	67529158	67524152	ms	9	0	17	7	42	0	17	23	26
ABI1:-:chr10:27059274:27047991	ABI1	-	chr10	27059274	27047991	ms	14	0	5	8	19	0	10	18	34
ACPL2:+:chr3:140978965:141006295	ACPL2	+	chr3	140978965	141006295	ms	25	0	42	41	12	0	32	29	56
ADPGK:-:chr15:73067438:73052748	ADPGK	-	chr15	73067438	73052748	ms	12	0	12	22	49	0	34	8	48
COG6:+:chr13:40268771:40301685	COG6	+	chr13	40268771	40301685	ms	15	0	14	27	21	0	19	12	27
AKAP13:+:chr15:86198648:86213061	AKAP13	+	chr15	86198648	86213061	ms	18	0	32	20	90	0	35	36	38
EPHX2:+:chr8:27382879:27394372	EPHX2	+	chr8	27382879	27394372	ms	6	0	10	0	19	0	18	18	11
CUL5:+:chr11:107916997:107925682	CUL5	+	chr11	107916997	107925682	ms	17	0	29	14	32	0	27	12	14
ANKRD13C:-:chr1:70781249:70758071	ANKRD13C	-	chr1	70781249	70758071	ms	33	0	19	12	16	0	25	19	28
ANKRD17:-:chr4:73958017:73950966	ANKRD17	-	chr4	73958017	73950966	ms	30	0	45	32	31	0	15	10	29
ANKRD17:-:chr4:73958017:73956384	ANKRD17	-	chr4	73958017	73956384	ms	6	0	21	26	23	0	14	6	34
APLF:+:chr2:68717322:68772444	APLF	+	chr2	68717322	68772444	ms	21	0	47	42	93	0	50	45	43
DOCK1:+:chr10:128768966:128788867	DOCK1	+	chr10	128768966	128788867	ms	21	0	12	23	36	0	25	11	19
ARHGAP26:+:chr5:142434004:142437312	ARHGAP26	+	chr5	142434004	142437312	ms	30	0	45	39	37	0	26	15	50
ARHGAP29:-:chr1:94697199:94685814	ARHGAP29	-	chr1	94697199	94685814	ms	18	0	17	5	21	0	43	13	8
ARHGAP5:+:chr14:32559708:32615546	ARHGAP5	+	chr14	32559708	32615546	ms	17	0	19	19	27	0	54	51	29
ARHGEF12:+:chr11:120343759:120348235	ARHGEF12	+	chr11	120343759	120348235	ms	19	0	25	17	30	0	15	33	28
ITPKC:+:chr19:41242891:41243674	ITPKC	+	chr19	41242891	41243674	ms	26	0	23	0	31	0	42	10	29
EMC2:+:chr8:109462052:109468159	EMC2	+	chr8	109462052	109468159	ms	14	0	26	35	67	0	20	21	35
EMILIN2:+:chr18:2890559:2892484	EMILIN2	+	chr18	2890559	2892484	ms	13	0	23	18	14	0	5	47	36
ASXL1:+:chr20:30954187:30959677	ASXL1	+	chr20	30954187	30959677	ms	12	0	33	33	19	0	11	21	14
ATAD1:-:chr10:89536184:89527430	ATAD1	-	chr10	89536184	89527430	ms	35	0	38	6	47	0	19	10	34
EPS15:-:chr1:51874004:51868107	EPS15	-	chr1	51874004	51868107	ms	18	0	11	12	15	0	12	14	17
ATP2B4:+:chr1:203680005:203691817	ATP2B4	+	chr1	203680005	203691817	ms	17	0	12	38	97	0	27	90	62
ATXN10:+:chr22:46085592:46098727	ATXN10	+	chr22	46085592	46098727	ms	15	0	18	21	18	0	19	23	24
ATXN10:+:chr22:46125305:46136418	ATXN10	+	chr22	46125305	46136418	ms	25	0	45	38	71	0	65	73	52
LMTK2:+:chr7:97820040:97823884	LMTK2	+	chr7	97820040	97823884	ms	20	0	19	22	61	0	31	14	45
BACE2:+:chr21:42598193:42629253	BACE2	+	chr21	42598193	42629253	ms	9	0	9	21	28	0	5	7	37
BARD1:-:chr2:215646233:215632206	BARD1	-	chr2	215646233	215632206	ms	12	0	17	12	45	0	32	59	45
BBS9:+:chr7:33185854:33217203	BBS9	+	chr7	33185854	33217203	ms	21	0	15	18	16	0	24	31	11
BBX:+:chr3:107429299:107435696	BBX	+	chr3	107429299	107435696	ms	40	0	23	18	15	0	26	44	24
BDP1:+:chr5:70798426:70808255	BDP1	+	chr5	70798426	70808255	ms	16	0	17	12	14	0	16	9	33
BTBD10:-:chr11:13443385:13435077	BTBD10	-	chr11	13443385	13435077	ms	23	0	35	40	16	0	17	33	59
FGGY:+:chr1:59787208:59812070	FGGY	+	chr1	59787208	59812070	ms	59	0	17	47	142	0	32	82	91
CAMLG:+:chr5:134076753:134079742	CAMLG	+	chr5	134076753	134079742	ms	8	0	22	19	23	0	16	9	13
CAMSAP1:-:chr9:138774924:138773479	CAMSAP1	-	chr9	138774924	138773479	ms	31	0	41	59	49	0	33	30	53
NDUFS1:-:chr2:206994966:206992521	NDUFS1	-	chr2	206994966	206992521	ms	44	0	6	0	47	0	22	32	20
CDC14B:-:chr9:99327765:99284788	CDC14B	-	chr9	99327765	99284788	ms	13	0	29	37	109	0	18	25	37
CDK13:+:chr7:40027198:40041630	CDK13	+	chr7	40027198	40041630	ms	10	0	21	23	5	0	9	31	29
CDK5RAP2:-:chr9:123220900:123215734	CDK5RAP2	-	chr9	123220900	123215734	ms	7	0	19	17	30	0	19	65	26
GDI2:-:chr10:5842668:5836848	GDI2	-	chr10	5842668	5836848	ms	23	0	10	7	30	0	21	35	21
CFLAR:+:chr2:201994452:202014558	CFLAR	+	chr2	201994452	202014558	ms	19	0	12	21	10	0	13	20	30
CHD2:+:chr15:93467551:93472321	CHD2	+	chr15	93467551	93472321	ms	5	0	3	6	16	0	13	14	12
CMYA5:+:chr5:79024738:79035226	CMYA5	+	chr5	79024738	79035226	ms	10	0	16	29	33	0	25	21	31
COG2:+:chr1:230798887:230810870	COG2	+	chr1	230798887	230810870	ms	20	0	19	10	17	0	13	20	44
HDAC9:+:chr7:18624904:18633652	HDAC9	+	chr7	18624904	18633652	ms	15	0	28	11	28	0	38	38	38
NCOA2:-:chr8:71075089:71071740	NCOA2	-	chr8	71075089	71071740	ms	12	0	8	7	12	0	12	34	35
NCOA3:+:chr20:46252655:46262380	NCOA3	+	chr20	46252655	46262380	ms	8	0	37	6	21	0	16	17	33
HECTD1:-:chr14:31614147:31596991	HECTD1	-	chr14	31614147	31596991	ms	16	0	16	11	30	0	16	21	18
HECTD1:-:chr14:31641328:31596991	HECTD1	-	chr14	31641328	31596991	ms	9	0	5	16	26	0	20	12	36
HIPK3:+:chr11:33307959:33350179	HIPK3	+	chr11	33307959	33350179	ms	8	0	15	18	32	0	25	48	42
CUX1:+:chr7:101870647:101870949	CUX1	+	chr7	101870647	101870949	ms	9	0	5	17	23	0	11	12	18
DCUN1D4:+:chr4:52729603:52744020	DCUN1D4	+	chr4	52729603	52744020	ms	17	0	10	14	7	0	13	17	21
DCUN1D4:+:chr4:52729603:52765544	DCUN1D4	+	chr4	52729603	52765544	ms	15	0	31	17	14	0	17	8	40
DDX17:-:chr22:38897285:38890635	DDX17	-	chr22	38897285	38890635	ms	14	0	31	25	21	0	9	34	18
NRIP1:-:chr21:16415895:16386665	NRIP1	-	chr21	16415895	16386665	ms	6	0	19	22	40	0	31	34	11
DENND1B:-:chr1:197581106:197552282	DENND1B	-	chr1	197581106	197552282	ms	10	0	7	7	21	0	19	9	18
SEPT10:-:chr2:110350696:110342703	2010-09-01	-	chr2	110350696	110342703	ms	0	0	13	0	18	0	13	31	27
ELF2:-:chr4:140060651:140037803	ELF2	-	chr4	140060651	140037803	ms	8	0	10	30	29	0	3	25	9
ELK4:-:chr1:205593019:205585606	ELK4	-	chr1	205593019	205585606	ms	10	0	20	75	60	0	25	30	60
KLHL24:+:chr3:183368084:183369064	KLHL24	+	chr3	183368084	183369064	ms	8	0	31	10	12	0	14	22	11
ENGASE:+:chr17:77073512:77073946	ENGASE	+	chr17	77073512	77073946	ms	30	0	12	11	16	0	15	7	17
KMT2E:+:chr7:104714066:104719410	KMT2E	+	chr7	104714066	104719410	ms	22	0	15	10	28	0	8	10	35
LAMA2:+:chr6:129687364:129725104	LAMA2	+	chr6	129687364	129725104	ms	14	0	9	52	28	0	44	44	54
TTN:-:chr2:179548018:179542852	TTN	-	chr2	179548018	179542852	ms	13	0	0	0	15	0	6	17	19
ETFA:-:chr15:76588078:76566753	ETFA	-	chr15	76588078	76566753	ms	15	0	15	24	22	0	29	15	19
EMC2:+:chr8:109462052:109462721	EMC2	+	chr8	109462052	109462721	ms	8	0	0	0	23	0	5	14	19
EVI5:-:chr1:93101893:93070864	EVI5	-	chr1	93101893	93070864	ms	17	0	29	47	49	0	50	19	50
EVI5:-:chr1:93170301:93128276	EVI5	-	chr1	93170301	93128276	ms	14	0	26	22	30	0	22	18	34
EXOC6B:-:chr2:72707879:72692289	EXOC6B	-	chr2	72707879	72692289	ms	21	0	15	19	46	0	77	44	69
PIGN:-:chr18:59763183:59739906	PIGN	-	chr18	59763183	59739906	ms	14	0	6	29	27	0	21	41	9
PIK3C3:+:chr18:39607407:39629569	PIK3C3	+	chr18	39607407	39629569	ms	14	0	17	26	11	0	17	22	5
FAM126A:-:chr7:23030758:22999875	FAM126A	-	chr7	23030758	22999875	ms	28	0	56	52	95	0	50	99	57
FAM126A:-:chr7:23030758:23015829	FAM126A	-	chr7	23030758	23015829	ms	8	0	23	25	61	0	23	35	33
FAM188A:-:chr10:15889942:15875629	FAM188A	-	chr10	15889942	15875629	ms	29	0	33	25	78	0	36	75	72
FAM210A:-:chr18:13682104:13681604	FAM210A	-	chr18	13682104	13681604	ms	18	0	15	9	52	0	5	27	32
MBOAT2:-:chr2:9098771:9048751	MBOAT2	-	chr2	9098771	9048751	ms	10	0	11	11	59	0	17	22	27
FHOD3:+:chr18:34261399:34310767	FHOD3	+	chr18	34261399	34310767	ms	14	0	7	17	28	0	39	36	22
MED13L:-:chr12:116549317:116534474	MED13L	-	chr12	116549317	116534474	ms	11	0	16	13	6	0	12	18	20
PTK2:-:chr8:141762415:141745350	PTK2	-	chr8	141762415	141745350	ms	25	0	8	25	27	0	21	36	16
MITD1:-:chr2:99787892:99786013	MITD1	-	chr2	99787892	99786013	ms	39	0	26	12	15	0	27	18	10
FPGT-TNNI3K:+:chr1:74715143:74737392	FPGT-TNNI3K	+	chr1	74715143	74737392	ms	24	0	28	35	28	0	22	40	42
PTPRA:+:chr20:2928628:2945848	PTPRA	+	chr20	2928628	2945848	ms	16	0	33	10	16	0	17	25	47
MNAT1:+:chr14:61262935:61285565	MNAT1	+	chr14	61262935	61285565	ms	8	0	19	6	16	0	22	5	20
GABPB2:+:chr1:151060666:151090615	GABPB2	+	chr1	151060666	151090615	ms	7	0	9	20	13	0	5	14	27
GALK2:+:chr15:49528048:49531564	GALK2	+	chr15	49528048	49531564	ms	28	0	4	51	44	0	24	28	29
PCDH7:+:chr4:30921775:30951837	PCDH7	+	chr4	30921775	30951837	ms	0	0	32	0	29	0	15	12	16
MTHFD2L:+:chr4:75040223:75091111	MTHFD2L	+	chr4	75040223	75091111	ms	9	0	24	29	20	0	8	12	22
ITCH:+:chr20:33057853:33080402	ITCH	+	chr20	33057853	33080402	ms	11	0	16	11	21	0	19	25	7
GLS:+:chr2:191765290:191789319	GLS	+	chr2	191765290	191789319	ms	24	0	44	47	28	0	47	40	34
GON4L:-:chr1:155823597:155823067	GON4L	-	chr1	155823597	155823067	ms	6	0	16	23	48	0	31	51	19
TDRD3:+:chr13:61013822:61109367	TDRD3	+	chr13	61013822	61109367	ms	16	0	29	8	14	0	16	26	11
RBM39:-:chr20:34313077:34300941	RBM39	-	chr20	34313077	34300941	ms	31	0	25	18	57	0	32	33	22
HABP4:+:chr9:99220661:99233376	HABP4	+	chr9	99220661	99233376	ms	7	0	17	7	28	0	6	19	16
HADHB:+:chr2:26486248:26500028	HADHB	+	chr2	26486248	26500028	ms	18	0	36	26	79	0	36	61	49
NBAS:-:chr2:15651474:15601325	NBAS	-	chr2	15651474	15601325	ms	16	0	11	20	28	0	20	17	32
RHBDD1:+:chr2:227729320:227732034	RHBDD1	+	chr2	227729320	227732034	ms	11	0	24	12	16	0	33	30	19
NDRG3:-:chr20:35299800:35288740	NDRG3	-	chr20	35299800	35288740	ms	17	0	13	13	16	0	36	27	20
HECW2:-:chr2:197172809:197135917	HECW2	-	chr2	197172809	197135917	ms	13	0	16	10	52	0	64	39	35
HERC4:-:chr10:69726559:69714352	HERC4	-	chr10	69726559	69714352	ms	9	0	9	6	14	0	24	10	33
HIBADH:-:chr7:27689252:27668990	HIBADH	-	chr7	27689252	27668990	ms	10	0	17	29	28	0	16	30	13
HP1BP3:-:chr1:21100103:21076216	HP1BP3	-	chr1	21100103	21076216	ms	7	0	15	3	13	0	13	32	13
TMEM38B:+:chr9:108467878:108484902	TMEM38B	+	chr9	108467878	108484902	ms	19	0	22	27	50	0	4	15	3
NSD1:+:chr5:176636637:176639196	NSD1	+	chr5	176636637	176639196	ms	8	0	11	21	15	0	5	5	27
PALM2:+:chr9:112704966:112705661	PALM2	+	chr9	112704966	112705661	ms	15	0	24	10	22	0	10	19	13
TRPM7:-:chr15:50941082:50923614	TRPM7	-	chr15	50941082	50923614	ms	19	0	26	14	12	0	41	40	12
RYR2:+:chr1:237756776:237778143	RYR2	+	chr1	237756776	237778143	ms	8	0	13	11	11	0	16	4	42
PARD3:-:chr10:34573173:34558585	PARD3	-	chr10	34573173	34558585	ms	8	0	11	30	19	0	18	15	35
MAP3K4:+:chr6:161469648:161471011	MAP3K4	+	chr6	161469648	161471011	ms	13	0	14	29	35	0	19	32	20
KIAA1841:+:chr2:61343114:61345251	KIAA1841	+	chr2	61343114	61345251	ms	8	0	31	17	24	0	25	36	21
PHACTR4:+:chr1:28785596:28793046	PHACTR4	+	chr1	28785596	28793046	ms	13	0	19	8	70	0	27	9	25
LIFR:-:chr5:38530768:38510566	LIFR	-	chr5	38530768	38510566	ms	14	0	21	26	17	0	14	30	9
LMO7:+:chr13:76391297:76410593	LMO7	+	chr13	76391297	76410593	ms	9	0	37	21	36	0	21	41	38
LONP2:+:chr16:48311249:48337216	LONP2	+	chr16	48311249	48337216	ms	4	0	9	9	6	0	13	9	24
SIPA1L2:-:chr1:232669329:232649603	SIPA1L2	-	chr1	232669329	232649603	ms	11	0	21	9	57	0	6	11	31
SIRT5:+:chr6:13579683:13601181	SIRT5	+	chr6	13579683	13601181	ms	16	0	6	26	47	0	7	21	21
SLAIN2:+:chr4:48371866:48385801	SLAIN2	+	chr4	48371866	48385801	ms	12	0	32	22	12	0	19	27	53
LRBA:-:chr4:151738409:151719233	LRBA	-	chr4	151738409	151719233	ms	13	0	9	9	13	0	17	14	18
SLC25A24:-:chr1:108703915:108690901	SLC25A24	-	chr1	108703915	108690901	ms	22	0	30	34	27	0	16	18	49
LRCH1:+:chr13:47297356:47308133	LRCH1	+	chr13	47297356	47308133	ms	7	0	13	17	42	0	37	11	33
LRCH3:+:chr3:197541779:197547301	LRCH3	+	chr3	197541779	197547301	ms	18	0	11	12	24	0	18	16	35
POLI:+:chr18:51804073:51813781	POLI	+	chr18	51804073	51813781	ms	27	0	55	22	68	0	39	25	25
POMT1:+:chr9:134381501:134381840	POMT1	+	chr9	134381501	134381840	ms	20	0	31	41	38	0	50	33	40
SETD2:-:chr3:47088111:47079156	SETD2	-	chr3	47088111	47079156	ms	0	0	0	11	27	0	10	14	13
MAP3K1:+:chr5:56160561:56161804	MAP3K1	+	chr5	56160561	56161804	ms	40	0	26	19	58	0	16	5	35
MAPKAP1:-:chr9:128434922:128419930	MAPKAP1	-	chr9	128434922	128419930	ms	4	0	21	9	6	0	8	23	9
SORBS1:-:chr10:97170534:97141442	SORBS1	-	chr10	97170534	97141442	ms	28	0	23	25	50	0	41	27	84
TIMMDC1:+:chr3:119219542:119236162	TIMMDC1	+	chr3	119219542	119236162	ms	20	0	15	38	31	0	29	24	49
MGAT5:+:chr2:135010666:135012215	MGAT5	+	chr2	135010666	135012215	ms	20	0	13	8	28	0	14	19	19
MLIP:+:chr6:54066903:54095715	MLIP	+	chr6	54066903	54095715	ms	14	0	13	31	34	0	36	9	15
PTPN4:+:chr2:120684174:120702816	PTPN4	+	chr2	120684174	120702816	ms	8	0	16	15	37	0	3	8	20
WWC3:+:chrX:10031485:10035530	WWC3	+	chrX	10031485	10035530	ms	9	0	17	6	16	0	4	30	12
ORC4:-:chr2:148739650:148730308	ORC4	-	chr2	148739650	148730308	ms	17	0	25	26	30	0	39	33	22
TNPO1:+:chr5:72157635:72161556	TNPO1	+	chr5	72157635	72161556	ms	0	0	0	25	38	0	8	24	14
MTX2:+:chr2:177161588:177202305	MTX2	+	chr2	177161588	177202305	ms	22	0	36	23	49	0	46	26	20
MYOM1:-:chr18:3193956:3164276	MYOM1	-	chr18	3193956	3164276	ms	9	0	3	9	6	0	11	24	32
RBM23:-:chr14:23380612:23375404	RBM23	-	chr14	23380612	23375404	ms	17	0	9	19	29	0	4	11	10
ZDHHC21:-:chr9:14680160:14639894	ZDHHC21	-	chr9	14680160	14639894	ms	22	0	31	52	74	0	39	63	57
TECRL:-:chr4:65180425:65155428	TECRL	-	chr4	65180425	65155428	ms	20	0	13	9	10	0	23	12	36
RANBP17:+:chr5:170305101:170323119	RANBP17	+	chr5	170305101	170323119	ms	0	0	0	9	23	0	11	12	18
RBM39:-:chr20:34313077:34309662	RBM39	-	chr20	34313077	34309662	ms	12	0	11	31	19	0	11	20	13
RBM39:-:chr20:34320057:34317234	RBM39	-	chr20	34320057	34317234	ms	36	0	26	13	41	0	25	31	33
NDUFA10:-:chr2:240946787:240929491	NDUFA10	-	chr2	240946787	240929491	ms	25	0	20	26	80	0	12	66	48
NEBL:-:chr10:21158770:21129668	NEBL	-	chr10	21158770	21129668	ms	18	0	12	19	35	0	10	11	19
TMEM71:-:chr8:133769540:133734286	TMEM71	-	chr8	133769540	133734286	ms	19	0	6	22	21	0	7	14	23
RYK:-:chr3:133914026:133907681	RYK	-	chr3	133914026	133907681	ms	12	0	14	32	50	0	13	9	27
TNPO3:-:chr7:128658211:128655033	TNPO3	-	chr7	128658211	128655033	ms	15	0	39	38	29	0	17	19	20
PAIP2:+:chr5:138699448:138700432	PAIP2	+	chr5	138699448	138700432	ms	4	0	30	12	4	0	13	53	57
RYR2:+:chr1:237617691:237632487	RYR2	+	chr1	237617691	237632487	ms	25	0	39	20	33	0	30	26	32
TRPM7:-:chr15:50955243:50935537	TRPM7	-	chr15	50955243	50935537	ms	18	0	16	18	33	0	18	6	15
PHC3:-:chr3:169840532:169831148	PHC3	-	chr3	169840532	169831148	ms	0	0	0	15	27	0	19	13	39
RB1CC1:-:chr8:53599527:53568568	RB1CC1	-	chr8	53599527	53568568	ms	0	0	0	15	12	0	16	15	15
USP34:-:chr2:61577828:61538675	USP34	-	chr2	61577828	61538675	ms	39	0	54	27	83	0	122	59	80
SCN7A:-:chr2:167328955:167304122	SCN7A	-	chr2	167328955	167304122	ms	38	0	37	52	82	0	41	67	49
SENP6:+:chr6:76344423:76388643	SENP6	+	chr6	76344423	76388643	ms	16	0	48	31	43	0	31	24	34
SENP6:+:chr6:76368978:76388643	SENP6	+	chr6	76368978	76388643	ms	11	0	23	31	48	0	37	20	70
SETD2:-:chr3:47147610:47139445	SETD2	-	chr3	47147610	47139445	ms	22	0	9	23	11	0	12	24	20
PICALM:-:chr11:85742653:85718585	PICALM	-	chr11	85742653	85718585	ms	45	0	31	36	58	0	71	30	80
UBA2:+:chr19:34922766:34929671	UBA2	+	chr19	34922766	34929671	ms	26	0	17	14	29	0	14	12	21
UBAP2:-:chr9:33973235:33960824	UBAP2	-	chr9	33973235	33960824	ms	39	0	40	13	39	0	15	34	73
UBE2D2:+:chr5:138979957:139003046	UBE2D2	+	chr5	138979957	139003046	ms	7	0	10	17	19	0	12	13	11
SLC8A1:-:chr2:40680489:40655613	SLC8A1	-	chr2	40680489	40655613	ms	11	0	14	29	22	0	10	33	37
TARSL2:-:chr15:102255166:102241289	TARSL2	-	chr15	102255166	102241289	ms	16	0	23	13	28	0	20	23	22
LAMA2:+:chr6:129371063:129381041	LAMA2	+	chr6	129371063	129381041	ms	0	0	0	22	3	0	21	32	72
ZNF362:+:chr1:33760538:33760906	ZNF362	+	chr1	33760538	33760906	ms	15	0	17	19	28	0	25	17	55
RICTOR:-:chr5:39021238:38991051	RICTOR	-	chr5	39021238	38991051	ms	22	0	11	24	39	0	18	26	40
PSD3:-:chr8:18662408:18622959	PSD3	-	chr8	18662408	18622959	ms	24	0	26	29	18	0	29	15	20
PSEN1:+:chr14:73614503:73640415	PSEN1	+	chr14	73614503	73640415	ms	4	0	25	15	21	0	19	17	10
VWA8:-:chr13:42407667:42335264	VWA8	-	chr13	42407667	42335264	ms	16	0	10	11	15	0	36	42	27
RPRD1B:+:chr20:36685934:36694658	RPRD1B	+	chr20	36685934	36694658	ms	0	0	0	17	38	0	10	26	38
QKI:-:chr6:163899927:163876309	QKI	-	chr6	163899927	163876309	ms	19	0	38	24	19	0	41	54	18
SUMF1:-:chr3:3830758:3819409	SUMF1	-	chr3	3830758	3819409	ms	34	0	27	17	14	0	27	16	48
RAB6A:-:chr11:73429763:73418465	RAB6A	-	chr11	73429763	73418465	ms	18	0	25	18	55	0	7	17	56
ZCCHC11:-:chr1:52992045:52975268	ZCCHC11	-	chr1	52992045	52975268	ms	23	0	10	27	8	0	24	15	19
ZDBF2:+:chr2:207144264:207162097	ZDBF2	+	chr2	207144264	207162097	ms	11	0	6	17	18	0	7	25	35
SCAP:-:chr3:47470160:47466975	SCAP	-	chr3	47470160	47466975	ms	10	0	17	16	20	0	10	5	25
UTRN:+:chr6:144808684:144814592	UTRN	+	chr6	144808684	144814592	ms	25	0	40	35	20	0	24	50	62
ZBTB46:-:chr20:62422143:62407031	ZBTB46	-	chr20	62422143	62407031	ms	33	0	32	30	15	0	35	29	34
TMEM245:-:chr9:111826847:111812563	TMEM245	-	chr9	111826847	111812563	ms	21	0	35	27	14	0	12	28	38
TRDN:-:chr6:123703292:123637602	TRDN	-	chr6	123703292	123637602	ms	25	0	11	11	24	0	21	26	28
TMEM65:-:chr8:125343033:125332327	TMEM65	-	chr8	125343033	125332327	ms	33	0	24	18	22	0	13	42	54
TRPM7:-:chr15:50955243:50923614	TRPM7	-	chr15	50955243	50923614	ms	24	0	33	28	32	0	47	36	12
RYR2:+:chr1:237532834:237675091	RYR2	+	chr1	237532834	237675091	ms	18	0	27	31	89	0	37	60	38
SLC38A1:-:chr12:46637097:46633462	SLC38A1	-	chr12	46637097	46633462	ms	19	0	67	26	41	0	33	27	61
RYR2:+:chr1:237538017:237586548	RYR2	+	chr1	237538017	237586548	ms	13	0	34	26	27	0	16	21	32
RYR2:+:chr1:237538017:237632487	RYR2	+	chr1	237538017	237632487	ms	47	0	22	59	81	0	46	49	81
UBXN2A:+:chr2:24181171:24207701	UBXN2A	+	chr2	24181171	24207701	ms	21	0	11	39	33	0	20	30	28
PREX2:+:chr8:68934271:68973014	PREX2	+	chr8	68934271	68973014	ms	0	0	0	16	18	0	41	12	5
ZNF394:-:chr7:99092254:99090663	ZNF394	-	chr7	99092254	99090663	ms	11	0	14	23	16	0	13	26	23
SETD2:-:chr3:47108608:47079156	SETD2	-	chr3	47108608	47079156	ms	15	0	11	12	18	0	26	17	10
TMEM245:-:chr9:111843223:111812563	TMEM245	-	chr9	111843223	111812563	ms	13	0	28	21	26	0	38	9	27
VRK1:+:chr14:97299804:97327072	VRK1	+	chr14	97299804	97327072	ms	33	0	17	41	29	0	30	16	53
UBR3:+:chr2:170728746:170735084	UBR3	+	chr2	170728746	170735084	ms	24	0	13	13	3	0	6	21	45
SMEK1:-:chr14:91952074:91947920	SMEK1	-	chr14	91952074	91947920	ms	25	0	35	35	57	0	29	44	79
SMAD2:-:chr18:45423180:45391430	SMAD2	-	chr18	45423180	45391430	ms	8	0	11	18	23	0	25	25	67
SKIL:-:chr3:170079217:170077487	SKIL	-	chr3	170079217	170077487	ms	16	0	25	8	63	0	17	53	48
ZCCHC2:+:chr18:60206914:60217693	ZCCHC2	+	chr18	60206914	60217693	ms	7	0	32	15	14	0	18	10	21
TMEM116:-:chr12:112381173:112371690	TMEM116	-	chr12	112381173	112371690	ms	10	0	16	21	38	0	25	32	20
TTN:-:chr2:179585929:179546388	TTN	-	chr2	179585929	179546388	ms	28	0	15	7	42	0	14	14	11
TCEANC:+:chrX:13684436:13698717	TCEANC	+	chrX	13684436	13698717	ms	25	0	66	43	73	0	13	12	73
UBAP2:-:chr9:34017187:33986758	UBAP2	-	chr9	34017187	33986758	ms	28	0	15	19	28	0	16	41	34
URI1:+:chr19:30476130:30503438	URI1	+	chr19	30476130	30503438	ms	8	0	10	5	23	0	19	14	23
DENND1B:-:chr1:197684204:197611841	DENND1B	-	chr1	197684204	197611841	ms	0	3	11	17	18	0	8	14	36
LCLAT1:+:chr2:30748453:30756180	LCLAT1	+	chr2	30748453	30756180	ms	0	5	10	15	15	0	16	48	45
FAM188A:-:chr10:15889942:15863655	FAM188A	-	chr10	15889942	15863655	ms	0	4	22	26	48	0	25	22	40
ZNF827:-:chr4:146770713:146744574	ZNF827	-	chr4	146770713	146744574	ms	0	3	9	10	10	0	5	36	22
RP11-53I6.2:+:chr18:29691717:29693823	RP11-53I6.2	+	chr18	29691717	29693823	ms	0	6	10	15	40	0	10	6	11
ATXN2:-:chr12:111993723:111991962	ATXN2	-	chr12	111993723	111991962	ms	11	0	0	17	40	0	24	27	15
LPHN3:+:chr4:62800558:62910267	LPHN3	+	chr4	62800558	62910267	ms	18	0	0	23	26	0	11	22	14
SLC20A2:-:chr8:42330172:42317414	SLC20A2	-	chr8	42330172	42317414	ms	9	0	0	22	11	0	11	13	26
TTN:-:chr2:179582109:179542852	TTN	-	chr2	179582109	179542852	ms	18	3	0	8	17	0	14	4	32
GAB1:+:chr4:144336630:144361535	GAB1	+	chr4	144336630	144361535	ms	10	0	0	13	12	0	17	49	12
ABCA6:-:chr17:67130883:67124760	ABCA6	-	chr17	67130883	67124760	ms	7	0	0	15	33	0	10	21	28
HERC1:-:chr15:64008672:63998979	HERC1	-	chr15	64008672	63998979	ms	7	0	0	12	13	0	20	28	7
KLHL7:+:chr7:23180388:23191828	KLHL7	+	chr7	23180388	23191828	ms	32	4	0	14	73	0	28	44	56
ITFG2:+:chr12:2929252:2930958	ITFG2	+	chr12	2929252	2930958	ms	15	5	0	15	0	0	6	3	15
ANKIB1:+:chr7:91924203:91981956	ANKIB1	+	chr7	91924203	91981956	ms	12	0	0	20	28	0	24	11	13
UBAP2:-:chr9:33998862:33986758	UBAP2	-	chr9	33998862	33986758	ms	16	0	0	10	16	0	13	9	17
ARHGAP10:+:chr4:148785997:148803083	ARHGAP10	+	chr4	148785997	148803083	ms	11	0	0	6	9	0	6	17	7
PLCL1:+:chr2:198948482:198968660	PLCL1	+	chr2	198948482	198968660	ms	13	4	0	38	28	0	25	16	31
ATXN10:+:chr22:46189425:46202902	ATXN10	+	chr22	46189425	46202902	ms	10	0	0	20	22	0	33	27	17
UBR2:+:chr6:42541472:42562042	UBR2	+	chr6	42541472	42562042	ms	4	0	0	16	23	0	17	18	22
VN1R1:-:chr19:57967550:57967021	VN1R1	-	chr19	57967550	57967021	ms	28	0	0	22	53	0	13	43	46
RIPK1:+:chr6:3076998:3078169	RIPK1	+	chr6	3076998	3078169	ms	13	0	0	5	8	0	15	16	22
SPECC1L-ADORA2A:+:chr22:24698163:24709434	SPECC1L-ADORA2A	+	chr22	24698163	24709434	ms	11	0	0	9	40	0	23	30	14
MYPN:+:chr10:69902697:69909868	MYPN	+	chr10	69902697	69909868	ms	14	0	0	4	19	0	16	36	43
SCLT1:-:chr4:129880932:129857810	SCLT1	-	chr4	129880932	129857810	ms	15	0	0	25	25	0	33	21	9
PREX2:+:chr8:68934271:68950527	PREX2	+	chr8	68934271	68950527	ms	0	6	0	11	6	0	9	11	16
PICALM:-:chr11:85742653:85733410	PICALM	-	chr11	85742653	85733410	ms	9	0	0	40	61	0	17	39	25
OMA1:-:chr1:59002413:58992933	OMA1	-	chr1	59002413	58992933	ms	7	0	0	5	14	0	24	10	22
KANSL1:-:chr17:44172067:44143903	KANSL1	-	chr17	44172067	44143903	ms	9	0	0	29	27	0	7	23	16
GTF2I:+:chr7:74119496:74131270	GTF2I	+	chr7	74119496	74131270	ms	15	0	0	24	31	0	19	29	8
PDE1C:-:chr7:31920473:31912905	PDE1C	-	chr7	31920473	31912905	ms	19	0	0	40	16	0	11	12	29
PDE3B:+:chr11:14793483:14810788	PDE3B	+	chr11	14793483	14810788	ms	10	0	0	19	25	0	18	35	17
SPATA6:-:chr1:48825442:48821342	SPATA6	-	chr1	48825442	48821342	ms	16	0	0	19	54	0	19	11	29
UBAP2:-:chr9:33996331:33953283	UBAP2	-	chr9	33996331	33953283	ms	5	0	0	10	12	0	14	5	12
XPO4:-:chr13:21396428:21370215	XPO4	-	chr13	21396428	21370215	ms	6	0	0	22	43	0	28	47	16
TTN:-:chr2:179507044:179494028	TTN	-	chr2	179507044	179494028	ms	12	0	0	4	30	0	41	19	37
RHOT1:+:chr17:30498062:30510291	RHOT1	+	chr17	30498062	30510291	ms	10	0	0	10	33	0	23	10	16
HACE1:-:chr6:105291173:105280917	HACE1	-	chr6	105291173	105280917	ms	7	0	0	9	0	0	12	12	14
RYR2:+:chr1:237550581:237675091	RYR2	+	chr1	237550581	237675091	ms	11	0	0	27	55	0	50	48	26
NAALADL2:+:chr3:174241203:174271547	NAALADL2	+	chr3	174241203	174271547	ms	18	7	26	24	0	0	16	13	15
ISPD:-:chr7:16445962:16415717	ISPD	-	chr7	16445962	16415717	ms	13	0	0	21	0	0	9	12	15
SEC31A:-:chr4:83803090:83799883	SEC31A	-	chr4	83803090	83799883	ms	3	0	0	6	0	0	6	9	10
IQGAP1:+:chr15:90982564:90986710	IQGAP1	+	chr15	90982564	90986710	ms	0	0	42	14	12	0	18	18	12
NLK:+:chr17:26490569:26499644	NLK	+	chr17	26490569	26499644	ms	0	0	17	7	8	0	25	8	41
FAM210A:-:chr18:13682104:13666478	FAM210A	-	chr18	13682104	13666478	ms	0	0	9	26	23	0	21	26	8
RAB11FIP1:-:chr8:37735069:37734627	RAB11FIP1	-	chr8	37735069	37734627	ms	7	5	7	5	0	0	25	12	12
UBE2D2:+:chr5:138979957:138994551	UBE2D2	+	chr5	138979957	138994551	ms	19	0	0	19	0	0	22	14	25
CCNYL1:+:chr2:208589524:208607066	CCNYL1	+	chr2	208589524	208607066	ms	11	0	7	0	0	0	13	19	8
MYOM2:+:chr8:2017397:2033522	MYOM2	+	chr8	2017397	2033522	ms	0	4	0	17	0	0	10	19	20
DCAF6:+:chr1:167921038:167944253	DCAF6	+	chr1	167921038	167944253	ms	0	0	13	10	6	0	20	38	14
HPS5:-:chr11:18314523:18312989	HPS5	-	chr11	18314523	18312989	ms	0	0	17	19	9	0	22	41	49
ERCC6L2:+:chr9:98740343:98766983	ERCC6L2	+	chr9	98740343	98766983	ms	0	0	12	5	8	0	19	9	27
RYR2:+:chr1:237580349:237608822	RYR2	+	chr1	237580349	237608822	ms	0	0	14	6	7	0	22	14	27
FGD4:+:chr12:32734894:32764217	FGD4	+	chr12	32734894	32764217	ms	0	0	31	44	9	0	29	14	13
RERE:-:chr1:8617582:8568686	RERE	-	chr1	8617582	8568686	ms	0	0	12	18	15	0	18	14	16
FGGY:+:chr1:59805630:59812070	FGGY	+	chr1	59805630	59812070	ms	0	0	11	8	0	0	4	17	10
HERC4:-:chr10:69804320:69785303	HERC4	-	chr10	69804320	69785303	ms	0	0	20	15	12	0	9	4	6
TXNDC16:-:chr14:53011089:53003437	TXNDC16	-	chr14	53011089	53003437	ms	0	0	10	6	14	0	21	23	17
PIK3R1:+:chr5:67522118:67522837	PIK3R1	+	chr5	67522118	67522837	ms	0	0	20	33	13	0	21	27	10
EXOC6B:-:chr2:72802797:72692289	EXOC6B	-	chr2	72802797	72692289	ms	15	0	26	0	0	0	40	26	38
GTDC1:-:chr2:144993304:144966170	GTDC1	-	chr2	144993304	144966170	ms	0	0	12	28	0	0	16	12	28
MYOM1:-:chr18:3176132:3164276	MYOM1	-	chr18	3176132	3164276	ms	0	0	8	7	26	0	23	8	19
UBR2:+:chr6:42630996:42633983	UBR2	+	chr6	42630996	42633983	ms	0	0	14	8	14	0	14	13	14
RAB18:+:chr10:27821436:27822923	RAB18	+	chr10	27821436	27822923	ms	12	0	17	0	6	0	9	18	19
ZFY:+:chrY:2821950:2829687	ZFY	+	chrY	2821950	2829687	ms	59	10	80	56	0	0	49	35	92
CSNK1G3:+:chr5:122881111:122911657	CSNK1G3	+	chr5	122881111	122911657	ms	17	3	17	0	17	0	25	50	27
BTBD7:-:chr14:93762503:93760204	BTBD7	-	chr14	93762503	93760204	ms	0	0	8	7	0	0	6	5	25
AKT3:-:chr1:243736350:243708812	AKT3	-	chr1	243736350	243708812	ms	23	0	6	10	0	0	11	13	37
ZZZ3:-:chr1:78107340:78097520	ZZZ3	-	chr1	78107340	78097520	ms	4	0	8	0	12	0	23	22	28
UGGT2:-:chr13:96651561:96622366	UGGT2	-	chr13	96651561	96622366	ms	0	0	12	7	0	0	9	17	6
UNC13B:+:chr9:35228012:35243361	UNC13B	+	chr9	35228012	35243361	ms	0	0	19	13	0	0	13	17	14
BIRC2:+:chr11:102233627:102239279	BIRC2	+	chr11	102233627	102239279	ms	14	0	8	3	0	0	9	16	23
AKAP10:-:chr17:19861884:19861327	AKAP10	-	chr17	19861884	19861327	ms	8	0	7	0	18	0	11	10	4
DMD:-:chrX:32366645:32360217	DMD	-	chrX	32366645	32360217	ms	6	0	5	0	23	0	9	12	11
CDC27:-:chr17:45249430:45206759	CDC27	-	chr17	45249430	45206759	ms	19	0	9	25	0	0	26	9	36
TTN:-:chr2:179552951:179542852	TTN	-	chr2	179552951	179542852	ms	0	0	8	0	13	0	24	9	19
CPSF6:+:chr12:69644909:69656342	CPSF6	+	chr12	69644909	69656342	ms	17	0	9	17	0	0	12	20	23
HSDL2:+:chr9:115166275:115181238	HSDL2	+	chr9	115166275	115181238	ms	8	0	10	9	0	0	20	12	19
CTAGE5:+:chr14:39782544:39796226	CTAGE5	+	chr14	39782544	39796226	ms	9	0	13	0	10	0	10	11	25
DCLK2:+:chr4:151023630:151023964	DCLK2	+	chr4	151023630	151023964	ms	14	0	12	0	32	0	46	8	13
KANSL1L:-:chr2:211019335:211018219	KANSL1L	-	chr2	211019335	211018219	ms	7	0	13	0	36	0	9	22	17
TTN:-:chr2:179592098:179538360	TTN	-	chr2	179592098	179538360	ms	4	0	0	0	4	0	31	22	18
DMD:-:chrX:32867937:32827610	DMD	-	chrX	32867937	32827610	ms	17	0	10	16	0	0	17	9	30
UBA2:+:chr19:34921481:34929671	UBA2	+	chr19	34921481	34929671	ms	24	0	0	0	14	0	28	11	21
HMGCL:-:chr1:24147083:24140680	HMGCL	-	chr1	24147083	24140680	ms	0	0	11	0	18	0	4	29	18
DMD:-:chrX:32717410:32563276	DMD	-	chrX	32717410	32563276	ms	13	0	0	0	31	0	33	43	16
PDZD2:+:chr5:31995682:32010588	PDZD2	+	chr5	31995682	32010588	ms	7	0	39	0	18	0	27	6	48
USP9Y:+:chrY:14832522:14851563	USP9Y	+	chrY	14832522	14851563	ms	0	0	7	7	0	0	9	11	29
FBXW4:-:chr10:103436193:103384502	FBXW4	-	chr10	103436193	103384502	ms	0	0	13	0	7	0	11	14	12
QSER1:+:chr11:32948703:32956981	QSER1	+	chr11	32948703	32956981	ms	6	0	5	0	23	0	15	11	17
SNX6:-:chr14:35078948:35044962	SNX6	-	chr14	35078948	35044962	ms	0	0	7	0	17	0	10	19	8
NUP54:-:chr4:77065626:77045802	NUP54	-	chr4	77065626	77045802	ms	10	0	29	0	18	0	15	11	10
PIAS1:+:chr15:68434284:68439038	PIAS1	+	chr15	68434284	68439038	ms	4	0	6	0	15	0	20	11	24
PIAS2:-:chr18:44483598:44470543	PIAS2	-	chr18	44483598	44470543	ms	12	0	32	0	23	0	43	13	19
ZNF91:-:chr19:23545527:23521529	ZNF91	-	chr19	23545527	23521529	ms	15	0	0	0	20	0	16	10	22
KIAA1919:+:chr6:111583460:111585149	KIAA1919	+	chr6	111583460	111585149	ms	0	0	12	0	4	0	8	16	4
UBE3A:-:chr15:25620910:25599500	UBE3A	-	chr15	25620910	25599500	ms	11	0	9	25	0	0	9	44	23
ARHGAP32:-:chr11:128994789:128993341	ARHGAP32	-	chr11	128994789	128993341	ms	0	0	13	0	9	0	3	24	4
PCCA:+:chr13:100959446:101020828	PCCA	+	chr13	100959446	101020828	ms	0	0	9	0	25	0	19	26	12
ZEB1:+:chr10:31661947:31676727	ZEB1	+	chr10	31661947	31676727	ms	0	0	13	0	12	0	11	28	33
SOX6:-:chr11:16497935:16339992	SOX6	-	chr11	16497935	16339992	ms	4	0	0	0	33	0	13	12	5
KMT2E:+:chr7:104678573:104681470	KMT2E	+	chr7	104678573	104681470	ms	0	0	8	0	84	0	14	5	12
FNDC3B:+:chr3:171969050:171979873	FNDC3B	+	chr3	171969050	171979873	ms	0	0	12	0	11	0	13	5	34
TBC1D31:+:chr8:124089351:124121860	TBC1D31	+	chr8	124089351	124121860	ms	17	0	6	20	0	0	14	9	8
ZNF644:-:chr1:91447927:91403042	ZNF644	-	chr1	91447927	91403042	ms	11	4	16	0	0	0	19	43	13
EXTL3:+:chr8:28570974:28575724	EXTL3	+	chr8	28570974	28575724	ms	0	0	0	16	20	0	7	24	12
SETDB2:+:chr13:50025689:50026045	SETDB2	+	chr13	50025689	50026045	ms	0	0	0	14	12	0	12	9	21
ICA1:-:chr7:8275570:8257935	ICA1	-	chr7	8275570	8257935	ms	0	0	0	19	14	0	23	15	29
SLMAP:+:chr3:57875768:57882659	SLMAP	+	chr3	57875768	57882659	ms	6	0	18	15	0	0	8	23	18
NIPBL:+:chr5:36953720:36986403	NIPBL	+	chr5	36953720	36986403	ms	0	0	0	15	27	0	10	19	13
RABGAP1L:+:chr1:174241552:174363283	RABGAP1L	+	chr1	174241552	174363283	ms	0	0	0	9	39	0	32	18	18
NOX4:-:chr11:89185063:89165952	NOX4	-	chr11	89185063	89165952	ms	0	0	0	23	15	0	16	21	13
RAD23B:+:chr9:110062422:110087285	RAD23B	+	chr9	110062422	110087285	ms	0	0	0	7	21	0	23	36	29
LNX1:-:chr4:54457682:54439790	LNX1	-	chr4	54457682	54439790	ms	0	0	0	23	24	0	12	23	23
LZIC:-:chr1:9995685:9991949	LZIC	-	chr1	9995685	9991949	ms	0	4	12	0	0	0	7	25	16
USP31:-:chr16:23119504:23113640	USP31	-	chr16	23119504	23113640	ms	0	3	11	0	0	0	12	8	15
RYR2:+:chr1:237550581:237620035	RYR2	+	chr1	237550581	237620035	ms	0	0	0	22	29	0	20	23	8
ZNF236:+:chr18:74561482:74593468	ZNF236	+	chr18	74561482	74593468	ms	0	0	0	14	12	0	16	10	10
SH3GLB1:+:chr1:87181407:87200862	SH3GLB1	+	chr1	87181407	87200862	ms	0	0	0	15	14	0	23	20	17
SNHG14:+:chr15:25284858:25285994	SNHG14	+	chr15	25284858	25285994	ms	0	0	0	9	37	0	12	16	24
MTUS1:-:chr8:17613470:17611226	MTUS1	-	chr8	17613470	17611226	ms	0	0	0	20	12	0	15	36	31
TACC2:+:chr10:123842162:123848106	TACC2	+	chr10	123842162	123848106	ms	0	0	0	10	19	0	7	13	15
RSF1:-:chr11:77404656:77394755	RSF1	-	chr11	77404656	77394755	ms	29	3	24	0	0	0	9	12	21
AFG3L2:-:chr18:12371690:12356693	AFG3L2	-	chr18	12371690	12356693	ms	5	5	6	13	0	0	6	5	30
AGTPBP1:-:chr9:88261333:88190230	AGTPBP1	-	chr9	88261333	88190230	ms	39	3	30	32	0	0	48	38	15
ATRX:-:chrX:76920267:76888695	ATRX	-	chrX	76920267	76888695	ms	3	3	9	30	0	0	7	14	7
CCDC91:+:chr12:28544237:28605587	CCDC91	+	chr12	28544237	28605587	ms	7	0	0	0	0	0	13	15	19
C4orf29:+:chr4:128904094:128942393	C4orf29	+	chr4	128904094	128942393	ms	18	0	0	15	0	0	12	13	13
GARNL3:+:chr9:130101924:130104613	GARNL3	+	chr9	130101924	130104613	ms	11	0	0	0	0	0	10	15	6
COX5A:-:chr15:75221573:75219107	COX5A	-	chr15	75221573	75219107	ms	15	5	18	22	0	0	26	17	17
ATRNL1:+:chr10:116879949:116889297	ATRNL1	+	chr10	116879949	116889297	ms	22	0	0	28	0	0	15	61	13
ATXN7:+:chr3:63898264:63898901	ATXN7	+	chr3	63898264	63898901	ms	14	0	0	7	0	0	9	19	21
FAM73A:+:chr1:78267016:78280916	FAM73A	+	chr1	78267016	78280916	ms	14	5	23	32	0	0	20	57	36
ITCH:+:chr20:33057853:33069011	ITCH	+	chr20	33057853	33069011	ms	20	0	13	0	0	0	12	11	12
PDE8A:+:chr15:85607601:85626875	PDE8A	+	chr15	85607601	85626875	ms	4	0	0	20	0	0	9	25	5
PTPN11:+:chr12:112939948:112944226	PTPN11	+	chr12	112939948	112944226	ms	6	3	0	6	0	0	16	20	18
MAPK9:-:chr5:179707608:179688684	MAPK9	-	chr5	179707608	179688684	ms	15	0	0	27	0	0	22	24	9
SNX13:-:chr7:17937069:17929986	SNX13	-	chr7	17937069	17929986	ms	0	6	0	0	0	0	10	7	15
POLB:+:chr8:42211943:42229180	POLB	+	chr8	42211943	42229180	ms	0	0	6	0	0	0	13	9	26
SSH2:-:chr17:28030080:28011581	SSH2	-	chr17	28030080	28011581	ms	42	4	23	12	0	0	9	30	21
CBLB:-:chr3:105404310:105389077	CBLB	-	chr3	105404310	105389077	ms	0	0	0	6	0	0	14	27	14
DHDDS:+:chr1:26772807:26774151	DHDDS	+	chr1	26772807	26774151	ms	5	0	13	0	0	0	18	15	14
CLEC16A:+:chr16:11114050:11220003	CLEC16A	+	chr16	11114050	11220003	ms	0	0	25	9	0	0	27	18	28
ZEB1:+:chr10:31661947:31676195	ZEB1	+	chr10	31661947	31676195	ms	4	8	10	15	0	0	15	26	41
FNDC3B:+:chr3:172013153:172028671	FNDC3B	+	chr3	172013153	172028671	ms	0	0	0	12	0	0	15	24	5
TBC1D31:+:chr8:124089351:124117704	TBC1D31	+	chr8	124089351	124117704	ms	0	0	5	0	0	0	24	9	48
TTN:-:chr2:179585929:179539041	TTN	-	chr2	179585929	179539041	ms	11	0	4	0	0	0	17	13	13
KIAA1009:-:chr6:84913814:84894905	KIAA1009	-	chr6	84913814	84894905	ms	0	3	0	0	0	0	11	11	10
SETD2:-:chr3:47108608:47098311	SETD2	-	chr3	47108608	47098311	ms	0	0	22	14	0	0	20	13	10
MEF2A:+:chr15:100138635:100173378	MEF2A	+	chr15	100138635	100173378	ms	7	0	3	0	0	0	12	39	6
ERI3:-:chr1:44804994:44773982	ERI3	-	chr1	44804994	44773982	ms	23	0	10	23	0	0	25	11	6
SUPT20H:-:chr13:37625720:37614542	SUPT20H	-	chr13	37625720	37614542	ms	0	0	8	18	0	0	16	20	18
PLOD2:-:chr3:145842016:145820542	PLOD2	-	chr3	145842016	145820542	ms	0	0	24	3	0	0	9	32	12
GGPS1:+:chr1:235505023:235506198	GGPS1	+	chr1	235505023	235506198	ms	9	0	22	8	0	0	9	18	16
STAU2:-:chr8:74621397:74585342	STAU2	-	chr8	74621397	74585342	ms	0	0	13	34	0	0	9	30	27
GOLIM4:-:chr3:167766153:167742314	GOLIM4	-	chr3	167766153	167742314	ms	5	0	15	12	0	0	28	13	16
KANK3:-:chr19:8404051:8402679	KANK3	-	chr19	8404051	8402679	ms	22	0	22	8	0	0	16	11	18
PDE3A:+:chr12:20774230:20807139	PDE3A	+	chr12	20774230	20807139	ms	8	0	12	17	0	0	18	35	14
MTUS1:-:chr8:17573410:17532695	MTUS1	-	chr8	17573410	17532695	ms	12	0	0	0	0	0	11	10	19
PNRC1:+:chr6:89793472:89794362	PNRC1	+	chr6	89793472	89794362	ms	7	0	15	9	0	0	13	20	35
RB1:+:chr13:48947541:48955579	RB1	+	chr13	48947541	48955579	ms	7	0	23	24	0	0	11	19	36
TTN:-:chr2:179548809:179546388	TTN	-	chr2	179548809	179546388	ms	8	0	0	0	0	0	20	7	21
NHLRC2:+:chr10:115636280:115644139	NHLRC2	+	chr10	115636280	115644139	ms	4	0	22	8	0	0	13	20	51
PCM1:+:chr8:17868746:17869336	PCM1	+	chr8	17868746	17869336	ms	19	0	16	15	0	0	19	16	48
PDCD11:+:chr10:105197772:105198565	PDCD11	+	chr10	105197772	105198565	ms	10	0	27	17	0	0	30	3	13
UTRN:+:chr6:144858718:144860579	UTRN	+	chr6	144858718	144860579	ms	28	0	14	22	0	0	11	37	56
SENP6:+:chr6:76357447:76388643	SENP6	+	chr6	76357447	76388643	ms	6	0	15	18	0	0	35	14	21
SENP6:+:chr6:76412361:76421132	SENP6	+	chr6	76412361	76421132	ms	17	0	6	25	0	0	14	33	6
PTPRM:+:chr18:8244056:8253412	PTPRM	+	chr18	8244056	8253412	ms	10	0	7	12	0	0	24	33	22
TJP1:-:chr15:30065560:30058469	TJP1	-	chr15	30065560	30058469	ms	7	0	0	0	0	0	7	7	17
PCM1:-:chr8:17884634:17871087	PCM1	-	chr8	17884634	17871087	ms	0	0	0	0	7	0	29	13	27
ZNF514:-:chr2:95819004:95814630	ZNF514	-	chr2	95819004	95814630	ms	7	0	27	21	0	0	10	7	26
RYR2:+:chr1:237532834:237551483	RYR2	+	chr1	237532834	237551483	ms	0	4	13	20	0	0	25	17	27
DDX3Y:+:chrY:15021271:15024974	DDX3Y	+	chrY	15021271	15024974	ms	0	4	12	12	0	0	20	28	41
SEC22A:+:chr3:122942406:122978436	SEC22A	+	chr3	122942406	122978436	ms	3	0	0	0	0	0	10	15	11
NOLC1:+:chr10:103916776:103917971	NOLC1	+	chr10	103916776	103917971	ms	0	0	0	14	0	0	9	7	10
RNF19A:-:chr8:101277013:101271335	RNF19A	-	chr8	101277013	101271335	ms	0	0	0	9	0	0	3	38	8
CASC4:+:chr15:44620883:44630515	CASC4	+	chr15	44620883	44630515	ms	0	0	7	0	0	0	11	26	7
FILIP1:-:chr6:76124694:76063255	FILIP1	-	chr6	76124694	76063255	ms	0	0	0	8	0	0	11	8	24
CPEB4:+:chr5:173371970:173380275	CPEB4	+	chr5	173371970	173380275	ms	13	0	0	0	0	0	9	7	13
LAMA2:+:chr6:129766812:129796546	LAMA2	+	chr6	129766812	129796546	ms	0	0	0	4	0	0	27	20	33
BARD1:-:chr2:215661841:215632206	BARD1	-	chr2	215661841	215632206	ms	0	0	14	0	0	0	4	32	24
HECTD2:+:chr10:93185038:93221941	HECTD2	+	chr10	93185038	93221941	ms	0	0	23	0	0	0	8	30	19
RNF149:-:chr2:101911643:101898321	RNF149	-	chr2	101911643	101898321	ms	0	0	0	0	40	0	9	26	3
WDPCP:-:chr2:63798760:63711738	WDPCP	-	chr2	63798760	63711738	ms	21	0	0	0	0	0	9	5	25
RHOBTB3:+:chr5:95084037:95119667	RHOBTB3	+	chr5	95084037	95119667	ms	0	0	0	9	0	0	11	21	10
BTRC:+:chr10:103281396:103298128	BTRC	+	chr10	103281396	103298128	ms	0	4	0	0	0	0	15	28	20
MTHFD2L:+:chr4:75040223:75067087	MTHFD2L	+	chr4	75040223	75067087	ms	0	0	9	6	0	0	4	8	40
HERC4:-:chr10:69804320:69726440	HERC4	-	chr10	69804320	69726440	ms	0	0	0	4	0	0	13	20	8
EYA3:-:chr1:28374937:28362055	EYA3	-	chr1	28374937	28362055	ms	0	0	0	18	0	0	9	11	14
ATXN2:-:chr12:111990781:111962996	ATXN2	-	chr12	111990781	111962996	ms	0	0	0	0	14	0	12	14	7
USP9Y:+:chrY:14813939:14851563	USP9Y	+	chrY	14813939	14851563	ms	0	0	7	15	0	0	19	36	26
PUM1:-:chr1:31468067:31465237	PUM1	-	chr1	31468067	31465237	ms	0	0	13	0	0	0	7	16	18
RUSC2:+:chr9:35546427:35548532	RUSC2	+	chr9	35546427	35548532	ms	0	0	14	0	0	0	11	6	17
NF1:+:chr17:29576002:29592357	NF1	+	chr17	29576002	29592357	ms	0	0	9	0	0	0	14	17	13
ICA1L:-:chr2:203693739:203676469	ICA1L	-	chr2	203693739	203676469	ms	3	0	0	0	0	0	7	11	14
PPM1B:+:chr2:44428325:44445676	PPM1B	+	chr2	44428325	44445676	ms	0	0	0	4	0	0	14	13	7
CPED1:+:chr7:120764385:120782195	CPED1	+	chr7	120764385	120782195	ms	0	0	0	0	19	0	15	6	28
PDLIM5:+:chr4:95506137:95539342	PDLIM5	+	chr4	95506137	95539342	ms	0	0	0	8	0	0	29	11	8
DCAF6:+:chr1:168007609:168037701	DCAF6	+	chr1	168007609	168037701	ms	0	0	0	0	10	0	40	9	16
TTN:-:chr2:179584991:179534945	TTN	-	chr2	179584991	179534945	ms	0	0	0	0	15	0	3	14	3
STAMBPL1:+:chr10:90661413:90682193	STAMBPL1	+	chr10	90661413	90682193	ms	0	0	0	0	4	0	5	26	10
ARHGEF10L:+:chr1:17907048:17914974	ARHGEF10L	+	chr1	17907048	17914974	ms	0	0	0	19	0	0	7	5	17
ESCO1:-:chr18:19164401:19140820	ESCO1	-	chr18	19164401	19140820	ms	0	0	0	0	10	0	8	22	7
TBPL1:+:chr6:134301220:134305809	TBPL1	+	chr6	134301220	134305809	ms	0	0	0	0	17	0	13	29	16
PXDNL:-:chr8:52567320:52412259	PXDNL	-	chr8	52567320	52412259	ms	0	0	0	0	15	0	14	15	12
FLI1:+:chr11:128628010:128642880	FLI1	+	chr11	128628010	128642880	ms	0	0	0	0	12	0	4	7	14
ZFYVE16:+:chr5:79745410:79770649	ZFYVE16	+	chr5	79745410	79770649	ms	0	0	0	16	0	0	12	21	20
RYR2:+:chr1:237550456:237632487	RYR2	+	chr1	237550456	237632487	ms	0	0	0	0	48	0	11	4	16
TNNI3K:+:chr1:74901764:74957950	TNNI3K	+	chr1	74901764	74957950	ms	0	0	0	0	19	0	11	12	22
ZNF532:+:chr18:56585503:56587865	ZNF532	+	chr18	56585503	56587865	ms	0	0	0	0	22	0	19	21	15
CPVL:-:chr7:29112039:29070193	CPVL	-	chr7	29112039	29070193	ms	0	0	0	0	15	0	6	3	8
PHLDB2:+:chr3:111632166:111651244	PHLDB2	+	chr3	111632166	111651244	ms	0	0	0	0	9	0	4	18	23
FRY:+:chr13:32835753:32841496	FRY	+	chr13	32835753	32841496	ms	0	0	0	0	16	0	12	7	8
ANO5:+:chr11:22271783:22284589	ANO5	+	chr11	22271783	22284589	ms	0	0	0	6	0	0	10	11	18
PLCE1:+:chr10:96005703:96006378	PLCE1	+	chr10	96005703	96006378	ms	0	0	0	0	7	0	4	5	16
KIAA1429:-:chr8:95550574:95549331	KIAA1429	-	chr8	95550574	95549331	ms	0	0	0	0	14	0	15	19	14
FAF1:-:chr1:51061888:51032749	FAF1	-	chr1	51061888	51032749	ms	0	0	0	0	10	0	9	24	6
ZNF652:-:chr17:47395345:47388674	ZNF652	-	chr17	47395345	47388674	ms	0	0	0	0	35	0	21	31	5
TTN:-:chr2:179543557:179542852	TTN	-	chr2	179543557	179542852	ms	0	0	0	0	0	11	60	22	36
TTN:-:chr2:179587664:179584281	TTN	-	chr2	179587664	179584281	ms	0	0	0	0	0	4	9	18	10
EPB41L5:+:chr2:120830754:120836157	EPB41L5	+	chr2	120830754	120836157	ms	7	0	12	0	11	0	0	17	22
TARBP1:-:chr1:234608557:234553830	TARBP1	-	chr1	234608557	234553830	ms	6	0	0	0	0	0	0	8	7
TXNRD3:-:chr3:126366139:126340585	TXNRD3	-	chr3	126366139	126340585	ms	12	0	0	0	10	0	0	3	12
METTL25:+:chr12:82780582:82850599	METTL25	+	chr12	82780582	82850599	ms	0	0	11	5	0	0	0	24	11
PPP1R12B:+:chr1:202457661:202465950	PPP1R12B	+	chr1	202457661	202465950	ms	0	0	17	14	0	0	0	6	18
PHACTR1:+:chr6:13206047:13230425	PHACTR1	+	chr6	13206047	13230425	ms	0	0	5	4	0	0	0	11	11
FAM208A:-:chr3:56662642:56661065	FAM208A	-	chr3	56662642	56661065	ms	9	0	18	0	15	0	0	9	14
ELMOD3:+:chr2:85595809:85598685	ELMOD3	+	chr2	85595809	85598685	ms	7	0	5	16	0	0	0	8	5
NAA25:-:chr12:112516545:112513482	NAA25	-	chr12	112516545	112513482	ms	0	0	13	22	0	0	0	14	11
EFCAB13:+:chr17:45438744:45456619	EFCAB13	+	chr17	45438744	45456619	ms	4	0	0	0	15	0	0	11	11
TMEM245:-:chr9:111835718:111812563	TMEM245	-	chr9	111835718	111812563	ms	0	0	11	0	11	0	0	5	8
HOOK3:+:chr8:42812237:42819617	HOOK3	+	chr8	42812237	42819617	ms	13	0	0	11	30	4	0	18	35
CBFA2T2:+:chr20:32207323:32211102	CBFA2T2	+	chr20	32207323	32211102	ms	27	0	40	40	96	0	0	33	46
PTK2:-:chr8:141874498:141828376	PTK2	-	chr8	141874498	141828376	ms	0	0	0	0	0	4	0	8	15
CHD9:+:chr16:53289512:53308214	CHD9	+	chr16	53289512	53308214	ms	13	0	27	13	10	0	0	23	15
PSD3:-:chr8:18432795:18430038	PSD3	-	chr8	18432795	18430038	ms	18	0	0	0	59	0	0	16	38
CRKL:+:chr22:21288067:21288532	CRKL	+	chr22	21288067	21288532	ms	8	0	5	24	27	0	0	15	30
EPS15:-:chr1:51913807:51860053	EPS15	-	chr1	51913807	51860053	ms	0	0	3	0	14	0	0	10	22
EFCAB13:+:chr17:45479498:45492285	EFCAB13	+	chr17	45479498	45492285	ms	21	0	76	35	26	0	0	13	39
KLHDC10:+:chr7:129760589:129762042	KLHDC10	+	chr7	129760589	129762042	ms	27	0	19	11	11	0	0	13	12
CDC73:+:chr1:193172925:193205486	CDC73	+	chr1	193172925	193205486	ms	0	0	14	0	12	0	0	4	36
SPATA7:+:chr14:88883055:88904247	SPATA7	+	chr14	88883055	88904247	ms	50	5	40	20	14	5	0	10	61
SLC37A3:-:chr7:140058585:140055468	SLC37A3	-	chr7	140058585	140055468	ms	3	0	0	0	0	0	0	7	21
FOXP1:-:chr3:71102924:71064700	FOXP1	-	chr3	71102924	71064700	ms	11	0	19	10	20	0	0	16	17
FAM208A:-:chr3:56707753:56700288	FAM208A	-	chr3	56707753	56700288	ms	0	0	9	0	7	0	0	28	7
POC1B:-:chr12:89866052:89860547	POC1B	-	chr12	89866052	89860547	ms	11	0	0	0	9	0	0	9	18
BCO2:+:chr11:112070422:112088612	BCO2	+	chr11	112070422	112088612	ms	13	0	35	18	29	3	0	45	9
AKAP9:+:chr7:91621472:91632549	AKAP9	+	chr7	91621472	91632549	ms	0	0	0	11	41	0	0	15	25
BAZ1B:-:chr7:72884813:72873866	BAZ1B	-	chr7	72884813	72873866	ms	5	0	12	18	21	4	0	28	27
RYR2:+:chr1:237837396:237850804	RYR2	+	chr1	237837396	237850804	ms	11	0	9	10	10	0	0	20	19
LIFR:-:chr5:38530768:38481401	LIFR	-	chr5	38530768	38481401	ms	17	0	15	21	33	8	0	12	31
ATRX:-:chrX:76912143:76907604	ATRX	-	chrX	76912143	76907604	ms	0	0	0	31	12	0	0	19	20
BIRC6:+:chr2:32602656:32620661	BIRC6	+	chr2	32602656	32620661	ms	0	0	0	31	17	0	0	31	32
CACNA1C:+:chr12:2558142:2622150	CACNA1C	+	chr12	2558142	2622150	ms	0	0	0	11	27	0	0	32	33
VWA8:-:chr13:42407667:42352121	VWA8	-	chr13	42407667	42352121	ms	7	0	13	16	0	0	0	42	38
PIAS1:+:chr15:68434284:68446033	PIAS1	+	chr15	68434284	68446033	ms	9	0	10	7	0	0	0	6	18
TXNDC16:-:chr14:53011089:52977958	TXNDC16	-	chr14	53011089	52977958	ms	9	0	16	15	0	0	0	15	7
TANC1:+:chr2:159992705:160007067	TANC1	+	chr2	159992705	160007067	ms	11	0	14	12	20	0	0	14	20
NFIX:+:chr19:13135835:13136366	NFIX	+	chr19	13135835	13136366	ms	23	0	32	9	19	0	0	9	14
OPTN:+:chr10:13169745:13178897	OPTN	+	chr10	13169745	13178897	ms	18	0	24	13	7	3	0	26	14
DGKH:+:chr13:42742576:42764661	DGKH	+	chr13	42742576	42764661	ms	0	0	0	22	13	0	0	27	11
TRIM33:-:chr1:115007010:115005726	TRIM33	-	chr1	115007010	115005726	ms	17	0	26	16	9	0	0	27	48
LPAR3:-:chr1:85331821:85331068	LPAR3	-	chr1	85331821	85331068	ms	13	5	30	0	0	0	0	28	46
RYK:-:chr3:133914026:133894453	RYK	-	chr3	133914026	133894453	ms	0	0	0	20	12	0	0	9	6
DIP2C:-:chr10:532470:518379	DIP2C	-	chr10	532470	518379	ms	0	0	0	17	0	0	0	15	18
VPS8:+:chr3:184566859:184603944	VPS8	+	chr3	184566859	184603944	ms	0	0	0	22	0	0	0	27	12
TPCN1:+:chr12:113705648:113707650	TPCN1	+	chr12	113705648	113707650	ms	9	0	5	15	65	0	0	18	28
SLC33A1:-:chr3:155560408:155551257	SLC33A1	-	chr3	155560408	155551257	ms	0	0	0	6	16	0	0	5	11
RBM33:+:chr7:155499554:155511137	RBM33	+	chr7	155499554	155511137	ms	11	0	11	10	24	0	0	30	8
USP48:-:chr1:22048257:22041882	USP48	-	chr1	22048257	22041882	ms	7	0	0	12	15	8	0	14	19
ZNF131:+:chr5:43161351:43162033	ZNF131	+	chr5	43161351	43162033	ms	29	0	34	5	16	0	0	22	10
ZNF638:+:chr2:71623271:71645769	ZNF638	+	chr2	71623271	71645769	ms	7	0	19	6	9	0	0	9	28
TRPM7:-:chr15:50884823:50875286	TRPM7	-	chr15	50884823	50875286	ms	0	3	0	6	21	3	0	28	14
UCHL3:+:chr13:76134889:76143643	UCHL3	+	chr13	76134889	76143643	ms	7	0	12	9	12	0	0	23	29
SMC1A:-:chrX:53430825:53430498	SMC1A	-	chrX	53430825	53430498	ms	6	0	20	22	0	0	0	39	15
SORBS1:-:chr10:97106209:97098890	SORBS1	-	chr10	97106209	97098890	ms	0	0	21	22	15	5	0	42	21
CRCP:+:chr7:65592691:65599361	CRCP	+	chr7	65592691	65599361	ms	0	0	23	22	46	3	0	16	19
RPRD1A:-:chr18:33613800:33606863	RPRD1A	-	chr18	33613800	33606863	ms	0	0	8	14	33	8	0	9	30
RBM6:+:chr3:50000009:50012825	RBM6	+	chr3	50000009	50012825	ms	0	0	0	15	15	0	0	17	9
AC005154.6:-:chr7:30601744:30590252	AC005154.6	-	chr7	30601744	30590252	ms	9	3	14	40	0	0	0	11	45
TTLL7:-:chr1:84412965:84376848	TTLL7	-	chr1	84412965	84376848	ms	10	0	7	7	18	0	0	24	34
TRIP12:-:chr2:230744844:230723488	TRIP12	-	chr2	230744844	230723488	ms	8	0	5	32	21	0	0	27	29
ZMYND8:-:chr20:45916028:45905058	ZMYND8	-	chr20	45916028	45905058	ms	0	0	9	0	19	8	0	5	9
MANBA:-:chr4:103651893:103610731	MANBA	-	chr4	103651893	103610731	ms	29	0	8	0	20	11	0	28	20
MPP6:+:chr7:24663285:24708279	MPP6	+	chr7	24663285	24708279	ms	23	0	0	0	32	4	0	8	17
BIRC6:+:chr2:32602656:32631625	BIRC6	+	chr2	32602656	32631625	ms	8	0	0	11	23	0	0	7	8
C2orf42:-:chr2:70409129:70406664	C2orf42	-	chr2	70409129	70406664	ms	7	0	0	7	6	0	0	10	13
TTN:-:chr2:179580501:179546388	TTN	-	chr2	179580501	179546388	ms	4	7	0	7	76	0	0	17	10
TTN:-:chr2:179584559:179539041	TTN	-	chr2	179584559	179539041	ms	8	7	0	9	18	0	0	17	26
FRA10AC1:-:chr10:95447206:95436410	FRA10AC1	-	chr10	95447206	95436410	ms	13	0	0	14	19	0	0	17	26
VPS8:+:chr3:184566859:184588593	VPS8	+	chr3	184566859	184588593	ms	0	0	4	0	0	0	0	5	15
BRAF:-:chr7:140494267:140476712	BRAF	-	chr7	140494267	140476712	ms	11	0	18	4	0	5	0	22	7
AKAP13:+:chr15:86225389:86251317	AKAP13	+	chr15	86225389	86251317	ms	0	0	6	0	0	5	0	27	9
ATAD2:-:chr8:124348772:124346118	ATAD2	-	chr8	124348772	124346118	ms	0	0	7	0	0	0	0	9	18
NFX1:+:chr9:33351558:33352717	NFX1	+	chr9	33351558	33352717	ms	0	3	0	0	0	0	0	12	20
KMT2E:+:chr7:104714066:104717880	KMT2E	+	chr7	104714066	104717880	ms	7	0	0	11	13	0	0	10	34
BABAM1:+:chr19:17387304:17387718	BABAM1	+	chr19	17387304	17387718	ms	18	0	0	9	33	0	0	19	11
RYR2:+:chr1:237532834:237608822	RYR2	+	chr1	237532834	237608822	ms	8	0	0	17	13	0	0	9	8
SRBD1:-:chr2:45780869:45773871	SRBD1	-	chr2	45780869	45773871	ms	5	0	13	0	0	6	0	12	9
TTN:-:chr2:179580501:179547424	TTN	-	chr2	179580501	179547424	ms	9	0	0	11	16	0	0	3	8
PPP3CC:+:chr8:22332467:22370945	PPP3CC	+	chr8	22332467	22370945	ms	8	0	4	0	0	3	0	11	15
USP34:-:chr2:61622368:61597456	USP34	-	chr2	61622368	61597456	ms	0	0	0	14	0	4	0	14	19
VPS37A:+:chr8:17123416:17143936	VPS37A	+	chr8	17123416	17143936	ms	0	0	0	13	0	4	0	12	18
HDAC9:+:chr7:18624904:18706099	HDAC9	+	chr7	18624904	18706099	ms	0	0	0	0	14	8	0	13	16
VWA8:-:chr13:42277547:42245082	VWA8	-	chr13	42277547	42245082	ms	13	0	0	6	0	0	0	14	26
PTTG1IP:-:chr21:46281186:46275125	PTTG1IP	-	chr21	46281186	46275125	ms	14	0	0	12	0	0	0	6	12
WDR41:-:chr5:76760634:76745585	WDR41	-	chr5	76760634	76745585	ms	15	0	0	31	30	0	0	29	57
CACNB2:+:chr10:18816517:18825125	CACNB2	+	chr10	18816517	18825125	ms	14	12	14	7	42	0	0	24	6
CD36:+:chr7:80285856:80295805	CD36	+	chr7	80285856	80295805	ms	0	0	6	6	17	0	0	12	27
LONP2:+:chr16:48290521:48311390	LONP2	+	chr16	48290521	48311390	ms	0	0	25	18	15	0	0	14	11
CLNS1A:-:chr11:77340944:77330651	CLNS1A	-	chr11	77340944	77330651	ms	0	0	13	14	9	0	0	16	15
BPTF:+:chr17:65941525:65944422	BPTF	+	chr17	65941525	65944422	ms	0	0	6	20	21	0	0	22	4
ATAD2B:-:chr2:24111269:24080285	ATAD2B	-	chr2	24111269	24080285	ms	15	0	0	0	0	0	0	13	12
LCLAT1:+:chr2:30775359:30791042	LCLAT1	+	chr2	30775359	30791042	ms	0	0	14	7	19	0	0	16	17
TMEM245:-:chr9:111870850:111855755	TMEM245	-	chr9	111870850	111855755	ms	10	0	0	0	0	0	0	13	9
CEP85:+:chr1:26584088:26586293	CEP85	+	chr1	26584088	26586293	ms	0	0	6	24	23	0	0	17	37
CLNS1A:-:chr11:77336863:77336008	CLNS1A	-	chr11	77336863	77336008	ms	0	0	37	35	31	0	0	26	28
METTL25:+:chr12:82763166:82796909	METTL25	+	chr12	82763166	82796909	ms	0	0	9	22	18	0	0	34	20
PHLDB2:+:chr3:111622813:111639266	PHLDB2	+	chr3	111622813	111639266	ms	0	0	0	3	0	0	0	10	12
NBAS:-:chr2:15651474:15564439	NBAS	-	chr2	15651474	15564439	ms	6	0	0	20	0	0	0	3	11
MYOZ2:+:chr4:120072027:120085549	MYOZ2	+	chr4	120072027	120085549	ms	7	0	0	0	0	0	0	13	26
PREX2:+:chr8:68930081:68942893	PREX2	+	chr8	68930081	68942893	ms	0	0	10	13	4	0	0	15	18
SNX14:-:chr6:86284096:86267694	SNX14	-	chr6	86284096	86267694	ms	0	0	6	31	15	0	0	19	18
HFM1:-:chr1:91818856:91808987	HFM1	-	chr1	91818856	91808987	ms	0	0	19	10	14	0	0	26	7
TBCD:+:chr17:80858527:80869665	TBCD	+	chr17	80858527	80869665	ms	6	0	9	0	0	0	0	18	6
UTRN:+:chr6:145148747:145157074	UTRN	+	chr6	145148747	145157074	ms	0	4	0	19	0	0	0	7	25
SLC25A16:-:chr10:70253327:70246901	SLC25A16	-	chr10	70253327	70246901	ms	0	0	11	36	28	0	0	31	18
XPR1:+:chr1:180793889:180794480	XPR1	+	chr1	180793889	180794480	ms	0	0	11	11	14	0	0	8	6
ANKH:-:chr5:14758707:14741936	ANKH	-	chr5	14758707	14741936	ms	0	0	10	26	0	0	0	5	13
SNX25:+:chr4:186168448:186188309	SNX25	+	chr4	186168448	186188309	ms	0	0	10	15	0	0	0	17	10
ST3GAL6:+:chr3:98475213:98492827	ST3GAL6	+	chr3	98475213	98492827	ms	0	0	6	12	7	0	0	16	14
PSD3:-:chr8:18432795:18413719	PSD3	-	chr8	18432795	18413719	ms	8	4	10	4	36	0	0	10	15
TTN:-:chr2:179584991:179554540	TTN	-	chr2	179584991	179554540	ms	7	0	0	0	15	0	0	18	5
SGPL1:+:chr10:72604230:72619256	SGPL1	+	chr10	72604230	72619256	ms	0	0	10	0	9	0	0	6	18
CRIM1:+:chr2:36668401:36669878	CRIM1	+	chr2	36668401	36669878	ms	8	7	7	0	9	0	0	9	21
ROR1:+:chr1:64474977:64516388	ROR1	+	chr1	64474977	64516388	ms	13	0	19	0	8	0	0	9	33
UBAP2:-:chr9:33989124:33960824	UBAP2	-	chr9	33989124	33960824	ms	9	0	9	0	60	0	0	21	42
ZC3HC1:-:chr7:129688984:129679304	ZC3HC1	-	chr7	129688984	129679304	ms	12	0	0	0	25	0	0	10	17
TMEM135:+:chr11:86778736:86802437	TMEM135	+	chr11	86778736	86802437	ms	14	0	0	0	20	0	0	34	21
UBE2D2:+:chr5:138994171:138994551	UBE2D2	+	chr5	138994171	138994551	ms	16	0	7	0	34	0	0	17	16
MYO18B:+:chr22:26304289:26346416	MYO18B	+	chr22	26304289	26346416	ms	12	0	0	0	25	0	0	22	6
TTN:-:chr2:179554623:179542852	TTN	-	chr2	179554623	179542852	ms	18	3	0	0	6	0	0	15	11
SRCAP:+:chr16:30740287:30740893	SRCAP	+	chr16	30740287	30740893	ms	8	5	14	8	21	0	0	18	42
ERBB2IP:+:chr5:65317150:65350779	ERBB2IP	+	chr5	65317150	65350779	ms	3	0	23	6	0	0	0	16	24
RPA3-AS1:+:chr7:7826419:7841374	RPA3-AS1	+	chr7	7826419	7841374	ms	15	0	0	0	31	0	0	10	29
PRCP:-:chr11:82571159:82560091	PRCP	-	chr11	82571159	82560091	ms	0	0	17	9	0	0	0	11	28
TTN:-:chr2:179547630:179538360	TTN	-	chr2	179547630	179538360	ms	28	4	31	35	49	0	0	41	48
UBXN4:+:chr2:136505837:136530117	UBXN4	+	chr2	136505837	136530117	ms	6	0	7	0	0	0	0	21	12
ZRANB1:+:chr10:126631026:126631876	ZRANB1	+	chr10	126631026	126631876	ms	0	0	13	8	0	0	0	7	19
SLC30A9:+:chr4:42003633:42051496	SLC30A9	+	chr4	42003633	42051496	ms	0	0	0	5	0	0	0	7	6
LARP4:+:chr12:50821545:50855130	LARP4	+	chr12	50821545	50855130	ms	0	0	0	4	0	0	0	18	11
SLC35D2:-:chr9:99114391:99098999	SLC35D2	-	chr9	99114391	99098999	ms	0	0	13	12	0	0	0	3	25
IQGAP1:+:chr15:90984738:90986710	IQGAP1	+	chr15	90984738	90986710	ms	9	0	8	8	0	0	0	18	15
PKN2:+:chr1:89206671:89237562	PKN2	+	chr1	89206671	89237562	ms	10	0	0	0	0	0	0	10	3
HERC4:-:chr10:69804320:69714352	HERC4	-	chr10	69804320	69714352	ms	0	0	15	0	0	0	0	6	12
TMEM245:-:chr9:111826847:111819471	TMEM245	-	chr9	111826847	111819471	ms	0	0	0	17	0	0	0	11	16
STAU1:-:chr20:47782822:47752370	STAU1	-	chr20	47782822	47752370	ms	13	0	19	19	0	0	0	38	9
EHMT1:+:chr9:140685300:140695436	EHMT1	+	chr9	140685300	140695436	ms	0	0	0	0	3	0	0	37	19
NDFIP2:+:chr13:80094945:80113910	NDFIP2	+	chr13	80094945	80113910	ms	0	0	12	0	0	0	0	16	32
NBEA:+:chr13:35615070:35644989	NBEA	+	chr13	35615070	35644989	ms	8	0	5	14	0	0	0	11	10
FBXO7:+:chr22:32874968:32881196	FBXO7	+	chr22	32874968	32881196	ms	24	0	0	17	0	0	0	9	10
PLEKHM2:+:chr1:16044388:16047883	PLEKHM2	+	chr1	16044388	16047883	ms	16	0	12	13	0	0	0	16	11
MANBA:-:chr4:103651893:103644028	MANBA	-	chr4	103651893	103644028	ms	0	0	0	16	20	0	0	17	15
SMARCC1:-:chr3:47680270:47651556	SMARCC1	-	chr3	47680270	47651556	ms	10	0	0	0	0	0	0	31	6
IRAK3:+:chr12:66603236:66611015	IRAK3	+	chr12	66603236	66611015	ms	0	0	0	6	0	0	0	12	16
EXOC6B:-:chr2:72968598:72958136	EXOC6B	-	chr2	72968598	72958136	ms	0	0	10	0	0	0	0	17	15
SDCCAG8:+:chr1:243480057:243507633	SDCCAG8	+	chr1	243480057	243507633	ms	0	3	25	29	8	0	0	27	7
GDI2:-:chr10:5842668:5827105	GDI2	-	chr10	5842668	5827105	ms	13	0	0	0	0	0	0	19	7
DNM3:-:chr1:172113577:172109620	DNM3	-	chr1	172113577	172109620	ms	23	0	0	23	25	0	0	18	14
ANK3:-:chr10:61845011:61844360	ANK3	-	chr10	61845011	61844360	ms	9	0	9	21	0	0	0	8	13
BARD1:-:chr2:215661841:215617171	BARD1	-	chr2	215661841	215617171	ms	11	3	0	0	10	0	0	11	14
NBAS:-:chr2:15698758:15691617	NBAS	-	chr2	15698758	15691617	ms	5	0	7	0	0	0	0	16	18
MPP6:+:chr7:24663282:24708279	MPP6	+	chr7	24663282	24708279	ms	14	0	0	3	0	0	0	7	8
FOCAD:+:chr9:20907149:20933131	FOCAD	+	chr9	20907149	20933131	ms	0	0	0	18	0	0	0	33	22
TTN:-:chr2:179606648:179602809	TTN	-	chr2	179606648	179602809	ms	4	0	0	5	33	0	0	9	16
ARID1A:+:chr1:27056142:27059283	ARID1A	+	chr1	27056142	27059283	ms	0	3	0	8	12	0	0	7	24
CHPT1:+:chr12:102107868:102110590	CHPT1	+	chr12	102107868	102110590	ms	0	0	0	17	0	0	0	16	6
BAI3:+:chr6:69723930:69785930	BAI3	+	chr6	69723930	69785930	ms	10	0	4	0	0	0	0	34	8
RUNX1T1:-:chr8:92988201:92982886	RUNX1T1	-	chr8	92988201	92982886	ms	11	0	0	0	0	0	0	7	7
ADCY5:-:chr3:123051522:123044169	ADCY5	-	chr3	123051522	123044169	ms	0	0	8	0	0	0	0	17	23
ACADM:+:chr1:76198329:76216231	ACADM	+	chr1	76198329	76216231	ms	0	0	0	4	0	0	0	20	18
TSPAN15:+:chr10:71243447:71258152	TSPAN15	+	chr10	71243447	71258152	ms	0	0	0	7	0	0	0	5	13
EPS15:-:chr1:51887530:51860053	EPS15	-	chr1	51887530	51860053	ms	0	0	0	16	0	0	0	10	15
KIAA0355:+:chr19:34818326:34821252	KIAA0355	+	chr19	34818326	34821252	ms	0	0	0	9	0	0	0	3	13
MLIP:+:chr6:54001513:54067031	MLIP	+	chr6	54001513	54067031	ms	0	0	0	0	30	0	0	31	11
BIVM:+:chr13:103459496:103486902	BIVM	+	chr13	103459496	103486902	ms	0	0	0	5	0	0	0	29	12
IFNGR2:+:chr21:34804484:34805178	IFNGR2	+	chr21	34804484	34805178	ms	16	0	8	27	0	0	0	20	28
KPNB1:+:chr17:45740455:45745776	KPNB1	+	chr17	45740455	45745776	ms	0	0	0	12	0	0	0	20	18
NCOA1:+:chr2:24777258:24778924	NCOA1	+	chr2	24777258	24778924	ms	8	0	0	0	0	0	0	20	23
ATRNL1:+:chr10:116879949:117093929	ATRNL1	+	chr10	116879949	117093929	ms	0	0	6	0	0	0	0	11	8
CRY2:+:chr11:45883611:45893784	CRY2	+	chr11	45883611	45893784	ms	7	0	0	0	0	0	0	30	17
GAB1:+:chr4:144354644:144387378	GAB1	+	chr4	144354644	144387378	ms	0	0	0	3	0	0	0	28	8
UBE2D2:+:chr5:138994171:139003046	UBE2D2	+	chr5	138994171	139003046	ms	0	0	0	0	22	0	0	18	19
USP53:+:chr4:120138705:120177678	USP53	+	chr4	120138705	120177678	ms	0	0	0	7	0	0	0	8	25
SOX6:-:chr11:16362798:16339992	SOX6	-	chr11	16362798	16339992	ms	6	0	0	22	0	0	0	30	11
CARF:+:chr2:203817282:203826149	CARF	+	chr2	203817282	203826149	ms	0	0	6	13	0	0	0	25	27
PCNXL4:+:chr14:60582437:60592541	PCNXL4	+	chr14	60582437	60592541	ms	0	0	0	8	0	0	0	4	11
PDE4DIP:-:chr1:145021167:144994591	PDE4DIP	-	chr1	145021167	144994591	ms	0	0	0	8	0	0	0	21	9
ATRN:+:chr20:3520869:3529985	ATRN	+	chr20	3520869	3529985	ms	0	0	0	5	0	0	0	12	16
GAK:-:chr4:907456:905461	GAK	-	chr4	907456	905461	ms	0	0	0	0	8	0	0	6	13
LAMA2:+:chr6:129615103:129663612	LAMA2	+	chr6	129615103	129663612	ms	0	0	0	0	18	0	0	24	10
SPG21:-:chr15:65275931:65266940	SPG21	-	chr15	65275931	65266940	ms	0	0	6	0	0	0	0	19	31
ELF2:-:chr4:140060651:140058784	ELF2	-	chr4	140060651	140058784	ms	0	0	0	0	15	0	0	18	16
RANBP2:+:chr2:109388157:109389502	RANBP2	+	chr2	109388157	109389502	ms	0	0	0	8	0	0	0	11	22
FAM73A:+:chr1:78267016:78272786	FAM73A	+	chr1	78267016	78272786	ms	0	0	0	8	0	0	0	11	28
RAPGEF2:+:chr4:160107794:160131735	RAPGEF2	+	chr4	160107794	160131735	ms	0	0	0	0	17	0	0	12	14
PRPSAP1:-:chr17:74309972:74308951	PRPSAP1	-	chr17	74309972	74308951	ms	0	0	0	0	6	0	0	7	14
EIF3E:-:chr8:109254142:109240496	EIF3E	-	chr8	109254142	109240496	ms	0	0	0	10	0	0	0	16	6
RALGAPA1:-:chr14:36128402:36121011	RALGAPA1	-	chr14	36128402	36121011	ms	0	0	0	0	0	5	0	10	46
ARID1B:+:chr6:157357969:157406039	ARID1B	+	chr6	157357969	157406039	ms	0	0	0	6	0	0	0	13	9
FASTKD1:-:chr2:170413807:170396561	FASTKD1	-	chr2	170413807	170396561	ms	0	0	0	0	6	0	0	11	9
EGF:+:chr4:110862102:110904697	EGF	+	chr4	110862102	110904697	ms	0	0	0	0	0	0	3	8	18
AGPS:+:chr2:178305693:178326746	AGPS	+	chr2	178305693	178326746	ms	0	0	0	0	0	0	10	4	7
IBTK:-:chr6:82914675:82900790	IBTK	-	chr6	82914675	82900790	ms	0	0	0	0	0	0	13	20	9
ALMS1:+:chr2:73659326:73682422	ALMS1	+	chr2	73659326	73682422	ms	0	0	0	0	0	0	23	21	20
CDH2:-:chr18:25593873:25562908	CDH2	-	chr18	25593873	25562908	ms	0	0	0	0	0	0	19	20	11
ANKRD13C:-:chr1:70781249:70761813	ANKRD13C	-	chr1	70781249	70761813	ms	0	0	0	0	0	0	14	9	4
NCAM1:+:chr11:113073101:113085233	NCAM1	+	chr11	113073101	113085233	ms	0	0	0	0	0	0	19	13	9
ATRNL1:+:chr10:116879949:116925405	ATRNL1	+	chr10	116879949	116925405	ms	0	0	0	0	0	0	11	25	12
RERE:-:chr1:8601377:8555123	RERE	-	chr1	8601377	8555123	ms	0	0	0	0	0	0	8	5	18
COG5:-:chr7:107053077:107002478	COG5	-	chr7	107053077	107002478	ms	0	0	0	0	0	0	8	11	10
ZC3H13:-:chr13:46594692:46559432	ZC3H13	-	chr13	46594692	46559432	ms	0	0	0	0	0	0	13	19	14
ATRNL1:+:chr10:116879949:117075246	ATRNL1	+	chr10	116879949	117075246	ms	0	0	0	0	0	0	21	16	14
ATRNL1:+:chr10:117221451:117228839	ATRNL1	+	chr10	117221451	117228839	ms	0	0	0	0	0	0	11	28	6
PCID2:-:chr13:113851489:113850535	PCID2	-	chr13	113851489	113850535	ms	0	0	0	0	0	0	16	3	42
BVES:-:chr6:105573453:105563561	BVES	-	chr6	105573453	105563561	ms	0	0	0	0	0	0	5	13	11
HABP4:+:chr9:99220661:99246915	HABP4	+	chr9	99220661	99246915	ms	0	0	0	0	0	0	7	10	6
USP53:+:chr4:120160373:120194863	USP53	+	chr4	120160373	120194863	ms	0	0	0	0	0	0	8	13	22
PLCL1:+:chr2:198948482:198953785	PLCL1	+	chr2	198948482	198953785	ms	0	0	0	0	0	0	5	13	9
SHQ1:-:chr3:72893574:72881520	SHQ1	-	chr3	72893574	72881520	ms	0	0	0	0	0	0	24	13	14
TTN:-:chr2:179592098:179558649	TTN	-	chr2	179592098	179558649	ms	0	0	0	0	0	0	8	13	3
ZNF493:-:chr19:21608244:21607437	ZNF493	-	chr19	21608244	21607437	ms	0	0	0	0	0	0	18	22	7
TTN:-:chr2:179585390:179534945	TTN	-	chr2	179585390	179534945	ms	0	0	0	0	0	0	15	25	19
RYK:-:chr3:133914026:133901846	RYK	-	chr3	133914026	133901846	ms	0	0	0	0	0	0	12	20	24
UBAP2L:+:chr1:154207067:154207767	UBAP2L	+	chr1	154207067	154207767	ms	0	0	0	0	0	0	6	10	11
RPA1:+:chr17:1746097:1747980	RPA1	+	chr17	1746097	1747980	ms	0	0	0	0	0	0	12	18	12
ROCK1:-:chr18:18600200:18571137	ROCK1	-	chr18	18600200	18571137	ms	0	0	0	0	0	0	4	5	15
PXDNL:-:chr8:52567320:52450639	PXDNL	-	chr8	52567320	52450639	ms	0	0	0	0	0	0	8	16	15
NCKAP1:-:chr2:183868047:183841621	NCKAP1	-	chr2	183868047	183841621	ms	5	0	9	20	16	0	26	0	32
SYNM:+:chr15:99653796:99673071	SYNM	+	chr15	99653796	99673071	ms	0	0	0	11	0	0	3	0	10
BRWD3:-:chrX:79975155:79962926	BRWD3	-	chrX	79975155	79962926	ms	0	0	11	0	9	0	11	0	19
RP11-176H8.1:-:chr14:31817113:31814293	RP11-176H8.1	-	chr14	31817113	31814293	ms	11	0	0	0	0	0	0	0	10
HBS1L:-:chr6:135363264:135360711	HBS1L	-	chr6	135363264	135360711	ms	0	0	5	0	0	0	9	0	15
HECW2:-:chr2:197172809:197157289	HECW2	-	chr2	197172809	197157289	ms	0	0	6	0	9	0	15	0	6
HERPUD2:-:chr7:35712888:35707044	HERPUD2	-	chr7	35712888	35707044	ms	10	0	24	49	6	0	20	0	15
HMBOX1:+:chr8:28821328:28837673	HMBOX1	+	chr8	28821328	28837673	ms	19	0	24	12	18	0	17	0	19
BAZ2B:-:chr2:160252345:160194078	BAZ2B	-	chr2	160252345	160194078	ms	0	0	11	12	0	0	0	0	18
NOX4:-:chr11:89185063:89155070	NOX4	-	chr11	89185063	89155070	ms	4	0	8	23	21	0	8	0	13
RUFY2:-:chr10:70154208:70152895	RUFY2	-	chr10	70154208	70152895	ms	10	0	12	18	7	0	10	0	8
TTBK2:-:chr15:43170882:43120126	TTBK2	-	chr15	43170882	43120126	ms	0	0	0	0	10	0	13	0	14
AKAP11:+:chr13:42869831:42882745	AKAP11	+	chr13	42869831	42882745	ms	0	0	0	0	22	0	29	0	13
C16orf62:+:chr16:19639959:19663412	C16orf62	+	chr16	19639959	19663412	ms	0	0	10	0	0	0	3	0	13
KIAA1715:-:chr2:176860374:176835492	KIAA1715	-	chr2	176860374	176835492	ms	21	0	23	21	41	0	29	0	21
TBC1D1:+:chr4:38091553:38126752	TBC1D1	+	chr4	38091553	38126752	ms	0	0	0	0	9	0	7	0	9
KPNA5:+:chr6:117019867:117026323	KPNA5	+	chr6	117019867	117026323	ms	9	0	17	22	20	0	13	0	16
NDUFS4:+:chr5:52942063:52954454	NDUFS4	+	chr5	52942063	52954454	ms	0	0	0	11	17	0	15	0	10
CHD7:+:chr8:61653818:61693989	CHD7	+	chr8	61653818	61693989	ms	0	0	0	25	24	0	7	0	30
TNRC6A:+:chr16:24762047:24803138	TNRC6A	+	chr16	24762047	24803138	ms	8	0	15	4	0	0	19	0	13
KLHL7:+:chr7:23163396:23183644	KLHL7	+	chr7	23163396	23183644	ms	0	0	4	5	0	0	0	0	7
TRAPPC6B:-:chr14:39628754:39620950	TRAPPC6B	-	chr14	39628754	39620950	ms	0	0	0	7	0	0	36	0	7
SLC8A1:-:chr2:40659437:40655613	SLC8A1	-	chr2	40659437	40655613	ms	15	0	18	18	10	0	6	0	15
MALT1:+:chr18:56363598:56367823	MALT1	+	chr18	56363598	56367823	ms	12	0	11	6	24	0	21	0	14
SLK:+:chr10:105767935:105778666	SLK	+	chr10	105767935	105778666	ms	10	0	11	7	23	0	18	0	30
SENP6:+:chr6:76331248:76344527	SENP6	+	chr6	76331248	76344527	ms	0	0	0	0	15	0	6	0	14
MAN2A1:+:chr5:109049221:109051965	MAN2A1	+	chr5	109049221	109051965	ms	19	0	11	7	6	0	28	0	30
PDHX:+:chr11:34978931:35006275	PDHX	+	chr11	34978931	35006275	ms	0	0	0	0	7	0	9	0	21
HOMER1:-:chr5:78697878:78692646	HOMER1	-	chr5	78697878	78692646	ms	0	0	0	0	13	0	8	0	18
PRELID2:-:chr5:145205763:145176005	PRELID2	-	chr5	145205763	145176005	ms	16	0	21	10	32	0	15	0	22
ABI1:-:chr10:27060018:27054147	ABI1	-	chr10	27060018	27054147	ms	0	0	7	0	11	0	0	0	3
RYR2:+:chr1:237538017:237732619	RYR2	+	chr1	237538017	237732619	ms	0	0	0	0	18	0	9	0	19
SPECC1L-ADORA2A:+:chr22:24698163:24743144	SPECC1L-ADORA2A	+	chr22	24698163	24743144	ms	7	0	7	5	28	0	23	0	15
BAZ1B:-:chr7:72884813:72883847	BAZ1B	-	chr7	72884813	72883847	ms	3	0	0	0	17	0	0	0	21
MRRF:+:chr9:125042722:125054119	MRRF	+	chr9	125042722	125054119	ms	11	0	15	22	17	0	44	0	37
LRRC6:-:chr8:133673873:133634857	LRRC6	-	chr8	133673873	133634857	ms	11	0	0	0	8	0	0	0	13
ZEB1:+:chr10:31749966:31791437	ZEB1	+	chr10	31749966	31791437	ms	0	0	0	6	10	0	12	0	22
SLX4IP:+:chr20:10536879:10541468	SLX4IP	+	chr20	10536879	10541468	ms	7	3	9	5	4	0	0	0	33
PTPN13:+:chr4:87685746:87689129	PTPN13	+	chr4	87685746	87689129	ms	0	0	0	0	25	0	20	0	11
RANBP9:-:chr6:13644961:13639795	RANBP9	-	chr6	13644961	13639795	ms	9	0	12	10	20	0	11	0	12
SPAST:+:chr2:32339707:32353548	SPAST	+	chr2	32339707	32353548	ms	0	0	3	0	0	0	6	0	4
FSD2:-:chr15:83451777:83447518	FSD2	-	chr15	83451777	83447518	ms	41	3	40	6	56	4	4	0	47
GOLPH3:-:chr5:32143986:32135678	GOLPH3	-	chr5	32143986	32135678	ms	10	13	44	18	32	9	61	0	15
GPR133:+:chr12:131484928:131498885	GPR133	+	chr12	131484928	131498885	ms	13	6	13	23	15	5	8	0	26
TMEM71:-:chr8:133764243:133734286	TMEM71	-	chr8	133764243	133734286	ms	4	0	0	0	0	0	0	0	10
MBOAT2:-:chr2:9098771:9079950	MBOAT2	-	chr2	9098771	9079950	ms	0	0	0	0	21	0	7	0	3
SCARF1:-:chr17:1540356:1540003	SCARF1	-	chr17	1540356	1540003	ms	11	0	10	11	10	0	12	0	32
MYPN:+:chr10:69902697:69918384	MYPN	+	chr10	69902697	69918384	ms	5	0	0	0	0	0	9	0	23
MYOM1:-:chr18:3075474:3067254	MYOM1	-	chr18	3075474	3067254	ms	0	0	0	0	16	0	18	0	15
GAN:+:chr16:81388010:81411307	GAN	+	chr16	81388010	81411307	ms	0	0	0	0	24	0	5	0	9
MAN1A2:+:chr1:118003111:118045592	MAN1A2	+	chr1	118003111	118045592	ms	0	0	0	8	37	0	16	0	17
MAP4K3:-:chr2:39564722:39559058	MAP4K3	-	chr2	39564722	39559058	ms	0	0	0	41	21	0	23	0	19
AKAP13:+:chr15:86198648:86228104	AKAP13	+	chr15	86198648	86228104	ms	0	0	0	0	0	5	5	0	7
ATP9B:+:chr18:76953183:76974038	ATP9B	+	chr18	76953183	76974038	ms	0	0	0	0	0	3	6	0	6
SLC12A2:+:chr5:127474289:127488497	SLC12A2	+	chr5	127474289	127488497	ms	22	0	14	19	74	0	24	0	14
RYR2:+:chr1:237538017:237620035	RYR2	+	chr1	237538017	237620035	ms	8	0	15	9	44	0	23	0	35
PPP3CC:+:chr8:22332467:22355625	PPP3CC	+	chr8	22332467	22355625	ms	14	0	11	11	18	0	12	0	28
SMG1:-:chr16:18856973:18852887	SMG1	-	chr16	18856973	18852887	ms	26	0	31	24	24	0	17	0	14
SDCCAG8:+:chr1:243579004:243589860	SDCCAG8	+	chr1	243579004	243589860	ms	15	0	20	10	21	0	9	0	19
CDC14A:+:chr1:100856288:100908552	CDC14A	+	chr1	100856288	100908552	ms	0	0	0	0	0	4	17	0	13
PSMA7:-:chr20:60716000:60714131	PSMA7	-	chr20	60716000	60714131	ms	21	0	18	13	37	0	23	0	45
GCLM:-:chr1:94367225:94360170	GCLM	-	chr1	94367225	94360170	ms	0	0	0	4	0	0	0	0	18
STK39:-:chr2:168997268:168986051	STK39	-	chr2	168997268	168986051	ms	17	0	9	4	51	0	13	0	21
PICALM:-:chr11:85742653:85723324	PICALM	-	chr11	85742653	85723324	ms	0	0	0	9	13	0	9	0	15
PDE7B:+:chr6:136472298:136476896	PDE7B	+	chr6	136472298	136476896	ms	14	0	34	0	0	0	0	0	34
RTN4:-:chr2:55214834:55209651	RTN4	-	chr2	55214834	55209651	ms	10	0	8	36	33	0	13	0	8
UBE2K:+:chr4:39739040:39779430	UBE2K	+	chr4	39739040	39779430	ms	7	0	20	13	17	0	8	0	15
POPDC2:-:chr3:119367515:119366966	POPDC2	-	chr3	119367515	119366966	ms	20	4	20	26	33	3	16	0	26
FAM120B:+:chr6:170667314:170704667	FAM120B	+	chr6	170667314	170704667	ms	11	0	0	0	22	0	0	0	25
CEP128:-:chr14:80997230:80963812	CEP128	-	chr14	80997230	80963812	ms	11	0	7	0	15	0	0	0	15
TNFRSF19:+:chr13:24164289:24200931	TNFRSF19	+	chr13	24164289	24200931	ms	15	0	5	11	8	0	5	0	16
TMLHE:-:chrX:154766779:154736559	TMLHE	-	chrX	154766779	154736559	ms	0	0	10	15	0	0	0	0	9
SNX13:-:chr7:17890587:17885218	SNX13	-	chr7	17890587	17885218	ms	7	0	0	0	0	0	0	0	24
FASTKD1:-:chr2:170413807:170401231	FASTKD1	-	chr2	170413807	170401231	ms	7	0	0	0	14	0	0	0	10
TTC13:-:chr1:231097049:231090079	TTC13	-	chr1	231097049	231090079	ms	7	0	11	10	33	0	10	0	20
ZCCHC6:-:chr9:88924932:88920107	ZCCHC6	-	chr9	88924932	88920107	ms	14	0	14	14	32	0	24	0	15
RAPGEF2:+:chr4:160159961:160162520	RAPGEF2	+	chr4	160159961	160162520	ms	37	7	80	30	17	7	30	0	28
UBE2G1:-:chr17:4210418:4186093	UBE2G1	-	chr17	4210418	4186093	ms	25	0	20	13	28	0	16	0	53
TTN:-:chr2:179552951:179546388	TTN	-	chr2	179552951	179546388	ms	9	0	25	25	19	0	41	0	27
CORIN:-:chr4:47788942:47765396	CORIN	-	chr4	47788942	47765396	ms	11	0	13	19	39	0	0	0	10
SMC3:+:chr10:112356156:112358048	SMC3	+	chr10	112356156	112358048	ms	11	0	26	26	30	0	34	0	28
AKT3:-:chr1:244006584:243776973	AKT3	-	chr1	244006584	243776973	ms	19	0	13	9	11	0	0	0	12
ZNF407:+:chr18:72342923:72353078	ZNF407	+	chr18	72342923	72353078	ms	13	0	21	14	25	0	5	0	14
AGL:+:chr1:100335956:100343384	AGL	+	chr1	100335956	100343384	ms	0	0	0	0	12	0	0	0	5
UQCC1:-:chr20:33971936:33954360	UQCC1	-	chr20	33971936	33954360	ms	4	0	19	12	12	0	21	0	28
TNNI3K:+:chr1:74954873:74957950	TNNI3K	+	chr1	74954873	74957950	ms	7	0	23	21	17	0	25	0	32
ISPD:-:chr7:16317851:16255691	ISPD	-	chr7	16317851	16255691	ms	0	5	22	20	15	0	17	0	30
TDRD3:+:chr13:61013822:61034674	TDRD3	+	chr13	61013822	61034674	ms	0	4	12	18	26	0	17	0	11
FBXO9:+:chr6:52935855:52941341	FBXO9	+	chr6	52935855	52941341	ms	0	4	13	13	17	0	17	0	24
ACYP2:+:chr2:54278095:54284497	ACYP2	+	chr2	54278095	54284497	ms	9	3	0	16	23	0	12	0	34
LPHN3:+:chr4:62800558:62813994	LPHN3	+	chr4	62800558	62813994	ms	8	0	0	22	22	0	29	0	11
ATP2B4:+:chr1:203676137:203677232	ATP2B4	+	chr1	203676137	203677232	ms	9	4	0	22	24	0	13	0	32
BACH1:+:chr21:30698380:30702014	BACH1	+	chr21	30698380	30702014	ms	8	4	0	7	31	0	8	0	25
C4orf21:-:chr4:113506881:113483527	C4orf21	-	chr4	113506881	113483527	ms	16	0	0	3	13	0	3	0	15
ZNF652:-:chr17:47389404:47388674	ZNF652	-	chr17	47389404	47388674	ms	6	4	0	13	39	0	7	0	40
FOCAD:+:chr9:20923659:20933102	FOCAD	+	chr9	20923659	20933102	ms	13	3	0	10	22	0	5	0	13
ACSS3:+:chr12:81503339:81545875	ACSS3	+	chr12	81503339	81545875	ms	5	0	0	26	10	0	15	0	22
RERE:-:chr1:8617582:8555123	RERE	-	chr1	8617582	8555123	ms	3	0	0	23	22	0	10	0	31
ASH2L:+:chr8:37971710:37976881	ASH2L	+	chr8	37971710	37976881	ms	5	0	8	14	15	0	0	0	14
AKAP13:+:chr15:86207794:86253876	AKAP13	+	chr15	86207794	86253876	ms	9	0	0	7	53	0	13	0	22
OMA1:-:chr1:59000003:58971732	OMA1	-	chr1	59000003	58971732	ms	10	0	0	13	30	0	12	0	20
FAM188A:-:chr10:15885271:15863655	FAM188A	-	chr10	15885271	15863655	ms	14	0	12	14	0	0	0	0	34
DOCK4:-:chr7:111585853:111575595	DOCK4	-	chr7	111585853	111575595	ms	7	0	0	11	23	0	8	0	39
DCAF6:+:chr1:168007609:168014465	DCAF6	+	chr1	168007609	168014465	ms	14	0	0	6	0	0	6	0	23
ANKAR:+:chr2:190559707:190609514	ANKAR	+	chr2	190559707	190609514	ms	11	0	0	31	0	0	14	0	18
RAD54L2:+:chr3:51575514:51624575	RAD54L2	+	chr3	51575514	51624575	ms	9	3	0	13	10	0	11	0	13
SLC30A7:+:chr1:101372408:101387397	SLC30A7	+	chr1	101372408	101387397	ms	14	0	0	15	20	0	17	0	24
ZC3H13:-:chr13:46594692:46577274	ZC3H13	-	chr13	46594692	46577274	ms	3	0	0	11	10	0	23	0	5
MAP3K4:+:chr6:161491640:161536334	MAP3K4	+	chr6	161491640	161536334	ms	10	0	0	17	24	0	18	0	20
ARHGAP10:+:chr4:148867768:148944564	ARHGAP10	+	chr4	148867768	148944564	ms	7	0	0	8	0	0	15	0	6
TLK1:-:chr2:171902872:171884849	TLK1	-	chr2	171902872	171884849	ms	0	0	3	0	0	0	0	0	9
VWA8:-:chr13:42461497:42385361	VWA8	-	chr13	42461497	42385361	ms	0	0	10	11	0	0	0	0	15
DENND5B:-:chr12:31648853:31595709	DENND5B	-	chr12	31648853	31595709	ms	12	0	0	15	37	0	22	0	6
TMEM38B:+:chr9:108467878:108510471	TMEM38B	+	chr9	108467878	108510471	ms	0	0	6	15	0	0	0	0	14
GBAS:+:chr7:56049903:56051561	GBAS	+	chr7	56049903	56051561	ms	16	3	11	13	0	0	15	0	17
AIG1:+:chr6:143486219:143605362	AIG1	+	chr6	143486219	143605362	ms	0	0	5	0	0	0	0	0	13
CHD2:+:chr15:93467551:93499879	CHD2	+	chr15	93467551	93499879	ms	0	0	0	6	0	0	0	0	10
C11orf30:+:chr11:76224430:76239510	C11orf30	+	chr11	76224430	76239510	ms	4	0	0	0	19	0	0	0	21
ZFX:+:chrX:24190832:24197887	ZFX	+	chrX	24190832	24197887	ms	26	3	40	37	46	10	37	0	55
RYR2:+:chr1:237961337:237982492	RYR2	+	chr1	237961337	237982492	ms	17	0	0	13	20	0	9	0	8
CEP70:-:chr3:138291826:138289160	CEP70	-	chr3	138291826	138289160	ms	18	0	27	18	12	0	0	0	32
MB:-:chr22:36010883:36006931	MB	-	chr22	36010883	36006931	ms	6	0	0	0	5	0	0	0	3
SEC24B:+:chr4:110412483:110416012	SEC24B	+	chr4	110412483	110416012	ms	17	0	0	9	10	0	23	0	21
NPR3:+:chr5:32724804:32739136	NPR3	+	chr5	32724804	32739136	ms	4	0	0	17	22	0	11	0	12
ABHD2:+:chr15:89656956:89698765	ABHD2	+	chr15	89656956	89698765	ms	24	0	5	10	33	8	12	0	13
VWA8:-:chr13:42465723:42439872	VWA8	-	chr13	42465723	42439872	ms	6	0	0	16	0	0	19	0	23
PDE8A:+:chr15:85657104:85658718	PDE8A	+	chr15	85657104	85658718	ms	8	0	0	20	21	0	4	0	13
TNIK:-:chr3:170912424:170875249	TNIK	-	chr3	170912424	170875249	ms	0	0	0	6	0	0	8	0	28
MVP:+:chr16:29845054:29845387	MVP	+	chr16	29845054	29845387	ms	4	0	21	20	0	0	0	0	17
RBM27:+:chr5:145634506:145638156	RBM27	+	chr5	145634506	145638156	ms	21	0	0	9	12	0	12	0	29
OXNAD1:+:chr3:16336363:16345099	OXNAD1	+	chr3	16336363	16345099	ms	3	0	0	20	15	0	11	0	19
RPS6KC1:+:chr1:213251038:213290752	RPS6KC1	+	chr1	213251038	213290752	ms	5	0	0	19	0	0	14	0	14
IGF2R:+:chr6:160467530:160469575	IGF2R	+	chr6	160467530	160469575	ms	27	0	0	12	0	0	25	0	10
HSPA9:-:chr5:137906830:137904614	HSPA9	-	chr5	137906830	137904614	ms	0	0	10	0	6	0	0	0	15
PICALM:-:chr11:85695016:85685751	PICALM	-	chr11	85695016	85685751	ms	0	0	21	31	21	0	4	0	17
CACNA2D1:-:chr7:81611943:81598203	CACNA2D1	-	chr7	81611943	81598203	ms	7	0	13	14	14	3	10	0	40
CCDC91:+:chr12:28458582:28544344	CCDC91	+	chr12	28458582	28544344	ms	24	0	17	26	67	7	39	0	26
CD99L2:-:chrX:149984551:149962164	CD99L2	-	chrX	149984551	149962164	ms	28	0	27	10	25	5	11	0	30
CPEB3:-:chr10:93851701:93841077	CPEB3	-	chr10	93851701	93841077	ms	0	0	34	14	27	0	32	0	27
CLEC16A:+:chr16:11114050:11154879	CLEC16A	+	chr16	11114050	11154879	ms	20	0	32	38	48	6	13	0	9
ASPH:-:chr8:62557191:62531537	ASPH	-	chr8	62557191	62531537	ms	0	0	18	11	41	0	6	0	13
DLG1:-:chr3:196876667:196857398	DLG1	-	chr3	196876667	196857398	ms	15	0	11	19	17	7	26	0	13
DMD:-:chrX:32591963:32563276	DMD	-	chrX	32591963	32563276	ms	10	0	12	16	18	4	22	0	21
BRWD1:-:chr21:40601362:40600426	BRWD1	-	chr21	40601362	40600426	ms	0	0	11	6	24	0	10	0	9
UBQLN1:-:chr9:86284242:86276692	UBQLN1	-	chr9	86284242	86276692	ms	4	0	0	23	0	0	15	0	9
RYR2:+:chr1:237655106:237675091	RYR2	+	chr1	237655106	237675091	ms	9	0	0	14	0	0	7	0	27
FAM135A:+:chr6:71136142:71162274	FAM135A	+	chr6	71136142	71162274	ms	24	0	22	10	27	3	23	0	14
EPS15:-:chr1:51930998:51926763	EPS15	-	chr1	51930998	51926763	ms	6	0	5	7	31	0	0	0	19
POLI:+:chr18:51797730:51810383	POLI	+	chr18	51797730	51810383	ms	7	0	35	16	23	5	15	0	20
TM9SF3:-:chr10:98336586:98303833	TM9SF3	-	chr10	98336586	98303833	ms	5	0	0	7	0	0	19	0	20
MAN1A2:+:chr1:117944808:117984947	MAN1A2	+	chr1	117944808	117984947	ms	22	0	56	50	43	11	29	0	66
MTO1:+:chr6:74175932:74176329	MTO1	+	chr6	74175932	74176329	ms	4	0	0	0	0	0	11	0	13
WAPAL:-:chr10:88221044:88211724	WAPAL	-	chr10	88221044	88211724	ms	0	0	15	11	11	0	6	0	12
TTN:-:chr2:179548018:179534945	TTN	-	chr2	179548018	179534945	ms	4	0	0	6	0	0	13	0	20
PHKB:+:chr16:47531310:47581459	PHKB	+	chr16	47531310	47581459	ms	0	0	6	16	18	0	20	0	20
RANBP17:+:chr5:170610199:170632616	RANBP17	+	chr5	170610199	170632616	ms	4	0	42	21	34	5	21	0	23
MED4:-:chr13:48664554:48651289	MED4	-	chr13	48664554	48651289	ms	0	0	25	16	28	0	5	0	24
RARS:+:chr5:167915607:167924353	RARS	+	chr5	167915607	167924353	ms	13	0	3	32	23	3	5	0	17
PEAK1:-:chr15:77681144:77657505	PEAK1	-	chr15	77681144	77657505	ms	0	0	9	20	19	0	41	0	33
CHD6:-:chr20:40179999:40141485	CHD6	-	chr20	40179999	40141485	ms	0	0	18	0	14	0	0	0	26
INPP4B:-:chr4:143383879:143324091	INPP4B	-	chr4	143383879	143324091	ms	16	0	36	38	24	15	52	0	48
MGST2:+:chr4:140616351:140625350	MGST2	+	chr4	140616351	140625350	ms	0	0	6	8	10	0	9	0	22
AKAP9:+:chr7:91694545:91730370	AKAP9	+	chr7	91694545	91730370	ms	0	0	18	0	15	0	0	0	14
KIAA1715:-:chr2:176860374:176844538	KIAA1715	-	chr2	176860374	176844538	ms	6	0	13	15	51	5	29	0	24
ELF2:-:chr4:139994721:139981478	ELF2	-	chr4	139994721	139981478	ms	12	0	15	0	0	0	30	0	58
REXO4:-:chr9:136278041:136277419	REXO4	-	chr9	136278041	136277419	ms	0	0	15	27	15	0	17	0	17
RPA1:+:chr17:1746097:1756483	RPA1	+	chr17	1746097	1756483	ms	0	0	29	23	13	0	7	0	40
ANO2:-:chr12:5941769:5936935	ANO2	-	chr12	5941769	5936935	ms	0	0	18	8	0	0	12	0	3
MIPOL1:+:chr14:37754523:37777724	MIPOL1	+	chr14	37754523	37777724	ms	19	0	4	12	32	0	0	0	19
PRKACB:+:chr1:84644860:84680000	PRKACB	+	chr1	84644860	84680000	ms	0	0	12	7	0	0	8	0	44
ARFGEF1:-:chr8:68172161:68163534	ARFGEF1	-	chr8	68172161	68163534	ms	0	0	5	10	0	0	12	0	20
MAP2K5:+:chr15:67956935:67995746	MAP2K5	+	chr15	67956935	67995746	ms	12	0	28	21	19	5	20	0	37
SLAIN2:+:chr4:48371866:48396670	SLAIN2	+	chr4	48371866	48396670	ms	0	0	21	8	21	0	20	0	36
PTBP3:-:chr9:115060196:115030329	PTBP3	-	chr9	115060196	115030329	ms	0	0	0	3	0	0	0	0	4
RYR2:+:chr1:237532834:237713991	RYR2	+	chr1	237532834	237713991	ms	15	0	11	5	14	5	31	0	31
CKMT2:+:chr5:80539861:80547103	CKMT2	+	chr5	80539861	80547103	ms	15	0	0	0	0	0	5	0	8
PBX3:+:chr9:128677965:128697886	PBX3	+	chr9	128677965	128697886	ms	5	0	6	15	12	3	7	0	9
CHD6:-:chr20:40162209:40141485	CHD6	-	chr20	40162209	40141485	ms	4	0	0	0	0	0	0	0	9
REV1:-:chr2:100081447:100065798	REV1	-	chr2	100081447	100065798	ms	9	0	22	4	15	4	6	0	13
NEK4:-:chr3:52775515:52771602	NEK4	-	chr3	52775515	52771602	ms	14	0	13	23	19	4	5	0	26
ADPGK:-:chr15:73067438:73064124	ADPGK	-	chr15	73067438	73064124	ms	14	0	7	8	0	0	6	0	19
NEBL:-:chr10:21141578:21134187	NEBL	-	chr10	21141578	21134187	ms	0	0	4	0	13	0	0	0	6
PHACTR2:+:chr6:144086398:144098520	PHACTR2	+	chr6	144086398	144098520	ms	0	0	8	0	4	0	0	0	15
PDE3A:+:chr12:20790034:20807139	PDE3A	+	chr12	20790034	20807139	ms	16	0	33	43	21	3	11	0	21
PDE8A:+:chr15:85657104:85664245	PDE8A	+	chr15	85657104	85664245	ms	12	0	38	18	24	4	3	0	17
PTPN4:+:chr2:120684174:120692534	PTPN4	+	chr2	120684174	120692534	ms	8	0	14	20	0	0	0	0	10
TPM1:-:chr15:63356079:63354845	TPM1	-	chr15	63356079	63354845	ms	15	5	0	0	12	0	14	0	14
CLIP1:-:chr12:122826244:122825300	CLIP1	-	chr12	122826244	122825300	ms	13	4	0	0	8	0	18	0	15
ATAD2B:-:chr2:24056948:24021008	ATAD2B	-	chr2	24056948	24021008	ms	0	0	0	9	0	0	10	0	15
AXL:+:chr19:41754419:41754725	AXL	+	chr19	41754419	41754725	ms	5	0	15	12	0	0	6	0	20
VPS13D:+:chr1:12335882:12338095	VPS13D	+	chr1	12335882	12338095	ms	14	0	17	13	22	4	23	0	40
GOLIM4:-:chr3:167759262:167754624	GOLIM4	-	chr3	167759262	167754624	ms	0	0	29	9	0	0	10	0	31
SUCO:+:chr1:172520652:172526934	SUCO	+	chr1	172520652	172526934	ms	10	0	16	18	26	4	50	0	23
NEK1:-:chr4:170459062:170428188	NEK1	-	chr4	170459062	170428188	ms	7	0	0	0	30	0	24	0	17
TTC39C:+:chr18:21644104:21663045	TTC39C	+	chr18	21644104	21663045	ms	3	0	6	41	0	0	0	0	26
MYO10:-:chr5:16783578:16779654	MYO10	-	chr5	16783578	16779654	ms	0	0	16	6	0	0	8	0	18
MARK1:+:chr1:220752696:220792097	MARK1	+	chr1	220752696	220792097	ms	0	0	0	13	0	0	0	0	19
WHSC1:+:chr4:1902353:1920350	WHSC1	+	chr4	1902353	1920350	ms	0	0	17	13	0	0	11	0	16
RNF216:-:chr7:5692141:5680785	RNF216	-	chr7	5692141	5680785	ms	21	0	27	36	20	9	10	0	45
ITPR2:-:chr12:26869175:26703180	ITPR2	-	chr12	26869175	26703180	ms	0	0	13	8	0	0	11	0	12
COBLL1:-:chr2:165561615:165548731	COBLL1	-	chr2	165561615	165548731	ms	3	0	5	10	0	0	8	0	13
TJP1:-:chr15:30092905:30058469	TJP1	-	chr15	30092905	30058469	ms	10	0	24	17	21	4	39	0	41
HUWE1:-:chrX:53589890:53588717	HUWE1	-	chrX	53589890	53588717	ms	3	0	26	0	7	0	9	0	18
SORBS1:-:chr10:97082502:97082117	SORBS1	-	chr10	97082502	97082117	ms	12	0	0	0	15	0	8	0	25
LEPROTL1:+:chr8:29959414:29962002	LEPROTL1	+	chr8	29959414	29962002	ms	0	3	11	20	18	4	7	0	24
RERE:-:chr1:8617582:8601273	RERE	-	chr1	8617582	8601273	ms	0	4	23	35	18	6	33	0	38
CCSER2:+:chr10:86223689:86237420	CCSER2	+	chr10	86223689	86237420	ms	0	0	11	0	0	0	9	0	18
CACNA2D1:-:chr7:81611943:81599991	CACNA2D1	-	chr7	81611943	81599991	ms	16	0	0	23	37	4	37	0	47
N4BP2L2:-:chr13:33054774:33010498	N4BP2L2	-	chr13	33054774	33010498	ms	0	0	10	0	17	0	25	0	16
FNDC3B:+:chr3:171965323:172003774	FNDC3B	+	chr3	171965323	172003774	ms	13	0	0	8	5	3	32	0	21
CPVL:-:chr7:29105737:29070193	CPVL	-	chr7	29105737	29070193	ms	5	0	0	0	7	0	23	0	15
HOMER1:-:chr5:78742968:78692646	HOMER1	-	chr5	78742968	78692646	ms	0	0	0	0	21	5	0	0	11
AEBP2:+:chr12:19615444:19626289	AEBP2	+	chr12	19615444	19626289	ms	12	0	0	12	34	3	19	0	20
FAM13B:-:chr5:137356886:137320946	FAM13B	-	chr5	137356886	137320946	ms	7	0	6	10	0	0	8	0	23
TET1:+:chr10:70404455:70406762	TET1	+	chr10	70404455	70406762	ms	9	0	0	15	21	4	7	0	21
TRPM7:-:chr15:50884823:50878589	TRPM7	-	chr15	50884823	50878589	ms	0	0	10	0	32	0	13	0	11
FAT1:-:chr4:187630999:187584453	FAT1	-	chr4	187630999	187584453	ms	14	0	9	5	0	0	8	0	21
PRELID2:-:chr5:145205763:145197457	PRELID2	-	chr5	145205763	145197457	ms	5	0	17	0	20	0	30	0	29
VPS8:+:chr3:184654034:184742177	VPS8	+	chr3	184654034	184742177	ms	8	0	0	0	16	0	9	0	16
SPPL3:-:chr12:121222396:121220458	SPPL3	-	chr12	121222396	121220458	ms	17	0	0	29	39	3	40	0	35
RYR2:+:chr1:237586392:237608822	RYR2	+	chr1	237586392	237608822	ms	4	0	0	9	15	7	20	0	10
TMEM164:+:chrX:109263580:109352374	TMEM164	+	chrX	109263580	109352374	ms	12	0	0	0	14	0	17	0	40
MEF2A:+:chr15:100211528:100215663	MEF2A	+	chr15	100211528	100215663	ms	0	3	0	0	16	0	11	0	28
VPS13A:+:chr9:79829245:79842401	VPS13A	+	chr9	79829245	79842401	ms	12	0	0	6	21	5	7	0	80
SEC31A:-:chr4:83803093:83799883	SEC31A	-	chr4	83803093	83799883	ms	10	0	0	6	45	3	11	0	61
APC:+:chr5:112102023:112137080	APC	+	chr5	112102023	112137080	ms	0	0	0	0	24	0	12	0	6
TTN:-:chr2:179563641:179534945	TTN	-	chr2	179563641	179534945	ms	8	0	15	0	16	0	17	0	12
RHBDD1:+:chr2:227771509:227779067	RHBDD1	+	chr2	227771509	227779067	ms	14	0	0	11	39	7	16	0	23
CNOT1:-:chr16:58594266:58593708	CNOT1	-	chr16	58594266	58593708	ms	0	0	8	32	18	5	4	0	44
TRMT2B:-:chrX:100297301:100296306	TRMT2B	-	chrX	100297301	100296306	ms	7	0	0	0	0	0	0	0	15
CTNNA1:+:chr5:138145727:138163407	CTNNA1	+	chr5	138145727	138163407	ms	0	0	6	12	7	3	6	0	24
DENND4A:-:chr15:66053776:66007816	DENND4A	-	chr15	66053776	66007816	ms	0	0	3	8	18	3	10	0	3
PEAK1:-:chr15:77576372:77544709	PEAK1	-	chr15	77576372	77544709	ms	19	0	0	0	19	0	11	0	8
C2CD5:-:chr12:22659753:22643057	C2CD5	-	chr12	22659753	22643057	ms	0	0	9	14	12	4	24	0	20
GMPS:+:chr3:155611307:155629068	GMPS	+	chr3	155611307	155629068	ms	6	0	7	8	0	0	13	0	4
ASCC3:-:chr6:101253756:101246589	ASCC3	-	chr6	101253756	101246589	ms	0	0	10	0	12	0	4	0	21
KANSL1:-:chr17:44249598:44248221	KANSL1	-	chr17	44249598	44248221	ms	0	0	18	7	12	4	7	0	7
FRK:-:chr6:116325161:116277615	FRK	-	chr6	116325161	116277615	ms	0	0	11	16	40	7	18	0	19
MPP5:+:chr14:67736418:67770316	MPP5	+	chr14	67736418	67770316	ms	0	0	9	17	16	5	18	0	17
SMG1:-:chr16:18853776:18851020	SMG1	-	chr16	18853776	18851020	ms	0	0	4	0	8	0	3	0	6
EIF4G3:-:chr1:21307720:21295967	EIF4G3	-	chr1	21307720	21295967	ms	0	0	9	10	43	3	8	0	21
RAB2A:+:chr8:61484605:61504528	RAB2A	+	chr8	61484605	61504528	ms	0	0	5	0	14	0	6	0	8
MYCBP2:-:chr13:77818086:77779391	MYCBP2	-	chr13	77818086	77779391	ms	0	0	0	11	22	0	0	0	16
FBXW4:-:chr10:103436193:103432672	FBXW4	-	chr10	103436193	103432672	ms	0	0	31	10	27	5	18	0	11
TTLL1:-:chr22:43442579:43435786	TTLL1	-	chr22	43442579	43435786	ms	0	0	6	0	29	0	7	0	36
ACSL3:+:chr2:223765392:223773868	ACSL3	+	chr2	223765392	223773868	ms	0	0	9	0	13	0	7	0	5
PDE1C:-:chr7:31855768:31815278	PDE1C	-	chr7	31855768	31815278	ms	10	0	13	12	0	0	17	0	20
MANBA:-:chr4:103647840:103644028	MANBA	-	chr4	103647840	103644028	ms	0	0	13	0	9	0	6	0	21
CCT3:-:chr1:156304709:156303338	CCT3	-	chr1	156304709	156303338	ms	10	0	11	0	8	4	4	0	13
HADHA:-:chr2:26437921:26437446	HADHA	-	chr2	26437921	26437446	ms	0	0	3	0	8	0	7	0	3
TMEM56:+:chr1:95603831:95639445	TMEM56	+	chr1	95603831	95639445	ms	14	0	0	0	12	7	8	0	9
WHSC1:+:chr4:1902353:1941505	WHSC1	+	chr4	1902353	1941505	ms	10	0	0	0	14	3	9	0	14
LRBA:-:chr4:151729550:151656410	LRBA	-	chr4	151729550	151656410	ms	0	0	32	0	19	4	6	0	18
SORBS2:-:chr4:186551752:186539739	SORBS2	-	chr4	186551752	186539739	ms	0	0	16	0	6	3	15	0	4
MYCBP2:-:chr13:77818086:77791975	MYCBP2	-	chr13	77818086	77791975	ms	0	0	0	27	22	3	16	0	11
MTMR3:+:chr22:30366965:30375041	MTMR3	+	chr22	30366965	30375041	ms	4	0	14	11	0	0	8	0	12
MFSD11:+:chr17:74763468:74772623	MFSD11	+	chr17	74763468	74772623	ms	0	0	0	21	17	8	11	0	15
MIPOL1:+:chr14:37754523:37838829	MIPOL1	+	chr14	37754523	37838829	ms	0	0	0	19	19	3	13	0	34
NOX4:-:chr11:89135710:89133185	NOX4	-	chr11	89135710	89133185	ms	0	0	0	30	38	18	23	0	36
PRDM5:-:chr4:121732604:121631464	PRDM5	-	chr4	121732604	121631464	ms	0	0	0	17	17	12	11	0	14
FHOD3:+:chr18:34229279:34238151	FHOD3	+	chr18	34229279	34238151	ms	0	0	0	17	27	3	21	0	26
HDAC9:+:chr7:18624904:18688306	HDAC9	+	chr7	18624904	18688306	ms	0	0	0	15	12	7	28	0	23
VAPA:+:chr18:9931807:9937063	VAPA	+	chr18	9931807	9937063	ms	17	0	6	17	24	0	0	0	49
SETD2:-:chr3:47139571:47108560	SETD2	-	chr3	47139571	47108560	ms	0	0	0	15	10	7	22	0	14
SUCO:+:chr1:172520652:172548407	SUCO	+	chr1	172520652	172548407	ms	0	0	0	15	22	3	21	0	10
CCT2:+:chr12:69983265:69985939	CCT2	+	chr12	69983265	69985939	ms	0	0	0	8	26	0	9	0	13
UQCRC2:+:chr16:21979949:21987564	UQCRC2	+	chr16	21979949	21987564	ms	0	3	21	38	0	4	10	0	29
TMEM245:-:chr9:111870850:111868788	TMEM245	-	chr9	111870850	111868788	ms	33	0	10	20	0	0	22	0	22
ANO5:+:chr11:22257709:22284589	ANO5	+	chr11	22257709	22284589	ms	0	0	0	5	25	0	27	0	23
DCAF6:+:chr1:167935867:167944253	DCAF6	+	chr1	167935867	167944253	ms	21	0	12	0	0	4	28	0	20
TMEM161B:-:chr5:87541609:87516380	TMEM161B	-	chr5	87541609	87516380	ms	19	0	0	15	0	4	16	0	46
ITGA9:+:chr3:37574805:37584076	ITGA9	+	chr3	37574805	37584076	ms	7	0	0	22	0	9	15	0	27
RMST:+:chr12:97886239:97954825	RMST	+	chr12	97886239	97954825	ms	126	18	94	235	0	18	20	0	42
DENND4A:-:chr15:66053776:66044717	DENND4A	-	chr15	66053776	66044717	ms	0	0	0	9	6	0	14	0	22
PHF20L1:+:chr8:133848785:133856563	PHF20L1	+	chr8	133848785	133856563	ms	5	0	12	11	0	0	13	0	21
CEP192:+:chr18:12999420:13073184	CEP192	+	chr18	12999420	13073184	ms	0	0	9	17	0	3	11	0	10
KLHL7:+:chr7:23180388:23207656	KLHL7	+	chr7	23180388	23207656	ms	0	0	0	13	34	0	4	0	16
CAMK2D:-:chr4:114600652:114582869	CAMK2D	-	chr4	114600652	114582869	ms	12	0	47	14	0	6	57	0	9
FAM214A:-:chr15:52885933:52876942	FAM214A	-	chr15	52885933	52876942	ms	8	0	30	32	0	4	12	0	14
STRN:-:chr2:37121176:37088275	STRN	-	chr2	37121176	37088275	ms	0	0	0	8	7	0	13	0	9
SOBP:+:chr6:107824861:107854814	SOBP	+	chr6	107824861	107854814	ms	7	0	0	0	0	0	11	0	27
MIB1:+:chr18:19345733:19399607	MIB1	+	chr18	19345733	19399607	ms	10	0	11	14	0	5	17	0	25
ARCN1:+:chr11:118454524:118455359	ARCN1	+	chr11	118454524	118455359	ms	0	0	9	0	0	0	0	0	6
TMEM181:+:chr6:159001972:159010814	TMEM181	+	chr6	159001972	159010814	ms	7	0	19	20	12	0	0	0	41
SEMA3C:-:chr7:80435074:80418622	SEMA3C	-	chr7	80435074	80418622	ms	5	0	16	6	0	3	17	0	5
MAGI1:-:chr3:65416556:65415195	MAGI1	-	chr3	65416556	65415195	ms	0	0	0	6	6	0	9	0	7
VAPA:+:chr18:9931807:9950565	VAPA	+	chr18	9931807	9950565	ms	25	0	5	20	0	11	36	0	38
PTPRM:+:chr18:8076453:8114825	PTPRM	+	chr18	8076453	8114825	ms	0	0	0	10	0	3	19	0	19
PLEKHA5:+:chr12:19406874:19440490	PLEKHA5	+	chr12	19406874	19440490	ms	0	0	0	4	0	5	15	0	12
TTN:-:chr2:179587664:179542852	TTN	-	chr2	179587664	179542852	ms	0	3	2	0	0	0	13	0	13
EVI5:-:chr1:93170301:93089733	EVI5	-	chr1	93170301	93089733	ms	0	0	10	0	0	3	10	0	27
PATL1:-:chr11:59426942:59426339	PATL1	-	chr11	59426942	59426339	ms	0	0	0	13	22	0	11	0	13
MSH3:+:chr5:80071513:80088663	MSH3	+	chr5	80071513	80088663	ms	0	0	0	6	19	0	16	0	10
WDR37:+:chr10:1118056:1142186	WDR37	+	chr10	1118056	1142186	ms	6	0	0	0	0	5	10	0	14
STX6:-:chr1:180974599:180953813	STX6	-	chr1	180974599	180953813	ms	10	0	0	0	0	0	0	0	18
PARD3B:+:chr2:206305094:206305396	PARD3B	+	chr2	206305094	206305396	ms	0	0	0	3	0	3	6	0	25
PLCE1:+:chr10:96018557:96018907	PLCE1	+	chr10	96018557	96018907	ms	0	0	10	0	0	4	23	0	26
EXOC6B:-:chr2:72727101:72692289	EXOC6B	-	chr2	72727101	72692289	ms	0	0	5	0	0	3	17	0	14
KANSL1L:-:chr2:211019335:210968828	KANSL1L	-	chr2	211019335	210968828	ms	0	0	0	4	0	8	14	0	35
SSH2:-:chr17:27999147:27975162	SSH2	-	chr17	27999147	27975162	ms	0	0	0	13	0	8	8	0	18
ATP13A3:-:chr3:194171005:194147804	ATP13A3	-	chr3	194171005	194147804	ms	0	0	0	39	0	8	17	0	32
PITPNB:-:chr22:28310335:28269726	PITPNB	-	chr22	28310335	28269726	ms	0	0	0	0	26	10	9	0	20
HFM1:-:chr1:91851391:91808987	HFM1	-	chr1	91851391	91808987	ms	0	0	0	0	6	3	16	0	21
NRF1:+:chr7:129297183:129330386	NRF1	+	chr7	129297183	129330386	ms	0	0	0	0	18	5	6	0	6
TMED2:+:chr12:124071294:124074996	TMED2	+	chr12	124071294	124074996	ms	13	0	0	17	9	0	13	0	26
STAU2:-:chr8:74601048:74495005	STAU2	-	chr8	74601048	74495005	ms	0	0	0	13	21	0	0	0	22
VPS8:+:chr3:184566859:184689540	VPS8	+	chr3	184566859	184689540	ms	23	0	0	13	0	0	16	0	29
STK40:-:chr1:36828257:36826822	STK40	-	chr1	36828257	36826822	ms	26	0	0	11	9	0	11	0	16
RNF19A:-:chr8:101287389:101271335	RNF19A	-	chr8	101287389	101271335	ms	0	0	0	13	8	0	15	0	6
MGA:+:chr15:41988273:42005694	MGA	+	chr15	41988273	42005694	ms	3	0	0	5	12	0	5	0	4
STK39:-:chr2:168873605:168869144	STK39	-	chr2	168873605	168869144	ms	0	0	0	7	31	0	9	0	8
USP33:-:chr1:78181553:78177432	USP33	-	chr1	78181553	78177432	ms	10	0	13	7	17	0	0	0	17
DUSP16:-:chr12:12674397:12672796	DUSP16	-	chr12	12674397	12672796	ms	3	0	0	8	0	0	8	0	34
GLCCI1:+:chr7:8043538:8099878	GLCCI1	+	chr7	8043538	8099878	ms	13	0	0	0	0	0	2	0	9
TCF20:-:chr22:42611347:42605657	TCF20	-	chr22	42611347	42605657	ms	0	0	0	16	21	0	0	0	6
C6orf106:-:chr6:34614575:34574332	C6orf106	-	chr6	34614575	34574332	ms	12	3	17	4	0	0	14	0	19
CDH2:-:chr18:25593873:25543321	CDH2	-	chr18	25593873	25543321	ms	12	0	0	0	0	0	21	0	58
UBQLN1:-:chr9:86293514:86292642	UBQLN1	-	chr9	86293514	86292642	ms	3	0	17	26	13	0	0	0	24
KIAA0319L:-:chr1:35944813:35936464	KIAA0319L	-	chr1	35944813	35936464	ms	15	0	0	18	0	0	16	0	12
C6orf136:+:chr6:30618771:30619243	C6orf136	+	chr6	30618771	30619243	ms	23	6	18	24	22	0	6	0	9
SVIL:-:chr10:29858241:29839526	SVIL	-	chr10	29858241	29839526	ms	5	0	0	25	28	0	17	0	16
CAPZA1:+:chr1:113196220:113202401	CAPZA1	+	chr1	113196220	113202401	ms	45	8	54	21	20	0	12	0	38
DLAT:+:chr11:111907997:111914257	DLAT	+	chr11	111907997	111914257	ms	0	0	5	0	0	0	8	0	5
LRRC6:-:chr8:133637700:133622412	LRRC6	-	chr8	133637700	133622412	ms	7	4	0	7	0	0	5	0	46
HSPA4:+:chr5:132426885:132428481	HSPA4	+	chr5	132426885	132428481	ms	11	0	0	13	0	0	6	0	9
ADAM32:+:chr8:38994176:39009067	ADAM32	+	chr8	38994176	39009067	ms	4	0	0	0	0	0	14	0	14
COG2:+:chr1:230798887:230807386	COG2	+	chr1	230798887	230807386	ms	0	0	14	23	28	0	26	0	18
ANKAR:+:chr2:190593386:190609514	ANKAR	+	chr2	190593386	190609514	ms	0	0	11	28	25	0	38	0	38
CNOT6:+:chr5:179976931:179980471	CNOT6	+	chr5	179976931	179980471	ms	4	0	0	0	0	0	20	0	17
ARFGEF1:-:chr8:68214701:68211444	ARFGEF1	-	chr8	68214701	68211444	ms	0	0	8	7	12	0	6	0	20
CLASP2:-:chr3:33738425:33725851	CLASP2	-	chr3	33738425	33725851	ms	8	4	18	10	6	0	18	0	39
DDX6:-:chr11:118657227:118656761	DDX6	-	chr11	118657227	118656761	ms	0	0	8	13	9	0	19	0	10
ARL13B:+:chr3:93714718:93722752	ARL13B	+	chr3	93714718	93722752	ms	0	0	29	29	23	0	13	0	34
HUWE1:-:chrX:53642796:53641495	HUWE1	-	chrX	53642796	53641495	ms	0	0	18	5	11	0	6	0	12
PITPNB:-:chr22:28256229:28249525	PITPNB	-	chr22	28256229	28249525	ms	3	0	0	13	0	0	11	0	11
DISC1:+:chr1:231930988:231954263	DISC1	+	chr1	231930988	231954263	ms	21	8	23	8	9	0	20	0	26
DNAJC6:+:chr1:65830318:65831879	DNAJC6	+	chr1	65830318	65831879	ms	19	5	15	11	51	0	13	0	27
GPATCH2L:+:chr14:76633006:76662315	GPATCH2L	+	chr14	76633006	76662315	ms	10	0	0	24	0	0	13	0	10
PXDNL:-:chr8:52567320:52469400	PXDNL	-	chr8	52567320	52469400	ms	0	0	0	11	0	0	36	0	13
MAP4:-:chr3:47919013:47908736	MAP4	-	chr3	47919013	47908736	ms	0	0	0	8	0	0	11	0	26
EPSTI1:-:chr13:43544806:43528084	EPSTI1	-	chr13	43544806	43528084	ms	9	15	27	28	56	0	17	0	56
CREBRF:+:chr5:172535627:172539382	CREBRF	+	chr5	172535627	172539382	ms	13	0	0	37	0	0	10	0	7
EXOC6:+:chr10:94653106:94659401	EXOC6	+	chr10	94653106	94659401	ms	17	6	22	25	38	0	13	0	17
LIFR:-:chr5:38530768:38496484	LIFR	-	chr5	38530768	38496484	ms	0	0	22	20	25	0	8	0	8
TTN:-:chr2:179543557:179534945	TTN	-	chr2	179543557	179534945	ms	0	0	8	17	11	0	9	0	13
ELF2:-:chr4:139994721:139993020	ELF2	-	chr4	139994721	139993020	ms	10	0	0	15	0	0	4	0	12
SAMD4A:+:chr14:55168780:55204005	SAMD4A	+	chr14	55168780	55204005	ms	9	0	0	0	0	0	4	0	18
PCCA:+:chr13:100909849:100962162	PCCA	+	chr13	100909849	100962162	ms	0	0	0	11	6	4	0	0	17
ATP9B:+:chr18:76886267:76936907	ATP9B	+	chr18	76886267	76936907	ms	6	0	0	0	0	0	5	0	7
GCN1L1:-:chr12:120593523:120592774	GCN1L1	-	chr12	120593523	120592774	ms	0	0	7	10	20	0	15	0	10
CARD6:+:chr5:40852276:40854198	CARD6	+	chr5	40852276	40854198	ms	13	0	5	0	0	0	10	0	7
FIP1L1:+:chr4:54280782:54294350	FIP1L1	+	chr4	54280782	54294350	ms	12	3	12	26	28	0	22	0	31
MYPN:+:chr10:69902697:69935218	MYPN	+	chr10	69902697	69935218	ms	3	0	0	9	0	0	17	0	15
NPEPPS:+:chr17:45695716:45696530	NPEPPS	+	chr17	45695716	45696530	ms	0	0	16	5	20	0	14	0	6
EPB41:+:chr1:29362338:29365938	EPB41	+	chr1	29362338	29365938	ms	0	0	0	6	0	0	6	0	8
HAT1:+:chr2:172782047:172809519	HAT1	+	chr2	172782047	172809519	ms	11	5	12	6	43	0	17	0	12
SPAST:+:chr2:32339707:32341281	SPAST	+	chr2	32339707	32341281	ms	11	0	0	0	0	0	7	0	7
CNOT2:+:chr12:70671912:70704797	CNOT2	+	chr12	70671912	70704797	ms	23	0	0	5	15	0	0	0	12
ITGA7:-:chr12:56096962:56096656	ITGA7	-	chr12	56096962	56096656	ms	11	4	20	22	33	0	10	0	15
KLHL3:-:chr5:137045545:137027974	KLHL3	-	chr5	137045545	137027974	ms	0	0	29	13	33	0	17	0	9
KAT6B:+:chr10:76602358:76603236	KAT6B	+	chr10	76602358	76603236	ms	26	3	28	12	22	0	33	0	60
ATP13A3:-:chr3:194175121:194154501	ATP13A3	-	chr3	194175121	194154501	ms	0	0	11	39	0	0	17	0	23
EHBP1:+:chr2:63206323:63223901	EHBP1	+	chr2	63206323	63223901	ms	0	0	24	22	0	0	30	0	35
KATNAL1:-:chr13:30857928:30801549	KATNAL1	-	chr13	30857928	30801549	ms	0	0	8	19	0	0	11	0	27
TRIM2:+:chr4:154191490:154197282	TRIM2	+	chr4	154191490	154197282	ms	0	0	8	0	0	0	4	0	4
KRIT1:-:chr7:91855996:91842509	KRIT1	-	chr7	91855996	91842509	ms	6	6	33	12	52	0	26	0	35
TBCD:+:chr17:80721841:80739597	TBCD	+	chr17	80721841	80739597	ms	0	0	11	14	28	0	10	0	20
EXOC5:-:chr14:57714430:57696452	EXOC5	-	chr14	57714430	57696452	ms	0	0	16	11	0	0	14	0	38
PCNT:+:chr21:47768926:47769734	PCNT	+	chr21	47768926	47769734	ms	0	0	24	35	0	0	16	0	17
SHKBP1:+:chr19:41089304:41089623	SHKBP1	+	chr19	41089304	41089623	ms	0	0	18	26	12	0	28	0	28
ARIH1:+:chr15:72810408:72853890	ARIH1	+	chr15	72810408	72853890	ms	3	0	11	6	0	0	20	0	22
DMD:-:chrX:33038317:32862900	DMD	-	chrX	33038317	32862900	ms	0	3	0	0	0	0	13	0	4
COPA:-:chr1:160302347:160293221	COPA	-	chr1	160302347	160293221	ms	0	0	8	11	0	0	10	0	20
MRPL47:-:chr3:179319578:179310432	MRPL47	-	chr3	179319578	179310432	ms	4	4	10	4	15	0	17	0	14
BBX:+:chr3:107429299:107451870	BBX	+	chr3	107429299	107451870	ms	9	0	20	13	0	0	16	0	11
PRRC2C:+:chr1:171537386:171544267	PRRC2C	+	chr1	171537386	171544267	ms	0	0	19	16	0	0	7	0	10
ZNF827:-:chr4:146770713:146767108	ZNF827	-	chr4	146770713	146767108	ms	10	0	0	0	0	0	9	0	15
LAMA2:+:chr6:129371063:129513998	LAMA2	+	chr6	129371063	129513998	ms	0	0	3	18	17	0	24	0	46
DECR1:+:chr8:91029352:91049168	DECR1	+	chr8	91029352	91049168	ms	12	0	14	8	0	0	19	0	19
NEK7:+:chr1:198247091:198266370	NEK7	+	chr1	198247091	198266370	ms	0	0	9	5	0	0	13	0	11
PCMTD1:-:chr8:52773806:52744004	PCMTD1	-	chr8	52773806	52744004	ms	4	4	6	21	19	0	9	0	9
ORC4:-:chr2:148733544:148730308	ORC4	-	chr2	148733544	148730308	ms	0	0	9	14	16	0	21	0	21
ANO5:+:chr11:22247530:22284589	ANO5	+	chr11	22247530	22284589	ms	0	0	23	12	0	0	3	0	11
PTAR1:-:chr9:72365866:72331640	PTAR1	-	chr9	72365866	72331640	ms	0	0	9	41	9	0	10	0	24
KLHL8:-:chr4:88116842:88084710	KLHL8	-	chr4	88116842	88084710	ms	10	0	0	10	0	0	0	0	6
TUBGCP3:-:chr13:113181798:113170754	TUBGCP3	-	chr13	113181798	113170754	ms	0	0	16	18	17	0	18	0	15
RP11-463D19.2:-:chr8:74742707:74717886	RP11-463D19.2	-	chr8	74742707	74717886	ms	0	0	7	27	0	0	12	0	14
SLCO5A1:-:chr8:70674110:70667659	SLCO5A1	-	chr8	70674110	70667659	ms	0	0	6	10	0	0	10	0	7
UBR3:+:chr2:170728746:170762674	UBR3	+	chr2	170728746	170762674	ms	0	0	13	3	18	0	6	0	33
PPP6R3:+:chr11:68363565:68377491	PPP6R3	+	chr11	68363565	68377491	ms	9	7	11	14	41	0	8	0	10
SLC8A1:-:chr2:40657441:40655615	SLC8A1	-	chr2	40657441	40655615	ms	12	0	3	0	17	0	16	0	13
UXS1:-:chr2:106782539:106761646	UXS1	-	chr2	106782539	106761646	ms	19	0	12	0	39	0	4	0	8
KATNAL2:+:chr18:44526020:44526886	KATNAL2	+	chr18	44526020	44526886	ms	19	0	0	8	16	0	0	0	18
WHSC1:+:chr4:1902353:1932497	WHSC1	+	chr4	1902353	1932497	ms	8	0	0	0	21	0	4	0	19
RHEB:-:chr7:151195266:151181823	RHEB	-	chr7	151195266	151181823	ms	17	0	20	0	9	0	7	0	5
SMCHD1:+:chr18:2724897:2752550	SMCHD1	+	chr18	2724897	2752550	ms	4	0	10	0	8	0	8	0	8
FAM228B:+:chr2:24357989:24362320	FAM228B	+	chr2	24357989	24362320	ms	0	0	0	0	25	11	0	0	20
FRK:-:chr6:116325161:116288714	FRK	-	chr6	116325161	116288714	ms	5	0	0	0	0	0	7	0	11
UPF2:-:chr10:12056183:12039671	UPF2	-	chr10	12056183	12039671	ms	11	0	6	0	22	0	15	0	21
ZDHHC21:-:chr9:14674383:14639894	ZDHHC21	-	chr9	14674383	14639894	ms	5	0	25	0	23	0	17	0	10
VPS13C:-:chr15:62336454:62312678	VPS13C	-	chr15	62336454	62312678	ms	0	0	10	0	0	0	7	0	19
TAX1BP1:+:chr7:27824782:27839709	TAX1BP1	+	chr7	27824782	27839709	ms	9	0	0	0	0	0	14	0	23
LMO7:+:chr13:76381616:76412524	LMO7	+	chr13	76381616	76412524	ms	0	3	8	0	28	0	5	0	12
SSBP2:-:chr5:80946158:80911292	SSBP2	-	chr5	80946158	80911292	ms	0	6	22	0	27	0	17	0	22
UBE2G1:-:chr17:4200109:4186093	UBE2G1	-	chr17	4200109	4186093	ms	0	9	16	0	72	0	27	0	12
RREB1:+:chr6:7187667:7211942	RREB1	+	chr6	7187667	7211942	ms	0	4	0	0	0	0	4	0	8
SLCO5A1:-:chr8:70674110:70650275	SLCO5A1	-	chr8	70674110	70650275	ms	15	12	54	40	44	0	37	0	22
SAV1:-:chr14:51111732:51107468	SAV1	-	chr14	51111732	51107468	ms	10	0	15	0	0	0	8	0	19
MARCH8:-:chr10:45959775:45954568	2008-03-01	-	chr10	45959775	45954568	ms	3	0	0	0	8	0	13	0	19
CACNA1C:+:chr12:2224390:2229596	CACNA1C	+	chr12	2224390	2229596	ms	12	0	0	0	31	0	14	0	32
TTN:-:chr2:179584559:179534945	TTN	-	chr2	179584559	179534945	ms	8	4	0	0	12	0	5	0	26
SPIDR:+:chr8:48308936:48320523	SPIDR	+	chr8	48308936	48320523	ms	18	7	12	8	27	0	9	0	15
SWT1:+:chr1:185183639:185200840	SWT1	+	chr1	185183639	185200840	ms	18	4	26	26	18	0	11	0	62
TMCC1:-:chr3:129599402:129557741	TMCC1	-	chr3	129599402	129557741	ms	0	0	0	20	0	0	23	0	26
RYR2:+:chr1:237532834:237732619	RYR2	+	chr1	237532834	237732619	ms	3	0	17	7	0	0	20	0	45
CEPT1:+:chr1:111690264:111703918	CEPT1	+	chr1	111690264	111703918	ms	4	0	0	0	16	0	16	0	15
FHOD3:+:chr18:34261399:34289354	FHOD3	+	chr18	34261399	34289354	ms	9	0	9	0	23	0	6	0	4
TMEM65:-:chr8:125339662:125332327	TMEM65	-	chr8	125339662	125332327	ms	26	4	28	25	18	0	10	0	13
USP33:-:chr1:78191447:78183552	USP33	-	chr1	78191447	78183552	ms	11	0	7	9	0	0	4	0	18
FBXO38:+:chr5:147785820:147796767	FBXO38	+	chr5	147785820	147796767	ms	0	0	19	0	12	0	4	0	12
PDS5A:-:chr4:39927553:39915231	PDS5A	-	chr4	39927553	39915231	ms	0	5	17	0	0	0	17	0	21
ANKRD1:-:chr10:92679953:92678952	ANKRD1	-	chr10	92679953	92678952	ms	25	0	0	0	30	0	19	0	22
VMP1:+:chr17:57808782:57851246	VMP1	+	chr17	57808782	57851246	ms	10	0	7	16	0	0	8	0	29
RIC8B:+:chr12:107236367:107237725	RIC8B	+	chr12	107236367	107237725	ms	7	0	10	14	0	0	12	0	23
DMXL2:-:chr15:51839605:51827860	DMXL2	-	chr15	51839605	51827860	ms	7	0	0	12	0	0	0	0	10
KCNQ1:+:chr11:2790074:2799267	KCNQ1	+	chr11	2790074	2799267	ms	0	0	17	0	0	0	13	0	3
TMEM87A:-:chr15:42560230:42553156	TMEM87A	-	chr15	42560230	42553156	ms	0	0	0	7	0	0	12	0	22
ARHGEF12:+:chr11:120346049:120348235	ARHGEF12	+	chr11	120346049	120348235	ms	12	0	24	0	38	0	13	0	50
ATP9B:+:chr18:76856476:76914555	ATP9B	+	chr18	76856476	76914555	ms	8	0	3	0	26	0	22	0	18
FAM13B:-:chr5:137356886:137342679	FAM13B	-	chr5	137356886	137342679	ms	0	0	7	0	30	0	14	0	14
ELMOD2:+:chr4:141456887:141464740	ELMOD2	+	chr4	141456887	141464740	ms	4	0	0	0	9	0	9	0	20
XRN2:+:chr20:21346059:21349228	XRN2	+	chr20	21346059	21349228	ms	28	4	8	18	24	0	16	0	43
CORIN:-:chr4:47655677:47643937	CORIN	-	chr4	47655677	47643937	ms	8	3	16	16	42	0	0	0	13
MED13:-:chr17:60112969:60087911	MED13	-	chr17	60112969	60087911	ms	7	0	0	0	0	0	19	0	3
CDK17:-:chr12:96728643:96717726	CDK17	-	chr12	96728643	96717726	ms	0	0	9	0	14	0	3	0	11
PTK2:-:chr8:141900868:141840571	PTK2	-	chr8	141900868	141840571	ms	16	0	0	0	0	0	6	0	29
CHD9:+:chr16:53188359:53191453	CHD9	+	chr16	53188359	53191453	ms	30	0	10	0	18	0	15	0	7
HOMER1:-:chr5:78746944:78734833	HOMER1	-	chr5	78746944	78734833	ms	0	0	23	0	0	0	34	0	14
CPT1A:-:chr11:68529155:68527037	CPT1A	-	chr11	68529155	68527037	ms	6	0	17	0	17	0	9	0	10
SMARCC1:-:chr3:47814426:47770515	SMARCC1	-	chr3	47814426	47770515	ms	7	0	0	0	9	0	8	0	7
ACADM:+:chr1:76205665:76216231	ACADM	+	chr1	76205665	76216231	ms	14	0	22	19	13	0	21	0	48
ACSS3:+:chr12:81610680:81627250	ACSS3	+	chr12	81610680	81627250	ms	5	0	4	7	13	0	7	0	8
MGA:+:chr15:41999926:42005694	MGA	+	chr15	41999926	42005694	ms	0	0	0	0	4	0	0	0	6
COG6:+:chr13:40293373:40301685	COG6	+	chr13	40293373	40301685	ms	3	0	13	29	51	0	12	0	35
AGTPBP1:-:chr9:88327481:88284400	AGTPBP1	-	chr9	88327481	88284400	ms	12	0	22	19	22	0	27	0	45
ALDH1A2:-:chr15:58306479:58284903	ALDH1A2	-	chr15	58306479	58284903	ms	13	0	10	9	9	0	7	0	13
PUM2:-:chr2:20527139:20478344	PUM2	-	chr2	20527139	20478344	ms	0	0	0	0	6	0	8	0	25
DGKD:+:chr2:234296903:234299129	DGKD	+	chr2	234296903	234299129	ms	13	0	5	10	12	0	9	0	15
AARS:-:chr16:70296427:70292883	AARS	-	chr16	70296427	70292883	ms	0	0	0	4	0	0	0	0	11
ARHGAP10:+:chr4:148775827:148803083	ARHGAP10	+	chr4	148775827	148803083	ms	12	0	18	11	22	0	22	0	10
PCNX:+:chr14:71511850:71524441	PCNX	+	chr14	71511850	71524441	ms	0	0	0	5	0	0	4	0	10
EGF:+:chr4:110862102:110909865	EGF	+	chr4	110862102	110909865	ms	0	0	21	0	11	0	6	0	50
C2CD5:-:chr12:22659753:22622643	C2CD5	-	chr12	22659753	22622643	ms	4	0	6	0	0	0	18	0	12
TBCK:-:chr4:107230146:107216251	TBCK	-	chr4	107230146	107216251	ms	0	0	0	9	0	0	11	0	27
ARHGEF6:-:chrX:135863308:135750223	ARHGEF6	-	chrX	135863308	135750223	ms	15	0	22	13	21	0	8	0	23
WDR7:+:chr18:54444013:54483375	WDR7	+	chr18	54444013	54483375	ms	5	0	0	0	22	0	12	0	9
ARL8B:+:chr3:5215702:5216099	ARL8B	+	chr3	5215702	5216099	ms	23	0	5	12	22	0	11	0	31
NEBL:-:chr10:21158770:21101698	NEBL	-	chr10	21158770	21101698	ms	11	0	0	0	7	0	11	0	15
ACTN2:-:chr1:236898903:236894615	ACTN2	-	chr1	236898903	236894615	ms	0	0	0	5	0	0	26	0	6
MPP5:+:chr14:67768106:67770316	MPP5	+	chr14	67768106	67770316	ms	0	0	8	12	12	0	0	0	14
PDE3A:+:chr12:20782842:20807139	PDE3A	+	chr12	20782842	20807139	ms	0	0	0	10	0	0	8	0	7
IGF1R:+:chr15:99250791:99251336	IGF1R	+	chr15	99250791	99251336	ms	0	0	21	0	0	0	4	0	19
FAM120A:+:chr9:96233423:96238620	FAM120A	+	chr9	96233423	96238620	ms	34	0	39	20	37	0	5	0	30
ATP6V0A1:+:chr17:40650942:40653322	ATP6V0A1	+	chr17	40650942	40653322	ms	7	0	0	0	0	0	8	0	7
ASXL3:+:chr18:31187558:31263532	ASXL3	+	chr18	31187558	31263532	ms	0	0	0	7	0	0	14	0	16
TTC3:+:chr21:38480692:38501363	TTC3	+	chr21	38480692	38501363	ms	0	0	0	0	0	5	0	0	7
C15orf41:+:chr15:36983886:37002162	C15orf41	+	chr15	36983886	37002162	ms	4	0	28	22	36	0	10	0	40
MFN2:+:chr1:12061458:12062160	MFN2	+	chr1	12061458	12062160	ms	9	0	15	0	27	0	38	0	23
TIA1:-:chr2:70457986:70451686	TIA1	-	chr2	70457986	70451686	ms	0	0	0	8	0	0	8	0	7
FOCAD:+:chr9:20819795:20823114	FOCAD	+	chr9	20819795	20823114	ms	8	0	20	20	7	0	8	0	34
MAP2K5:+:chr15:67938569:67995746	MAP2K5	+	chr15	67938569	67995746	ms	0	0	3	0	19	0	6	0	12
PAN3:+:chr13:28830429:28835595	PAN3	+	chr13	28830429	28835595	ms	0	0	8	6	9	0	0	0	16
FOCAD:+:chr9:20715321:20770237	FOCAD	+	chr9	20715321	20770237	ms	0	0	0	14	0	0	9	0	16
CEP112:-:chr17:64026141:64023619	CEP112	-	chr17	64026141	64023619	ms	22	0	22	12	9	0	9	0	11
CEP70:-:chr3:138290198:138289160	CEP70	-	chr3	138290198	138289160	ms	5	0	33	32	41	0	23	0	38
MTDH:+:chr8:98698896:98703416	MTDH	+	chr8	98698896	98703416	ms	0	0	0	15	0	0	9	0	4
CHD9:+:chr16:53288350:53308214	CHD9	+	chr16	53288350	53308214	ms	14	0	13	7	57	0	15	0	19
HMG20A:+:chr15:77759437:77764156	HMG20A	+	chr15	77759437	77764156	ms	14	0	5	19	15	0	19	0	28
IBTK:-:chr6:82922510:82920531	IBTK	-	chr6	82922510	82920531	ms	12	0	18	39	36	0	10	0	25
ZHX1:-:chr8:124268411:124265562	ZHX1	-	chr8	124268411	124265562	ms	10	0	0	0	13	0	30	0	32
DENND4C:+:chr9:19286767:19305525	DENND4C	+	chr9	19286767	19305525	ms	24	0	13	42	37	0	6	0	25
TNKS2:+:chr10:93579027:93602148	TNKS2	+	chr10	93579027	93602148	ms	0	0	0	16	0	0	0	0	10
VEZT:+:chr12:95650326:95690034	VEZT	+	chr12	95650326	95690034	ms	0	0	0	0	17	0	8	0	8
KCNN2:+:chr5:113740135:113740553	KCNN2	+	chr5	113740135	113740553	ms	14	0	27	21	40	0	29	0	31
DOPEY2:+:chr21:37619815:37620866	DOPEY2	+	chr21	37619815	37620866	ms	16	0	12	27	31	0	18	0	36
MID2:+:chrX:107083900:107097934	MID2	+	chrX	107083900	107097934	ms	0	0	3	0	0	0	5	0	7
CRIM1:+:chr2:36615115:36623930	CRIM1	+	chr2	36615115	36623930	ms	0	0	10	0	0	0	8	0	18
SETBP1:+:chr18:42281140:42281797	SETBP1	+	chr18	42281140	42281797	ms	15	0	0	0	0	0	3	0	12
SPAG9:-:chr17:49133843:49118862	SPAG9	-	chr17	49133843	49118862	ms	0	0	6	0	3	0	17	0	8
GOLGA4:+:chr3:37323449:37343823	GOLGA4	+	chr3	37323449	37343823	ms	0	0	5	0	0	0	7	0	18
GPATCH2L:+:chr14:76633006:76647192	GPATCH2L	+	chr14	76633006	76647192	ms	0	0	13	0	0	0	11	0	11
LARP1B:+:chr4:128995615:128999117	LARP1B	+	chr4	128995615	128999117	ms	5	0	19	16	19	0	13	0	23
ZUFSP:-:chr6:116982009:116966877	ZUFSP	-	chr6	116982009	116966877	ms	0	0	0	5	0	0	11	0	5
PTGR1:-:chr9:114348445:114332371	PTGR1	-	chr9	114348445	114332371	ms	0	0	0	8	0	0	6	0	7
KLHL24:+:chr3:183368084:183382827	KLHL24	+	chr3	183368084	183382827	ms	0	0	19	0	0	0	20	0	36
NARS:-:chr18:55283207:55278869	NARS	-	chr18	55283207	55278869	ms	0	0	9	0	0	0	15	0	10
PALLD:+:chr4:169812073:169825057	PALLD	+	chr4	169812073	169825057	ms	0	0	6	0	8	0	11	0	10
AFG3L2:-:chr18:12371690:12366964	AFG3L2	-	chr18	12371690	12366964	ms	0	0	16	0	36	0	23	0	9
MAN2A1:+:chr5:109049221:109065214	MAN2A1	+	chr5	109049221	109065214	ms	12	0	15	19	27	0	26	0	23
CLASP1:-:chr2:122216551:122215263	CLASP1	-	chr2	122216551	122215263	ms	0	0	4	0	29	0	15	0	18
ZNF79:+:chr9:130206308:130207528	ZNF79	+	chr9	130206308	130207528	ms	0	3	0	0	7	0	4	0	13
PPP6R3:+:chr11:68318589:68331900	PPP6R3	+	chr11	68318589	68331900	ms	7	0	10	13	12	0	7	0	22
FOXJ3:-:chr1:42776781:42730786	FOXJ3	-	chr1	42776781	42730786	ms	0	0	9	0	11	0	14	0	28
FGD4:+:chr12:32729200:32764217	FGD4	+	chr12	32729200	32764217	ms	21	0	5	23	27	0	14	0	26
METTL25:+:chr12:82780582:82796909	METTL25	+	chr12	82780582	82796909	ms	21	0	14	8	9	0	6	0	15
STK3:-:chr8:99560389:99538970	STK3	-	chr8	99560389	99538970	ms	0	0	0	11	0	0	8	0	9
VDAC3:+:chr8:42259306:42260979	VDAC3	+	chr8	42259306	42260979	ms	0	0	0	0	13	0	28	0	8
MIER1:+:chr1:67411833:67425426	MIER1	+	chr1	67411833	67425426	ms	0	0	5	0	45	0	11	0	6
FUT8:+:chr14:66028055:66028484	FUT8	+	chr14	66028055	66028484	ms	7	0	13	16	21	0	3	0	11
GAN:+:chr16:81385188:81411307	GAN	+	chr16	81385188	81411307	ms	3	0	22	7	11	0	9	0	25
GAS2:+:chr11:22696396:22707335	GAS2	+	chr11	22696396	22707335	ms	15	0	15	15	14	0	69	0	50
SYNE2:+:chr14:64465632:64489581	SYNE2	+	chr14	64465632	64489581	ms	10	0	18	5	8	0	14	0	45
PAN3:+:chr13:28840852:28845003	PAN3	+	chr13	28840852	28845003	ms	14	0	0	0	0	0	3	0	13
MYOM1:-:chr18:3142061:3126699	MYOM1	-	chr18	3142061	3126699	ms	4	0	8	7	22	0	10	0	32
TTN:-:chr2:179659979:179602809	TTN	-	chr2	179659979	179602809	ms	0	6	0	0	0	0	0	0	22
CYLD:+:chr16:50783487:50788335	CYLD	+	chr16	50783487	50788335	ms	0	0	0	3	0	0	0	0	9
PSMD5:-:chr9:123595734:123593609	PSMD5	-	chr9	123595734	123593609	ms	10	0	3	0	9	0	0	0	18
NFYB:-:chr12:104517201:104514178	NFYB	-	chr12	104517201	104514178	ms	0	0	0	13	0	0	6	0	8
CEP192:+:chr18:12999420:13117642	CEP192	+	chr18	12999420	13117642	ms	8	0	0	0	0	0	0	0	20
GFPT1:-:chr2:69573131:69555403	GFPT1	-	chr2	69573131	69555403	ms	0	0	0	5	0	0	0	0	19
ATP9B:+:chr18:76886267:76974038	ATP9B	+	chr18	76886267	76974038	ms	0	0	0	0	9	0	9	0	12
CLPX:-:chr15:65472542:65471272	CLPX	-	chr15	65472542	65471272	ms	0	0	0	7	0	0	13	0	14
CGNL1:+:chr15:57743698:57754090	CGNL1	+	chr15	57743698	57754090	ms	0	0	0	18	0	0	0	0	16
RYR2:+:chr1:237532834:237540735	RYR2	+	chr1	237532834	237540735	ms	4	0	13	0	21	0	0	0	11
DLEU2:-:chr13:50649789:50642233	DLEU2	-	chr13	50649789	50642233	ms	0	0	7	0	0	0	0	0	13
AFF4:-:chr5:132270633:132262813	AFF4	-	chr5	132270633	132262813	ms	13	0	10	11	0	0	0	0	10
SENP6:+:chr6:76357447:76380436	SENP6	+	chr6	76357447	76380436	ms	7	0	5	0	12	0	0	0	11
PCM1:+:chr8:17847368:17851128	PCM1	+	chr8	17847368	17851128	ms	5	0	0	0	0	0	0	0	17
NPHP3:-:chr3:132435753:132431970	NPHP3	-	chr3	132435753	132431970	ms	0	5	0	0	0	0	0	0	6
FGF12:-:chr3:192120485:192053150	FGF12	-	chr3	192120485	192053150	ms	0	6	4	0	38	0	0	0	4
NCOA1:+:chr2:24787164:24881635	NCOA1	+	chr2	24787164	24881635	ms	4	0	0	0	0	0	0	0	4
VPS8:+:chr3:184566859:184717649	VPS8	+	chr3	184566859	184717649	ms	0	0	0	6	0	0	5	0	9
PHF8:-:chrX:54014377:54013511	PHF8	-	chrX	54014377	54013511	ms	0	0	0	7	0	0	0	0	16
SND1:+:chr7:127344893:127361454	SND1	+	chr7	127344893	127361454	ms	0	0	5	0	0	0	0	0	12
N4BP2L2:-:chr13:33096407:33006926	N4BP2L2	-	chr13	33096407	33006926	ms	0	0	5	0	0	0	0	0	9
ARHGAP10:+:chr4:148785997:148887990	ARHGAP10	+	chr4	148785997	148887990	ms	0	0	0	17	15	0	0	0	7
PTK2:-:chr8:141716304:141710990	PTK2	-	chr8	141716304	141710990	ms	10	0	0	0	14	0	0	0	12
TTN:-:chr2:179633660:179602809	TTN	-	chr2	179633660	179602809	ms	6	0	0	0	0	0	0	0	10
C15orf41:+:chr15:36936479:37002162	C15orf41	+	chr15	36936479	37002162	ms	13	0	10	9	0	0	0	0	33
SDCCAG8:+:chr1:243468015:243507633	SDCCAG8	+	chr1	243468015	243507633	ms	0	0	0	0	0	3	15	0	11
CCSER2:+:chr10:86207591:86237420	CCSER2	+	chr10	86207591	86237420	ms	0	0	0	0	0	4	9	0	8
PRRC2B:+:chr9:134305477:134308181	PRRC2B	+	chr9	134305477	134308181	ms	4	0	4	4	0	0	0	0	12
EGLN3:-:chr14:34400421:34394824	EGLN3	-	chr14	34400421	34394824	ms	0	0	0	0	0	3	16	0	14
PALLD:+:chr4:169589341:169612443	PALLD	+	chr4	169589341	169612443	ms	0	0	0	13	0	0	0	0	31
RP11-77K12.1:-:chr16:75448593:75425278	RP11-77K12.1	-	chr16	75448593	75425278	ms	0	0	0	0	0	4	7	0	11
UBE3D:-:chr6:83754378:83667031	UBE3D	-	chr6	83754378	83667031	ms	8	0	0	0	0	0	0	0	6
PAK2:+:chr3:196533450:196539722	PAK2	+	chr3	196533450	196539722	ms	0	0	8	0	21	0	0	0	24
NCOR1:-:chr17:16005119:16004564	NCOR1	-	chr17	16005119	16004564	ms	0	0	14	6	0	0	0	0	14
TMEM165:+:chr4:56269403:56284152	TMEM165	+	chr4	56269403	56284152	ms	0	0	5	0	0	0	0	0	5
LATS1:-:chr6:150002659:149997396	LATS1	-	chr6	150002659	149997396	ms	0	0	0	0	16	0	0	0	18
ATP9A:-:chr20:50307358:50290692	ATP9A	-	chr20	50307358	50290692	ms	9	0	0	0	8	0	0	0	19
ZCCHC7:+:chr9:37126309:37126939	ZCCHC7	+	chr9	37126309	37126939	ms	4	0	9	6	0	0	0	0	14
LPHN2:+:chr1:82302570:82372915	LPHN2	+	chr1	82302570	82372915	ms	13	0	0	0	26	0	0	0	34
PCM1:+:chr8:17829838:17830196	PCM1	+	chr8	17829838	17830196	ms	0	0	0	5	0	0	0	0	8
PARD3:-:chr10:34806087:34739245	PARD3	-	chr10	34806087	34739245	ms	0	0	3	0	0	0	0	0	6
RSBN1L:+:chr7:77407655:77408131	RSBN1L	+	chr7	77407655	77408131	ms	0	0	12	8	0	0	0	0	28
L3MBTL4:-:chr18:6312055:6263946	L3MBTL4	-	chr18	6312055	6263946	ms	0	0	10	0	0	0	0	0	12
GPATCH2L:+:chr14:76638186:76647192	GPATCH2L	+	chr14	76638186	76647192	ms	0	0	0	16	0	0	0	0	10
ABLIM1:-:chr10:116251637:116247717	ABLIM1	-	chr10	116251637	116247717	ms	13	0	11	11	11	0	0	0	12
DHX29:-:chr5:54568003:54562966	DHX29	-	chr5	54568003	54562966	ms	0	0	0	7	0	0	0	0	9
FIP1L1:+:chr4:54280782:54310270	FIP1L1	+	chr4	54280782	54310270	ms	5	0	0	0	12	0	0	0	4
CAP2:+:chr6:17507400:17514185	CAP2	+	chr6	17507400	17514185	ms	22	0	0	0	37	0	0	0	16
CLIP4:+:chr2:29356521:29368233	CLIP4	+	chr2	29356521	29368233	ms	0	0	0	0	0	3	0	0	9
DHX32:-:chr10:127569640:127540862	DHX32	-	chr10	127569640	127540862	ms	7	0	0	0	8	0	0	0	14
ANKRD17:-:chr4:73991029:73984405	ANKRD17	-	chr4	73991029	73984405	ms	10	0	11	29	41	0	0	0	22
PRKAA1:-:chr5:40771965:40764616	PRKAA1	-	chr5	40771965	40764616	ms	14	0	16	0	0	0	0	0	18
APLF:+:chr2:68717322:68753374	APLF	+	chr2	68717322	68753374	ms	5	0	5	18	30	0	0	0	12
DOCK6:-:chr19:11356554:11356239	DOCK6	-	chr19	11356554	11356239	ms	0	0	7	0	4	0	0	0	22
NFX1:+:chr9:33293678:33295425	NFX1	+	chr9	33293678	33295425	ms	11	0	0	0	0	0	0	0	6
DOCK9:-:chr13:99556960:99549742	DOCK9	-	chr13	99556960	99549742	ms	0	0	0	12	0	0	0	0	18
WBSCR17:+:chr7:70880875:70886091	WBSCR17	+	chr7	70880875	70886091	ms	5	0	0	0	0	0	0	0	25
C14orf159:+:chr14:91655254:91666249	C14orf159	+	chr14	91655254	91666249	ms	0	0	0	7	0	0	0	0	5
SKIL:+:chr3:170077487:170109048	SKIL	+	chr3	170077487	170109048	ms	13	0	0	0	0	0	0	0	3
TAF2:-:chr8:120810086:120800578	TAF2	-	chr8	120810086	120800578	ms	0	0	10	8	0	0	0	0	12
PLCL2:+:chr3:17051166:17109557	PLCL2	+	chr3	17051166	17109557	ms	0	0	12	0	21	0	0	0	20
HERC4:-:chr10:69804315:69785303	HERC4	-	chr10	69804315	69785303	ms	0	0	0	7	0	0	0	0	8
MAPK1:-:chr22:22162135:22153301	MAPK1	-	chr22	22162135	22153301	ms	9	0	0	0	51	0	0	0	9
PDCD4:+:chr10:112640991:112650428	PDCD4	+	chr10	112640991	112650428	ms	7	0	9	0	0	0	0	0	10
PDCD10:-:chr3:167443261:167413384	PDCD10	-	chr3	167443261	167413384	ms	0	0	0	0	25	0	0	0	14
RNF19B:-:chr1:33415375:33413823	RNF19B	-	chr1	33415375	33413823	ms	0	0	22	15	0	0	0	0	11
C2CD5:-:chr12:22659753:22635491	C2CD5	-	chr12	22659753	22635491	ms	9	0	4	14	17	0	0	0	31
NEBL:-:chr10:21129778:21120125	NEBL	-	chr10	21129778	21120125	ms	12	0	5	0	0	0	0	0	11
RP11-127H5.1:+:chr8:106431372:106646585	RP11-127H5.1	+	chr8	106431372	106646585	ms	0	0	8	0	25	0	0	0	27
TMEM164:+:chrX:109263580:109388104	TMEM164	+	chrX	109263580	109388104	ms	0	0	0	11	0	0	0	0	17
SLC4A4:+:chr4:72205087:72222904	SLC4A4	+	chr4	72205087	72222904	ms	0	0	0	0	0	3	0	0	6
CEP350:+:chr1:179959642:179966310	CEP350	+	chr1	179959642	179966310	ms	0	0	0	0	0	3	0	0	9
PDE3A:+:chr12:20766377:20807139	PDE3A	+	chr12	20766377	20807139	ms	0	0	8	22	0	0	0	0	10
SLTM:-:chr15:59205895:59204762	SLTM	-	chr15	59205895	59204762	ms	11	0	13	0	23	0	0	0	23
SASH1:+:chr6:148789681:148808851	SASH1	+	chr6	148789681	148808851	ms	0	0	0	17	0	0	0	0	10
SMC6:-:chr2:17927218:17846770	SMC6	-	chr2	17927218	17846770	ms	0	4	0	0	17	0	0	0	27
SCAPER:-:chr15:77067458:77046149	SCAPER	-	chr15	77067458	77046149	ms	0	0	12	0	7	0	0	0	21
SEC31A:-:chr4:83788469:83787961	SEC31A	-	chr4	83788469	83787961	ms	0	0	0	0	0	0	8	0	5
TNRC6A:+:chr16:24762047:24788679	TNRC6A	+	chr16	24762047	24788679	ms	25	0	0	0	19	0	0	0	7
TSNAX:+:chr1:231672959:231678357	TSNAX	+	chr1	231672959	231678357	ms	7	0	18	0	0	0	0	0	18
CHD7:+:chr8:61707545:61714152	CHD7	+	chr8	61707545	61714152	ms	0	0	20	0	8	0	0	0	10
SMAD2:-:chr18:45423180:45415392	SMAD2	-	chr18	45423180	45415392	ms	0	0	0	8	0	0	0	0	10
TCEANC:+:chrX:13684436:13686502	TCEANC	+	chrX	13684436	13686502	ms	0	0	12	3	0	0	0	0	12
STK39:-:chr2:169023917:169018297	STK39	-	chr2	169023917	169018297	ms	0	0	13	0	14	0	0	0	15
RYK:-:chr3:133914026:133876965	RYK	-	chr3	133914026	133876965	ms	16	0	27	5	5	0	0	0	50
RDX:-:chr11:110135599:110134685	RDX	-	chr11	110135599	110134685	ms	0	0	12	10	0	0	0	0	31
IRAK3:+:chr12:66597491:66622150	IRAK3	+	chr12	66597491	66622150	ms	5	0	15	28	51	0	0	0	15
RYR2:+:chr1:237580349:237632487	RYR2	+	chr1	237580349	237632487	ms	9	0	0	11	0	0	8	0	6
USP34:-:chr2:61622368:61605498	USP34	-	chr2	61622368	61605498	ms	5	0	0	0	0	0	10	0	19
STAU2:-:chr8:74652103:74585342	STAU2	-	chr8	74652103	74585342	ms	6	0	0	22	0	0	10	0	13
SPATA7:+:chr14:88883055:88899556	SPATA7	+	chr14	88883055	88899556	ms	13	0	0	0	0	0	0	0	23
TTN:-:chr2:179589265:179542852	TTN	-	chr2	179589265	179542852	ms	6	0	0	0	0	0	0	0	11
NCOA1:+:chr2:24866835:24905997	NCOA1	+	chr2	24866835	24905997	ms	0	0	11	8	0	0	0	0	13
KIAA1841:+:chr2:61339657:61345251	KIAA1841	+	chr2	61339657	61345251	ms	10	0	32	7	19	0	0	0	20
BBS9:+:chr7:33397467:33427756	BBS9	+	chr7	33397467	33427756	ms	0	0	25	27	22	0	34	0	32
PEAK1:-:chr15:77657567:77638884	PEAK1	-	chr15	77657567	77638884	ms	24	0	0	0	12	0	0	0	25
SH3KBP1:-:chrX:19564168:19560043	SH3KBP1	-	chrX	19564168	19560043	ms	0	0	12	0	15	0	0	0	17
N4BP2L2:-:chr13:33018263:33012789	N4BP2L2	-	chr13	33018263	33012789	ms	14	0	0	10	0	0	7	0	18
FUK:+:chr16:70497072:70497677	FUK	+	chr16	70497072	70497677	ms	0	0	10	0	15	0	0	0	6
PTPLA:-:chr10:17646046:17641289	PTPLA	-	chr10	17646046	17641289	ms	17	0	0	0	0	0	0	0	3
MYOM1:-:chr18:3131494:3112296	MYOM1	-	chr18	3131494	3112296	ms	0	0	7	0	9	0	0	0	12
FAM178A:+:chr10:102697159:102710510	FAM178A	+	chr10	102697159	102710510	ms	0	0	0	5	0	0	0	0	11
ZNF652:-:chr17:47390207:47388674	ZNF652	-	chr17	47390207	47388674	ms	13	0	0	14	0	0	7	0	18
ARHGEF12:+:chr11:120339997:120348235	ARHGEF12	+	chr11	120339997	120348235	ms	0	0	5	0	9	0	0	0	16
IBTK:-:chr6:82921289:82920531	IBTK	-	chr6	82921289	82920531	ms	0	0	7	5	17	0	12	0	16
CD46:+:chr1:207930359:207940540	CD46	+	chr1	207930359	207940540	ms	12	0	0	4	0	0	0	0	18
ATP6V1H:-:chr8:54714456:54708207	ATP6V1H	-	chr8	54714456	54708207	ms	0	0	0	0	17	0	0	0	10
LAPTM4B:+:chr8:98817581:98837381	LAPTM4B	+	chr8	98817581	98837381	ms	0	0	8	0	42	0	0	0	9
MGAT5:+:chr2:135010666:135028121	MGAT5	+	chr2	135010666	135028121	ms	12	0	14	11	14	0	0	0	17
NPLOC4:-:chr17:79575848:79571574	NPLOC4	-	chr17	79575848	79571574	ms	5	0	0	0	25	0	0	0	15
PPP6R3:+:chr11:68363565:68370960	PPP6R3	+	chr11	68363565	68370960	ms	10	0	7	0	0	0	0	0	9
MYO9A:-:chr15:72320134:72300167	MYO9A	-	chr15	72320134	72300167	ms	0	0	9	0	0	0	0	0	20
THSD1:-:chr13:52972329:52971367	THSD1	-	chr13	52972329	52971367	ms	16	0	10	0	13	0	7	0	9
ADAM32:+:chr8:38994176:39068843	ADAM32	+	chr8	38994176	39068843	ms	5	0	12	21	0	0	21	0	27
MPPED2:-:chr11:30557722:30516843	MPPED2	-	chr11	30557722	30516843	ms	0	0	0	7	0	0	0	0	13
SORBS2:-:chr4:186551752:186532934	SORBS2	-	chr4	186551752	186532934	ms	6	0	9	5	0	0	0	0	13
USP31:-:chr16:23093878:23091267	USP31	-	chr16	23093878	23091267	ms	22	0	0	0	0	0	0	0	17
TIMMDC1:+:chr3:119222379:119232566	TIMMDC1	+	chr3	119222379	119232566	ms	0	8	0	0	22	0	0	0	7
HABP4:+:chr9:99220661:99228060	HABP4	+	chr9	99220661	99228060	ms	18	0	22	18	26	0	0	0	14
RIT1:-:chr1:155874595:155874102	RIT1	-	chr1	155874595	155874102	ms	0	0	0	21	0	0	0	0	6
NCOA1:+:chr2:24786773:24807429	NCOA1	+	chr2	24786773	24807429	ms	14	0	11	26	22	0	0	0	23
NBAS:-:chr2:15629146:15601325	NBAS	-	chr2	15629146	15601325	ms	0	0	11	0	0	0	0	0	13
DNAJC1:-:chr10:22209892:22171211	DNAJC1	-	chr10	22209892	22171211	ms	5	0	0	12	0	0	0	0	4
KANK2:-:chr19:11289396:11289021	KANK2	-	chr19	11289396	11289021	ms	19	4	0	0	31	0	27	0	26
PTBP3:-:chr9:115060196:115024715	PTBP3	-	chr9	115060196	115024715	ms	0	0	0	0	11	0	0	0	7
EVI5:-:chr1:93170301:93070864	EVI5	-	chr1	93170301	93070864	ms	0	0	0	19	16	0	0	0	6
CD2AP:+:chr6:47501338:47522502	CD2AP	+	chr6	47501338	47522502	ms	0	0	0	14	6	0	0	0	4
FAM135A:+:chr6:71185113:71212494	FAM135A	+	chr6	71185113	71212494	ms	0	0	8	6	0	0	13	0	10
CHD2:+:chr15:93540187:93545547	CHD2	+	chr15	93540187	93545547	ms	0	3	17	0	0	0	0	0	22
SYCP2L:+:chr6:10935291:10956475	SYCP2L	+	chr6	10935291	10956475	ms	0	0	3	0	0	0	0	0	10
KITLG:-:chr12:88939642:88909311	KITLG	-	chr12	88939642	88909311	ms	4	0	17	7	13	0	0	0	18
SLMAP:+:chr3:57832924:57843886	SLMAP	+	chr3	57832924	57843886	ms	0	0	0	0	14	0	0	0	21
KDM5A:-:chr12:465703:459787	KDM5A	-	chr12	465703	459787	ms	7	0	3	24	0	0	20	0	27
CMYA5:+:chr5:79039650:79059032	CMYA5	+	chr5	79039650	79059032	ms	0	0	0	4	4	0	0	0	4
NTRK2:+:chr9:87317074:87325706	NTRK2	+	chr9	87317074	87325706	ms	0	0	0	8	0	0	0	0	9
CPEB3:-:chr10:93940776:93870833	CPEB3	-	chr10	93940776	93870833	ms	0	0	0	8	12	0	0	0	10
RNF169:+:chr11:74500671:74528759	RNF169	+	chr11	74500671	74528759	ms	0	0	15	0	13	0	18	0	10
GNB1:-:chr1:1770677:1747195	GNB1	-	chr1	1770677	1747195	ms	0	0	0	10	3	0	0	0	14
TBC1D14:+:chr4:7008359:7016284	TBC1D14	+	chr4	7008359	7016284	ms	7	0	0	0	0	0	0	0	14
PEX1:-:chr7:92148392:92146590	PEX1	-	chr7	92148392	92146590	ms	0	0	11	0	27	0	11	0	41
SETDB2:+:chr13:50025689:50035298	SETDB2	+	chr13	50025689	50035298	ms	0	0	9	9	0	0	15	0	4
ZFY:+:chrY:2829115:2829687	ZFY	+	chrY	2829115	2829687	ms	19	0	25	0	0	0	0	0	7
MTHFD2L:+:chr4:75040223:75147267	MTHFD2L	+	chr4	75040223	75147267	ms	0	0	0	9	13	0	0	0	11
UGGT2:-:chr13:96651561:96636058	UGGT2	-	chr13	96651561	96636058	ms	0	0	21	0	13	0	12	0	53
UBE3A:-:chr15:25657118:25599500	UBE3A	-	chr15	25657118	25599500	ms	10	0	0	0	18	0	19	0	35
FAM114A2:-:chr5:153414527:153377363	FAM114A2	-	chr5	153414527	153377363	ms	0	0	0	3	18	0	0	0	10
KCMF1:+:chr2:85270687:85276771	KCMF1	+	chr2	85270687	85276771	ms	0	0	0	21	8	0	0	0	23
RC3H2:-:chr9:125659855:125639750	RC3H2	-	chr9	125659855	125639750	ms	0	0	0	30	6	0	0	0	18
XIRP2:+:chr2:168096365:168110675	XIRP2	+	chr2	168096365	168110675	ms	0	0	8	0	0	0	10	0	15
SYNRG:-:chr17:35945538:35936439	SYNRG	-	chr17	35945538	35936439	ms	12	0	0	0	0	0	0	0	6
MYH9:-:chr22:36745300:36737415	MYH9	-	chr22	36745300	36737415	ms	0	0	5	0	19	0	8	0	13
VPS13A:+:chr9:79852918:79875140	VPS13A	+	chr9	79852918	79875140	ms	0	0	0	7	0	0	0	0	29
PUM1:-:chr1:31479949:31465237	PUM1	-	chr1	31479949	31465237	ms	0	0	6	0	0	0	0	0	15
ANKRD12:+:chr18:9208655:9221997	ANKRD12	+	chr18	9208655	9221997	ms	0	0	0	4	23	0	8	0	20
ZNF713:+:chr7:55979309:55991392	ZNF713	+	chr7	55979309	55991392	ms	5	0	0	0	0	0	10	0	7
ATP2B4:+:chr1:203672780:203691817	ATP2B4	+	chr1	203672780	203691817	ms	0	0	0	10	23	0	18	0	23
ATP9B:+:chr18:76856476:76886375	ATP9B	+	chr18	76856476	76886375	ms	0	0	0	4	23	0	11	0	8
WDR60:+:chr7:158672375:158684024	WDR60	+	chr7	158672375	158684024	ms	0	0	0	6	19	0	0	0	9
BCL2L13:+:chr22:18165980:18185152	BCL2L13	+	chr22	18165980	18185152	ms	0	0	0	8	3	0	20	0	11
C16orf62:+:chr16:19656208:19663412	C16orf62	+	chr16	19656208	19663412	ms	0	0	0	12	11	0	11	0	22
CAMK2D:-:chr4:114600652:114530308	CAMK2D	-	chr4	114600652	114530308	ms	0	0	0	3	14	0	6	0	21
TM9SF3:-:chr10:98325183:98303833	TM9SF3	-	chr10	98325183	98303833	ms	0	0	0	14	14	0	0	0	13
IFT46:-:chr11:118430579:118422501	IFT46	-	chr11	118430579	118422501	ms	0	0	0	23	33	0	10	0	9
TCAIM:+:chr3:44396231:44442826	TCAIM	+	chr3	44396231	44442826	ms	0	0	0	20	0	0	0	0	10
PARN:-:chr16:14698083:14687158	PARN	-	chr16	14698083	14687158	ms	0	0	0	0	12	0	0	0	12
PRDM2:+:chr1:14042036:14075982	PRDM2	+	chr1	14042036	14075982	ms	0	0	0	4	7	0	0	0	11
GLRX3:+:chr10:131964771:131969900	GLRX3	+	chr10	131964771	131969900	ms	0	0	0	12	8	0	3	0	8
CHN1:-:chr2:175742856:175740516	CHN1	-	chr2	175742856	175740516	ms	0	0	0	0	11	0	0	0	4
PTPN12:+:chr7:77210744:77230123	PTPN12	+	chr7	77210744	77230123	ms	4	0	0	0	0	0	10	0	5
ACOT11:+:chr1:55058219:55065088	ACOT11	+	chr1	55058219	55065088	ms	0	0	8	0	0	0	8	0	11
DYRK1A:+:chr21:38792601:38802702	DYRK1A	+	chr21	38792601	38802702	ms	14	0	0	11	10	4	0	0	25
PARD3:-:chr10:34673182:34661426	PARD3	-	chr10	34673182	34661426	ms	0	0	0	9	18	0	5	0	8
PVRL3:+:chr3:110830877:110845182	PVRL3	+	chr3	110830877	110845182	ms	0	0	0	5	27	0	0	0	15
LRCH3:+:chr3:197592294:197598333	LRCH3	+	chr3	197592294	197598333	ms	8	0	0	0	0	0	10	0	5
ZNF483:+:chr9:114289548:114296633	ZNF483	+	chr9	114289548	114296633	ms	8	0	12	8	14	0	0	0	8
TSN:+:chr2:122514816:122519100	TSN	+	chr2	122514816	122519100	ms	0	0	0	9	8	0	11	0	11
PPM1B:+:chr2:44436349:44445676	PPM1B	+	chr2	44436349	44445676	ms	0	0	0	6	8	0	8	0	16
USP53:+:chr4:120180975:120190992	USP53	+	chr4	120180975	120190992	ms	0	0	0	8	24	0	7	0	14
VWA8:-:chr13:42407667:42385361	VWA8	-	chr13	42407667	42385361	ms	0	0	0	12	44	0	37	0	18
WDPCP:-:chr2:63798760:63660879	WDPCP	-	chr2	63798760	63660879	ms	0	0	0	11	12	0	0	0	18
TTC1:+:chr5:159462147:159478190	TTC1	+	chr5	159462147	159478190	ms	0	0	0	24	9	0	0	0	10
RYR2:+:chr1:237756776:237789104	RYR2	+	chr1	237756776	237789104	ms	0	0	5	11	26	6	0	0	17
TXNL4B:-:chr16:72124685:72122886	TXNL4B	-	chr16	72124685	72122886	ms	0	0	0	7	12	0	0	0	12
ZNF562:-:chr19:9771550:9763629	ZNF562	-	chr19	9771550	9763629	ms	9	0	9	6	15	0	0	0	12
FGFR1OP:+:chr6:167435897:167447459	FGFR1OP	+	chr6	167435897	167447459	ms	4	3	0	17	0	0	7	0	9
FILIP1:-:chr6:76024918:76022113	FILIP1	-	chr6	76024918	76022113	ms	32	6	0	10	0	0	14	0	33
CALCRL:-:chr2:188252483:188243667	CALCRL	-	chr2	188252483	188243667	ms	9	0	0	0	0	0	0	0	27
DLG1:-:chr3:196846401:196817783	DLG1	-	chr3	196846401	196817783	ms	9	0	0	18	0	0	11	0	15
INADL:-:chr1:62628334:62627296	INADL	-	chr1	62628334	62627296	ms	41	14	0	0	27	9	0	0	25
[truncated: 61,523 more rows]

## Sheet: merged circRNAs
Table showing the merged circRNAs detected in human control heart (C1, C2, C3), dilated cardiomyopathy (D1, D2, D3) tissues and hypertrophic cardiomyopathy (H1, H2, H3) tissues with 3 different circRNA detection tools: CircMarker (cm), MapSplice2 (ms) and NCLscan (ns).
							Raw counts
id	gene	strand	chrom	startUpBSE	endDownBSE	tool	C1	C2	C3	D1	D2	D3	H1	H2	H3
SYCP2:-:chr20:58497514:58497445	SYCP2	-	chr20	58497514	58497445	cm	4858	577	4256	6561	6347	253	11050	8792	5804
AL132709.8:+:chr14:101432017:101432103	AL132709.8	+	chr14	101432017	101432103	cm	4310	502	3824	5870	5609	203	10094	7953	5256
SLC8A1:-:chr2:40657441:40655613	SLC8A1	-	chr2	40657441	40655613	cm,ms	2687	539	2718	2862	5623	428	2527	4446	6113
SLC8A1:-:chr2:40657444:40655613	SLC8A1	-	chr2	40657444	40655613	cm,ms,ns	2064	389	2357	2263	4677	324	2196	3894	5291
LGMN:-:chr14:93207524:93200027	LGMN	-	chr14	93207524	93200027	cm	1367	194	1114	1652	2164	195	1428	1551	1579
EXOC6B:-:chr2:72960247:72945232	EXOC6B	-	chr2	72960247	72945232	cm,ms,ns	641	89	764	741	1186	277	1974	1154	1649
ELMO2P1:-:chr15:22788318:22788273	ELMO2P1	-	chr15	22788318	22788273	cm	864	110	618	1269	1200	96	1462	1211	923
KB-1572G7.3:-:chr22:23979991:23974975	KB-1572G7.3	-	chr22	23979991	23974975	cm	651	73	540	765	987	89	656	697	698
HIPK3:+:chr11:33307959:33309057	HIPK3	+	chr11	33307959	33309057	cm,ms,ns	521	73	514	500	928	53	467	635	865
RP11-66B24.2:+:chr15:101390416:101395553	RP11-66B24.2	+	chr15	101390416	101395553	cm	536	105	431	737	869	84	587	535	608
TTN:-:chr2:179585929:179542852	TTN	-	chr2	179585929	179542852	cm,ms	649	128	543	195	682	28	677	555	850
N4BP2L2:-:chr13:33101669:33091994	N4BP2L2	-	chr13	33101669	33091994	cm,ms,ns	442	67	547	434	816	69	542	576	730
ARHGAP5:+:chr14:32559708:32586493	ARHGAP5	+	chr14	32559708	32586493	cm,ns	261	44	288	294	619	56	412	559	581
MB:-:chr22:36007153:36006931	MB	-	chr22	36007153	36006931	cm,ns	167	89	667	379	578	32	289	274	340
TECRL:-:chr4:65180481:65155428	TECRL	-	chr4	65180481	65155428	cm,ms,ns	211	41	339	311	392	52	470	303	593
ALPK2:-:chr18:56247780:56246046	ALPK2	-	chr18	56247780	56246046	cm,ms,ns	328	57	326	185	310	26	321	394	630
RHOBTB3:+:chr5:95091100:95099324	RHOBTB3	+	chr5	95091100	95099324	cm,ms,ns	208	50	374	267	485	45	318	287	391
GUSBP9:-:chr5:70518206:70500093	GUSBP9	-	chr5	70518206	70500093	cm	198	43	179	681	439	39	324	175	316
TTN:-:chr2:179580501:179542852	TTN	-	chr2	179580501	179542852	cm,ms	399	64	143	113	454	11	251	283	392
SMARCA5:+:chr4:144464662:144465125	SMARCA5	+	chr4	144464662	144465125	cm,ms,ns	150	34	262	246	340	40	248	266	416
QKI:+:chr6:163876311:163956157	QKI	+	chr6	163876311	163956157	cm,ms,ns	244	44	301	188	308	33	210	219	222
UBE3A:-:chr15:25657118:25650608	UBE3A	-	chr15	25657118	25650608	cm,ms	173	35	185	229	324	20	268	215	314
PICALM:-:chr11:85742653:85707869	PICALM	-	chr11	85742653	85707869	cm,ms,ns	184	22	260	146	266	29	263	283	276
ZNF91:-:chr19:23545527:23541232	ZNF91	-	chr19	23545527	23541232	ms	136	40	244	283	323	31	242	171	176
KLHL24:+:chr3:183361268:183390272	KLHL24	+	chr3	183361268	183390272	cm,ms,ns	174	22	179	250	248	26	246	209	288
FLNA:-:chrX:153595218:153587852	FLNA	-	chrX	153595218	153587852	cm	207	29	185	248	336	34	223	208	159
RYR2:+:chr1:237532834:237632487	RYR2	+	chr1	237532834	237632487	cm,ms,ns	122	28	162	221	353	37	215	227	261
MLIP:+:chr6:54013854:54067031	MLIP	+	chr6	54013854	54067031	cm,ms,ns	112	18	206	234	174	27	178	195	375
ZNF404:-:chr19:44405106:44405020	ZNF404	-	chr19	44405106	44405020	cm	168	22	116	232	209	31	316	225	159
INO80C:-:chr18:33069349:33067350	INO80C	-	chr18	33069349	33067350	cm	139	26	117	200	256	28	185	175	217
MYBPC3:-:chr11:47370092:47368977	MYBPC3	-	chr11	47370092	47368977	cm,ms,ns	93	38	118	76	442	35	144	194	188
QKI:+:chr6:163876311:163899928	QKI	+	chr6	163876311	163899928	cm,ms,ns	126	26	264	92	192	16	161	260	181
SETD3:-:chr14:99932150:99924616	SETD3	-	chr14	99932150	99924616	cm,ms,ns	104	28	167	202	203	23	226	109	209
MLIP:+:chr6:54013854:54095715	MLIP	+	chr6	54013854	54095715	cm,ms,ns	131	12	219	167	186	18	138	161	179
CORO1C:-:chr12:109048186:109046048	CORO1C	-	chr12	109048186	109046048	cm,ms,ns	145	26	121	152	276	20	144	134	148
TDRD3:+:chr13:61013822:61041513	TDRD3	+	chr13	61013822	61041513	cm,ms,ns	108	28	170	126	185	22	113	165	192
CSNK1G3:+:chr5:122881111:122893258	CSNK1G3	+	chr5	122881111	122893258	cm,ms,ns	135	25	152	139	153	16	126	142	210
FBXW7:-:chr4:153333681:153332455	FBXW7	-	chr4	153333681	153332455	cm,ms,ns	93	10	162	98	232	7	92	132	257
LIFR:-:chr5:38530768:38523521	LIFR	-	chr5	38530768	38523521	cm,ms,ns	146	16	141	144	196	10	124	137	161
MLIP:+:chr6:54013854:54054712	MLIP	+	chr6	54013854	54054712	cm,ms,ns	60	14	103	181	214	23	135	137	195
ANKRD12:+:chr18:9182380:9221997	ANKRD12	+	chr18	9182380	9221997	ms,ns	89	19	188	101	180	16	112	139	203
CACNA1C:+:chr12:2613602:2622150	CACNA1C	+	chr12	2613602	2622150	cm,ms,ns	120	18	90	105	216	16	103	152	212
ARHGAP5:+:chr14:32559708:32563592	ARHGAP5	+	chr14	32559708	32563592	cm,ms,ns	106	18	59	122	165	18	140	174	213
CEP192:+:chr18:12999420:13030607	CEP192	+	chr18	12999420	13030607	cm,ms,ns	81	15	98	105	188	20	88	187	198
MAN1A2:+:chr1:117944808:117963271	MAN1A2	+	chr1	117944808	117963271	cm,ms,ns	78	16	130	135	229	14	97	73	199
PCMTD1:-:chr8:52773806:52773405	PCMTD1	-	chr8	52773806	52773405	cm,ms,ns	116	38	76	97	114	22	182	135	183
PCMTD1:-:chr8:52773806:52773421	PCMTD1	-	chr8	52773806	52773421	cm,ns	148	27	72	113	115	7	164	150	167
AMY2B:+:chr1:104108057:104118162	AMY2B	+	chr1	104108057	104118162	cm,ms,ns	79	15	76	147	140	32	224	93	152
GUSBP2:-:chr6:26856976:26851122	GUSBP2	-	chr6	26856976	26851122	cm	41	8	29	388	140	5	155	28	144
ESYT2:-:chr7:158557544:158552177	ESYT2	-	chr7	158557544	158552177	cm,ms,ns	123	13	147	93	118	12	88	133	188
ICA1:-:chr7:8275635:8257935	ICA1	-	chr7	8275635	8257935	cm,ms,ns	92	10	93	127	106	18	121	128	209
SCLT1:-:chr4:129925031:129913322	SCLT1	-	chr4	129925031	129913322	cm,ms,ns	59	16	76	127	188	17	115	101	202
BPTF:+:chr17:65941525:65972074	BPTF	+	chr17	65941525	65972074	cm,ms	64	18	76	135	142	23	121	183	135
LIN7B:+:chr19:49619082:49619281	LIN7B	+	chr19	49619082	49619281	cm	123	12	97	113	187	13	124	106	111
PTP4A2:-:chr1:32385259:32381496	PTP4A2	-	chr1	32385259	32381496	cm,ms	80	16	129	118	286	29	39	103	82
RELL1:-:chr4:37640126:37633007	RELL1	-	chr4	37640126	37633007	cm,ms,ns	73	17	69	96	119	14	183	113	197
FBXW4:-:chr10:103436193:103427643	FBXW4	-	chr10	103436193	103427643	cm,ms,ns	63	7	120	129	160	11	103	115	163
PPP1R9A:+:chr7:94855273:94919716	PPP1R9A	+	chr7	94855273	94919716	ms	102	14	119	80	156	17	84	137	160
TTN:-:chr2:179547630:179542852	TTN	-	chr2	179547630	179542852	cm,ms	73	11	131	92	140	9	197	54	152
PRDM5:-:chr4:121732604:121675708	PRDM5	-	chr4	121732604	121675708	cm,ms,ns	33	0	27	174	168	27	144	137	145
EXOC6B:-:chr2:72960247:72958136	EXOC6B	-	chr2	72960247	72958136	cm,ms,ns	97	13	80	53	160	25	231	55	137
XPO1:-:chr2:61761038:61749746	XPO1	-	chr2	61761038	61749746	cm,ms,ns	56	17	66	110	156	24	118	140	161
PARN:-:chr16:14672485:14652230	PARN	-	chr16	14672485	14652230	cm	131	20	90	123	140	18	105	131	87
SCAF8:+:chr6:155095123:155116273	SCAF8	+	chr6	155095123	155116273	cm,ms,ns	42	15	65	102	161	23	146	172	100
TTN:-:chr2:179580501:179539041	TTN	-	chr2	179580501	179539041	cm,ms	115	28	49	65	199	0	86	134	149
EPB41L2:-:chr6:131277639:131247745	EPB41L2	-	chr6	131277639	131247745	cm,ms,ns	90	26	84	98	193	12	68	107	136
SCAF8:+:chr6:155095123:155154543	SCAF8	+	chr6	155095123	155154543	ms	47	14	79	87	154	17	132	128	140
ZKSCAN1:+:chr7:99621042:99621930	ZKSCAN1	+	chr7	99621042	99621930	cm,ms,ns	76	19	97	92	113	7	73	168	146
DPY19L2:-:chr12:64041145:64011084	DPY19L2	-	chr12	64041145	64011084	cm	117	9	55	106	121	22	79	181	100
ARHGAP10:+:chr4:148778704:148803083	ARHGAP10	+	chr4	148778704	148803083	cm,ms,ns	82	12	64	104	149	7	136	123	106
PDLIM5:+:chr4:95494502:95507595	PDLIM5	+	chr4	95494502	95507595	ms,ns	44	6	56	94	159	12	111	131	167
RYR2:+:chr1:237532834:237620035	RYR2	+	chr1	237532834	237620035	cm,ms,ns	54	12	93	103	171	12	112	135	81
PPP1R13B:-:chr14:104263855:104245082	PPP1R13B	-	chr14	104263855	104245082	cm,ms,ns	89	9	145	86	177	8	72	77	100
HMOX2:+:chr16:4546147:4552960	HMOX2	+	chr16	4546147	4552960	cm	91	20	55	99	102	17	130	123	125
FAM228B:+:chr2:24357989:24369956	FAM228B	+	chr2	24357989	24369956	cm,ms,ns	84	18	118	77	133	7	96	64	164
UBXN7:-:chr3:196129890:196118684	UBXN7	-	chr3	196129890	196118684	cm,ms,ns	64	12	116	53	191	23	118	82	92
ZNF208:-:chr19:22171711:22157531	ZNF208	-	chr19	22171711	22157531	cm,ms	55	28	53	89	179	25	169	56	87
FAM208A:-:chr3:56707753:56694759	FAM208A	-	chr3	56707753	56694759	cm,ms,ns	55	6	61	65	127	17	101	138	170
FILIP1L:-:chr3:99569914:99567139	FILIP1L	-	chr3	99569914	99567139	cm,ms	78	4	71	119	84	16	145	83	133
TTN:-:chr2:179580501:179534945	TTN	-	chr2	179580501	179534945	cm,ms	89	12	23	33	159	11	103	147	154
CAMSAP2:+:chr1:200816768:200822623	CAMSAP2	+	chr1	200816768	200822623	cm,ms,ns	78	26	103	49	131	9	98	97	136
FAM157B:+:chr9:141111232:141143444	FAM157B	+	chr9	141111232	141143444	cm	66	13	48	132	129	19	87	118	112
PTK2:-:chr8:141900868:141874411	PTK2	-	chr8	141900868	141874411	ms,ns	78	16	116	77	108	9	82	100	136
RYR2:+:chr1:237550581:237586548	RYR2	+	chr1	237550581	237586548	cm,ms,ns	63	17	56	109	121	12	99	100	140
TNNI3K:+:chr1:74905174:74957950	TNNI3K	+	chr1	74905174	74957950	cm,ms,ns	140	14	120	118	121	7	71	86	39
SLC38A1:-:chr12:46637097:46622936	SLC38A1	-	chr12	46637097	46622936	cm,ms,ns	76	12	107	70	78	7	126	83	155
FAM157C:+:chr16:90172567:90204401	FAM157C	+	chr16	90172567	90204401	cm	65	12	49	129	125	16	87	117	108
TMEM56:+:chr1:95609447:95616975	TMEM56	+	chr1	95609447	95616975	cm,ms,ns	74	5	106	83	86	7	115	84	135
MIB1:+:chr18:19345733:19359646	MIB1	+	chr18	19345733	19359646	cm,ms,ns	70	14	75	96	113	24	107	76	113
TTN:-:chr2:179585929:179559326	TTN	-	chr2	179585929	179559326	cm,ms	60	22	59	49	91	12	155	141	98
FAM188A:-:chr10:15889942:15858834	FAM188A	-	chr10	15889942	15858834	cm,ms,ns	66	12	54	114	126	12	53	89	160
SLTM:-:chr15:59209198:59204762	SLTM	-	chr15	59209198	59204762	cm,ms	82	14	72	87	101	21	94	79	136
CAMK2D:-:chr4:114421667:114376882	CAMK2D	-	chr4	114421667	114376882	cm,ms,ns	91	8	172	116	125	8	58	35	70
RYR2:+:chr1:237550581:237632487	RYR2	+	chr1	237550581	237632487	cm,ms,ns	64	3	53	76	143	23	91	138	92
TTN:-:chr2:179580501:179538360	TTN	-	chr2	179580501	179538360	cm,ms	75	15	42	34	151	6	91	135	131
TTN:-:chr2:179585929:179538360	TTN	-	chr2	179585929	179538360	cm,ms	55	21	53	55	63	7	106	146	167
DDX27:+:chr20:47841482:47841528	DDX27	+	chr20	47841482	47841528	cm	34	4	27	52	48	4	67	369	66
PSD3:-:chr8:18662408:18656805	PSD3	-	chr8	18662408	18656805	ms,ns	51	0	95	77	161	19	53	76	134
PALLD:+:chr4:169432574:169433563	PALLD	+	chr4	169432574	169433563	cm,ms,ns	73	5	92	82	95	18	89	107	104
BMPR2:+:chr2:203329532:203332412	BMPR2	+	chr2	203329532	203332412	cm,ms,ns	38	14	94	89	119	20	86	77	126
RBM33:+:chr7:155465561:155473602	RBM33	+	chr7	155465561	155473602	cm,ms,ns	57	9	72	93	121	7	78	94	127
FCHO2:+:chr5:72370569:72373320	FCHO2	+	chr5	72370569	72373320	cm,ms,ns	61	18	108	85	123	17	58	69	110
SLC30A9:+:chr4:42065003:42080342	SLC30A9	+	chr4	42065003	42080342	cm,ms,ns	39	4	96	95	128	12	62	117	95
YY1AP1:-:chr1:155649303:155646339	YY1AP1	-	chr1	155649303	155646339	cm	31	11	104	32	173	9	65	82	140
PTPRM:+:chr18:8076453:8088849	PTPRM	+	chr18	8076453	8088849	cm,ms,ns	47	13	52	43	124	16	80	133	126
RYR2:+:chr1:237729867:237732619	RYR2	+	chr1	237729867	237732619	cm,ms,ns	44	17	98	60	160	16	78	81	77
WDR78:-:chr1:67371058:67356837	WDR78	-	chr1	67371058	67356837	cm,ms,ns	50	5	78	120	117	8	62	71	110
SFMBT2:-:chr10:7327916:7318854	SFMBT2	-	chr10	7327916	7318854	cm,ms,ns	38	10	90	84	90	10	95	118	81
PICALM:-:chr11:85742653:85685751	PICALM	-	chr11	85742653	85685751	cm,ms,ns	27	17	92	57	112	5	79	123	102
PHLDB2:+:chr3:111632166:111639266	PHLDB2	+	chr3	111632166	111639266	cm,ms,ns	56	6	28	40	120	7	114	115	125
ST3GAL6:+:chr3:98487274:98492827	ST3GAL6	+	chr3	98487274	98492827	cm,ms,ns	71	11	104	65	125	24	68	68	75
TJP1:-:chr15:30065560:30053342	TJP1	-	chr15	30065560	30053342	cm,ms,ns	25	8	72	62	129	10	76	148	75
VPS13C:-:chr15:62306191:62299507	VPS13C	-	chr15	62306191	62299507	cm,ms,ns	69	13	61	62	149	10	63	78	99
RBM39:-:chr20:34313077:34302107	RBM39	-	chr20	34313077	34302107	cm,ms,ns	50	16	60	91	153	10	47	59	114
CEP192:+:chr18:12999420:13019205	CEP192	+	chr18	12999420	13019205	cm,ms,ns	43	17	65	73	142	20	51	40	139
STAU2:-:chr8:74601048:74585342	STAU2	-	chr8	74601048	74585342	cm,ms,ns	68	18	35	89	126	20	90	65	75
ANK1:-:chr8:41519459:41518948	ANK1	-	chr8	41519459	41518948	cm,ms,ns	74	6	61	29	125	4	75	97	113
FGD4:+:chr12:32751431:32764217	FGD4	+	chr12	32751431	32764217	cm,ms,ns	27	14	61	95	122	5	82	97	76
KLHL24:+:chr3:183361268:183369064	KLHL24	+	chr3	183361268	183369064	cm,ms,ns	36	6	53	67	118	6	77	110	97
RABL6:+:chr9:139734606:139734664	RABL6	+	chr9	139734606	139734664	cm	24	1	14	38	43	2	52	336	59
AGTPBP1:-:chr9:88248289:88233898	AGTPBP1	-	chr9	88248289	88233898	cm,ms,ns	50	11	50	71	101	7	81	87	110
ACVR2A:+:chr2:148653870:148657467	ACVR2A	+	chr2	148653870	148657467	cm,ms,ns	56	11	76	56	121	10	37	85	112
MED13L:-:chr12:116675510:116668338	MED13L	-	chr12	116675510	116668338	ms	33	6	45	54	106	6	81	84	148
TBCEL:+:chr11:120916383:120930794	TBCEL	+	chr11	120916383	120930794	cm,ms,ns	29	9	66	66	91	9	78	86	129
FGGY:+:chr1:59787208:59844509	FGGY	+	chr1	59787208	59844509	cm,ms,ns	61	7	80	43	116	12	33	83	124
CYP2J2:-:chr1:60381772:60366637	CYP2J2	-	chr1	60381772	60366637	cm,ms,ns	26	6	20	44	100	11	83	136	131
HNRNPH1:-:chr5:179044111:179043900	HNRNPH1	-	chr5	179044111	179043900	cm	61	10	98	45	99	3	87	98	55
RMST:+:chr12:97886239:97954825	RMST	+	chr12	97886239	97954825	cm,ms,ns	126	18	94	235	0	18	20	0	42
TTN:-:chr2:179585929:179534945	TTN	-	chr2	179585929	179534945	cm,ms	55	13	74	33	122	12	82	83	78
ZNF609:+:chr15:64791492:64792365	ZNF609	+	chr15	64791492	64792365	ms,ns	75	18	61	78	107	9	44	55	104
RP11-127H5.1:+:chr8:106431372:106456609	RP11-127H5.1	+	chr8	106431372	106456609	cm,ms,ns	44	9	68	75	115	21	87	56	72
TTN:-:chr2:179580501:179554540	TTN	-	chr2	179580501	179554540	cm,ms	70	19	28	57	119	9	47	112	86
PTK2:-:chr8:141762415:141749117	PTK2	-	chr8	141762415	141749117	cm,ms,ns	62	12	68	55	110	4	77	78	79
ZBTB20:-:chr3:114070725:114069121	ZBTB20	-	chr3	114070725	114069121	cm,ms,ns	45	16	44	66	84	18	86	114	70
VAPB:+:chr20:57014001:57016139	VAPB	+	chr20	57014001	57016139	cm,ms,ns	54	14	108	66	95	10	48	48	99
NNT:+:chr5:43675613:43704502	NNT	+	chr5	43675613	43704502	ms	57	0	24	76	121	15	76	84	87
RBM23:-:chr14:23380612:23378692	RBM23	-	chr14	23380612	23378692	cm,ms,ns	55	16	56	87	108	9	93	52	61
STK33:-:chr11:8486369:8435042	STK33	-	chr11	8486369	8435042	cm,ms,ns	36	0	57	34	126	17	88	66	111
FAT1:-:chr4:187630999:187627717	FAT1	-	chr4	187630999	187627717	cm,ms,ns	59	12	27	37	96	15	55	75	157
UBAP2:-:chr9:33973235:33971649	UBAP2	-	chr9	33973235	33971649	cm,ms,ns	61	28	68	48	91	10	32	114	73
FKBP3:-:chr14:45599993:45587231	FKBP3	-	chr14	45599993	45587231	ms	61	7	36	45	75	17	62	110	110
ZNF292:+:chr6:87925621:87928449	ZNF292	+	chr6	87925621	87928449	cm,ms,ns	36	6	88	60	80	13	60	76	104
DNMT1:-:chr19:10290910:10290557	DNMT1	-	chr19	10290910	10290557	cm	61	9	51	71	80	13	76	76	86
CCDC7:+:chr10:32740520:32762951	CCDC7	+	chr10	32740520	32762951	cm,ms,ns	64	8	41	92	83	14	31	75	111
CCSER2:+:chr10:86198268:86237420	CCSER2	+	chr10	86198268	86237420	cm,ms,ns	19	10	42	96	96	16	61	65	114
TNNI3K:+:chr1:74929125:74957950	TNNI3K	+	chr1	74929125	74957950	cm,ms,ns	65	8	80	69	91	6	53	45	102
SCMH1:-:chr1:41541123:41536267	SCMH1	-	chr1	41541123	41536267	cm,ms,ns	51	16	37	100	60	15	47	93	98
ANKIB1:+:chr7:91924203:91957214	ANKIB1	+	chr7	91924203	91957214	cm,ms,ns	29	3	54	82	27	11	139	74	97
MTUS1:-:chr8:17613470:17601113	MTUS1	-	chr8	17613470	17601113	cm,ms,ns	70	3	65	59	78	9	47	59	123
BACH1:+:chr21:30693542:30702014	BACH1	+	chr21	30693542	30702014	cm,ms,ns	31	3	29	74	82	7	73	119	92
ASAP1:-:chr8:131193126:131164982	ASAP1	-	chr8	131193126	131164982	cm,ms,ns	47	0	52	72	118	16	70	83	52
KIAA2026:-:chr9:5988545:5968019	KIAA2026	-	chr9	5988545	5968019	cm,ms,ns	53	11	64	77	109	20	46	76	53
LPAR1:-:chr9:113735838:113734353	LPAR1	-	chr9	113735838	113734353	cm,ms,ns	28	7	60	49	133	18	32	59	120
UIMC1:-:chr5:176385155:176370336	UIMC1	-	chr5	176385155	176370336	cm,ms,ns	65	8	70	41	96	5	64	40	115
DPY19L2P2:-:chr7:102898171:102874247	DPY19L2P2	-	chr7	102898171	102874247	cm	85	7	40	53	71	11	54	119	55
DNAJC3:+:chr13:96409898:96416207	DNAJC3	+	chr13	96409898	96416207	cm,ms,ns	57	9	80	55	108	8	38	54	81
ZBTB44:-:chr11:130131824:130130751	ZBTB44	-	chr11	130131824	130130751	cm,ms,ns	46	0	91	74	77	10	70	33	89
MLIP:+:chr6:54013854:54034370	MLIP	+	chr6	54013854	54034370	cm,ms,ns	29	10	32	74	114	7	30	74	119
TBC1D1:+:chr4:38091553:38104778	TBC1D1	+	chr4	38091553	38104778	cm,ms,ns	39	0	27	51	139	12	47	52	120
ZFAND6:+:chr15:80412670:80415142	ZFAND6	+	chr15	80412670	80415142	cm,ms,ns	68	9	44	45	100	7	57	93	63
KTN1:+:chr14:56078737:56086030	KTN1	+	chr14	56078737	56086030	cm,ms,ns	58	0	36	58	99	9	70	49	104
AGTPBP1:-:chr9:88248289:88190230	AGTPBP1	-	chr9	88248289	88190230	cm,ms,ns	40	23	63	56	65	18	95	67	53
AASS:-:chr7:121773795:121753172	AASS	-	chr7	121773795	121753172	cm,ms,ns	68	0	49	69	72	12	57	41	112
TTN:-:chr2:179585929:179554540	TTN	-	chr2	179585929	179554540	cm,ms	37	8	44	46	95	0	76	71	103
VMP1:+:chr17:57808782:57816308	VMP1	+	chr17	57808782	57816308	cm,ms,ns	77	4	37	80	107	9	45	50	70
NAB1:+:chr2:191523884:191537878	NAB1	+	chr2	191523884	191537878	cm,ms,ns	57	16	41	64	66	4	63	83	83
PHF21A:-:chr11:46113774:46098305	PHF21A	-	chr11	46113774	46098305	cm,ms,ns	53	11	62	62	106	16	66	43	58
MAN1A2:+:chr1:117944808:117957453	MAN1A2	+	chr1	117944808	117957453	cm,ms,ns	46	10	67	42	68	16	65	62	99
PTK2:-:chr8:141900868:141856359	PTK2	-	chr8	141900868	141856359	ms,ns	30	7	69	52	84	3	46	95	89
RP11-384K6.6:+:chr4:119529813:119542682	RP11-384K6.6	+	chr4	119529813	119542682	cm	34	0	51	51	135	9	64	51	79
FGGY:+:chr1:59787208:59812070	FGGY	+	chr1	59787208	59812070	cm,ms,ns	59	0	17	47	142	0	32	82	91
CHD9:+:chr16:53175091:53191453	CHD9	+	chr16	53175091	53191453	ms	38	4	44	62	99	9	60	34	118
FTO:+:chr16:53907698:53922863	FTO	+	chr16	53907698	53922863	cm,ms,ns	34	8	39	78	107	6	60	46	90
PPP4R1:-:chr18:9595100:9583115	PPP4R1	-	chr18	9595100	9583115	cm,ms,ns	37	18	38	83	74	4	25	125	64
DEK:-:chr6:18258636:18236683	DEK	-	chr6	18258636	18236683	cm,ms,ns	41	15	64	98	62	5	65	68	48
ESYT2:-:chr7:158591763:158580695	ESYT2	-	chr7	158591763	158580695	cm,ms,ns	41	14	76	103	75	6	32	30	87
USP34:-:chr2:61577828:61538675	USP34	-	chr2	61577828	61538675	cm,ms,ns	39	0	54	27	83	0	122	59	80
NIPBL:+:chr5:36953720:36976504	NIPBL	+	chr5	36953720	36976504	cm,ms,ns	32	10	43	57	91	6	59	45	120
FAM13B:-:chr5:137324004:137320946	FAM13B	-	chr5	137324004	137320946	cm,ms,ns	43	11	59	86	57	9	45	48	102
RYR2:+:chr1:237532834:237693810	RYR2	+	chr1	237532834	237693810	cm,ms,ns	28	7	42	40	127	7	64	79	66
TCEA3:-:chr1:23744509:23724038	TCEA3	-	chr1	23744509	23724038	ms	46	11	60	87	74	7	37	31	103
MAPRE2:+:chr18:32650159:32682123	MAPRE2	+	chr18	32650159	32682123	cm,ms,ns	42	4	29	55	105	13	48	99	60
LYPLAL1:+:chr1:219352489:219385094	LYPLAL1	+	chr1	219352489	219385094	ms	23	3	59	38	77	18	71	79	85
TTN:-:chr2:179585929:179557224	TTN	-	chr2	179585929	179557224	cm,ms	44	4	84	19	89	4	61	69	78
RNASEH2B:+:chr13:51501543:51523641	RNASEH2B	+	chr13	51501543	51523641	cm,ms,ns	78	3	54	50	86	10	21	38	111
FGD6:-:chr12:95605043:95602619	FGD6	-	chr12	95605043	95602619	cm,ms,ns	51	10	56	62	83	14	46	46	82
PHKB:+:chr16:47531310:47549512	PHKB	+	chr16	47531310	47549512	cm,ms,ns	27	6	42	69	99	5	33	61	107
TTN:-:chr2:179586861:179542852	TTN	-	chr2	179586861	179542852	cm,ms	53	21	104	20	28	0	74	68	81
SHOC2:+:chr10:112723883:112745523	SHOC2	+	chr10	112723883	112745523	cm,ms,ns	50	7	45	60	75	9	56	54	92
LAMA2:+:chr6:129618830:129663612	LAMA2	+	chr6	129618830	129663612	cm,ms,ns	16	0	20	80	72	16	72	71	99
RHBDD1:+:chr2:227729320:227779067	RHBDD1	+	chr2	227729320	227779067	cm,ms,ns	36	5	43	102	98	14	44	52	49
RPAP2:+:chr1:92798948:92846430	RPAP2	+	chr1	92798948	92846430	cm,ms,ns	54	12	61	55	72	5	42	71	71
VWA8:-:chr13:42442613:42439872	VWA8	-	chr13	42442613	42439872	cm,ms,ns	28	0	53	39	102	8	59	61	93
DPY19L1P1:-:chr7:32718742:32672155	DPY19L1P1	-	chr7	32718742	32672155	cm,ns	44	4	50	96	71	11	45	39	82
FNDC3B:+:chr3:171965323:171969331	FNDC3B	+	chr3	171965323	171969331	cm,ms,ns	38	7	37	53	82	14	56	47	106
PHC3:-:chr3:169867032:169854207	PHC3	-	chr3	169867032	169854207	cm,ms,ns	30	24	39	46	117	4	50	49	81
RBFOX1:+:chr16:7629779:7657340	RBFOX1	+	chr16	7629779	7657340	cm,ms,ns	44	9	90	69	85	5	54	27	57
ZNF680:-:chr7:64004810:64004085	ZNF680	-	chr7	64004810	64004085	cm,ms	54	0	35	21	114	12	87	24	93
MAPK8:+:chr10:49609655:49618211	MAPK8	+	chr10	49609655	49618211	cm,ms,ns	29	4	84	42	78	0	48	68	87
RYR2:+:chr1:237532834:237586548	RYR2	+	chr1	237532834	237586548	cm,ms,ns	21	12	66	49	104	0	39	58	89
ANKRD12:+:chr18:9195549:9221997	ANKRD12	+	chr18	9195549	9221997	cm,ms,ns	32	5	45	26	109	6	79	51	84
FAM126A:-:chr7:23030758:22999875	FAM126A	-	chr7	23030758	22999875	cm,ms,ns	28	0	56	52	95	0	50	99	57
HOMER1:-:chr5:78752841:78734833	HOMER1	-	chr5	78752841	78734833	cm,ms,ns	43	0	59	59	64	14	74	44	78
ZZZ3:-:chr1:78107340:78097535	ZZZ3	-	chr1	78107340	78097535	cm,ms,ns	48	6	34	79	61	19	15	76	96
DCUN1D4:+:chr4:52729603:52758017	DCUN1D4	+	chr4	52729603	52758017	cm,ms,ns	47	0	61	64	44	6	45	74	92
FKBP3:-:chr14:45600003:45587231	FKBP3	-	chr14	45600003	45587231	cm	50	8	29	36	66	11	48	97	87
TTN:-:chr2:179584559:179542852	TTN	-	chr2	179584559	179542852	cm,ms	77	14	11	27	69	7	73	68	84
YAF2:-:chr12:42604482:42604157	YAF2	-	chr12	42604482	42604157	cm,ms,ns	47	21	32	23	96	0	80	69	57
STK39:-:chr2:169038600:169018297	STK39	-	chr2	169038600	169018297	cm,ms,ns	33	0	41	46	65	7	45	92	95
ZNF124:-:chr1:247323115:247319708	ZNF124	-	chr1	247323115	247319708	ms	49	10	12	47	27	6	68	62	142
KLHL8:-:chr4:88116842:88116476	KLHL8	-	chr4	88116842	88116476	cm,ms,ns	45	17	46	38	79	0	69	33	96
YPEL2:+:chr17:57430576:57430887	YPEL2	+	chr17	57430576	57430887	cm,ms,ns	36	0	31	43	120	12	62	37	81
SPHKAP:-:chr2:228884872:228881122	SPHKAP	-	chr2	228884872	228881122	cm,ms,ns	33	10	46	57	73	16	14	89	83
SDF4:-:chr1:1159348:1158624	SDF4	-	chr1	1159348	1158624	cm,ms,ns	62	10	33	28	61	0	64	99	63
TMEM56:+:chr1:95609447:95639445	TMEM56	+	chr1	95609447	95639445	cm,ms,ns	31	0	55	59	37	5	76	67	89
MRPS35:+:chr12:27867713:27877119	MRPS35	+	chr12	27867713	27877119	cm,ms,ns	50	0	55	56	58	8	67	61	62
UBQLN1:-:chr9:86301070:86293356	UBQLN1	-	chr9	86301070	86293356	cm,ms,ns	39	7	64	32	78	4	37	74	81
GAB1:+:chr4:144359152:144361535	GAB1	+	chr4	144359152	144361535	cm,ms,ns	33	8	43	45	48	5	113	69	51
KLHL24:+:chr3:183368084:183390272	KLHL24	+	chr3	183368084	183390272	cm,ms,ns	27	6	66	48	42	5	83	83	52
TTN:-:chr2:179592098:179542852	TTN	-	chr2	179592098	179542852	cm,ms	45	13	33	25	56	5	90	52	88
CCDC126:+:chr7:23650790:23651172	CCDC126	+	chr7	23650790	23651172	cm,ms,ns	29	3	56	36	95	5	97	50	34
PDLIM5:+:chr4:95529210:95561601	PDLIM5	+	chr4	95529210	95561601	cm,ms,ns	15	3	58	79	87	0	27	87	48
CFLAR:+:chr2:202010101:202014558	CFLAR	+	chr2	202010101	202014558	cm,ms,ns	47	8	22	72	89	11	75	46	32
MYOCD:+:chr17:12608445:12626325	MYOCD	+	chr17	12608445	12626325	cm,ms,ns	18	0	35	59	64	8	70	76	72
SLC45A4:-:chr8:142264728:142264088	SLC45A4	-	chr8	142264728	142264088	ms,ns	52	4	46	25	54	7	40	66	105
CDYL:+:chr6:4891947:4892613	CDYL	+	chr6	4891947	4892613	cm,ms,ns	39	3	50	60	109	9	29	34	65
ISPD:-:chr7:16317851:16298015	ISPD	-	chr7	16317851	16298015	cm,ms,ns	40	0	64	69	74	7	59	56	28
ASPH:-:chr8:62596747:62593527	ASPH	-	chr8	62596747	62593527	ms,ns	29	6	65	81	66	7	65	17	60
UBAP2:-:chr9:33963789:33953283	UBAP2	-	chr9	33963789	33953283	cm,ms,ns	30	10	51	45	67	0	47	23	123
ANO5:+:chr11:22225350:22261230	ANO5	+	chr11	22225350	22261230	cm,ms,ns	35	11	43	81	64	10	36	69	46
CYP2J2:-:chr1:60377983:60366637	CYP2J2	-	chr1	60377983	60366637	cm,ms,ns	40	0	10	35	74	17	32	98	88
EPB41L5:+:chr2:120885264:120903865	EPB41L5	+	chr2	120885264	120903865	cm,ms,ns	60	18	38	20	85	4	24	56	88
RP11-98J23.2:+:chr5:69206202:69212082	RP11-98J23.2	+	chr5	69206202	69212082	cm	20	2	8	164	79	2	54	12	51
SPAG6:+:chr10:22636946:22648465	SPAG6	+	chr10	22636946	22648465	cm	45	8	42	58	72	3	54	41	68
DYNC1H1:+:chr14:102506573:102507010	DYNC1H1	+	chr14	102506573	102507010	cm,ms,ns	41	0	33	72	116	4	31	22	71
MGA:+:chr15:41988273:41991357	MGA	+	chr15	41988273	41991357	cm,ms,ns	47	5	34	56	65	9	42	61	68
EPB41L5:+:chr2:120885264:120932580	EPB41L5	+	chr2	120885264	120932580	ms	27	7	38	42	97	15	31	29	100
RARS:+:chr5:167915607:167921655	RARS	+	chr5	167915607	167921655	cm,ms,ns	37	8	44	43	71	9	33	45	95
MLIP:+:chr6:54025165:54067031	MLIP	+	chr6	54025165	54067031	cm,ms,ns	18	0	61	75	61	16	48	48	58
RYR2:+:chr1:237538017:237632487	RYR2	+	chr1	237538017	237632487	cm,ms,ns	47	0	22	59	81	0	46	49	81
MTUS1:-:chr8:17613470:17570723	MTUS1	-	chr8	17613470	17570723	cm,ms,ns	35	12	41	52	62	9	59	37	74
ZFY:+:chrY:2821950:2829687	ZFY	+	chrY	2821950	2829687	cm,ms	59	10	80	56	0	0	49	35	92
OMA1:-:chr1:59004982:58971732	OMA1	-	chr1	59004982	58971732	cm,ms,ns	27	5	24	30	81	0	45	66	100
FAM114A2:-:chr5:153414527:153413351	FAM114A2	-	chr5	153414527	153413351	cm,ms,ns	17	0	34	35	66	10	34	80	101
ARHGAP10:+:chr4:148860976:148876525	ARHGAP10	+	chr4	148860976	148876525	cm,ms,ns	25	15	31	60	65	4	49	40	87
ATP5C1:+:chr10:7839010:7844817	ATP5C1	+	chr10	7839010	7844817	cm,ms,ns	23	11	49	48	42	0	55	40	108
ARHGAP26:+:chr5:142416761:142437312	ARHGAP26	+	chr5	142416761	142437312	cm,ms,ns	41	5	17	26	89	6	45	31	114
RERE:-:chr1:8674745:8601273	RERE	-	chr1	8674745	8601273	cm,ms,ns	57	6	48	51	78	14	19	53	47
FLG-AS1:+:chr1:152305059:152313686	FLG-AS1	+	chr1	152305059	152313686	cm,ns	28	9	48	13	83	34	87	71	0
ASH1L:-:chr1:155429689:155408118	ASH1L	-	chr1	155429689	155408118	cm,ms,ns	43	5	34	45	60	0	52	30	103
GUSBP1:+:chr5:21491430:21497305	GUSBP1	+	chr5	21491430	21497305	cm	29	2	18	101	58	1	38	42	83
ANKRD12:+:chr18:9204474:9221997	ANKRD12	+	chr18	9204474	9221997	cm,ms,ns	26	0	7	41	66	11	71	67	81
KDM4C:+:chr9:6880012:6893232	KDM4C	+	chr9	6880012	6893232	cm,ms,ns	27	4	19	58	79	4	42	66	70
ATXN10:+:chr22:46125305:46136418	ATXN10	+	chr22	46125305	46136418	cm,ms,ns	25	0	45	38	71	0	65	73	52
SCN7A:-:chr2:167328955:167304122	SCN7A	-	chr2	167328955	167304122	cm,ms,ns	38	0	37	52	82	0	41	67	49
SCAF11:-:chr12:46322642:46319925	SCAF11	-	chr12	46322642	46319925	cm,ms,ns	50	7	35	27	88	4	49	47	57
TTN:-:chr2:179547630:179534945	TTN	-	chr2	179547630	179534945	cm,ms	56	0	41	0	41	12	67	48	99
PTK2:-:chr8:141900868:141828376	PTK2	-	chr8	141900868	141828376	ms,ns	37	10	46	38	62	7	46	62	53
LARP4:+:chr12:50821545:50835426	LARP4	+	chr12	50821545	50835426	ms,ns	36	15	34	49	70	8	30	54	64
ASPH:-:chr8:62566219:62531537	ASPH	-	chr8	62566219	62531537	cm,ms,ns	38	3	49	67	66	6	48	26	56
LPXN:-:chr11:58318705:58317259	LPXN	-	chr11	58318705	58317259	cm,ms,ns	27	3	13	39	81	9	43	45	99
CCDC66:+:chr3:56626998:56628056	CCDC66	+	chr3	56626998	56628056	cm,ms,ns	28	5	56	40	87	16	30	27	67
CCDC7:+:chr10:32854486:32873232	CCDC7	+	chr10	32854486	32873232	ms,ns	24	6	47	44	85	0	15	67	66
CEP70:-:chr3:138291774:138289160	CEP70	-	chr3	138291774	138289160	cm,ms,ns	30	7	38	41	66	0	36	43	93
ZNF800:-:chr7:127017383:127013396	ZNF800	-	chr7	127017383	127013396	cm,ms,ns	27	0	24	41	109	6	19	92	35
TIMMDC1:+:chr3:119219542:119222868	TIMMDC1	+	chr3	119219542	119222868	cm,ms,ns	34	13	40	40	63	8	31	15	108
UBE2K:+:chr4:39739040:39776553	UBE2K	+	chr4	39739040	39776553	cm,ms,ns	46	5	53	28	54	6	47	22	91
PHF7:+:chr3:52446827:52448603	PHF7	+	chr3	52446827	52448603	cm,ms,ns	39	5	51	11	125	9	33	24	54
PICALM:-:chr11:85742653:85718585	PICALM	-	chr11	85742653	85718585	cm,ms,ns	45	0	31	36	58	0	71	30	80
TTN:-:chr2:179516263:179515970	TTN	-	chr2	179516263	179515970	cm	42	6	30	22	117	6	47	36	44
XPO1:-:chr2:61753656:61749746	XPO1	-	chr2	61753656	61749746	cm,ms,ns	27	10	37	14	71	7	40	71	72
GOLGA4:+:chr3:37291189:37315092	GOLGA4	+	chr3	37291189	37315092	ms	7	0	31	41	97	7	63	50	52
FAM188A:-:chr10:15889942:15875629	FAM188A	-	chr10	15889942	15875629	cm,ms,ns	29	0	33	25	78	0	36	75	72
FANCL:-:chr2:58459247:58449077	FANCL	-	chr2	58459247	58449077	cm,ms,ns	53	8	62	66	63	7	30	10	48
CERS6:+:chr2:169547544:169574488	CERS6	+	chr2	169547544	169574488	cm,ms,ns	30	3	45	43	97	9	48	30	40
AKAP13:+:chr15:86225389:86253876	AKAP13	+	chr15	86225389	86253876	cm,ms,ns	48	0	26	46	47	8	35	79	54
RERE:-:chr1:8674745:8555123	RERE	-	chr1	8674745	8555123	cm,ms,ns	34	0	43	26	65	4	104	26	41
RSRC1:+:chr3:157839892:157841780	RSRC1	+	chr3	157839892	157841780	cm,ms,ns	13	7	53	58	51	0	41	47	73
ATP2B4:+:chr1:203680005:203691817	ATP2B4	+	chr1	203680005	203691817	cm,ms,ns	17	0	12	38	97	0	27	90	62
APLF:+:chr2:68717322:68772444	APLF	+	chr2	68717322	68772444	cm,ms,ns	21	0	47	42	93	0	50	45	43
PKN2:+:chr1:89236035:89251896	PKN2	+	chr1	89236035	89251896	cm,ms,ns	29	3	20	51	39	12	62	61	61
OMA1:-:chr1:59002413:58971732	OMA1	-	chr1	59002413	58971732	cm,ms,ns	47	0	0	35	87	6	26	63	74
ZDHHC21:-:chr9:14680160:14639894	ZDHHC21	-	chr9	14680160	14639894	cm,ms,ns	22	0	31	52	74	0	39	63	57
PCCA:+:chr13:100909849:100925600	PCCA	+	chr13	100909849	100925600	cm,ms,ns	19	4	41	36	60	6	43	70	58
VWA8:-:chr13:42461497:42439872	VWA8	-	chr13	42461497	42439872	cm,ms,ns	37	0	53	27	61	8	67	54	30
PLCL2:+:chr3:17051166:17056403	PLCL2	+	chr3	17051166	17056403	cm,ms,ns	28	8	46	50	64	0	25	48	68
GUSBP2:-:chr6:26856976:26846479	GUSBP2	-	chr6	26856976	26846479	cm	30	4	81	32	87	9	39	24	29
FGGY:+:chr1:59805630:59844509	FGGY	+	chr1	59805630	59844509	cm,ms,ns	34	3	50	53	72	8	47	28	39
PLOD2:-:chr3:145842016:145838899	PLOD2	-	chr3	145842016	145838899	cm,ms,ns	31	10	37	51	67	7	30	18	83
RAB3IP:+:chr12:70193989:70195501	RAB3IP	+	chr12	70193989	70195501	cm,ms,ns	43	0	31	31	94	5	34	29	67
ARHGEF12:+:chr11:120345269:120348235	ARHGEF12	+	chr11	120345269	120348235	cm,ms,ns	29	5	55	49	74	9	34	31	47
SVIL:-:chr10:29820217:29801664	SVIL	-	chr10	29820217	29801664	cm,ms,ns	9	7	44	43	55	5	55	67	46
TTN:-:chr2:179592098:179554540	TTN	-	chr2	179592098	179554540	cm,ms	15	3	64	15	20	20	93	61	37
REPS1:-:chr6:139265759:139264650	REPS1	-	chr6	139265759	139264650	cm,ms,ns	37	5	52	21	84	0	53	33	43
ATXN2:-:chr12:111993723:111990084	ATXN2	-	chr12	111993723	111990084	cm,ms,ns	49	13	37	53	55	0	58	44	18
MTR:+:chr1:236969444:236979843	MTR	+	chr1	236969444	236979843	cm,ms,ns	20	0	37	29	54	7	41	69	69
PPA2:-:chr4:106377902:106367540	PPA2	-	chr4	106377902	106367540	cm,ms,ns	33	0	23	52	38	5	29	62	84
PICALM:-:chr11:85742653:85722073	PICALM	-	chr11	85742653	85722073	cm,ms,ns	52	0	19	39	34	7	46	50	78
PTPRA:+:chr20:2944918:2945848	PTPRA	+	chr20	2944918	2945848	cm,ms,ns	25	6	31	31	67	3	44	51	66
NPIPP1:-:chr16:15212911:15208300	NPIPP1	-	chr16	15212911	15208300	cm	51	11	38	50	36	3	44	38	53
GRHPR:+:chr9:37424842:37426651	GRHPR	+	chr9	37424842	37426651	cm,ms,ns	29	8	60	32	51	0	33	61	49
SEMA3C:-:chr7:80440017:80418622	SEMA3C	-	chr7	80440017	80418622	cm,ms,ns	22	5	52	22	35	5	54	32	94
LPGAT1:-:chr1:211966532:211952260	LPGAT1	-	chr1	211966532	211952260	cm,ms,ns	35	3	35	29	56	0	39	56	68
PAPOLA:+:chr14:97022184:97022750	PAPOLA	+	chr14	97022184	97022750	cm,ms,ns	40	11	19	34	56	0	54	72	35
UBR5:-:chr8:103373854:103372299	UBR5	-	chr8	103373854	103372299	cm,ms,ns	35	8	41	37	58	0	40	31	70
ZNF292:+:chr6:87920169:87928449	ZNF292	+	chr6	87920169	87928449	ms	50	4	24	8	90	0	35	46	63
TPT1-AS1:+:chr13:45917561:45918581	TPT1-AS1	+	chr13	45917561	45918581	cm	43	3	16	49	53	5	67	39	45
PHC3:-:chr3:169867032:169863211	PHC3	-	chr3	169867032	169863211	cm,ms,ns	25	11	51	44	39	5	50	18	76
SLC8A1:-:chr2:40405633:40387905	SLC8A1	-	chr2	40405633	40387905	ms	17	0	34	38	74	5	37	36	78
BRWD1:-:chr21:40584633:40578034	BRWD1	-	chr21	40584633	40578034	cm,ms,ns	62	3	13	49	56	0	31	17	88
SNX13:-:chr7:17915413:17908030	SNX13	-	chr7	17915413	17908030	cm,ms,ns	24	4	31	47	49	10	19	46	88
ATXN10:+:chr22:46096162:46136418	ATXN10	+	chr22	46096162	46136418	cm,ms,ns	38	0	31	50	28	12	32	71	55
TMEM165:+:chr4:56277781:56284152	TMEM165	+	chr4	56277781	56284152	cm,ms,ns	36	7	51	35	47	7	31	33	68
HERC4:-:chr10:69773943:69726440	HERC4	-	chr10	69773943	69726440	cm,ms,ns	23	8	7	48	63	11	60	46	47
FAM120A:+:chr9:96233423:96261168	FAM120A	+	chr9	96233423	96261168	cm,ms,ns	17	0	42	37	43	8	47	24	95
RBFOX1:+:chr16:7629782:7657340	RBFOX1	+	chr16	7629782	7657340	cm,ms	44	3	56	43	61	3	35	25	43
CCNL2:-:chr1:1324427:1324006	CCNL2	-	chr1	1324427	1324006	cm	35	5	29	35	75	4	47	44	38
EXOC6B:-:chr2:72968598:72945232	EXOC6B	-	chr2	72968598	72945232	cm,ms,ns	14	0	24	12	68	5	61	48	78
SOBP:+:chr6:107824861:107827631	SOBP	+	chr6	107824861	107827631	cm,ms,ns	48	4	45	25	50	21	33	24	59
LRRFIP1:+:chr2:238647875:238668848	LRRFIP1	+	chr2	238647875	238668848	cm,ms,ns	14	0	31	13	63	17	66	55	50
TTN:-:chr2:179592098:179583891	TTN	-	chr2	179592098	179583891	cm,ms	18	1	27	30	47	13	85	27	61
EPB41L2:-:chr6:131277639:131276245	EPB41L2	-	chr6	131277639	131276245	cm,ms,ns	59	17	45	34	23	8	38	38	44
HADHB:+:chr2:26486248:26500028	HADHB	+	chr2	26486248	26500028	cm,ms,ns	18	0	36	26	79	0	36	61	49
TCEANC:+:chrX:13684436:13698717	TCEANC	+	chrX	13684436	13698717	cm,ms,ns	25	0	66	43	73	0	13	12	73
SMEK1:-:chr14:91952074:91947920	SMEK1	-	chr14	91952074	91947920	cm,ms,ns	25	0	35	35	57	0	29	44	79
ABHD2:+:chr15:89656956:89659752	ABHD2	+	chr15	89656956	89659752	cm,ms,ns	35	11	38	48	38	12	34	44	41
KAT6B:+:chr10:76598441:76603236	KAT6B	+	chr10	76598441	76603236	cm,ms,ns	16	7	38	8	86	6	71	44	24
ZMYM4:+:chr1:35824526:35827390	ZMYM4	+	chr1	35824526	35827390	cm,ms,ns	24	3	63	20	27	5	45	41	72
RYR2:+:chr1:237532834:237675091	RYR2	+	chr1	237532834	237675091	cm,ms,ns	18	0	27	31	89	0	37	60	38
APPL1:+:chr3:57276884:57301820	APPL1	+	chr3	57276884	57301820	cm,ms,ns	18	6	37	25	86	14	43	38	31
FOXP1:-:chr3:71102924:71090479	FOXP1	-	chr3	71102924	71090479	cm,ms,ns	29	5	27	91	50	5	26	35	30
NLK:+:chr17:26449629:26499644	NLK	+	chr17	26449629	26499644	cm,ms,ns	19	0	32	30	37	5	74	45	55
ASXL1:+:chr20:30954187:30956926	ASXL1	+	chr20	30954187	30956926	cm,ms,ns	31	10	41	0	42	8	42	35	88
FKBP8:-:chr19:18650530:18650181	FKBP8	-	chr19	18650530	18650181	cm,ms,ns	32	5	35	39	32	16	14	13	110
SPECC1:+:chr17:20107646:20109225	SPECC1	+	chr17	20107646	20109225	cm,ms,ns	24	11	31	52	93	3	23	26	33
CAMSAP1:-:chr9:138774924:138773479	CAMSAP1	-	chr9	138774924	138773479	cm,ms,ns	31	0	41	59	49	0	33	30	53
RYR2:+:chr1:237550581:237608822	RYR2	+	chr1	237550581	237608822	cm,ms,ns	0	3	27	62	68	6	31	75	22
ARID2:+:chr12:46230372:46233279	ARID2	+	chr12	46230372	46233279	cm,ms,ns	34	0	42	51	45	11	41	34	34
RLF:+:chr1:40654727:40668286	RLF	+	chr1	40654727	40668286	cm,ms,ns	35	7	30	38	42	0	21	71	47
EXOC6B:-:chr2:72707879:72692289	EXOC6B	-	chr2	72707879	72692289	cm,ms,ns	21	0	15	19	46	0	77	44	69
PSMB1:-:chr6:170858201:170846322	PSMB1	-	chr6	170858201	170846322	cm,ms,ns	16	0	35	51	72	7	28	28	53
PPP6R2:+:chr22:50810449:50832564	PPP6R2	+	chr22	50810449	50832564	cm,ms,ns	20	5	41	36	42	0	66	30	50
CCDC91:+:chr12:28458582:28460682	CCDC91	+	chr12	28458582	28460682	cm,ms,ns	27	5	18	26	58	9	33	42	71
ZNF124:-:chr1:247323115:247318868	ZNF124	-	chr1	247323115	247318868	ms	19	0	19	40	59	4	31	55	62
ARHGAP10:+:chr4:148867768:148887990	ARHGAP10	+	chr4	148867768	148887990	cm,ms,ns	19	0	12	53	71	5	33	38	57
KDM1A:+:chr1:23356962:23377013	KDM1A	+	chr1	23356962	23377013	cm,ms,ns	22	5	50	27	50	4	27	64	38
HERC4:-:chr10:69773943:69714352	HERC4	-	chr10	69773943	69714352	cm,ms,ns	15	0	26	36	40	14	50	37	68
SP100:+:chr2:231307652:231314970	SP100	+	chr2	231307652	231314970	cm,ms,ns	64	0	31	34	35	7	44	25	45
VRK2:+:chr2:58311224:58316858	VRK2	+	chr2	58311224	58316858	cm,ms,ns	41	8	21	19	92	0	33	18	53
OXCT1:-:chr5:41807540:41794105	OXCT1	-	chr5	41807540	41794105	cm,ms,ns	20	0	30	58	61	16	28	22	49
ASAP1:-:chr8:131374017:131370263	ASAP1	-	chr8	131374017	131370263	cm,ms,ns	41	7	21	39	49	0	44	40	42
CBFA2T2:+:chr20:32207323:32211102	CBFA2T2	+	chr20	32207323	32211102	cm,ms,ns	27	0	40	40	96	0	0	33	46
CD36:+:chr7:80275404:80303463	CD36	+	chr7	80275404	80303463	cm,ms,ns	32	9	23	29	54	7	56	12	59
MLIP:+:chr6:54034326:54095715	MLIP	+	chr6	54034326	54095715	cm,ms,ns	36	8	42	51	47	6	31	21	39
SAMD4A:+:chr14:55168780:55169298	SAMD4A	+	chr14	55168780	55169298	cm,ms,ns	29	0	18	44	69	10	23	45	43
AFF1:+:chr4:87967318:87968746	AFF1	+	chr4	87967318	87968746	cm,ms,ns	47	5	34	48	47	5	54	10	30
ELK4:-:chr1:205593019:205585606	ELK4	-	chr1	205593019	205585606	ms	10	0	20	75	60	0	25	30	60
NEB:-:chr2:152551143:152544140	NEB	-	chr2	152551143	152544140	cm	47	0	34	134	0	23	7	5	29
ALS2CR11:-:chr2:202440049:202410266	ALS2CR11	-	chr2	202440049	202410266	cm,ms,ns	20	0	36	13	67	7	35	25	75
EVI5:-:chr1:93101893:93029199	EVI5	-	chr1	93101893	93029199	cm,ms,ns	23	0	30	56	57	7	35	22	48
LIMCH1:+:chr4:41663437:41673611	LIMCH1	+	chr4	41663437	41673611	cm,ms,ns	22	0	36	33	84	4	31	38	30
EPB41L5:+:chr2:120885264:120932576	EPB41L5	+	chr2	120885264	120932576	ms	33	10	23	23	56	0	7	54	72
SORBS1:-:chr10:97170534:97141442	SORBS1	-	chr10	97170534	97141442	cm,ms,ns	28	0	23	25	50	0	41	27	84
GUSBP2:-:chr6:26856976:26853138	GUSBP2	-	chr6	26856976	26853138	cm	35	10	21	70	40	5	40	18	39
BTBD10:-:chr11:13466728:13435077	BTBD10	-	chr11	13466728	13435077	cm,ms,ns	28	6	15	75	35	14	24	42	38
NDUFA10:-:chr2:240946787:240929491	NDUFA10	-	chr2	240946787	240929491	cm,ms,ns	25	0	20	26	80	0	12	66	48
MAN1A2:+:chr1:117944808:117984947	MAN1A2	+	chr1	117944808	117984947	cm,ms,ns	22	0	56	50	43	11	29	0	66
RAD23B:+:chr9:110062422:110074018	RAD23B	+	chr9	110062422	110074018	cm,ms,ns	21	6	44	7	43	3	35	53	64
TTN:-:chr2:179669382:179602809	TTN	-	chr2	179669382	179602809	cm,ms	54	8	31	27	64	0	32	40	20
NSD1:+:chr5:176618885:176639196	NSD1	+	chr5	176618885	176639196	cm,ms,ns	28	6	38	51	40	8	22	38	44
PLCE1:+:chr10:95790440:95792009	PLCE1	+	chr10	95790440	95792009	cm,ms,ns	9	3	14	29	33	6	61	68	52
GUCY1A3:+:chr4:156617908:156643344	GUCY1A3	+	chr4	156617908	156643344	cm,ms,ns	4	4	33	14	44	0	25	69	82
NUDC:+:chr1:27269151:27269556	NUDC	+	chr1	27269151	27269556	cm,ms,ns	36	4	46	26	61	6	19	30	46
SLC25A16:-:chr10:70266475:70246901	SLC25A16	-	chr10	70266475	70246901	cm,ms,ns	16	0	31	47	53	8	52	47	20
AKAP13:+:chr15:86225389:86236682	AKAP13	+	chr15	86225389	86236682	cm,ms,ns	17	3	25	15	60	0	38	80	36
TTN:-:chr2:179584991:179542852	TTN	-	chr2	179584991	179542852	cm,ms	56	11	17	0	68	0	45	43	34
SLC38A1:-:chr12:46637097:46633462	SLC38A1	-	chr12	46637097	46633462	cm,ms,ns	19	0	67	26	41	0	33	27	61
TNIK:-:chr3:170912424:170906491	TNIK	-	chr3	170912424	170906491	cm,ms,ns	18	12	23	38	40	8	35	62	37
PROX1:+:chr1:214169812:214185058	PROX1	+	chr1	214169812	214185058	cm,ms,ns	15	0	7	74	40	6	56	43	32
SLC8A1:-:chr2:40405633:40366541	SLC8A1	-	chr2	40405633	40366541	ms	20	5	29	42	55	0	38	35	49
ZNF720:+:chr16:31733947:31734674	ZNF720	+	chr16	31733947	31734674	cm,ms	9	4	62	25	53	4	58	7	51
ELF2:-:chr4:140060651:140046318	ELF2	-	chr4	140060651	140046318	cm,ms,ns	12	9	45	39	43	6	32	26	59
ZNF148:-:chr3:125050082:125032152	ZNF148	-	chr3	125050082	125032152	cm,ms,ns	28	4	13	60	58	4	21	49	34
TECRL:-:chr4:65180481:65165692	TECRL	-	chr4	65180481	65165692	cm,ms,ns	10	0	13	40	40	7	58	45	57
YY1AP1:-:chr1:155649303:155644801	YY1AP1	-	chr1	155649303	155644801	cm,ms	31	6	21	22	73	2	27	34	54
SFMBT2:-:chr10:7327916:7285520	SFMBT2	-	chr10	7327916	7285520	cm,ms,ns	18	5	41	55	19	4	39	27	61
AKAP13:+:chr15:86198648:86213061	AKAP13	+	chr15	86198648	86213061	ms,ns	18	0	32	20	90	0	35	36	38
PKN2:+:chr1:89206671:89251896	PKN2	+	chr1	89206671	89251896	cm,ms,ns	41	0	37	15	39	3	54	58	21
PLEKHM3:-:chr2:208842310:208841375	PLEKHM3	-	chr2	208842310	208841375	cm,ms,ns	6	10	18	46	59	0	54	42	33
CDC14B:-:chr9:99327765:99284788	CDC14B	-	chr9	99327765	99284788	cm,ms,ns	13	0	29	37	109	0	18	25	37
ZCCHC11:-:chr1:52975384:52959283	ZCCHC11	-	chr1	52975384	52959283	cm,ms,ns	18	12	19	17	56	9	24	74	38
VWA8:-:chr13:42393522:42385361	VWA8	-	chr13	42393522	42385361	cm,ms,ns	0	5	40	21	26	13	18	73	71
MTUS1:-:chr8:17581342:17570723	MTUS1	-	chr8	17581342	17570723	cm,ms,ns	27	4	23	46	26	0	51	31	59
RALBP1:+:chr18:9524592:9525849	RALBP1	+	chr18	9524592	9525849	cm,ms,ns	17	5	38	52	43	0	31	24	55
GAPVD1:+:chr9:128099297:128099870	GAPVD1	+	chr9	128099297	128099870	cm,ms,ns	24	5	47	30	33	0	61	31	33
GLS:+:chr2:191765290:191789319	GLS	+	chr2	191765290	191789319	cm,ms,ns	24	0	44	47	28	0	47	40	34
SLC25A26:+:chr3:66286968:66313803	SLC25A26	+	chr3	66286968	66313803	cm,ms	12	0	14	41	12	5	84	25	70
KLHL24:+:chr3:183361268:183382827	KLHL24	+	chr3	183361268	183382827	cm,ms,ns	16	0	28	46	38	4	55	30	45
TTBK2:-:chr15:43132631:43120126	TTBK2	-	chr15	43132631	43120126	cm,ms,ns	29	0	42	37	51	5	25	35	38
GREB1L:+:chr18:18945988:18983955	GREB1L	+	chr18	18945988	18983955	cm,ms,ns	17	10	23	53	26	5	42	57	28
KIFAP3:-:chr1:170001116:169947226	KIFAP3	-	chr1	170001116	169947226	ms	37	0	36	33	34	8	43	14	56
SORBS1:-:chr10:97170534:97154758	SORBS1	-	chr10	97170534	97154758	cm,ms,ns	21	5	38	30	0	10	41	48	68
EVI5:-:chr1:93101893:93070864	EVI5	-	chr1	93101893	93070864	cm,ms,ns	17	0	29	47	49	0	50	19	50
POLI:+:chr18:51804073:51813781	POLI	+	chr18	51804073	51813781	cm,ms,ns	27	0	55	22	68	0	39	25	25
UGP2:+:chr2:64083440:64085070	UGP2	+	chr2	64083440	64085070	cm,ms,ns	8	3	23	32	24	8	65	43	54
HTT:+:chr4:3088666:3109150	HTT	+	chr4	3088666	3109150	cm,ms,ns	20	6	27	52	45	5	28	27	49
GPBP1L1:-:chr1:46108171:46105882	GPBP1L1	-	chr1	46108171	46105882	cm,ms,ns	26	6	33	36	53	0	34	22	47
BMS1P20:+:chr22:22657589:22664766	BMS1P20	+	chr22	22657589	22664766	cm	17	4	35	21	78	5	29	33	35
UTRN:+:chr6:144808684:144814592	UTRN	+	chr6	144808684	144814592	cm,ms,ns	25	0	40	35	20	0	24	50	62
ARHGEF12:+:chr11:120276827:120280159	ARHGEF12	+	chr11	120276827	120280159	ms,ns	32	0	20	18	40	12	32	50	51
PICALM:-:chr11:85714494:85707869	PICALM	-	chr11	85714494	85707869	cm,ms,ns	28	0	38	22	40	6	50	25	46
ARHGAP12:-:chr10:32199491:32197100	ARHGAP12	-	chr10	32199491	32197100	cm,ms,ns	16	8	17	33	46	0	44	40	51
ZFX:+:chrX:24190832:24197887	ZFX	+	chrX	24190832	24197887	cm,ms,ns	26	3	40	37	46	10	37	0	55
VAMP3:+:chr1:7837220:7838229	VAMP3	+	chr1	7837220	7838229	cm,ms,ns	27	9	37	47	53	4	47	16	13
MARCH6:+:chr5:10415600:10417516	MARCH6	+	chr5	10415600	10417516	cm,ms,ns	25	0	34	44	55	4	15	37	39
USP25:+:chr21:17135210:17138460	USP25	+	chr21	17135210	17138460	cm,ms,ns	37	0	65	0	45	9	19	30	48
POMT1:+:chr9:134381501:134381840	POMT1	+	chr9	134381501	134381840	cm,ms,ns	20	0	31	41	38	0	50	33	40
UBAP2:-:chr9:33973235:33960824	UBAP2	-	chr9	33973235	33960824	cm,ms,ns	39	0	40	13	39	0	15	34	73
FHOD3:+:chr18:34261399:34273386	FHOD3	+	chr18	34261399	34273386	cm,ms,ns	36	6	26	40	26	0	49	25	43
KLHL7:+:chr7:23180388:23191828	KLHL7	+	chr7	23180388	23191828	cm,ms,ns	32	4	0	14	73	0	28	44	56
CNN1:+:chr19:11660138:11660284	CNN1	+	chr19	11660138	11660284	cm	131	0	24	4	15	7	25	26	19
DOCK1:+:chr10:128768966:128798571	DOCK1	+	chr10	128768966	128798571	cm,ms,ns	26	3	44	26	24	0	36	62	29
MGA:+:chr15:41961026:41962156	MGA	+	chr15	41961026	41962156	cm,ms,ns	34	7	27	37	29	0	36	51	29
TTN:-:chr2:179547630:179538360	TTN	-	chr2	179547630	179538360	cm,ms	25	3	27	30	29	11	54	30	40
AMD1:+:chr6:111208708:111211559	AMD1	+	chr6	111208708	111211559	cm,ms,ns	14	1	45	26	75	5	16	36	30
PPA2:-:chr4:106377902:106345353	PPA2	-	chr4	106377902	106345353	cm,ms,ns	25	0	0	60	56	5	51	22	28
CSNK2A1:-:chr20:490982:490812	CSNK2A1	-	chr20	490982	490812	cm	15	4	30	40	50	4	40	30	34
LAMA2:+:chr6:129687364:129725104	LAMA2	+	chr6	129687364	129725104	cm,ms,ns	14	0	9	52	28	0	44	44	54
NFIB:-:chr9:14179779:14146688	NFIB	-	chr9	14179779	14146688	cm,ms,ns	25	0	20	50	45	5	39	24	36
RBM33:+:chr7:155457869:155473602	RBM33	+	chr7	155457869	155473602	cm,ms,ns	52	4	34	17	55	0	28	25	29
HECTD1:-:chr14:31602881:31596991	HECTD1	-	chr14	31602881	31596991	cm,ms,ns	20	4	23	25	64	0	10	29	67
ARHGAP26:+:chr5:142434004:142437312	ARHGAP26	+	chr5	142434004	142437312	cm,ms,ns	30	0	45	39	37	0	26	15	50
FAM157C:+:chr16:90229005:90230366	FAM157C	+	chr16	90229005	90230366	cm	29	5	5	55	34	9	45	27	33
N4BP2L2:-:chr13:33101669:33054727	N4BP2L2	-	chr13	33101669	33054727	ms,ns	15	0	26	28	14	8	51	42	57
ZC3H6:+:chr2:113057426:113082774	ZC3H6	+	chr2	113057426	113082774	cm,ms,ns	17	6	48	15	31	0	33	43	48
FANCL:-:chr2:58459247:58425729	FANCL	-	chr2	58459247	58425729	cm,ms,ns	28	12	17	77	46	4	16	13	27
SENP6:+:chr6:76368978:76388643	SENP6	+	chr6	76368978	76388643	cm,ms,ns	11	0	23	31	48	0	37	20	70
DPY19L1P1:-:chr7:32718742:32660016	DPY19L1P1	-	chr7	32718742	32660016	cm	11	4	31	31	65	6	17	47	28
PTPRM:+:chr18:8113484:8143777	PTPRM	+	chr18	8113484	8143777	ms,ns	16	6	32	40	45	3	38	29	30
METTL3:-:chr14:21972024:21971316	METTL3	-	chr14	21972024	21971316	cm,ms,ns	30	9	34	49	35	0	27	13	42
PPP4R1:-:chr18:9595151:9583115	PPP4R1	-	chr18	9595151	9583115	cm,ms,ns	30	12	18	45	45	3	15	43	26
EXOSC1:-:chr10:99197507:99196174	EXOSC1	-	chr10	99197507	99196174	ms	25	9	36	18	24	0	42	14	69
N4BP2L2:-:chr13:33111164:33109906	N4BP2L2	-	chr13	33111164	33109906	cm,ms,ns	51	11	27	16	33	0	19	20	60
ACPL2:+:chr3:140978965:141006295	ACPL2	+	chr3	140978965	141006295	cm,ms,ns	25	0	42	41	12	0	32	29	56
SATB1:-:chr3:18462483:18419662	SATB1	-	chr3	18462483	18419662	cm,ms,ns	10	0	21	43	17	6	41	50	48
RAPGEF2:+:chr4:160159961:160162520	RAPGEF2	+	chr4	160159961	160162520	cm,ms,ns	37	7	80	30	17	7	30	0	28
ASAP1:-:chr8:131181313:131164982	ASAP1	-	chr8	131181313	131164982	cm,ms,ns	21	0	12	29	30	6	59	18	60
STRN3:-:chr14:31425448:31404369	STRN3	-	chr14	31425448	31404369	cm,ms,ns	32	0	16	39	35	6	31	39	37
CAPRIN1:+:chr11:34093273:34098189	CAPRIN1	+	chr11	34093273	34098189	cm,ms,ns	41	10	28	32	42	5	11	19	46
ERBB2IP:+:chr5:65284463:65310553	ERBB2IP	+	chr5	65284463	65310553	cm,ms,ns	15	4	30	24	57	0	29	44	31
IBTK:-:chr6:82924546:82923944	IBTK	-	chr6	82924546	82923944	cm,ms,ns	27	6	14	20	56	0	50	21	40
AGTPBP1:-:chr9:88248289:88211277	AGTPBP1	-	chr9	88248289	88211277	cm,ms,ns	5	11	24	27	38	5	54	28	41
STRN:-:chr2:37121176:37105034	STRN	-	chr2	37121176	37105034	cm,ms,ns	14	0	6	14	45	9	49	38	56
SAFB2:-:chr19:5604947:5604594	SAFB2	-	chr19	5604947	5604594	cm,ms,ns	35	4	34	28	25	10	29	43	22
COL1A1:-:chr17:48269247:48264845	COL1A1	-	chr17	48269247	48264845	cm	11	0	7	32	48	10	53	44	25
DENND5B:-:chr12:31648853:31604874	DENND5B	-	chr12	31648853	31604874	cm,ms,ns	14	0	19	23	20	4	37	75	37
ILKAP:-:chr2:239093928:239090706	ILKAP	-	chr2	239093928	239090706	cm,ms,ns	33	3	39	36	63	0	16	18	21
RYR2:+:chr1:237538017:237540735	RYR2	+	chr1	237538017	237540735	cm,ms,ns	35	9	24	15	48	0	18	28	52
HECW2:-:chr2:197172809:197135917	HECW2	-	chr2	197172809	197135917	cm,ms,ns	13	0	16	10	52	0	64	39	35
INPP4B:-:chr4:143383879:143324091	INPP4B	-	chr4	143383879	143324091	cm,ms,ns	16	0	36	38	24	15	52	0	48
UBE2Q2P1:-:chr15:85098301:85081763	UBE2Q2P1	-	chr15	85098301	85081763	cm,ns	21	1	28	29	23	5	45	34	43
ZEB1:+:chr10:31661947:31750166	ZEB1	+	chr10	31661947	31750166	ms,ns	22	4	23	16	44	2	36	35	45
FCHSD2:-:chr11:72700142:72695133	FCHSD2	-	chr11	72700142	72695133	cm,ms,ns	19	0	34	26	40	3	30	25	50
STK39:-:chr2:168986268:168920010	STK39	-	chr2	168986268	168920010	cm,ms,ns	12	0	42	0	73	9	30	25	36
SENP6:+:chr6:76344423:76388643	SENP6	+	chr6	76344423	76388643	cm,ms,ns	16	0	48	31	43	0	31	24	34
PNN:+:chr14:39648295:39648666	PNN	+	chr14	39648295	39648666	cm,ms,ns	22	5	33	13	36	0	20	34	63
SLCO5A1:-:chr8:70674110:70650275	SLCO5A1	-	chr8	70674110	70650275	cm,ms,ns	15	12	54	40	44	0	37	0	22
MLYCD:+:chr16:83940592:83945972	MLYCD	+	chr16	83940592	83945972	cm,ms,ns	17	5	36	22	64	0	30	32	17
BTBD10:-:chr11:13443385:13435077	BTBD10	-	chr11	13443385	13435077	cm,ms,ns	23	0	35	40	16	0	17	33	59
ALPK2:-:chr18:56248871:56246046	ALPK2	-	chr18	56248871	56246046	ms	28	6	31	13	19	6	3	62	54
ASH1L:-:chr1:155408859:155408118	ASH1L	-	chr1	155408859	155408118	cm,ms,ns	28	7	17	31	54	0	19	30	36
ZCCHC4:+:chr4:25351114:25366127	ZCCHC4	+	chr4	25351114	25366127	cm,ms,ns	21	4	34	22	49	0	39	36	17
BARD1:-:chr2:215646233:215632206	BARD1	-	chr2	215646233	215632206	cm,ms,ns	12	0	17	12	45	0	32	59	45
MTX2:+:chr2:177161588:177202305	MTX2	+	chr2	177161588	177202305	ms	22	0	36	23	49	0	46	26	20
CHD7:+:chr8:61653818:61655656	CHD7	+	chr8	61653818	61655656	cm,ms,ns	3	0	16	32	30	7	20	91	22
DPY19L2:-:chr12:63994166:63987867	DPY19L2	-	chr12	63994166	63987867	cm	44	3	12	25	56	0	30	38	13
TTN:-:chr2:179554623:179538360	TTN	-	chr2	179554623	179538360	cm,ms	22	2	31	20	26	5	34	38	42
FPGT-TNNI3K:+:chr1:74715143:74737392	FPGT-TNNI3K	+	chr1	74715143	74737392	cm,ms,ns	24	0	28	35	28	0	22	40	42
VRK1:+:chr14:97299804:97327072	VRK1	+	chr14	97299804	97327072	cm,ms,ns	33	0	17	41	29	0	30	16	53
ERBB2IP:+:chr5:65284463:65290692	ERBB2IP	+	chr5	65284463	65290692	cm,ms,ns	19	0	27	17	37	5	24	41	48
PSMB1:-:chr6:170858201:170852689	PSMB1	-	chr6	170858201	170852689	cm,ms,ns	24	10	27	22	44	0	28	19	44
EMC2:+:chr8:109462052:109468159	EMC2	+	chr8	109462052	109468159	cm,ms,ns	14	0	26	35	67	0	20	21	35
RBM39:-:chr20:34313077:34300941	RBM39	-	chr20	34313077	34300941	cm,ms	31	0	25	18	57	0	32	33	22
FARSA:-:chr19:13039661:13039156	FARSA	-	chr19	13039661	13039156	cm,ms,ns	31	6	38	17	36	0	21	23	45
RYR2:+:chr1:237550581:237675091	RYR2	+	chr1	237550581	237675091	cm,ms,ns	11	0	0	27	55	0	50	48	26
NBAS:-:chr2:15618413:15601325	NBAS	-	chr2	15618413	15601325	cm,ms,ns	16	0	21	36	19	8	30	23	63
HNRNPM:+:chr19:8520289:8528570	HNRNPM	+	chr19	8520289	8528570	cm,ms,ns	22	4	44	11	25	0	20	18	72
RREB1:+:chr6:7176888:7189555	RREB1	+	chr6	7176888	7189555	cm,ms,ns	0	0	24	38	31	0	30	62	31
ARHGAP5:+:chr14:32559708:32615546	ARHGAP5	+	chr14	32559708	32615546	cm,ms,ns	17	0	19	19	27	0	54	51	29
RANBP9:-:chr6:13644961:13632602	RANBP9	-	chr6	13644961	13632602	cm,ms,ns	31	4	44	9	12	5	26	24	60
RP11-67A1.2:+:chr16:68155890:68160513	RP11-67A1.2	+	chr16	68155890	68160513	cm,ms,ns	27	5	23	23	63	5	18	18	33
MORC3:+:chr21:37711077:37717005	MORC3	+	chr21	37711077	37717005	ms	21	8	37	31	31	0	39	28	20
ORC5:-:chr7:103805730:103777228	ORC5	-	chr7	103805730	103777228	cm,ms,ns	12	3	63	19	40	3	31	17	26
MCU:+:chr10:74468041:74475660	MCU	+	chr10	74468041	74475660	cm,ms,ns	22	12	19	14	48	0	51	30	18
UTRN:+:chr6:145103058:145124283	UTRN	+	chr6	145103058	145124283	cm,ms,ns	26	3	30	37	21	0	52	14	30
CPEB3:-:chr10:93940776:93902786	CPEB3	-	chr10	93940776	93902786	cm,ms,ns	7	4	16	14	52	0	22	33	64
LMTK2:+:chr7:97820040:97823884	LMTK2	+	chr7	97820040	97823884	cm,ms,ns	20	0	19	22	61	0	31	14	45
TRPM7:-:chr15:50955243:50923614	TRPM7	-	chr15	50955243	50923614	cm,ms,ns	24	0	33	28	32	0	47	36	12
MAN1A2:+:chr1:117944808:117948267	MAN1A2	+	chr1	117944808	117948267	cm,ms,ns	28	0	54	24	25	7	10	25	38
RP11-127H5.1:+:chr8:106431372:106573709	RP11-127H5.1	+	chr8	106431372	106573709	cm,ms,ns	30	0	28	21	17	9	34	22	50
NEBL:-:chr10:21129778:21129668	NEBL	-	chr10	21129778	21129668	cm	27	13	17	21	27	13	17	26	50
EFCAB13:+:chr17:45479498:45492285	EFCAB13	+	chr17	45479498	45492285	cm,ms,ns	21	0	76	35	26	0	0	13	39
FGD4:+:chr12:32760891:32764217	FGD4	+	chr12	32760891	32764217	cm,ms,ns	25	5	17	40	18	7	29	43	24
RILPL1:-:chr12:123984083:123983091	RILPL1	-	chr12	123984083	123983091	cm,ms,ns	10	5	29	16	38	10	35	49	16
PAPD4:+:chr5:78936674:78964851	PAPD4	+	chr5	78936674	78964851	cm,ms,ns	25	0	20	39	23	12	20	33	36
VPS8:+:chr3:184566859:184742177	VPS8	+	chr3	184566859	184742177	cm,ms,ns	16	0	17	31	28	5	18	50	43
APPL1:+:chr3:57276884:57282379	APPL1	+	chr3	57276884	57282379	cm,ms,ns	10	4	34	17	46	0	23	44	30
KIAA0368:-:chr9:114154104:114148657	KIAA0368	-	chr9	114154104	114148657	cm,ms,ns	17	6	40	24	23	0	25	28	45
FAM126A:-:chr7:23030758:23015829	FAM126A	-	chr7	23030758	23015829	cm,ms,ns	8	0	23	25	61	0	23	35	33
GALK2:+:chr15:49528048:49531564	GALK2	+	chr15	49528048	49531564	cm,ms,ns	28	0	4	51	44	0	24	28	29
ZBTB46:-:chr20:62422143:62407031	ZBTB46	-	chr20	62422143	62407031	cm,ms,ns	33	0	32	30	15	0	35	29	34
EPSTI1:-:chr13:43544806:43528084	EPSTI1	-	chr13	43544806	43528084	cm,ms,ns	9	15	27	28	56	0	17	0	56
SCYL2:+:chr12:100676721:100691953	SCYL2	+	chr12	100676721	100691953	cm,ns	14	3	30	36	42	5	13	22	43
CLNS1A:-:chr11:77336863:77330651	CLNS1A	-	chr11	77336863	77330651	cm,ms,ns	25	6	14	26	54	5	24	11	42
SIRT5:+:chr6:13579683:13584457	SIRT5	+	chr6	13579683	13584457	cm,ms,ns	29	0	35	26	33	4	37	15	27
HERC1:-:chr15:64008672:63988323	HERC1	-	chr15	64008672	63988323	cm,ms,ns	9	6	18	18	23	0	46	35	51
TIMMDC1:+:chr3:119219542:119236162	TIMMDC1	+	chr3	119219542	119236162	cm,ms,ns	20	0	15	38	31	0	29	24	49
TMEM65:-:chr8:125343033:125332327	TMEM65	-	chr8	125343033	125332327	cm,ms,ns	33	0	24	18	22	0	13	42	54
CCDC91:+:chr12:28458582:28544344	CCDC91	+	chr12	28458582	28544344	cm,ms,ns	24	0	17	26	67	7	39	0	26
ATRNL1:+:chr10:116879949:116931050	ATRNL1	+	chr10	116879949	116931050	cm,ms	20	0	9	17	0	11	31	79	38
CTAGE5:+:chr14:39746138:39748741	CTAGE5	+	chr14	39746138	39748741	cm,ms,ns	38	5	35	27	30	0	17	26	27
FAM208B:+:chr10:5741488:5756170	FAM208B	+	chr10	5741488	5756170	ms	14	5	16	20	31	0	32	25	62
MIER1:+:chr1:67423742:67428843	MIER1	+	chr1	67423742	67428843	cm,ms,ns	0	0	28	22	52	0	16	29	58
RBM39:-:chr20:34320057:34317234	RBM39	-	chr20	34320057	34317234	cm,ms,ns	36	0	26	13	41	0	25	31	33
RYR2:+:chr1:237617691:237632487	RYR2	+	chr1	237617691	237632487	cm,ms,ns	25	0	39	20	33	0	30	26	32
VN1R1:-:chr19:57967550:57967021	VN1R1	-	chr19	57967550	57967021	cm,ms,ns	28	0	0	22	53	0	13	43	46
AGTPBP1:-:chr9:88261333:88190230	AGTPBP1	-	chr9	88261333	88190230	cm,ms,ns	39	3	30	32	0	0	48	38	15
SPATA7:+:chr14:88883055:88904247	SPATA7	+	chr14	88883055	88904247	cm,ms,ns	50	5	40	20	14	5	0	10	61
BMS1P10:-:chr9:67334983:67327775	BMS1P10	-	chr9	67334983	67327775	cm	16	2	27	15	71	5	19	26	24
TMCC1:-:chr3:129599402:129599152	TMCC1	-	chr3	129599402	129599152	cm,ns	16	2	18	15	30	10	54	21	39
AGTPBP1:-:chr9:88211364:88190230	AGTPBP1	-	chr9	88211364	88190230	cm,ms,ns	22	3	17	48	37	0	32	27	17
TIMMDC1:+:chr3:119219542:119232566	TIMMDC1	+	chr3	119219542	119232566	cm,ms,ns	16	3	25	46	27	0	21	28	37
LMO7:+:chr13:76391297:76410593	LMO7	+	chr13	76391297	76410593	cm,ms,ns	9	0	37	21	36	0	21	41	38
HNRNPC:-:chr14:21702388:21698478	HNRNPC	-	chr14	21702388	21698478	cm	23	4	21	31	19	2	36	41	26
NOL12:+:chr22:38084857:38150991	NOL12	+	chr22	38084857	38150991	cm	33	3	25	10	57	2	26	6	41
DENND1B:-:chr1:197627499:197611841	DENND1B	-	chr1	197627499	197611841	cm,ms,ns	25	5	32	20	36	3	21	26	34
HIPK2:-:chr7:139416814:139415731	HIPK2	-	chr7	139416814	139415731	cm,ms,ns	19	4	6	21	35	5	32	41	39
HP1BP3:-:chr1:21100103:21083659	HP1BP3	-	chr1	21100103	21083659	cm,ms,ns	18	5	25	25	30	3	14	40	42
LRRC39:-:chr1:100638926:100617941	LRRC39	-	chr1	100638926	100617941	cm,ms,ns	27	8	21	18	22	0	22	41	43
GOLPH3:-:chr5:32143986:32135678	GOLPH3	-	chr5	32143986	32135678	cm,ms,ns	10	13	44	18	32	9	61	0	15
DNM1P46:-:chr15:100340459:100340134	DNM1P46	-	chr15	100340459	100340134	cm	28	6	34	27	29	3	39	13	23
FSD2:-:chr15:83451777:83447518	FSD2	-	chr15	83451777	83447518	cm,ms,ns	41	3	40	6	56	4	4	0	47
PDLIM5:+:chr4:95529210:95539342	PDLIM5	+	chr4	95529210	95539342	cm,ms,ns	12	9	32	21	47	6	28	19	25
MAP3K1:+:chr5:56160561:56161804	MAP3K1	+	chr5	56160561	56161804	cm,ms,ns	40	0	26	19	58	0	16	5	35
EEFSEC:+:chr3:127980971:127983624	EEFSEC	+	chr3	127980971	127983624	cm,ms,ns	11	0	37	9	45	8	28	27	33
CAPZA1:+:chr1:113196220:113202401	CAPZA1	+	chr1	113196220	113202401	cm,ms,ns	45	8	54	21	20	0	12	0	38
NBAS:-:chr2:15651474:15629018	NBAS	-	chr2	15651474	15629018	cm,ms,ns	24	5	34	21	20	0	24	34	35
ANKIB1:+:chr7:91924203:91948826	ANKIB1	+	chr7	91924203	91948826	cm,ms,ns	21	0	19	20	32	10	37	17	40
PITPNB:-:chr22:28310335:28290543	PITPNB	-	chr22	28310335	28290543	cm,ms,ns	10	0	26	38	23	7	14	15	63
B3GALTL:+:chr13:31789188:31803431	B3GALTL	+	chr13	31789188	31803431	cm,ms,ns	21	5	18	19	29	0	44	27	33
HDAC9:+:chr7:18624904:18633652	HDAC9	+	chr7	18624904	18633652	cm,ms,ns	15	0	28	11	28	0	38	38	38
SLC25A24:-:chr1:108703915:108690901	SLC25A24	-	chr1	108703915	108690901	cm,ms,ns	22	0	30	34	27	0	16	18	49
RAB6A:-:chr11:73429763:73418465	RAB6A	-	chr11	73429763	73418465	cm,ms,ns	18	0	25	18	55	0	7	17	56
STX6:-:chr1:180962561:180953813	STX6	-	chr1	180962561	180953813	cm,ms,ns	18	0	16	18	47	7	36	31	22
PIK3R3:-:chr1:46546422:46521467	PIK3R3	-	chr1	46546422	46521467	cm,ms,ns	0	0	35	40	20	0	22	13	64
GON4L:-:chr1:155823597:155823067	GON4L	-	chr1	155823597	155823067	cm,ms,ns	6	0	16	23	48	0	31	51	19
FAM192A:-:chr16:57207781:57197913	FAM192A	-	chr16	57207781	57197913	cm,ms,ns	17	7	23	19	10	0	17	55	45
SNRK:+:chr3:43341246:43345284	SNRK	+	chr3	43341246	43345284	cm,ms,ns	25	0	29	29	53	8	33	16	0
ANKRD17:-:chr4:73958017:73950966	ANKRD17	-	chr4	73958017	73950966	cm,ms,ns	30	0	45	32	31	0	15	10	29
ORC4:-:chr2:148739650:148730308	ORC4	-	chr2	148739650	148730308	cm,ms,ns	17	0	25	26	30	0	39	33	22
CLUAP1:+:chr16:3586122:3586994	CLUAP1	+	chr16	3586122	3586994	ms	15	6	16	22	39	0	24	27	42
PICALM:-:chr11:85742653:85733410	PICALM	-	chr11	85742653	85733410	cm,ms,ns	9	0	0	40	61	0	17	39	25
NEMF:-:chr14:50298079:50292585	NEMF	-	chr14	50298079	50292585	cm,ms,ns	33	0	29	17	16	3	19	15	58
HOOK3:+:chr8:42761316:42798588	HOOK3	+	chr8	42761316	42798588	cm,ms,ns	16	0	43	21	30	8	17	43	12
SLC20A2:-:chr8:42323435:42317414	SLC20A2	-	chr8	42323435	42317414	cm,ms,ns	0	0	24	20	78	0	11	19	38
TERF2:-:chr16:69406258:69404386	TERF2	-	chr16	69406258	69404386	cm,ms,ns	26	7	27	32	31	0	18	28	21
BBX:+:chr3:107429299:107435696	BBX	+	chr3	107429299	107435696	cm,ms,ns	40	0	23	18	15	0	26	44	24
ZNF273:+:chr7:64377959:64378670	ZNF273	+	chr7	64377959	64378670	cm	20	7	24	9	18	10	45	17	40
CRIM1:+:chr2:36623757:36669878	CRIM1	+	chr2	36623757	36669878	cm,ms,ns	15	0	18	19	14	3	24	31	65
ATAD1:-:chr10:89536184:89527430	ATAD1	-	chr10	89536184	89527430	cm,ms,ns	35	0	38	6	47	0	19	10	34
TECRL:-:chr4:65194274:65155428	TECRL	-	chr4	65194274	65155428	cm,ms,ns	9	0	26	21	14	6	15	40	57
OXCT1:-:chr5:41807540:41762213	OXCT1	-	chr5	41807540	41762213	cm,ms,ns	19	0	27	37	10	6	20	28	41
HIPK3:+:chr11:33307959:33350179	HIPK3	+	chr11	33307959	33350179	cm,ms,ns	8	0	15	18	32	0	25	48	42
SUCLG2:-:chr3:67559327:67546222	SUCLG2	-	chr3	67559327	67546222	cm	3	1	21	7	42	2	21	24	67
PRRG1:+:chrX:37245852:37285253	PRRG1	+	chrX	37245852	37285253	cm,ms	21	4	38	9	35	4	24	27	25
TOP1:+:chr20:39721112:39729993	TOP1	+	chr20	39721112	39729993	cm,ms,ns	15	10	16	23	19	4	45	16	39
FAM188A:-:chr10:15889942:15863655	FAM188A	-	chr10	15889942	15863655	cm,ms,ns	0	4	22	26	48	0	25	22	40
FAM73A:+:chr1:78267016:78280916	FAM73A	+	chr1	78267016	78280916	cm,ms,ns	14	5	23	32	0	0	20	57	36
AGTPBP1:-:chr9:88248289:88200378	AGTPBP1	-	chr9	88248289	88200378	cm,ms,ns	13	3	19	26	43	7	20	32	23
FAM178A:+:chr10:102683732:102685776	FAM178A	+	chr10	102683732	102685776	cm,ms,ns	19	0	25	15	50	5	20	20	32
TFDP2:-:chr3:141820683:141811903	TFDP2	-	chr3	141820683	141811903	cm,ms,ns	21	0	8	12	45	8	22	22	48
STAM:+:chr10:17746430:17747740	STAM	+	chr10	17746430	17747740	cm,ms	13	3	43	20	19	0	34	36	18
PICALM:-:chr11:85742653:85701293	PICALM	-	chr11	85742653	85701293	cm,ms,ns	21	6	18	24	24	4	21	37	30
PDHX:+:chr11:34978931:34999729	PDHX	+	chr11	34978931	34999729	cm,ms,ns	23	0	23	33	12	4	28	12	50
MKLN1:+:chr7:131060183:131084192	MKLN1	+	chr7	131060183	131084192	cm,ms,ns	19	0	26	17	25	4	25	3	66
LZIC:-:chr1:9994918:9991949	LZIC	-	chr1	9994918	9991949	cm,ms,ns	17	3	18	43	31	0	40	13	20
ADPGK:-:chr15:73067438:73052748	ADPGK	-	chr15	73067438	73052748	cm,ms,ns	12	0	12	22	49	0	34	8	48
C2CD5:-:chr12:22659753:22637631	C2CD5	-	chr12	22659753	22637631	cm,ms,ns	14	0	25	32	48	7	12	32	14
RBM39:-:chr20:34313077:34304662	RBM39	-	chr20	34313077	34304662	cm,ms,ns	24	0	18	40	0	4	23	33	42
SDHA:+:chr5:228300:233760	SDHA	+	chr5	228300	233760	cm,ms,ns	14	4	44	9	35	0	29	16	33
KAT6B:+:chr10:76602358:76603236	KAT6B	+	chr10	76602358	76603236	cm,ms,ns	26	3	28	12	22	0	33	0	60
SENP6:+:chr6:76412361:76412788	SENP6	+	chr6	76412361	76412788	cm,ms,ns	13	0	27	27	49	4	15	24	24
MLH3:-:chr14:75516421:75513079	MLH3	-	chr14	75516421	75513079	cm,ms,ns	17	3	23	23	41	0	13	32	31
NUP54:-:chr4:77065626:77055328	NUP54	-	chr4	77065626	77055328	ms,ns	19	4	9	34	35	0	29	35	18
CDK5RAP2:-:chr9:123220900:123215734	CDK5RAP2	-	chr9	123220900	123215734	cm,ms,ns	7	0	19	17	30	0	19	65	26
SUMF1:-:chr3:3830758:3819409	SUMF1	-	chr3	3830758	3819409	cm,ms,ns	34	0	27	17	14	0	27	16	48
USP53:+:chr4:120166492:120194863	USP53	+	chr4	120166492	120194863	cm,ms,ns	33	5	20	21	29	4	20	23	27
MLIP:+:chr6:54066903:54122159	MLIP	+	chr6	54066903	54122159	cm,ms,ns	10	0	18	30	47	5	29	20	23
UBXN2A:+:chr2:24181171:24207701	UBXN2A	+	chr2	24181171	24207701	cm,ms,ns	21	0	11	39	33	0	20	30	28
PROSC:+:chr8:37623044:37623873	PROSC	+	chr8	37623044	37623873	cm,ms,ns	33	5	18	26	40	4	11	26	18
UBAP2:-:chr9:34017187:33986758	UBAP2	-	chr9	34017187	33986758	cm,ms,ns	28	0	15	19	28	0	16	41	34
RICTOR:-:chr5:39021238:38991051	RICTOR	-	chr5	39021238	38991051	cm,ms,ns	22	0	11	24	39	0	18	26	40
LRP6:-:chr12:12397589:12397196	LRP6	-	chr12	12397589	12397196	cm,ms,ns	24	0	29	20	28	6	14	35	23
FAM126A:-:chr7:23023664:23015829	FAM126A	-	chr7	23023664	23015829	cm,ms,ns	15	5	12	17	25	0	20	17	68
GAS2:+:chr11:22696396:22777499	GAS2	+	chr11	22696396	22777499	cm,ms,ns	0	0	27	28	34	0	20	28	42
DPY19L2P1:-:chr7:35171981:35157360	DPY19L2P1	-	chr7	35171981	35157360	cm	9	1	13	25	19	3	37	34	38
LARP4:+:chr12:50821548:50835426	LARP4	+	chr12	50821548	50835426	cm	25	6	19	25	31	6	15	39	13
TRDN:-:chr6:123837351:123837286	TRDN	-	chr6	123837351	123837286	cm	26	3	34	9	27	4	8	37	31
CHD9:+:chr16:53189838:53191453	CHD9	+	chr16	53189838	53191453	cm,ms,ns	14	5	3	22	36	8	28	30	32
ARHGAP10:+:chr4:148860976:148887990	ARHGAP10	+	chr4	148860976	148887990	cm,ms,ns	13	4	43	22	22	0	19	21	34
GAS2:+:chr11:22696396:22707335	GAS2	+	chr11	22696396	22707335	cm,ms,ns	15	0	15	15	14	0	69	0	50
AKAP7:+:chr6:131466425:131490413	AKAP7	+	chr6	131466425	131490413	ms,ns	20	0	15	34	19	3	26	31	29
GALK2:+:chr15:49528048:49584734	GALK2	+	chr15	49528048	49584734	cm,ms,ns	10	0	4	51	16	4	42	20	30
SLC8A1:-:chr2:40657444:40655615	SLC8A1	-	chr2	40657444	40655615	ms	10	10	23	7	27	0	26	46	28
SLAIN2:+:chr4:48371866:48385801	SLAIN2	+	chr4	48371866	48385801	cm,ms,ns	12	0	32	22	12	0	19	27	53
TNPO3:-:chr7:128658211:128655033	TNPO3	-	chr7	128658211	128655033	cm,ms,ns	15	0	39	38	29	0	17	19	20
SMAD2:-:chr18:45423180:45391430	SMAD2	-	chr18	45423180	45391430	cm,ms,ns	8	0	11	18	23	0	25	25	67
KIAA1217:+:chr10:24784076:24834032	KIAA1217	+	chr10	24784076	24834032	cm,ms,ns	21	3	8	20	48	4	21	19	32
DYRK1A:+:chr21:38792601:38845182	DYRK1A	+	chr21	38792601	38845182	ms,ns	18	0	0	20	40	8	31	29	30
ZNF362:+:chr1:33760538:33760906	ZNF362	+	chr1	33760538	33760906	cm,ms,ns	15	0	17	19	28	0	25	17	55
RPAP2:+:chr1:92798948:92811471	RPAP2	+	chr1	92798948	92811471	cm,ms,ns	27	5	18	18	47	7	21	18	14
CCSER1:+:chr4:91229395:91234198	CCSER1	+	chr4	91229395	91234198	cm,ms,ns	20	3	34	8	30	0	31	9	40
PTK2:-:chr8:141900868:141889570	PTK2	-	chr8	141900868	141889570	ms,ns	4	8	45	22	15	0	20	13	48
TMTC1:-:chr12:29813818:29812813	TMTC1	-	chr12	29813818	29812813	cm,ms,ns	39	3	7	9	49	0	21	14	33
TMEM245:-:chr9:111826847:111812563	TMEM245	-	chr9	111826847	111812563	cm,ms,ns	21	0	35	27	14	0	12	28	38
DLG1:-:chr3:196846401:196831774	DLG1	-	chr3	196846401	196831774	cm,ms,ns	7	0	21	23	53	3	17	21	29
SORBS2:-:chr4:186556565:186510833	SORBS2	-	chr4	186556565	186510833	cm,ms,ns	12	5	28	11	40	0	12	30	36
CCSER2:+:chr10:86177527:86185649	CCSER2	+	chr10	86177527	86185649	cm,ms,ns	27	5	16	8	60	3	13	22	19
TRPC1:+:chr3:142455221:142467302	TRPC1	+	chr3	142455221	142467302	cm,ms,ns	7	0	4	36	53	6	19	22	26
PAIP2:+:chr5:138699448:138700432	PAIP2	+	chr5	138699448	138700432	cm,ms,ns	4	0	30	12	4	0	13	53	57
MFSD8:-:chr4:128861152:128842679	MFSD8	-	chr4	128861152	128842679	cm,ms,ns	17	0	28	37	35	13	9	19	14
CEP70:-:chr3:138290198:138289160	CEP70	-	chr3	138290198	138289160	ms,ns	5	0	33	32	41	0	23	0	38
CD99L2:-:chrX:149983409:149963679	CD99L2	-	chrX	149983409	149963679	cm	13	7	17	26	29	4	20	20	36
DPF3:-:chr14:73198642:73181131	DPF3	-	chr14	73198642	73181131	cm,ms,ns	20	0	21	13	24	9	19	11	54
NDUFS1:-:chr2:206994966:206992521	NDUFS1	-	chr2	206994966	206992521	cm,ms,ns	44	0	6	0	47	0	22	32	20
PHACTR4:+:chr1:28785596:28793046	PHACTR4	+	chr1	28785596	28793046	ms	13	0	19	8	70	0	27	9	25
ST3GAL6:+:chr3:98487283:98492827	ST3GAL6	+	chr3	98487283	98492827	cm	29	2	28	25	47	10	5	11	14
ERC1:+:chr12:1136914:1137738	ERC1	+	chr12	1136914	1137738	cm,ms,ns	16	7	18	31	42	3	5	26	22
WWC3:+:chrX:10031485:10066619	WWC3	+	chrX	10031485	10066619	cm,ms,ns	10	4	27	31	31	5	20	25	17
EMB:-:chr5:49707217:49694941	EMB	-	chr5	49707217	49694941	ms	0	0	25	20	28	0	30	16	51
KRIT1:-:chr7:91855996:91842509	KRIT1	-	chr7	91855996	91842509	cm,ms,ns	6	6	33	12	52	0	26	0	35
RYR2:+:chr1:237538017:237586548	RYR2	+	chr1	237538017	237586548	cm,ms,ns	13	0	34	26	27	0	16	21	32
UTRN:+:chr6:144858718:144860579	UTRN	+	chr6	144858718	144860579	cm,ms,ns	28	0	14	22	0	0	11	37	56
RNF216:-:chr7:5692141:5680785	RNF216	-	chr7	5692141	5680785	cm,ms,ns	21	0	27	36	20	9	10	0	45
SEPT10:-:chr2:110350696:110321943	SEPT10	-	chr2	110350696	110321943	cm,ns	16	3	21	9	60	5	15	16	23
PRKD3:-:chr2:37544322:37543380	PRKD3	-	chr2	37544322	37543380	cm,ms,ns	20	5	21	15	34	4	15	20	33
SIPA1L2:-:chr1:232607274:232596633	SIPA1L2	-	chr1	232607274	232596633	cm,ms,ns	6	0	8	32	19	5	21	21	55
RICTOR:-:chr5:39003724:38991051	RICTOR	-	chr5	39003724	38991051	cm,ms,ns	0	0	18	3	25	5	38	31	47
PDE1C:-:chr7:31855768:31848645	PDE1C	-	chr7	31855768	31848645	cm,ms,ns	0	0	12	6	33	9	30	19	58
ARHGEF12:+:chr11:120343759:120348235	ARHGEF12	+	chr11	120343759	120348235	cm,ms,ns	19	0	25	17	30	0	15	33	28
SLC12A2:+:chr5:127474289:127488497	SLC12A2	+	chr5	127474289	127488497	cm,ms,ns	22	0	14	19	74	0	24	0	14
GUSBP4:-:chr6:58256569:58250695	GUSBP4	-	chr6	58256569	58250695	cm	7	1	4	65	20	1	36	0	33
ZNF644:-:chr1:91447927:91382197	ZNF644	-	chr1	91447927	91382197	ms	18	0	12	26	23	5	19	46	17
EVI5:-:chr1:93170301:93128276	EVI5	-	chr1	93170301	93128276	ms,ns	14	0	26	22	30	0	22	18	34
CLEC16A:+:chr16:11114050:11154879	CLEC16A	+	chr16	11114050	11154879	cm,ms,ns	20	0	32	38	48	6	13	0	9
RYR2:+:chr1:237550581:237693810	RYR2	+	chr1	237550581	237693810	cm,ms,ns	0	0	0	17	39	0	43	67	0
RANBP17:+:chr5:170610199:170632616	RANBP17	+	chr5	170610199	170632616	ms,ns	6	2	33	19	26	8	17	22	33
NBPF11:-:chr1:146055447:146049117	NBPF11	-	chr1	146055447	146049117	cm	23	4	16	22	20	2	30	22	27
CMYA5:+:chr5:79024738:79035226	CMYA5	+	chr5	79024738	79035226	cm,ms,ns	10	0	16	29	33	0	25	21	31
SWT1:+:chr1:185183639:185200840	SWT1	+	chr1	185183639	185200840	cm,ms,ns	18	4	26	26	18	0	11	0	62
FAM120A:+:chr9:96233423:96238620	FAM120A	+	chr9	96233423	96238620	cm,ms,ns	34	0	39	20	37	0	5	0	30
TDRD3:+:chr13:61013822:61068709	TDRD3	+	chr13	61013822	61068709	cm,ms,ns	0	0	27	7	43	6	38	44	0
RP11-26L16.1:+:chr14:86867556:86867629	RP11-26L16.1	+	chr14	86867556	86867629	cm	3	1	2	14	5	0	7	119	14
RAPGEF2:+:chr4:160159961:160164943	RAPGEF2	+	chr4	160159961	160164943	ms,ns	13	0	0	14	48	5	19	25	40
FBXL4:-:chr6:99375698:99347144	FBXL4	-	chr6	99375698	99347144	cm,ms,ns	19	4	26	34	13	0	11	39	18
PTPRA:+:chr20:2928628:2945848	PTPRA	+	chr20	2928628	2945848	cm,ms,ns	16	0	33	10	16	0	17	25	47
TRPM7:-:chr15:50941082:50923614	TRPM7	-	chr15	50941082	50923614	cm,ms,ns	19	0	26	14	12	0	41	40	12
CACNA2D1:-:chr7:81611943:81599991	CACNA2D1	-	chr7	81611943	81599991	cm,ms,ns	16	0	0	23	37	4	37	0	47
TTN:-:chr2:179543557:179542852	TTN	-	chr2	179543557	179542852	cm,ms	3	0	5	3	11	8	70	21	43
SRBD1:-:chr2:45789895:45773871	SRBD1	-	chr2	45789895	45773871	cm,ms,ns	9	0	31	21	28	6	16	24	28
NRIP1:-:chr21:16415895:16386665	NRIP1	-	chr21	16415895	16386665	cm,ms,ns	6	0	19	22	40	0	31	34	11
FHOD3:+:chr18:34261399:34310767	FHOD3	+	chr18	34261399	34310767	cm,ms,ns	14	0	7	17	28	0	39	36	22
SPPL3:-:chr12:121222396:121220458	SPPL3	-	chr12	121222396	121220458	cm,ms,ns	17	0	0	29	39	3	40	0	35
KMT2C:-:chr7:152012423:152007051	KMT2C	-	chr7	152012423	152007051	cm,ms,ns	12	0	25	36	31	5	17	16	20
MANBA:-:chr4:103651893:103647746	MANBA	-	chr4	103651893	103647746	ms	13	8	34	20	21	0	13	29	24
MAP3K4:+:chr6:161469648:161471011	MAP3K4	+	chr6	161469648	161471011	cm,ms,ns	13	0	14	29	35	0	19	32	20
KIAA1841:+:chr2:61343114:61345251	KIAA1841	+	chr2	61343114	61345251	cm,ms,ns	8	0	31	17	24	0	25	36	21
TMEM245:-:chr9:111843223:111812563	TMEM245	-	chr9	111843223	111812563	cm,ms,ns	13	0	28	21	26	0	38	9	27
TMEM116:-:chr12:112381173:112371690	TMEM116	-	chr12	112381173	112371690	cm,ms,ns	10	0	16	21	38	0	25	32	20
XPO4:-:chr13:21396428:21370215	XPO4	-	chr13	21396428	21370215	cm,ms,ns	6	0	0	22	43	0	28	47	16
WDR41:-:chr5:76760634:76745585	WDR41	-	chr5	76760634	76745585	cm,ms,ns	15	0	0	31	30	0	0	29	57
KCNN2:+:chr5:113740135:113740553	KCNN2	+	chr5	113740135	113740553	cm,ms,ns	14	0	27	21	40	0	29	0	31
PSD3:-:chr8:18662408:18622959	PSD3	-	chr8	18662408	18622959	cm,ms,ns	17	1	23	29	15	1	27	25	24
OXNAD1:+:chr3:16327849:16345099	OXNAD1	+	chr3	16327849	16345099	cm,ms,ns	6	3	11	27	28	10	18	32	26
TJP1:-:chr15:30092905:30053342	TJP1	-	chr15	30092905	30053342	cm,ms,ns	6	0	0	14	14	9	37	30	51
ITPKC:+:chr19:41242891:41243674	ITPKC	+	chr19	41242891	41243674	cm,ms,ns	26	0	23	0	31	0	42	10	29
LINC00999:+:chr10:38724058:38727850	LINC00999	+	chr10	38724058	38727850	cm	20	8	16	9	50	2	18	7	31
EPHB4:-:chr7:100410830:100410369	EPHB4	-	chr7	100410830	100410369	cm,ms,ns	19	3	34	25	12	0	21	11	35
ZCCHC7:+:chr9:37126309:37127260	ZCCHC7	+	chr9	37126309	37127260	ms	11	6	24	25	27	0	31	18	18
LRCH1:+:chr13:47297356:47308133	LRCH1	+	chr13	47297356	47308133	cm,ms,ns	7	0	13	17	42	0	37	11	33
RP11-592B15.4:-:chr10:51364771:51345753	RP11-592B15.4	-	chr10	51364771	51345753	cm	6	0	22	24	25	2	26	26	29
ADD3:+:chr10:111883775:111890244	ADD3	+	chr10	111883775	111890244	cm,ms,ns	17	0	20	19	36	4	15	20	28
FNDC3B:+:chr3:171969050:172028671	FNDC3B	+	chr3	171969050	172028671	cm,ms,ns	13	0	15	21	16	4	39	51	0
PPP1R12B:+:chr1:202391748:202418299	PPP1R12B	+	chr1	202391748	202418299	cm	21	3	25	34	34	3	12	4	23
RAB6A:-:chr11:73431944:73418465	RAB6A	-	chr11	73431944	73418465	cm,ms,ns	22	0	13	26	0	3	26	5	63
IDE:-:chr10:94297307:94291505	IDE	-	chr10	94297307	94291505	cm,ms,ns	11	4	29	0	32	0	15	36	31
FAM210A:-:chr18:13682104:13681604	FAM210A	-	chr18	13682104	13681604	cm,ms,ns	18	0	15	9	52	0	5	27	32
PTK2:-:chr8:141762415:141745350	PTK2	-	chr8	141762415	141745350	cm,ms,ns	25	0	8	25	27	0	21	36	16
NPM1:+:chr5:170819918:170819982	NPM1	+	chr5	170819918	170819982	cm	8	5	5	16	27	6	18	54	19
MBOAT2:-:chr2:9098771:9048751	MBOAT2	-	chr2	9098771	9048751	cm,ms,ns	10	0	11	11	59	0	17	22	27
RYK:-:chr3:133914026:133907681	RYK	-	chr3	133914026	133907681	cm,ms,ns	12	0	14	32	50	0	13	9	27
VWA8:-:chr13:42407667:42335264	VWA8	-	chr13	42407667	42335264	cm,ms,ns	16	0	10	11	15	0	36	42	27
HPS5:-:chr11:18314523:18312989	HPS5	-	chr11	18314523	18312989	cm,ms,ns	0	0	17	19	9	0	22	41	49
CLNS1A:-:chr11:77336863:77336008	CLNS1A	-	chr11	77336863	77336008	cm,ms,ns	0	0	37	35	31	0	0	26	28
PSMA7:-:chr20:60716000:60714131	PSMA7	-	chr20	60716000	60714131	cm,ms,ns	21	0	18	13	37	0	23	0	45
RERE:-:chr1:8617582:8601273	RERE	-	chr1	8617582	8601273	cm,ms,ns	0	4	23	35	18	6	33	0	38
RAB23:-:chr6:57075243:57058640	RAB23	-	chr6	57075243	57058640	cm,ms,ns	15	5	13	23	21	5	12	39	23
UNC13B:+:chr9:35295693:35313986	UNC13B	+	chr9	35295693	35313986	cm,ms,ns	28	0	9	12	29	5	9	10	54
CCDC9:+:chr19:47767860:47768203	CCDC9	+	chr19	47767860	47768203	cm,ms,ns	19	9	19	10	23	0	5	45	26
REV1:-:chr2:100081447:100078958	REV1	-	chr2	100081447	100078958	cm,ms,ns	14	3	12	14	27	0	42	25	19
EMILIN2:+:chr18:2890559:2892484	EMILIN2	+	chr18	2890559	2892484	cm,ms,ns	13	0	23	18	14	0	5	47	36
SLC8A1:-:chr2:40680489:40655613	SLC8A1	-	chr2	40680489	40655613	ms,ns	11	0	14	29	22	0	10	33	37
CSNK1G3:+:chr5:122881111:122911657	CSNK1G3	+	chr5	122881111	122911657	cm,ms,ns	17	3	17	0	17	0	25	50	27
KIAA1715:-:chr2:176860374:176835492	KIAA1715	-	chr2	176860374	176835492	cm,ms,ns	21	0	23	21	41	0	29	0	21
TJP1:-:chr15:30092905:30058469	TJP1	-	chr15	30092905	30058469	cm,ms,ns	10	0	24	17	21	4	39	0	41
TMEM138:+:chr11:61133517:61135470	TMEM138	+	chr11	61133517	61135470	cm,ms,ns	28	0	14	11	29	5	26	19	23
PLCL1:+:chr2:198948482:198968660	PLCL1	+	chr2	198948482	198968660	cm,ms,ns	13	4	0	38	28	0	25	16	31
UBE2G1:-:chr17:4210418:4186093	UBE2G1	-	chr17	4210418	4186093	cm,ms,ns	25	0	20	13	28	0	16	0	53
SMC3:+:chr10:112356156:112358048	SMC3	+	chr10	112356156	112358048	cm,ms,ns	11	0	26	26	30	0	34	0	28
ZCCHC11:-:chr1:52992045:52981563	ZCCHC11	-	chr1	52992045	52981563	cm,ms,ns	11	11	19	27	14	4	15	54	0
PARGP1:+:chr10:51629986:51648990	PARGP1	+	chr10	51629986	51648990	cm	2	0	11	25	26	4	23	20	44
RSF1:-:chr11:77413540:77409532	RSF1	-	chr11	77413540	77409532	cm,ms,ns	7	3	22	18	40	0	28	13	23
LCLAT1:+:chr2:30748453:30756180	LCLAT1	+	chr2	30748453	30756180	cm,ms,ns	0	5	10	15	15	0	16	48	45
LINC00969:+:chr3:195415404:195416309	LINC00969	+	chr3	195415404	195416309	cm,ns	6	6	38	39	17	0	9	28	11
RYR2:+:chr1:237538017:237580423	RYR2	+	chr1	237538017	237580423	cm,ms,ns	14	3	16	29	52	0	12	20	7
PDZD2:+:chr5:31995682:32010588	PDZD2	+	chr5	31995682	32010588	cm,ms,ns	6	3	38	22	18	1	21	6	38
SOS2:-:chr14:50616948:50616726	SOS2	-	chr14	50616948	50616726	cm,ns	5	9	15	10	29	7	28	14	36
LMBR1:-:chr7:156629579:156619299	LMBR1	-	chr7	156629579	156619299	cm,ms,ns	16	0	14	25	19	3	34	14	27
MGEA5:-:chr10:103570071:103552596	MGEA5	-	chr10	103570071	103552596	cm,ms,ns	16	6	20	28	21	0	24	18	19
ANKRD13C:-:chr1:70781249:70758071	ANKRD13C	-	chr1	70781249	70758071	cm,ms,ns	33	0	19	12	16	0	25	19	28
DDX17:-:chr22:38897285:38890635	DDX17	-	chr22	38897285	38890635	cm,ms,ns	14	0	31	25	21	0	9	34	18
MLIP:+:chr6:54066903:54095715	MLIP	+	chr6	54066903	54095715	cm,ms,ns	14	0	13	31	34	0	36	9	15
BCO2:+:chr11:112070422:112088612	BCO2	+	chr11	112070422	112088612	cm,ms,ns	13	0	35	18	29	3	0	45	9
MYOM1:-:chr18:3131494:3126699	MYOM1	-	chr18	3131494	3126699	cm,ms,ns	17	0	7	17	36	3	20	40	11
SLC2A12:-:chr6:134350859:134349519	SLC2A12	-	chr6	134350859	134349519	cm,ms,ns	8	0	10	16	35	6	24	40	12
PMS1:+:chr2:190656516:190682906	PMS1	+	chr2	190656516	190682906	cm,ms,ns	9	0	40	6	34	7	18	17	20
LAMA2:+:chr6:129371063:129381041	LAMA2	+	chr6	129371063	129381041	cm,ms,ns	0	0	0	22	3	0	21	32	72
ANO5:+:chr11:22225350:22249132	ANO5	+	chr11	22225350	22249132	cm,ms,ns	0	0	27	28	17	10	14	17	36
TTN:-:chr2:179547630:179546388	TTN	-	chr2	179547630	179546388	cm,ms	15	0	10	0	13	4	26	27	54
HERC4:-:chr10:69773943:69748420	HERC4	-	chr10	69773943	69748420	cm,ms,ns	0	0	21	13	0	4	32	44	35
DDX26B:+:chrX:134679348:134690225	DDX26B	+	chrX	134679348	134690225	cm,ms	14	5	21	11	12	0	25	30	31
UBAC2:+:chr13:99890681:99896878	UBAC2	+	chr13	99890681	99896878	cm,ms,ns	0	0	9	22	38	0	34	27	19
AGK:+:chr7:141336760:141349133	AGK	+	chr7	141336760	141349133	cm,ms	15	0	22	12	36	3	23	18	19
TIMMDC1:+:chr3:119222379:119236162	TIMMDC1	+	chr3	119222379	119236162	cm,ms,ns	18	0	20	23	28	5	11	15	28
PAFAH1B2:+:chr11:117023157:117034608	PAFAH1B2	+	chr11	117023157	117034608	cm,ms,ns	0	0	12	23	26	6	23	30	28
CSPP1:+:chr8:68044186:68049838	CSPP1	+	chr8	68044186	68049838	cm,ms,ns	0	0	26	22	21	0	12	15	52
MAP4K3:-:chr2:39564722:39564061	MAP4K3	-	chr2	39564722	39564061	cm,ms,ns	13	8	17	18	43	0	16	20	13
ZZZ3:-:chr1:78107340:78098800	ZZZ3	-	chr1	78107340	78098800	ms	9	0	11	0	17	0	38	41	32
SPATA6:-:chr1:48825442:48821342	SPATA6	-	chr1	48825442	48821342	cm,ms,ns	16	0	0	19	54	0	19	11	29
POPDC2:-:chr3:119367515:119366966	POPDC2	-	chr3	119367515	119366966	cm,ms,ns	20	4	20	26	33	3	16	0	26
PDE3A:+:chr12:20790034:20807139	PDE3A	+	chr12	20790034	20807139	cm,ms,ns	16	0	33	43	21	3	11	0	21
CORIN:-:chr4:47655677:47643937	CORIN	-	chr4	47655677	47643937	cm,ms,ns	11	5	45	18	51	0	0	0	18
FAM53B:-:chr10:126370948:126370176	FAM53B	-	chr10	126370948	126370176	cm,ms,ns	15	0	15	21	31	3	9	27	26
ZC3H6:+:chr2:113057426:113089859	ZC3H6	+	chr2	113057426	113089859	ms	7	0	0	9	57	0	12	40	22
UBQLN1:-:chr9:86301070:86294690	UBQLN1	-	chr9	86301070	86294690	cm,ms,ns	0	0	28	4	30	0	13	41	31
DOCK1:+:chr10:128768966:128788867	DOCK1	+	chr10	128768966	128788867	cm,ms,ns	21	0	12	23	36	0	25	11	19
GDI2:-:chr10:5842668:5836848	GDI2	-	chr10	5842668	5836848	cm,ms,ns	23	0	10	7	30	0	21	35	21
PIGN:-:chr18:59763183:59739906	PIGN	-	chr18	59763183	59739906	cm,ms,ns	14	0	6	29	27	0	21	41	9
MITD1:-:chr2:99787892:99786013	MITD1	-	chr2	99787892	99786013	cm,ms	39	0	26	12	15	0	27	18	10
SUCO:+:chr1:172520652:172526934	SUCO	+	chr1	172520652	172526934	cm,ms,ns	10	0	16	18	26	4	50	0	23
AGTPBP1:-:chr9:88327481:88284400	AGTPBP1	-	chr9	88327481	88284400	cm,ms,ns	12	0	22	19	22	0	27	0	45
DENND4C:+:chr9:19286767:19305525	DENND4C	+	chr9	19286767	19305525	cm,ms,ns	24	0	13	42	37	0	6	0	25
SIPA1L2:-:chr1:232669329:232649603	SIPA1L2	-	chr1	232669329	232649603	ms	11	0	21	9	57	0	6	11	31
TRDN:-:chr6:123703292:123637602	TRDN	-	chr6	123703292	123637602	ms,ns	25	0	11	11	24	0	21	26	28
MRRF:+:chr9:125042722:125054119	MRRF	+	chr9	125042722	125054119	cm,ms,ns	11	0	15	22	17	0	44	0	37
TTN:-:chr2:179552951:179546388	TTN	-	chr2	179552951	179546388	cm,ms	9	0	25	25	19	0	41	0	27
PDE1C:-:chr7:31920473:31904556	PDE1C	-	chr7	31920473	31904556	cm,ms,ns	5	3	9	11	17	5	18	35	42
APBB2:-:chr4:40947087:40936473	APBB2	-	chr4	40947087	40936473	cm,ms,ns	27	8	16	18	20	0	18	25	13
CUL5:+:chr11:107916997:107925682	CUL5	+	chr11	107916997	107925682	cm,ms,ns	17	0	29	14	32	0	27	12	14
RHBDD1:+:chr2:227729320:227732034	RHBDD1	+	chr2	227729320	227732034	cm,ms,ns	11	0	24	12	16	0	33	30	19
TARSL2:-:chr15:102255166:102241289	TARSL2	-	chr15	102255166	102241289	cm,ms,ns	16	0	23	13	28	0	20	23	22
EXOC6B:-:chr2:72802797:72692289	EXOC6B	-	chr2	72802797	72692289	cm,ms,ns	15	0	26	0	0	0	40	26	38
NOX4:-:chr11:89135710:89133185	NOX4	-	chr11	89135710	89133185	cm,ms,ns	0	0	0	30	38	18	23	0	36
CAMK2D:-:chr4:114600652:114582869	CAMK2D	-	chr4	114600652	114582869	ms	12	0	47	14	0	6	57	0	9
RALGAPA1:-:chr14:36104804:36094567	RALGAPA1	-	chr14	36104804	36094567	cm	22	0	38	21	16	3	12	6	27
PHIP:-:chr6:79770535:79752560	PHIP	-	chr6	79770535	79752560	cm,ms,ns	8	0	25	15	30	17	9	21	19
EPS15:-:chr1:51912777:51860053	EPS15	-	chr1	51912777	51860053	cm,ms,ns	16	0	0	15	26	4	17	35	31
NBAS:-:chr2:15651474:15601325	NBAS	-	chr2	15651474	15601325	cm,ms,ns	16	0	11	20	28	0	20	17	32
SIRT5:+:chr6:13579683:13601181	SIRT5	+	chr6	13579683	13601181	cm,ms,ns	16	0	6	26	47	0	7	21	21
PDE1C:-:chr7:31867987:31848645	PDE1C	-	chr7	31867987	31848645	cm,ms,ns	19	0	22	30	42	0	21	10	0
RP11-589F5.4:+:chr5:70081265:70091741	RP11-589F5.4	+	chr5	70081265	70091741	cm	13	2	31	15	40	4	17	9	13
RHOT1:+:chr17:30498066:30503232	RHOT1	+	chr17	30498066	30503232	cm	16	3	29	17	30	0	16	19	14
CDK8:+:chr13:26974590:26975761	CDK8	+	chr13	26974590	26975761	cm,ms,ns	10	5	28	14	28	4	15	25	14
MANBA:-:chr4:103647840:103635595	MANBA	-	chr4	103647840	103635595	cm,ms,ns	18	0	28	17	18	5	24	18	15
SLC25A26:+:chr3:66293627:66313803	SLC25A26	+	chr3	66293627	66313803	cm,ms	0	0	31	26	24	5	17	7	33
USP28:-:chr11:113725057:113723223	USP28	-	chr11	113725057	113723223	cm,ms,ns	12	0	5	0	37	0	17	24	48
ASXL1:+:chr20:30954187:30959677	ASXL1	+	chr20	30954187	30959677	cm,ms,ns	12	0	33	33	19	0	11	21	14
COG2:+:chr1:230798887:230810870	COG2	+	chr1	230798887	230810870	cm,ms,ns	20	0	19	10	17	0	13	20	44
HIBADH:-:chr7:27689252:27668990	HIBADH	-	chr7	27689252	27668990	cm,ms,ns	10	0	17	29	28	0	16	30	13
TTN:-:chr2:179507044:179494028	TTN	-	chr2	179507044	179494028	cm,ms	12	0	0	4	30	0	41	19	37
TRIM33:-:chr1:115007010:115005726	TRIM33	-	chr1	115007010	115005726	cm,ms,ns	17	0	26	16	9	0	0	27	48
KIAA1715:-:chr2:176860374:176844538	KIAA1715	-	chr2	176860374	176844538	cm,ms,ns	6	0	13	15	51	5	29	0	24
COG6:+:chr13:40293373:40301685	COG6	+	chr13	40293373	40301685	cm,ms,ns	3	0	13	29	51	0	12	0	35
STK33:-:chr11:8486369:8457041	STK33	-	chr11	8486369	8457041	cm,ms,ns	21	0	0	0	35	0	61	26	0
ZNF518A:+:chr10:97915083:97920158	ZNF518A	+	chr10	97915083	97920158	ms	16	0	29	20	56	0	22	0	0
DCUN1D4:+:chr4:52729603:52765544	DCUN1D4	+	chr4	52729603	52765544	cm,ms,ns	15	0	31	17	14	0	17	8	40
NDRG3:-:chr20:35299800:35288740	NDRG3	-	chr20	35299800	35288740	cm,ms,ns	17	0	13	13	16	0	36	27	20
PIAS2:-:chr18:44483598:44470543	PIAS2	-	chr18	44483598	44470543	cm,ms,ns	12	0	32	0	23	0	43	13	19
MAP2K5:+:chr15:67956935:67995746	MAP2K5	+	chr15	67956935	67995746	cm,ms,ns	12	0	28	21	19	5	20	0	37
BMS1:+:chr10:43312047:43319232	BMS1	+	chr10	43312047	43319232	cm	9	0	20	12	38	3	19	25	16
ALS2CR11:-:chr2:202446940:202410266	ALS2CR11	-	chr2	202446940	202410266	cm,ms,ns	6	0	16	18	30	6	16	15	34
UNC45B:+:chr17:33495080:33495704	UNC45B	+	chr17	33495080	33495704	ms	24	0	11	4	34	9	10	36	13
AAGAB:-:chr15:67529158:67524152	AAGAB	-	chr15	67529158	67524152	cm,ms,ns	9	0	17	7	42	0	17	23	26
SSH2:-:chr17:28030080:28011581	SSH2	-	chr17	28030080	28011581	cm,ms,ns	42	4	23	12	0	0	9	30	21
UBAP2:-:chr9:33989124:33960824	UBAP2	-	chr9	33989124	33960824	cm,ms,ns	9	0	9	0	60	0	0	21	42
DNAJC6:+:chr1:65830318:65831879	DNAJC6	+	chr1	65830318	65831879	ms,ns	19	5	15	11	51	0	13	0	27
XRN2:+:chr20:21346059:21349228	XRN2	+	chr20	21346059	21349228	cm,ms,ns	28	4	8	18	24	0	16	0	43
SLC8A1:-:chr2:40673788:40655613	SLC8A1	-	chr2	40673788	40655613	ms,ns	25	0	14	15	13	6	29	8	30
TMEM38B:+:chr9:108467878:108484902	TMEM38B	+	chr9	108467878	108484902	cm,ms,ns	19	0	22	27	50	0	4	15	3
FGD4:+:chr12:32734894:32764217	FGD4	+	chr12	32734894	32764217	cm,ms,ns	0	0	31	44	9	0	29	14	13
TPCN1:+:chr12:113705648:113707650	TPCN1	+	chr12	113705648	113707650	cm,ms,ns	9	0	5	15	65	0	0	18	28
ANKAR:+:chr2:190593386:190609514	ANKAR	+	chr2	190593386	190609514	cm,ms,ns	0	0	11	28	25	0	38	0	38
C15orf41:+:chr15:36983886:37002162	C15orf41	+	chr15	36983886	37002162	cm,ms,ns	4	0	28	22	36	0	10	0	40
IBTK:-:chr6:82922510:82920531	IBTK	-	chr6	82922510	82920531	cm,ms,ns	12	0	18	39	36	0	10	0	25
DOPEY2:+:chr21:37619815:37620866	DOPEY2	+	chr21	37619815	37620866	cm,ms,ns	16	0	12	27	31	0	18	0	36
BBS9:+:chr7:33397467:33427756	BBS9	+	chr7	33397467	33427756	cm,ms,ns	0	0	25	27	22	0	34	0	32
CTD-3092A11.1:+:chr15:30766559:30773110	CTD-3092A11.1	+	chr15	30766559	30773110	cm	5	4	30	18	35	2	13	18	15
RP11-1415C14.4:-:chr5:69503572:69493082	RP11-1415C14.4	-	chr5	69503572	69493082	cm	12	1	34	9	36	3	17	12	16
CSGALNACT2:+:chr10:43650345:43671480	CSGALNACT2	+	chr10	43650345	43671480	cm,ms,ns	10	0	10	22	4	4	26	20	43
FBXL4:-:chr6:99382755:99347144	FBXL4	-	chr6	99382755	99347144	cm,ms,ns	12	0	8	14	43	6	26	18	12
ZCCHC2:+:chr18:60212035:60223530	ZCCHC2	+	chr18	60212035	60223530	cm,ms,ns	10	0	33	15	28	4	8	20	21
ETFA:-:chr15:76588078:76566753	ETFA	-	chr15	76588078	76566753	cm,ms,ns	15	0	15	24	22	0	29	15	19
ATRNL1:+:chr10:116879949:116889297	ATRNL1	+	chr10	116879949	116889297	cm,ms	22	0	0	28	0	0	15	61	13
MKLN1:+:chr7:131071879:131084192	MKLN1	+	chr7	131071879	131084192	cm,ms,ns	24	0	30	19	41	0	11	14	0
STK3:-:chr8:99719539:99718695	STK3	-	chr8	99719539	99718695	cm,ms,ns	13	0	5	10	22	6	16	29	37
SDHAF2:+:chr11:61205097:61205585	SDHAF2	+	chr11	61205097	61205585	cm,ms,ns	6	3	30	0	11	0	19	41	28
ATXN10:+:chr22:46085592:46098727	ATXN10	+	chr22	46085592	46098727	cm,ms,ns	15	0	18	21	18	0	19	23	24
NCOA3:+:chr20:46252655:46262380	NCOA3	+	chr20	46252655	46262380	cm,ms,ns	8	0	37	6	21	0	16	17	33
EXOC6:+:chr10:94653106:94659401	EXOC6	+	chr10	94653106	94659401	cm,ms,ns	17	6	22	25	38	0	13	0	17
ZNF532:+:chr18:56601665:56621031	ZNF532	+	chr18	56601665	56621031	cm	1	2	12	16	42	2	16	27	20
PALLD:+:chr4:169589341:169633074	PALLD	+	chr4	169589341	169633074	cm,ms,ns	17	0	13	16	20	8	9	32	22
LIFR:-:chr5:38530768:38481401	LIFR	-	chr5	38530768	38481401	ms	17	0	15	21	33	8	0	12	31
ARHGEF12:+:chr11:120346049:120348235	ARHGEF12	+	chr11	120346049	120348235	cm,ms,ns	12	0	24	0	38	0	13	0	50
ACADM:+:chr1:76205665:76216231	ACADM	+	chr1	76205665	76216231	cm,ms,ns	14	0	22	19	13	0	21	0	48
BBS9:+:chr7:33185854:33217203	BBS9	+	chr7	33185854	33217203	cm,ms,ns	21	0	15	18	16	0	24	31	11
PARD3:-:chr10:34573173:34558585	PARD3	-	chr10	34573173	34558585	cm,ms,ns	8	0	11	30	19	0	18	15	35
DMD:-:chrX:32717410:32563276	DMD	-	chrX	32717410	32563276	cm,ms,ns	13	0	0	0	31	0	33	43	16
SMG1:-:chr16:18856973:18852887	SMG1	-	chr16	18856973	18852887	cm,ms,ns	26	0	31	24	24	0	17	0	14
CD99L2:-:chrX:149984551:149962164	CD99L2	-	chrX	149984551	149962164	cm,ms	28	0	27	10	25	5	11	0	30
SEC31A:-:chr4:83803093:83799883	SEC31A	-	chr4	83803093	83799883	cm,ms,ns	10	0	0	6	45	3	11	0	61
UBE2G1:-:chr17:4200109:4186093	UBE2G1	-	chr17	4200109	4186093	cm,ms,ns	0	9	16	0	72	0	27	0	12
LRRFIP1:+:chr2:238647875:238666191	LRRFIP1	+	chr2	238647875	238666191	cm,ms,ns	9	0	29	8	10	4	15	38	22
ZNF544:+:chr19:58772217:58775042	ZNF544	+	chr19	58772217	58775042	ms	18	0	17	25	7	10	9	26	23
ZFAND6:+:chr15:80390758:80415142	ZFAND6	+	chr15	80390758	80415142	cm,ms,ns	27	0	0	19	47	0	22	8	12
BRWD1:-:chr21:40601362:40578034	BRWD1	-	chr21	40601362	40578034	cm,ms,ns	12	5	20	10	30	0	14	23	21
COG6:+:chr13:40268771:40301685	COG6	+	chr13	40268771	40301685	cm,ms,ns	15	0	14	27	21	0	19	12	27
VAPA:+:chr18:9931807:9950565	VAPA	+	chr18	9931807	9950565	cm,ms,ns	25	0	5	20	0	11	36	0	38
CORIN:-:chr4:47788942:47746419	CORIN	-	chr4	47788942	47746419	cm,ms,ns	10	3	38	31	46	0	0	7	0
BMPR1A:+:chr10:88598622:88635842	BMPR1A	+	chr10	88598622	88635842	cm	10	0	18	7	21	4	31	21	23
ACSS3:+:chr12:81593120:81627250	ACSS3	+	chr12	81593120	81627250	cm,ms,ns	0	0	25	8	25	0	12	24	40
FRY:+:chr13:32652971:32691610	FRY	+	chr13	32652971	32691610	ms,ns	20	3	16	7	31	0	32	10	15
LRCH3:+:chr3:197541779:197547301	LRCH3	+	chr3	197541779	197547301	cm,ms,ns	18	0	11	12	24	0	18	16	35
ATXN2:-:chr12:111993723:111991962	ATXN2	-	chr12	111993723	111991962	cm,ms,ns	11	0	0	17	40	0	24	27	15
RYR2:+:chr1:237538017:237620035	RYR2	+	chr1	237538017	237620035	cm,ms,ns	8	0	15	9	44	0	23	0	35
CPEB3:-:chr10:93851701:93841077	CPEB3	-	chr10	93851701	93841077	cm,ms,ns	0	0	34	14	27	0	32	0	27
FIP1L1:+:chr4:54280782:54294350	FIP1L1	+	chr4	54280782	54294350	cm,ms,ns	12	3	12	26	28	0	22	0	31
FOCAD:+:chr9:20715321:20740339	FOCAD	+	chr9	20715321	20740339	cm,ms,ns	8	7	24	19	16	12	15	6	26
MKLN1:+:chr7:131113792:131130662	MKLN1	+	chr7	131113792	131130662	cm,ms,ns	0	5	8	20	0	4	31	41	24
SYNE1:-:chr6:152653025:152650865	SYNE1	-	chr6	152653025	152650865	cm,ms,ns	9	6	22	34	23	0	9	7	23
UBA2:+:chr19:34922766:34929671	UBA2	+	chr19	34922766	34929671	ms,ns	26	0	17	14	29	0	14	12	21
PCM1:+:chr8:17868746:17869336	PCM1	+	chr8	17868746	17869336	cm,ms,ns	19	0	16	15	0	0	19	16	48
VPS13D:+:chr1:12335882:12338095	VPS13D	+	chr1	12335882	12338095	cm,ms,ns	14	0	17	13	22	4	23	0	40
FBXO7:+:chr22:32874968:32875262	FBXO7	+	chr22	32874968	32875262	cm,ms,ns	20	3	19	14	21	3	16	10	27
TTN:-:chr2:179554623:179534945	TTN	-	chr2	179554623	179534945	cm,ms	20	0	17	9	18	3	24	25	17
TTN:-:chr2:179539136:179534945	TTN	-	chr2	179539136	179534945	cm,ms	14	0	13	14	9	9	31	29	13
MYPN:+:chr10:69902697:69909868	MYPN	+	chr10	69902697	69909868	cm,ms,ns	14	0	0	4	19	0	16	36	43
CWC27:+:chr5:64084778:64100213	CWC27	+	chr5	64084778	64100213	cm,ms,ns	6	6	26	26	19	5	10	8	25
WDR37:+:chr10:1130343:1132297	WDR37	+	chr10	1130343	1132297	cm,ms,ns	22	0	6	11	16	9	26	14	27
SMAD5:+:chr5:135483521:135489852	SMAD5	+	chr5	135483521	135489852	cm,ms,ns	0	0	13	21	29	5	7	23	33
LIFR:-:chr5:38530768:38510566	LIFR	-	chr5	38530768	38510566	cm,ms,ns	14	0	21	26	17	0	14	30	9
TTN:-:chr2:179585929:179546388	TTN	-	chr2	179585929	179546388	cm,ms	28	0	15	7	42	0	14	14	11
PSD3:-:chr8:18432795:18430038	PSD3	-	chr8	18432795	18430038	cm,ms,ns	18	0	0	0	59	0	0	16	38
VPS13A:+:chr9:79829245:79842401	VPS13A	+	chr9	79829245	79842401	cm,ms,ns	12	0	0	6	21	5	7	0	80
GUSBP1:+:chr5:21491430:21495291	GUSBP1	+	chr5	21491430	21495291	cm	16	5	5	33	21	3	16	8	24
ANKRD17:-:chr4:73958017:73956384	ANKRD17	-	chr4	73958017	73956384	cm,ms,ns	6	0	21	26	23	0	14	6	34
SEC62:+:chr3:169694734:169706147	SEC62	+	chr3	169694734	169706147	cm,ms,ns	11	0	28	24	8	0	18	41	0
NLGN1:+:chr3:173322069:173322881	NLGN1	+	chr3	173322069	173322881	cm,ms,ns	0	0	13	23	19	0	21	35	18
RPRD1B:+:chr20:36685934:36694658	RPRD1B	+	chr20	36685934	36694658	cm,ms,ns	0	0	0	17	38	0	10	26	38
ATXN10:+:chr22:46189425:46202902	ATXN10	+	chr22	46189425	46202902	ms	10	0	0	20	22	0	33	27	17
CRCP:+:chr7:65592691:65599361	CRCP	+	chr7	65592691	65599361	cm,ms,ns	0	0	23	22	46	3	0	16	19
AKAP7:+:chr6:131466428:131490413	AKAP7	+	chr6	131466428	131490413	cm	14	2	5	26	14	3	24	31	10
TTN:-:chr2:179554623:179542852	TTN	-	chr2	179554623	179542852	cm,ms	26	3	7	3	41	2	13	21	13
RP11-144G6.12:-:chr10:47234518:47232156	RP11-144G6.12	-	chr10	47234518	47232156	cm	24	4	10	27	9	0	8	20	27
CDK13:+:chr7:40027198:40041630	CDK13	+	chr7	40027198	40041630	cm,ms,ns	10	0	21	23	5	0	9	31	29
HECTD1:-:chr14:31614147:31596991	HECTD1	-	chr14	31614147	31596991	cm,ms,ns	16	0	16	11	30	0	16	21	18
KMT2E:+:chr7:104714066:104719410	KMT2E	+	chr7	104714066	104719410	cm,ms,ns	22	0	15	10	28	0	8	10	35
SCLT1:-:chr4:129880932:129857810	SCLT1	-	chr4	129880932	129857810	cm,ms,ns	15	0	0	25	25	0	33	21	9
ARL13B:+:chr3:93714718:93722752	ARL13B	+	chr3	93714718	93722752	cm,ms,ns	0	0	29	29	23	0	13	0	34
AC138035.2:+:chr5:180740830:180744396	AC138035.2	+	chr5	180740830	180744396	cm	16	8	16	7	34	1	12	7	27
OSBPL1A:-:chr18:21819346:21776089	OSBPL1A	-	chr18	21819346	21776089	cm,ms,ns	10	2	14	29	7	2	13	14	37
MED13:-:chr17:60062451:60061532	MED13	-	chr17	60062451	60061532	cm,ms,ns	14	0	0	25	0	3	22	27	36
SPECC1L-ADORA2A:+:chr22:24698163:24709434	SPECC1L-ADORA2A	+	chr22	24698163	24709434	cm,ms,ns	11	0	0	9	40	0	23	30	14
PDE1C:-:chr7:31920473:31912905	PDE1C	-	chr7	31920473	31912905	cm,ms,ns	19	0	0	40	16	0	11	12	29
USP4:-:chr3:49373029:49372453	USP4	-	chr3	49373029	49372453	ms	27	0	32	11	0	0	11	0	46
SCLT1:-:chr4:129925031:129919029	SCLT1	-	chr4	129925031	129919029	cm,ms,ns	19	0	19	40	33	0	16	0	0
NRD1:-:chr1:52299842:52293468	NRD1	-	chr1	52299842	52293468	cm,ms,ns	16	0	17	23	0	7	11	28	24
PPIL4:-:chr6:149862722:149833291	PPIL4	-	chr6	149862722	149833291	cm,ms,ns	0	0	31	7	15	0	19	38	16
ZCCHC11:-:chr1:52992045:52975268	ZCCHC11	-	chr1	52992045	52975268	cm,ms,ns	23	0	10	27	8	0	24	15	19
ZNF394:-:chr7:99092254:99090663	ZNF394	-	chr7	99092254	99090663	ms	11	0	14	23	16	0	13	26	23
GTF2I:+:chr7:74119496:74131270	GTF2I	+	chr7	74119496	74131270	cm,ms	15	0	0	24	31	0	19	29	8
SORBS1:-:chr10:97106209:97098890	SORBS1	-	chr10	97106209	97098890	cm,ms,ns	0	0	21	22	15	5	0	42	21
PTPLA:-:chr10:17646046:17645559	PTPLA	-	chr10	17646046	17645559	cm,ms	14	0	15	0	28	9	50	10	0
C7orf55-LUC7L2:+:chr7:139083345:139094400	C7orf55-LUC7L2	+	chr7	139083345	139094400	cm,ms,ns	24	0	16	13	9	7	11	14	31
ARHGAP29:-:chr1:94697199:94685814	ARHGAP29	-	chr1	94697199	94685814	cm,ms,ns	18	0	17	5	21	0	43	13	8
CFLAR:+:chr2:201994452:202014558	CFLAR	+	chr2	201994452	202014558	cm,ms,ns	19	0	12	21	10	0	13	20	30
UBR3:+:chr2:170728746:170735084	UBR3	+	chr2	170728746	170735084	cm,ms,ns	24	0	13	13	3	0	6	21	45
DCLK2:+:chr4:151023630:151023964	DCLK2	+	chr4	151023630	151023964	cm,ms,ns	14	0	12	0	32	0	46	8	13
TNNI3K:+:chr1:74954873:74957950	TNNI3K	+	chr1	74954873	74957950	cm,ms,ns	7	0	23	21	17	0	25	0	32
CHD9:+:chr16:53288350:53308214	CHD9	+	chr16	53288350	53308214	cm,ms,ns	14	0	13	7	57	0	15	0	19
FBXL17:-:chr5:107703654:107684100	FBXL17	-	chr5	107703654	107684100	cm,ms,ns	0	0	23	37	35	0	11	19	0
MEMO1:-:chr2:32157204:32142995	MEMO1	-	chr2	32157204	32142995	cm	5	6	19	22	11	5	19	3	35
TPTE2P4:+:chrY:28678931:28680631	TPTE2P4	+	chrY	28678931	28680631	cm	6	1	24	19	20	1	12	15	27
STK39:-:chr2:168997268:168986051	STK39	-	chr2	168997268	168986051	cm,ms,ns	14	0	9	2	60	3	11	18	8
ZC3H6:+:chr2:113057426:113057606	ZC3H6	+	chr2	113057426	113057606	cm,ns	12	3	13	13	27	0	17	2	38
MBOAT2:-:chr2:9098771:9083316	MBOAT2	-	chr2	9098771	9083316	cm,ms,ns	12	0	0	9	26	3	33	28	13
LMBRD1:-:chr6:70500364:70447834	LMBRD1	-	chr6	70500364	70447834	cm,ms,ns	13	0	0	15	16	15	14	21	30
HECTD1:-:chr14:31641328:31596991	HECTD1	-	chr14	31641328	31596991	cm,ms,ns	9	0	5	16	26	0	20	12	36
MTHFD2L:+:chr4:75040223:75091111	MTHFD2L	+	chr4	75040223	75091111	cm,ms,ns	9	0	24	29	20	0	8	12	22
NEBL:-:chr10:21158770:21129668	NEBL	-	chr10	21158770	21129668	cm,ms,ns	18	0	12	19	35	0	10	11	19
TRPM7:-:chr15:50955243:50935537	TRPM7	-	chr15	50955243	50935537	cm,ms,ns	18	0	16	18	33	0	18	6	15
PDE3B:+:chr11:14793483:14810788	PDE3B	+	chr11	14793483	14810788	cm,ms,ns	10	0	0	19	25	0	18	35	17
PIK3R1:+:chr5:67522118:67522837	PIK3R1	+	chr5	67522118	67522837	cm,ms,ns	0	0	20	33	13	0	21	27	10
CDC27:-:chr17:45249430:45206759	CDC27	-	chr17	45249430	45206759	cm,ms	19	0	9	25	0	0	26	9	36
SLC25A16:-:chr10:70253327:70246901	SLC25A16	-	chr10	70253327	70246901	cm,ms,ns	0	0	11	36	28	0	0	31	18
HERPUD2:-:chr7:35712888:35707044	HERPUD2	-	chr7	35712888	35707044	cm,ms,ns	10	0	24	49	6	0	20	0	15
TMEM65:-:chr8:125339662:125332327	TMEM65	-	chr8	125339662	125332327	cm,ms,ns	26	4	28	25	18	0	10	0	13
LMBR1:-:chr7:156619438:156549087	LMBR1	-	chr7	156619438	156549087	cm,ms,ns	17	0	0	11	18	5	20	53	0
TTN:-:chr2:179585929:179549980	TTN	-	chr2	179585929	179549980	cm,ms	0	0	27	14	24	6	31	22	0
PPP1R9A:+:chr7:94915518:94919716	PPP1R9A	+	chr7	94915518	94919716	ms	20	0	8	25	18	0	29	24	0
ABCD3:+:chr1:94924163:94946162	ABCD3	+	chr1	94924163	94946162	cm,ms,ns	12	0	23	20	58	0	11	0	0
LDLRAD3:+:chr11:36248635:36248980	LDLRAD3	+	chr11	36248635	36248980	cm,ms,ns	0	0	18	23	25	3	12	9	33
RP11-67A1.2:+:chr16:68155890:68157024	RP11-67A1.2	+	chr16	68155890	68157024	cm,ms,ns	11	4	31	23	11	0	14	11	18
TECRL:-:chr4:65180425:65155428	TECRL	-	chr4	65180425	65155428	ms	20	0	13	9	10	0	23	12	36
KMT2E:+:chr7:104678573:104681470	KMT2E	+	chr7	104678573	104681470	cm,ms,ns	0	0	8	0	84	0	14	5	12
FAM135A:+:chr6:71136142:71162274	FAM135A	+	chr6	71136142	71162274	cm,ms,ns	24	0	22	10	27	3	23	0	14
CORIN:-:chr4:47655677:47643932	CORIN	-	chr4	47655677	47643932	ms	10	3	44	19	39	0	0	0	8
WI2-3658N16.1:-:chr1:146249018:146242647	WI2-3658N16.1	-	chr1	146249018	146242647	cm	11	1	11	30	21	4	26	4	15
RYR2:+:chr1:237841348:237850804	RYR2	+	chr1	237841348	237850804	cm,ms,ns	0	0	22	9	16	0	33	12	30
WDR60:+:chr7:158662546:158669382	WDR60	+	chr7	158662546	158669382	cm,ms,ns	0	0	34	18	33	0	15	9	13
LPAR3:-:chr1:85331821:85331068	LPAR3	-	chr1	85331821	85331068	cm,ms,ns	13	5	30	0	0	0	0	28	46
AC005154.6:-:chr7:30601744:30590252	AC005154.6	-	chr7	30601744	30590252	cm,ms,ns	9	3	14	40	0	0	0	11	45
TRIP12:-:chr2:230744844:230723488	TRIP12	-	chr2	230744844	230723488	cm,ms,ns	8	0	5	32	21	0	0	27	29
PEAK1:-:chr15:77681144:77657505	PEAK1	-	chr15	77681144	77657505	ms	0	0	9	20	19	0	41	0	33
MAN2A1:+:chr5:109049221:109065214	MAN2A1	+	chr5	109049221	109065214	cm,ms,ns	12	0	15	19	27	0	26	0	23
MGAT5:+:chr2:135075100:135076310	MGAT5	+	chr2	135075100	135076310	cm,ms,ns	0	0	29	13	34	0	0	0	46
TNNT2:-:chr1:201342396:201342342	TNNT2	-	chr1	201342396	201342342	cm	13	5	11	24	11	2	19	21	16
PGM5P1:-:chr9:68788980:68773919	PGM5P1	-	chr9	68788980	68773919	cm	18	0	4	11	41	1	23	10	14
RBMS2:+:chr12:56956201:56965639	RBMS2	+	chr12	56956201	56965639	cm	0	2	8	25	29	3	15	19	21
VWA8:-:chr13:42443325:42439872	VWA8	-	chr13	42443325	42439872	ms	11	0	0	5	6	0	15	41	43
MGAT5:+:chr2:135010666:135012215	MGAT5	+	chr2	135010666	135012215	cm,ms,ns	20	0	13	8	28	0	14	19	19
SETD2:-:chr3:47147610:47139445	SETD2	-	chr3	47147610	47139445	cm,ms,ns	22	0	9	23	11	0	12	24	20
UBE3A:-:chr15:25620910:25599500	UBE3A	-	chr15	25620910	25599500	cm,ms	11	0	9	25	0	0	9	44	23
TTN:-:chr2:179580501:179546388	TTN	-	chr2	179580501	179546388	cm,ms	4	7	0	7	76	0	0	17	10
POLI:+:chr18:51797730:51810383	POLI	+	chr18	51797730	51810383	ms,ns	7	0	35	16	23	5	15	0	20
ZEB1:+:chr10:31661947:31676195	ZEB1	+	chr10	31661947	31676195	cm,ms,ns	2	9	8	10	15	1	15	24	37
KATNAL1:-:chr13:30815223:30801549	KATNAL1	-	chr13	30815223	30801549	cm,ms,ns	12	0	8	12	16	5	16	13	38
N4BP2L2:-:chr13:33018263:33010498	N4BP2L2	-	chr13	33018263	33010498	ms,ns	24	4	6	10	10	0	15	39	12
LAMA2:+:chr6:129799838:129802584	LAMA2	+	chr6	129799838	129802584	cm,ms,ns	0	0	16	8	24	0	21	19	32
NCOA2:-:chr8:71075089:71071740	NCOA2	-	chr8	71075089	71071740	cm,ms,ns	12	0	8	7	12	0	12	34	35
TDRD3:+:chr13:61013822:61109367	TDRD3	+	chr13	61013822	61109367	cm,ms,ns	16	0	29	8	14	0	16	26	11
COX5A:-:chr15:75221573:75219107	COX5A	-	chr15	75221573	75219107	cm,ms,ns	15	5	18	22	0	0	26	17	17
RB1:+:chr13:48947541:48955579	RB1	+	chr13	48947541	48955579	cm,ms,ns	7	0	23	24	0	0	11	19	36
VWA8:-:chr13:42393522:42352121	VWA8	-	chr13	42393522	42352121	cm,ms,ns	0	0	10	9	23	5	42	31	0
TTN:-:chr2:179586861:179584281	TTN	-	chr2	179586861	179584281	cm,ms	0	0	30	6	14	0	14	37	18
ZDBF2:+:chr2:207144264:207162097	ZDBF2	+	chr2	207144264	207162097	cm,ms,ns	11	0	6	17	18	0	7	25	35
NAALADL2:+:chr3:174241203:174271547	NAALADL2	+	chr3	174241203	174271547	ms	18	7	26	24	0	0	16	13	15
CACNB2:+:chr10:18816517:18825125	CACNB2	+	chr10	18816517	18825125	cm,ms,ns	14	12	14	7	42	0	0	24	6
KIAA0319L:-:chr1:35909904:35906648	KIAA0319L	-	chr1	35909904	35906648	cm,ms,ns	13	0	0	12	23	5	8	28	29
ASH1L:-:chr1:155429689:155365250	ASH1L	-	chr1	155429689	155365250	cm,ms,ns	0	0	8	22	31	4	12	16	25
NHLRC2:+:chr10:115636280:115644139	NHLRC2	+	chr10	115636280	115644139	cm,ms,ns	4	0	22	8	0	0	13	20	51
HDAC9:+:chr7:18705836:18706099	HDAC9	+	chr7	18705836	18706099	cm,ns	5	0	7	8	17	1	15	36	29
DPY19L2:-:chr12:64041145:64038183	DPY19L2	-	chr12	64041145	64038183	cm	28	7	18	10	30	0	5	0	20
KDM8:+:chr16:27224906:27226329	KDM8	+	chr16	27224906	27226329	cm,ms,ns	0	0	32	25	17	0	27	7	9
BDP1:+:chr5:70798426:70808255	BDP1	+	chr5	70798426	70808255	cm,ms	16	0	17	12	14	0	16	9	33
RBM39:-:chr20:34313077:34309662	RBM39	-	chr20	34313077	34309662	cm,ms,ns	12	0	11	31	19	0	11	20	13
ZCCHC2:+:chr18:60206914:60217693	ZCCHC2	+	chr18	60206914	60217693	cm,ms,ns	7	0	32	15	14	0	18	10	21
DDX3Y:+:chrY:15021271:15024974	DDX3Y	+	chrY	15021271	15024974	cm,ms	0	4	12	12	0	0	20	28	41
RGPD6:-:chr2:111303208:111302646	RGPD6	-	chr2	111303208	111302646	cm	14	3	23	6	24	4	5	18	20
TET2:+:chr4:106155054:106158508	TET2	+	chr4	106155054	106158508	cm,ms,ns	14	0	0	11	0	4	21	35	31
ELP3:+:chr8:28013459:28019595	ELP3	+	chr8	28013459	28019595	cm,ms,ns	13	5	12	19	28	0	7	18	14
BACE2:+:chr21:42598193:42629253	BACE2	+	chr21	42598193	42629253	cm,ms,ns	9	0	9	21	28	0	5	7	37
IQGAP1:+:chr15:90982564:90986710	IQGAP1	+	chr15	90982564	90986710	cm,ms,ns	0	0	42	14	12	0	18	18	12
RABGAP1L:+:chr1:174241552:174363283	RABGAP1L	+	chr1	174241552	174363283	cm,ms,ns	0	0	0	9	39	0	32	18	18
RAD23B:+:chr9:110062422:110087285	RAD23B	+	chr9	110062422	110087285	cm,ms,ns	0	0	0	7	21	0	23	36	29
VWA8:-:chr13:42407667:42352121	VWA8	-	chr13	42407667	42352121	cm,ms,ns	7	0	13	16	0	0	0	42	38
ZNF131:+:chr5:43161351:43162033	ZNF131	+	chr5	43161351	43162033	cm,ms,ns	29	0	34	5	16	0	0	22	10
MANBA:-:chr4:103651893:103610731	MANBA	-	chr4	103651893	103610731	ms	29	0	8	0	20	11	0	28	20
SRCAP:+:chr16:30740287:30740893	SRCAP	+	chr16	30740287	30740893	cm,ms,ns	8	5	14	8	21	0	0	18	42
PRELID2:-:chr5:145205763:145176005	PRELID2	-	chr5	145205763	145176005	cm,ms,ns	16	0	21	10	32	0	15	0	22
PDE8A:+:chr15:85657104:85664245	PDE8A	+	chr15	85657104	85664245	cm,ms,ns	12	0	38	18	24	4	3	0	17
FGD4:+:chr12:32729200:32764217	FGD4	+	chr12	32729200	32764217	cm,ms,ns	21	0	5	23	27	0	14	0	26
AGAP4:-:chr10:46342203:46339774	AGAP4	-	chr10	46342203	46339774	cm	5	4	7	29	37	3	18	4	9
BMS1P6:+:chr10:48194833:48197195	BMS1P6	+	chr10	48194833	48197195	cm	15	4	17	27	17	1	6	1	28
FOCAD:+:chr9:20907149:20933102	FOCAD	+	chr9	20907149	20933102	cm,ms,ns	5	2	12	12	26	0	4	34	21
MBNL1:+:chr3:152132730:152150709	MBNL1	+	chr3	152132730	152150709	ms,ns	0	0	6	18	38	3	15	22	13
BAZ1B:-:chr7:72884813:72873866	BAZ1B	-	chr7	72884813	72873866	cm,ms	5	0	12	18	21	4	0	28	27
ELF2:-:chr4:139994721:139981478	ELF2	-	chr4	139994721	139981478	cm,ms,ns	12	0	15	0	0	0	30	0	58
DISC1:+:chr1:231930988:231954263	DISC1	+	chr1	231930988	231954263	cm,ms,ns	21	8	23	8	9	0	20	0	26
ITGA7:-:chr12:56096962:56096656	ITGA7	-	chr12	56096962	56096656	cm,ms,ns	11	4	20	22	33	0	10	0	15
TPTE:-:chr21:10952963:10951266	TPTE	-	chr21	10952963	10951266	cm	6	0	24	19	20	1	12	14	19
GTDC1:-:chr2:144969146:144966170	GTDC1	-	chr2	144969146	144966170	cm,ms,ns	0	0	10	15	21	0	31	21	16
ELF2:-:chr4:140060651:140037803	ELF2	-	chr4	140060651	140037803	cm,ms,ns	8	0	10	30	29	0	3	25	9
LPHN3:+:chr4:62800558:62910267	LPHN3	+	chr4	62800558	62910267	cm,ms	18	0	0	23	26	0	11	22	14
ABCA6:-:chr17:67130883:67124760	ABCA6	-	chr17	67130883	67124760	cm,ms,ns	7	0	0	15	33	0	10	21	28
MTUS1:-:chr8:17613470:17611226	MTUS1	-	chr8	17613470	17611226	cm,ms,ns	0	0	0	20	12	0	15	36	31
IRAK3:+:chr12:66597491:66622150	IRAK3	+	chr12	66597491	66622150	cm,ms,ns	5	0	15	28	51	0	0	0	15
GRAMD4:+:chr22:47022648:47033857	GRAMD4	+	chr22	47022648	47033857	cm,ms,ns	6	3	20	6	26	0	31	22	0
PLEKHM1:-:chr17:43553092:43552466	PLEKHM1	-	chr17	43553092	43552466	cm	5	6	12	5	28	1	12	25	20
WDR33:-:chr2:128528578:128520636	WDR33	-	chr2	128528578	128520636	cm,ms,ns	15	0	12	8	31	3	7	28	9
SCLT1:-:chr4:129891623:129857810	SCLT1	-	chr4	129891623	129857810	cm,ms,ns	6	3	7	24	9	0	17	23	24
PALM2:+:chr9:112704966:112705661	PALM2	+	chr9	112704966	112705661	cm,ms,ns	15	0	24	10	22	0	10	19	13
PHC3:-:chr3:169840532:169831148	PHC3	-	chr3	169840532	169831148	cm,ms,ns	0	0	0	15	27	0	19	13	39
GAB1:+:chr4:144336630:144361535	GAB1	+	chr4	144336630	144361535	cm,ms,ns	10	0	0	13	12	0	17	49	12
FAM210A:-:chr18:13682104:13666478	FAM210A	-	chr18	13682104	13666478	ms	0	0	9	26	23	0	21	26	8
STAU2:-:chr8:74621397:74585342	STAU2	-	chr8	74621397	74585342	cm,ms,ns	0	0	13	34	0	0	9	30	27
ZCCHC6:-:chr9:88924932:88920107	ZCCHC6	-	chr9	88924932	88920107	cm,ms,ns	14	0	14	14	32	0	24	0	15
VAPA:+:chr18:9931807:9937063	VAPA	+	chr18	9931807	9937063	cm,ms	17	0	6	17	24	0	0	0	49
ANKRD17:-:chr4:73991029:73984405	ANKRD17	-	chr4	73991029	73984405	cm,ms,ns	10	0	11	29	41	0	0	0	22
URI1:+:chr19:30476130:30477324	URI1	+	chr19	30476130	30477324	cm,ms,ns	11	0	17	28	22	5	0	0	30
DGKE:+:chr17:54926057:54933986	DGKE	+	chr17	54926057	54933986	cm,ms,ns	7	0	26	18	25	0	15	22	0
LRCH3:+:chr3:197557641:197566268	LRCH3	+	chr3	197557641	197566268	cm,ms,ns	13	0	19	11	39	0	7	24	0
ZMYM2:+:chr13:20625573:20641530	ZMYM2	+	chr13	20625573	20641530	cm,ms,ns	7	0	0	8	36	3	16	28	14
RYR2:+:chr1:237550581:237732619	RYR2	+	chr1	237550581	237732619	cm,ms,ns	0	0	7	17	0	6	20	33	29
PIK3C3:+:chr18:39607407:39629569	PIK3C3	+	chr18	39607407	39629569	cm,ms,ns	14	0	17	26	11	0	17	22	5
TMEM71:-:chr8:133769540:133734286	TMEM71	-	chr8	133769540	133734286	cm,ms,ns	19	0	6	22	21	0	7	14	23
RPA1:+:chr17:1746097:1756483	RPA1	+	chr17	1746097	1756483	cm,ms,ns	0	0	29	23	13	0	7	0	40
RYR2:+:chr1:237532834:237713991	RYR2	+	chr1	237532834	237713991	cm,ms,ns	15	0	11	5	14	5	31	0	31
SHKBP1:+:chr19:41089304:41089623	SHKBP1	+	chr19	41089304	41089623	cm,ms,ns	0	0	18	26	12	0	28	0	28
MFN2:+:chr1:12061458:12062160	MFN2	+	chr1	12061458	12062160	cm,ms,ns	9	0	15	0	27	0	38	0	23
STT3B:+:chr3:31617888:31621588	STT3B	+	chr3	31617888	31621588	cm,ms,ns	2	2	16	7	50	0	2	10	23
RYR2:+:chr1:237604619:237632487	RYR2	+	chr1	237604619	237632487	cm,ms,ns	0	0	5	26	16	10	34	9	11
ISOC1:+:chr5:128440649:128442755	ISOC1	+	chr5	128440649	128442755	cm,ms,ns	18	0	0	0	40	0	13	21	19
PSEN1:+:chr14:73614503:73640415	PSEN1	+	chr14	73614503	73640415	cm,ms,ns	4	0	25	15	21	0	19	17	10
KANSL1:-:chr17:44172067:44143903	KANSL1	-	chr17	44172067	44143903	cm,ms	9	0	0	29	27	0	7	23	16
HOOK3:+:chr8:42812237:42819617	HOOK3	+	chr8	42812237	42819617	cm,ms,ns	13	0	0	11	30	4	0	18	35
BIRC6:+:chr2:32602656:32620661	BIRC6	+	chr2	32602656	32620661	cm,ms,ns	0	0	0	31	17	0	0	31	32
CNOT1:-:chr16:58594266:58593708	CNOT1	-	chr16	58594266	58593708	ms	0	0	8	32	18	5	4	0	44
FRK:-:chr6:116325161:116277615	FRK	-	chr6	116325161	116277615	cm,ms,ns	0	0	11	16	40	7	18	0	19
EHBP1:+:chr2:63206323:63223901	EHBP1	+	chr2	63206323	63223901	cm,ms,ns	0	0	24	22	0	0	30	0	35
VWA8:-:chr13:42407667:42385361	VWA8	-	chr13	42407667	42385361	cm,ms,ns	0	0	0	12	44	0	37	0	18
SGMS1:-:chr10:52350007:52193236	SGMS1	-	chr10	52350007	52193236	cm,ms,ns	15	0	22	3	31	0	19	21	0
UBE2Q2:+:chr15:76152219:76165909	UBE2Q2	+	chr15	76152219	76165909	cm,ms	0	0	31	7	11	4	15	11	31
NEK1:-:chr4:170477246:170458960	NEK1	-	chr4	170477246	170458960	cm,ms,ns	16	0	0	19	35	0	15	16	9
MAP3K5:-:chr6:137019820:137015278	MAP3K5	-	chr6	137019820	137015278	cm,ms,ns	0	0	19	14	23	0	18	22	14
CAMSAP2:+:chr1:200816768:200819362	CAMSAP2	+	chr1	200816768	200819362	cm,ms,ns	24	8	30	0	16	0	10	11	11
CAMLG:+:chr5:134076753:134079742	CAMLG	+	chr5	134076753	134079742	cm,ms,ns	8	0	22	19	23	0	16	9	13
ITCH:+:chr20:33057853:33080402	ITCH	+	chr20	33057853	33080402	cm,ms,ns	11	0	16	11	21	0	19	25	7
RHBDD1:+:chr2:227771509:227779067	RHBDD1	+	chr2	227771509	227779067	cm,ms,ns	14	0	0	11	39	7	16	0	23
FKBP8:-:chr19:18649243:18648411	FKBP8	-	chr19	18649243	18648411	cm,ms	4	2	7	17	28	0	10	25	17
CLASP1:-:chr2:122363756:122363277	CLASP1	-	chr2	122363756	122363277	cm,ms,ns	11	3	8	14	7	7	7	34	18
ZCCHC4:+:chr4:25334805:25335610	ZCCHC4	+	chr4	25334805	25335610	cm,ms,ns	3	4	11	18	12	6	23	16	16
ZNF638:+:chr2:71590283:71597135	ZNF638	+	chr2	71590283	71597135	cm,ms,ns	0	0	14	13	20	0	28	21	13
TNPO1:+:chr5:72157635:72161556	TNPO1	+	chr5	72157635	72161556	cm,ms,ns	0	0	0	25	38	0	8	24	14
SETD2:-:chr3:47108608:47079156	SETD2	-	chr3	47108608	47079156	cm,ms,ns	15	0	11	12	18	0	26	17	10
SENP6:+:chr6:76357447:76388643	SENP6	+	chr6	76357447	76388643	cm,ms,ns	6	0	15	18	0	0	35	14	21
CRKL:+:chr22:21288067:21288532	CRKL	+	chr22	21288067	21288532	cm,ms,ns	8	0	5	24	27	0	0	15	30
HMBOX1:+:chr8:28821328:28837673	HMBOX1	+	chr8	28821328	28837673	cm,ms,ns	19	0	24	12	18	0	17	0	19
GPR133:+:chr12:131484928:131498885	GPR133	+	chr12	131484928	131498885	cm,ms,ns	13	6	13	23	15	5	8	0	26
ISPD:-:chr7:16317851:16255691	ISPD	-	chr7	16317851	16255691	cm,ms,ns	0	5	22	20	15	0	17	0	30
ZNF652:-:chr17:47389404:47388674	ZNF652	-	chr17	47389404	47388674	cm,ms,ns	6	4	0	13	39	0	7	0	40
COG2:+:chr1:230798887:230807386	COG2	+	chr1	230798887	230807386	cm,ms,ns	0	0	14	23	28	0	26	0	18
MPDZ:-:chr9:13250371:13216773	MPDZ	-	chr9	13250371	13216773	cm,ms,ns	0	0	10	32	7	0	31	29	0
PSEN1:+:chr14:73614503:73614802	PSEN1	+	chr14	73614503	73614802	cm,ms,ns	13	2	4	7	37	2	11	24	9
AC093642.5:+:chr2:243056790:243081039	AC093642.5	+	chr2	243056790	243081039	cm	14	1	17	12	31	0	9	5	20
ABI1:-:chr10:27059274:27047991	ABI1	-	chr10	27059274	27047991	cm,ms,ns	14	0	5	8	19	0	10	18	34
KLHL24:+:chr3:183368084:183369064	KLHL24	+	chr3	183368084	183369064	cm,ms,ns	8	0	31	10	12	0	14	22	11
ENGASE:+:chr17:77073512:77073946	ENGASE	+	chr17	77073512	77073946	cm,ms,ns	30	0	12	11	16	0	15	7	17
ANKIB1:+:chr7:91924203:91981956	ANKIB1	+	chr7	91924203	91981956	cm,ms,ns	12	0	0	20	28	0	24	11	13
PTPRM:+:chr18:8244056:8253412	PTPRM	+	chr18	8244056	8253412	cm,ms,ns	10	0	7	12	0	0	24	33	22
NCKAP1:-:chr2:183868047:183841621	NCKAP1	-	chr2	183868047	183841621	ms	5	0	9	20	16	0	26	0	32
RTN4:-:chr2:55214834:55209651	RTN4	-	chr2	55214834	55209651	cm,ms,ns	10	0	8	36	33	0	13	0	8
DLG1:-:chr3:196876667:196857398	DLG1	-	chr3	196876667	196857398	cm,ms,ns	15	0	11	19	17	7	26	0	13
C6orf136:+:chr6:30618771:30619243	C6orf136	+	chr6	30618771	30619243	cm,ms	23	6	18	24	22	0	6	0	9
LAMA2:+:chr6:129371063:129513998	LAMA2	+	chr6	129371063	129513998	cm,ms,ns	0	0	3	18	17	0	24	0	46
FOCAD:+:chr9:20819795:20874806	FOCAD	+	chr9	20819795	20874806	cm,ms,ns	9	0	13	17	30	0	21	18	0
RP11-189B4.6:-:chr13:47040122:47038876	RP11-189B4.6	-	chr13	47040122	47038876	cm	13	2	3	26	18	1	12	18	15
RP11-407N17.3:+:chr14:39760223:39777791	RP11-407N17.3	+	chr14	39760223	39777791	cm	11	0	9	16	38	3	6	12	13
CTD-2410N18.4:-:chr5:133541822:133534777	CTD-2410N18.4	-	chr5	133541822	133534777	cm,ms,ns	0	0	0	33	0	5	14	7	48
FNDC3A:+:chr13:49741380:49749677	FNDC3A	+	chr13	49741380	49749677	cm,ms,ns	6	4	15	10	25	0	10	11	26
PTPN4:+:chr2:120684174:120702816	PTPN4	+	chr2	120684174	120702816	cm,ms,ns	8	0	16	15	37	0	3	8	20
DENND1B:-:chr1:197684204:197611841	DENND1B	-	chr1	197684204	197611841	cm,ms,ns	0	3	11	17	18	0	8	14	36
CLEC16A:+:chr16:11114050:11220003	CLEC16A	+	chr16	11114050	11220003	cm,ms,ns	0	0	25	9	0	0	27	18	28
CEP85:+:chr1:26584088:26586293	CEP85	+	chr1	26584088	26586293	cm,ms,ns	0	0	6	24	23	0	0	17	37
CEP70:-:chr3:138291826:138289160	CEP70	-	chr3	138291826	138289160	cm,ms,ns	18	0	27	18	12	0	0	0	32
TMEM245:-:chr9:111870850:111868788	TMEM245	-	chr9	111870850	111868788	cm,ms,ns	33	0	10	20	0	0	22	0	22
KANK2:-:chr19:11289396:11289021	KANK2	-	chr19	11289396	11289021	cm,ms,ns	19	4	0	0	31	0	27	0	26
NEB:-:chr2:152550950:152543933	NEB	-	chr2	152550950	152543933	cm	4	0	28	36	0	5	5	20	9
DPY19L2P1:-:chr7:35163690:35157360	DPY19L2P1	-	chr7	35163690	35157360	cm	17	1	7	12	24	0	13	24	9
SETDB2:+:chr13:50025689:50042096	SETDB2	+	chr13	50025689	50042096	cm,ms,ns	0	0	23	13	34	5	16	7	8
FOCAD:+:chr9:20715321:20823114	FOCAD	+	chr9	20715321	20823114	cm,ms,ns	12	0	0	0	17	3	12	49	13
MANBA:-:chr4:103651893:103635595	MANBA	-	chr4	103651893	103635595	ms	0	0	5	25	19	0	14	22	21
NLK:+:chr17:26490569:26499644	NLK	+	chr17	26490569	26499644	cm,ms,ns	0	0	17	7	8	0	25	8	41
ZNF644:-:chr1:91447927:91403042	ZNF644	-	chr1	91447927	91403042	cm,ms,ns	11	4	16	0	0	0	19	43	13
RYR2:+:chr1:237532834:237551483	RYR2	+	chr1	237532834	237551483	cm,ms,ns	0	4	13	20	0	0	25	17	27
NFIX:+:chr19:13135835:13136366	NFIX	+	chr19	13135835	13136366	cm,ms,ns	23	0	32	9	19	0	0	9	14
SLAIN2:+:chr4:48371866:48396670	SLAIN2	+	chr4	48371866	48396670	ms,ns	0	0	21	8	21	0	20	0	36
HAT1:+:chr2:172782047:172809519	HAT1	+	chr2	172782047	172809519	cm,ms,ns	11	5	12	6	43	0	17	0	12
MTUS1:-:chr8:17613470:17532695	MTUS1	-	chr8	17613470	17532695	cm,ms,ns	27	2	4	8	8	2	18	5	32
RP11-458D21.5:+:chr1:145295423:145301822	RP11-458D21.5	+	chr1	145295423	145301822	cm	20	3	9	16	7	0	5	15	31
HERC4:-:chr10:69726559:69714352	HERC4	-	chr10	69726559	69714352	cm,ms,ns	9	0	9	6	14	0	24	10	33
RYR2:+:chr1:237756776:237778143	RYR2	+	chr1	237756776	237778143	cm,ms,ns	8	0	13	11	11	0	16	4	42
LNX1:-:chr4:54457682:54439790	LNX1	-	chr4	54457682	54439790	ms,ns	0	0	0	23	24	0	12	23	23
OPTN:+:chr10:13169745:13178897	OPTN	+	chr10	13169745	13178897	ms	18	0	24	13	7	3	0	26	14
ABHD2:+:chr15:89656956:89698765	ABHD2	+	chr15	89656956	89698765	cm,ms,ns	24	0	5	10	33	8	12	0	13
UQCRC2:+:chr16:21979949:21987564	UQCRC2	+	chr16	21979949	21987564	cm,ms,ns	0	3	21	38	0	4	10	0	29
HMBOX1:+:chr8:28827560:28876430	HMBOX1	+	chr8	28827560	28876430	cm,ms,ns	0	0	31	19	25	4	26	0	0
TTN:-:chr2:179506042:179505968	TTN	-	chr2	179506042	179505968	cm	16	1	10	7	28	4	19	4	16
ZNF418:-:chr19:58439415:58436991	ZNF418	-	chr19	58439415	58436991	cm,ms	8	2	15	12	16	0	10	15	27
NF1:+:chr17:29483001:29497015	NF1	+	chr17	29483001	29497015	cm,ms,ns	22	0	12	4	11	7	12	17	19
PCDH7:+:chr4:30921775:30951837	PCDH7	+	chr4	30921775	30951837	cm,ms,ns	0	0	32	0	29	0	15	12	16
KANSL1L:-:chr2:211019335:211018219	KANSL1L	-	chr2	211019335	211018219	cm,ms,ns	7	0	13	0	36	0	9	22	17
PDE3A:+:chr12:20774230:20807139	PDE3A	+	chr12	20774230	20807139	cm,ms,ns	8	0	12	17	0	0	18	35	14
MAP4K3:-:chr2:39564722:39559058	MAP4K3	-	chr2	39564722	39559058	cm,ms,ns	0	0	0	41	21	0	23	0	19
ATP2B4:+:chr1:203676137:203677232	ATP2B4	+	chr1	203676137	203677232	cm,ms,ns	9	4	0	22	24	0	13	0	32
AKAP13:+:chr15:86207794:86253876	AKAP13	+	chr15	86207794	86253876	cm,ms,ns	9	0	0	7	53	0	13	0	22
NEK4:-:chr3:52775515:52771602	NEK4	-	chr3	52775515	52771602	cm,ms,ns	14	0	13	23	19	4	5	0	26
ARL8B:+:chr3:5215702:5216099	ARL8B	+	chr3	5215702	5216099	cm,ms,ns	23	0	5	12	22	0	11	0	31
TTN:-:chr2:179585929:179583891	TTN	-	chr2	179585929	179583891	cm,ms	10	0	8	15	0	0	28	0	43
DMD:-:chrX:32591963:32583819	DMD	-	chrX	32591963	32583819	cm,ms,ns	18	0	8	15	29	4	6	24	0
NMD3:+:chr3:160942718:160953000	NMD3	+	chr3	160942718	160953000	cm,ms,ns	12	0	39	14	22	3	14	0	0
WDR1:-:chr4:10105610:10099335	WDR1	-	chr4	10105610	10099335	ms,ns	15	0	0	11	56	4	18	0	0
PDE3A:+:chr12:20769164:20787990	PDE3A	+	chr12	20769164	20787990	cm,ms,ns	27	5	17	6	6	6	13	10	13
ZMYND8:-:chr20:45905539:45891032	ZMYND8	-	chr20	45905539	45891032	cm,ms,ns	6	0	0	13	29	4	15	15	21
SEC11A:-:chr15:85234875:85223944	SEC11A	-	chr15	85234875	85223944	cm,ms,ns	0	0	19	6	0	5	15	42	16
DENND1A:-:chr9:126641300:126519982	DENND1A	-	chr9	126641300	126519982	cm,ms,ns	0	0	5	27	46	0	4	6	15
ERBB2IP:+:chr5:65349234:65350779	ERBB2IP	+	chr5	65349234	65350779	cm,ms,ns	0	0	21	4	8	0	17	36	17
SCAP:-:chr3:47470160:47466975	SCAP	-	chr3	47470160	47466975	cm,ms,ns	10	0	17	16	20	0	10	5	25
USP9Y:+:chrY:14813939:14851563	USP9Y	+	chrY	14813939	14851563	ms	0	0	7	15	0	0	19	36	26
CACNA1C:+:chr12:2558142:2622150	CACNA1C	+	chr12	2558142	2622150	cm,ms,ns	0	0	0	11	27	0	0	32	33
METTL25:+:chr12:82763166:82796909	METTL25	+	chr12	82763166	82796909	ms	0	0	9	22	18	0	0	34	20
DMD:-:chrX:32591963:32563276	DMD	-	chrX	32591963	32563276	cm,ms,ns	10	0	12	16	18	4	22	0	21
CLASP2:-:chr3:33738425:33725851	CLASP2	-	chr3	33738425	33725851	cm,ms,ns	8	4	18	10	6	0	18	0	39
RYK:-:chr3:133914026:133876965	RYK	-	chr3	133914026	133876965	ms	16	0	27	5	5	0	0	0	50
TTC28:-:chr22:28915308:28910745	TTC28	-	chr22	28915308	28910745	ms	7	0	25	8	18	0	0	0	45
SEPT10:-:chr2:110350696:110342703	SEPT10	-	chr2	110350696	110342703	cm,ms	0	0	13	0	18	0	13	31	27
URI1:+:chr19:30476130:30503438	URI1	+	chr19	30476130	30503438	cm,ms,ns	8	0	10	5	23	0	19	14	23
RHOT1:+:chr17:30498062:30510291	RHOT1	+	chr17	30498062	30510291	cm,ms,ns	10	0	0	10	33	0	23	10	16
RYR2:+:chr1:237550581:237620035	RYR2	+	chr1	237550581	237620035	cm,ms,ns	0	0	0	22	29	0	20	23	8
SMC1A:-:chrX:53430825:53430498	SMC1A	-	chrX	53430825	53430498	cm,ms	6	0	20	22	0	0	0	39	15
RPRD1A:-:chr18:33613800:33606863	RPRD1A	-	chr18	33613800	33606863	cm,ms,ns	0	0	8	14	33	8	0	9	30
FBXW4:-:chr10:103436193:103432672	FBXW4	-	chr10	103436193	103432672	cm,ms,ns	0	0	31	10	27	5	18	0	11
ARHGEF6:-:chrX:135863308:135750223	ARHGEF6	-	chrX	135863308	135750223	ms	15	0	22	13	21	0	8	0	23
ESYT2:-:chr7:158591763:158566032	ESYT2	-	chr7	158591763	158566032	cm,ms,ns	17	0	29	3	38	3	12	0	0
CANX:+:chr5:179132680:179137066	CANX	+	chr5	179132680	179137066	cm,ms,ns	15	0	0	13	22	0	11	41	0
DENND4C:+:chr9:19286767:19300329	DENND4C	+	chr9	19286767	19300329	cm,ms,ns	5	0	0	21	16	0	20	40	0
GPBP1:+:chr5:56542127:56546968	GPBP1	+	chr5	56542127	56546968	ns	5	0	9	16	27	0	23	10	12
RALGAPA1:-:chr14:36128402:36121011	RALGAPA1	-	chr14	36128402	36121011	cm,ms	2	7	4	8	12	4	13	9	43
TIMM23B:+:chr10:51374370:51387763	TIMM23B	+	chr10	51374370	51387763	cm	8	1	21	10	10	1	28	12	11
LAMA2:+:chr6:129687364:129748999	LAMA2	+	chr6	129687364	129748999	cm,ms,ns	0	0	0	15	0	4	25	32	25
NEK7:+:chr1:198201683:198233365	NEK7	+	chr1	198201683	198233365	cm,ms,ns	0	0	14	28	15	0	16	12	16
TTN:-:chr2:179584559:179538360	TTN	-	chr2	179584559	179538360	cm,ms	4	0	0	0	32	0	18	23	24
DCAF6:+:chr1:167921038:167944253	DCAF6	+	chr1	167921038	167944253	cm,ms,ns	0	0	13	10	6	0	20	38	14
SENP6:+:chr6:76412361:76421132	SENP6	+	chr6	76412361	76421132	cm,ms,ns	17	0	6	25	0	0	14	33	6
CHD9:+:chr16:53289512:53308214	CHD9	+	chr16	53289512	53308214	cm,ms,ns	13	0	27	13	10	0	0	23	15
MAN2A1:+:chr5:109049221:109051965	MAN2A1	+	chr5	109049221	109051965	cm,ms,ns	19	0	11	7	6	0	28	0	30
CACNA2D1:-:chr7:81611943:81598203	CACNA2D1	-	chr7	81611943	81598203	cm,ms,ns	7	0	13	14	14	3	10	0	40
PRELID2:-:chr5:145205763:145197457	PRELID2	-	chr5	145205763	145197457	cm,ms,ns	5	0	17	0	20	0	30	0	29
KLHL3:-:chr5:137045545:137027974	KLHL3	-	chr5	137045545	137027974	cm,ms,ns	0	0	29	13	33	0	17	0	9
RP11-37B2.1:-:chr8:90737869:90734243	RP11-37B2.1	-	chr8	90737869	90734243	cm,ns	11	4	17	1	14	1	19	21	13
PILRB:+:chr7:99952766:99953427	PILRB	+	chr7	99952766	99953427	ms	11	10	19	12	19	4	4	4	17
HABP4:+:chr9:99220661:99233376	HABP4	+	chr9	99220661	99233376	cm,ms,ns	7	0	17	7	28	0	6	19	16
UBR2:+:chr6:42541472:42562042	UBR2	+	chr6	42541472	42562042	cm,ms,ns	4	0	0	16	23	0	17	18	22
AKT3:-:chr1:243736350:243708812	AKT3	-	chr1	243736350	243708812	cm,ms,ns	23	0	6	10	0	0	11	13	37
ICA1:-:chr7:8275570:8257935	ICA1	-	chr7	8275570	8257935	cm,ms,ns	0	0	0	19	14	0	23	15	29
PDCD11:+:chr10:105197772:105198565	PDCD11	+	chr10	105197772	105198565	cm,ms,ns	10	0	27	17	0	0	30	3	13
TTLL7:-:chr1:84412965:84376848	TTLL7	-	chr1	84412965	84376848	cm,ms,ns	10	0	7	7	18	0	0	24	34
AEBP2:+:chr12:19615444:19626289	AEBP2	+	chr12	19615444	19626289	cm,ms,ns	12	0	0	12	34	3	19	0	20
TMEM161B:-:chr5:87541609:87516380	TMEM161B	-	chr5	87541609	87516380	ms	19	0	0	15	0	4	16	0	46
FAM214A:-:chr15:52885933:52876942	FAM214A	-	chr15	52885933	52876942	cm,ms	8	0	30	32	0	4	12	0	14
PPP6R3:+:chr11:68363565:68377491	PPP6R3	+	chr11	68363565	68377491	cm,ms,ns	9	7	11	14	41	0	8	0	10
HMG20A:+:chr15:77759437:77764156	HMG20A	+	chr15	77759437	77764156	cm,ms,ns	14	0	5	19	15	0	19	0	28
SYNE2:+:chr14:64465632:64489581	SYNE2	+	chr14	64465632	64489581	cm,ms,ns	10	0	18	5	8	0	14	0	45
TTN:-:chr2:179585390:179542852	TTN	-	chr2	179585390	179542852	cm,ms	17	6	4	9	23	0	8	13	19
EPS15:-:chr1:51874004:51868107	EPS15	-	chr1	51874004	51868107	cm,ms,ns	18	0	11	12	15	0	12	14	17
DCUN1D4:+:chr4:52729603:52744020	DCUN1D4	+	chr4	52729603	52744020	cm,ms,ns	17	0	10	14	7	0	13	17	21
RBM23:-:chr14:23380612:23375404	RBM23	-	chr14	23380612	23375404	cm,ms,ns	17	0	9	19	29	0	4	11	10
UBE2D2:+:chr5:138979957:138994551	UBE2D2	+	chr5	138979957	138994551	cm,ms,ns	19	0	0	19	0	0	22	14	25
DMD:-:chrX:32867937:32827610	DMD	-	chrX	32867937	32827610	cm,ms,ns	17	0	10	16	0	0	17	9	30
PNRC1:+:chr6:89793472:89794362	PNRC1	+	chr6	89793472	89794362	ms	7	0	15	9	0	0	13	20	35
SDCCAG8:+:chr1:243480057:243507633	SDCCAG8	+	chr1	243480057	243507633	cm,ms,ns	0	3	25	29	8	0	0	27	7
IFNGR2:+:chr21:34804484:34805178	IFNGR2	+	chr21	34804484	34805178	cm,ms	16	0	8	27	0	0	0	20	28
SLK:+:chr10:105767935:105778666	SLK	+	chr10	105767935	105778666	cm,ms,ns	10	0	11	7	23	0	18	0	30
TMEM181:+:chr6:159001972:159010814	TMEM181	+	chr6	159001972	159010814	cm,ms,ns	7	0	19	20	12	0	0	0	41
UGGT2:-:chr13:96651561:96636058	UGGT2	-	chr13	96651561	96636058	cm,ms,ns	0	0	21	0	13	0	12	0	53
PSD3:-:chr8:18666489:18622959	PSD3	-	chr8	18666489	18622959	ms	21	6	0	38	13	10	0	0	11
LRCH3:+:chr3:197592294:197602646	LRCH3	+	chr3	197592294	197602646	cm,ms,ns	18	0	10	21	34	0	16	0	0
C6orf106:-:chr6:34614575:34574332	C6orf106	-	chr6	34614575	34574332	cm,ms,ns	12	3	11	8	17	1	16	4	27
LAMA2:+:chr6:129371063:129419560	LAMA2	+	chr6	129371063	129419560	cm,ms,ns	11	0	0	10	4	8	20	20	25
CAMK2D:-:chr4:114452455:114421619	CAMK2D	-	chr4	114452455	114421619	cm,ms,ns	0	0	10	5	12	3	27	12	29
RP11-53I6.2:+:chr18:29691717:29693823	RP11-53I6.2	+	chr18	29691717	29693823	cm,ms,ns	0	6	10	15	40	0	10	6	11
CPSF6:+:chr12:69644909:69656342	CPSF6	+	chr12	69644909	69656342	cm,ms,ns	17	0	9	17	0	0	12	20	23
UBA2:+:chr19:34921481:34929671	UBA2	+	chr19	34921481	34929671	ms,ns	24	0	0	0	14	0	28	11	21
SNHG14:+:chr15:25284858:25285994	SNHG14	+	chr15	25284858	25285994	ms	0	0	0	9	37	0	12	16	24
RSF1:-:chr11:77404656:77394755	RSF1	-	chr11	77404656	77394755	cm,ms,ns	29	3	24	0	0	0	9	12	21
ERI3:-:chr1:44804994:44773982	ERI3	-	chr1	44804994	44773982	cm,ms,ns	23	0	10	23	0	0	25	11	6
ZNF514:-:chr2:95819004:95814630	ZNF514	-	chr2	95819004	95814630	ms	7	0	27	21	0	0	10	7	26
STAU1:-:chr20:47782822:47752370	STAU1	-	chr20	47782822	47752370	cm,ms,ns	13	0	19	19	0	0	0	38	9
MED4:-:chr13:48664554:48651289	MED4	-	chr13	48664554	48651289	ms,ns	0	0	25	16	28	0	5	0	24
HABP4:+:chr9:99220661:99228060	HABP4	+	chr9	99220661	99228060	cm,ms,ns	18	0	22	18	26	0	0	0	14
SLC43A1:-:chr11:57259335:57258697	SLC43A1	-	chr11	57259335	57258697	cm,ms,ns	5	10	30	7	8	0	7	31	0
PPP1R12BP1:-:chrY:28494725:28475093	PPP1R12BP1	-	chrY	28494725	28475093	cm	13	2	18	13	28	3	9	4	8
N6AMT2:-:chr13:21306260:21305980	N6AMT2	-	chr13	21306260	21305980	cm,ns	9	2	0	18	25	0	4	28	12
CHD6:-:chr20:40179999:40161689	CHD6	-	chr20	40179999	40161689	cm,ms,ns	13	9	0	8	9	7	12	17	22
ZZZ3:-:chr1:78107340:78097520	ZZZ3	-	chr1	78107340	78097520	ms	4	0	8	0	12	0	23	22	28
ZEB1:+:chr10:31661947:31676727	ZEB1	+	chr10	31661947	31676727	cm,ms,ns	0	0	13	0	12	0	11	28	33
MAPK9:-:chr5:179707608:179688684	MAPK9	-	chr5	179707608	179688684	cm,ms,ns	15	0	0	27	0	0	22	24	9
KANK3:-:chr19:8404051:8402679	KANK3	-	chr19	8404051	8402679	ms	22	0	22	8	0	0	16	11	18
KPNA5:+:chr6:117019867:117026323	KPNA5	+	chr6	117019867	117026323	cm,ms,ns	9	0	17	22	20	0	13	0	16
ACYP2:+:chr2:54278095:54284497	ACYP2	+	chr2	54278095	54284497	cm,ms,ns	9	3	0	16	23	0	12	0	34
FOCAD:+:chr9:20819795:20823114	FOCAD	+	chr9	20819795	20823114	cm,ms,ns	8	0	20	20	7	0	8	0	34
RICTOR:-:chr5:39021238:39002637	RICTOR	-	chr5	39021238	39002637	cm,ms,ns	0	0	24	12	13	0	18	30	0
PCMTD1:-:chr8:52773806:52744004	PCMTD1	-	chr8	52773806	52744004	cm,ms,ns	5	3	9	22	18	2	9	21	8
IZUMO2:-:chr19:50664037:50663716	IZUMO2	-	chr19	50664037	50663716	cm	9	0	6	6	28	3	15	16	14
SCLT1:-:chr4:129925031:129857810	SCLT1	-	chr4	129925031	129857810	cm,ms,ns	3	0	2	8	11	1	19	28	25
PEAK1:-:chr15:77578846:77544709	PEAK1	-	chr15	77578846	77544709	cm,ms,ns	10	0	8	10	0	7	27	22	12
DLG2:-:chr11:84996409:84991578	DLG2	-	chr11	84996409	84991578	ms	0	0	18	4	16	0	19	16	23
CPNE3:+:chr8:87540764:87544808	CPNE3	+	chr8	87540764	87544808	cm,ms,ns	25	0	15	0	18	0	10	10	18
MED13L:-:chr12:116549317:116534474	MED13L	-	chr12	116549317	116534474	cm,ms	11	0	16	13	6	0	12	18	20
MNAT1:+:chr14:61262935:61285565	MNAT1	+	chr14	61262935	61285565	cm,ms,ns	8	0	19	6	16	0	22	5	20
HP1BP3:-:chr1:21100103:21076216	HP1BP3	-	chr1	21100103	21076216	cm,ms,ns	7	0	15	3	13	0	13	32	13
TTN:-:chr2:179582109:179542852	TTN	-	chr2	179582109	179542852	cm,ms	18	3	0	8	17	0	14	4	32
GTDC1:-:chr2:144993304:144966170	GTDC1	-	chr2	144993304	144966170	cm,ms,ns	0	0	12	28	0	0	16	12	28
UQCC1:-:chr20:33971936:33954360	UQCC1	-	chr20	33971936	33954360	cm,ms,ns	4	0	19	12	12	0	21	0	28
RARS:+:chr5:167915607:167924353	RARS	+	chr5	167915607	167924353	cm,ms,ns	13	0	3	32	23	3	5	0	17
ATP13A3:-:chr3:194171005:194147804	ATP13A3	-	chr3	194171005	194147804	cm,ms,ns	0	0	0	39	0	8	17	0	32
SPIDR:+:chr8:48308936:48320523	SPIDR	+	chr8	48308936	48320523	cm,ms	18	7	12	8	27	0	9	0	15
ANKRD1:-:chr10:92679953:92678952	ANKRD1	-	chr10	92679953	92678952	ms	25	0	0	0	30	0	19	0	22
NCOA1:+:chr2:24786773:24807429	NCOA1	+	chr2	24786773	24807429	ms	14	0	11	26	22	0	0	0	23
MPP6:+:chr7:24663285:24708279	MPP6	+	chr7	24663285	24708279	cm,ms,ns	29	0	0	5	28	4	6	9	15
CDH2:-:chr18:25593873:25543321	CDH2	-	chr18	25593873	25543321	cm,ms,ns	10	0	0	4	11	4	17	2	48
ETNK1:+:chr12:22796697:22826594	ETNK1	+	chr12	22796697	22826594	cm,ms,ns	10	0	18	14	0	4	14	25	10
CUX1:+:chr7:101870647:101870949	CUX1	+	chr7	101870647	101870949	cm,ms	9	0	5	17	23	0	11	12	18
GABPB2:+:chr1:151060666:151090615	GABPB2	+	chr1	151060666	151090615	ms	7	0	9	20	13	0	5	14	27
ZNF827:-:chr4:146770713:146744574	ZNF827	-	chr4	146770713	146744574	cm,ms,ns	0	3	9	10	10	0	5	36	22
ARHGAP10:+:chr4:148775827:148803083	ARHGAP10	+	chr4	148775827	148803083	ms	12	0	18	11	22	0	22	0	10
LARP1B:+:chr4:128995615:128999117	LARP1B	+	chr4	128995615	128999117	cm,ms,ns	5	0	19	16	19	0	13	0	23
FILIP1:-:chr6:76024918:76022113	FILIP1	-	chr6	76024918	76022113	cm,ms,ns	32	6	0	10	0	0	14	0	33
RYR2:+:chr1:237586392:237632487	RYR2	+	chr1	237586392	237632487	cm,ms,ns	10	0	0	0	8	0	33	44	0
BRAF:-:chr7:140508795:140476712	BRAF	-	chr7	140508795	140476712	cm,ns	7	2	8	12	18	1	8	19	20
ANKRD36C:-:chr2:96571251:96565573	ANKRD36C	-	chr2	96571251	96565573	cm	11	0	12	23	11	2	18	9	9
GLIS2:+:chr16:4382216:4383520	GLIS2	+	chr16	4382216	4383520	cm,ms,ns	12	3	0	6	8	6	29	14	16
TRIP10:+:chr19:6742978:6743847	TRIP10	+	chr19	6742978	6743847	cm,ms,ns	0	0	0	0	36	3	14	28	13
UBQLN1:-:chr9:86301070:86292642	UBQLN1	-	chr9	86301070	86292642	cm,ms,ns	0	0	5	3	8	0	34	21	23
WWC3:+:chrX:10031485:10035530	WWC3	+	chrX	10031485	10035530	cm,ms,ns	9	0	17	6	16	0	4	30	12
MYOM1:-:chr18:3193956:3164276	MYOM1	-	chr18	3193956	3164276	cm,ms,ns	9	0	3	9	6	0	11	24	32
RBM33:+:chr7:155499554:155511137	RBM33	+	chr7	155499554	155511137	cm,ms,ns	11	0	11	10	24	0	0	30	8
PPP3CC:+:chr8:22332467:22355625	PPP3CC	+	chr8	22332467	22355625	cm,ms,ns	14	0	11	11	18	0	12	0	28
SDCCAG8:+:chr1:243579004:243589860	SDCCAG8	+	chr1	243579004	243589860	cm,ms,ns	15	0	20	10	21	0	9	0	19
PICALM:-:chr11:85695016:85685751	PICALM	-	chr11	85695016	85685751	cm,ms,ns	0	0	21	31	21	0	4	0	17
EIF4G3:-:chr1:21307720:21295967	EIF4G3	-	chr1	21307720	21295967	cm,ms,ns	0	0	9	10	43	3	8	0	21
FHOD3:+:chr18:34229279:34238151	FHOD3	+	chr18	34229279	34238151	cm,ms,ns	0	0	0	17	27	3	21	0	26
SSBP2:-:chr5:80946158:80911292	SSBP2	-	chr5	80946158	80911292	cm,ms,ns	0	6	22	0	27	0	17	0	22
GNPTAB:-:chr12:102183835:102173930	GNPTAB	-	chr12	102183835	102173930	cm,ms,ns	14	0	23	19	0	0	24	0	14
RABGAP1L:+:chr1:174241552:174274265	RABGAP1L	+	chr1	174241552	174274265	cm,ms,ns	0	0	0	20	19	3	31	21	0
ATXN1:-:chr6:16328701:16326625	ATXN1	-	chr6	16328701	16326625	cm,ms,ns	13	0	6	24	32	0	19	0	0
ITGA7:-:chr12:56094938:56094683	ITGA7	-	chr12	56094938	56094683	cm,ns	10	4	7	4	31	0	13	12	13
KMT2E:+:chr7:104702611:104722244	KMT2E	+	chr7	104702611	104722244	cm,ms,ns	13	0	0	14	19	4	9	15	19
VPS13B:+:chr8:100443765:100533238	VPS13B	+	chr8	100443765	100533238	cm,ms,ns	12	0	0	6	13	4	24	9	25
DMD:-:chrX:33038317:32827610	DMD	-	chrX	33038317	32827610	cm,ms,ns	25	0	0	0	35	0	9	20	4
LRBA:-:chr4:151738409:151719233	LRBA	-	chr4	151738409	151719233	cm,ms,ns	13	0	9	9	13	0	17	14	18
RERE:-:chr1:8617582:8568686	RERE	-	chr1	8617582	8568686	cm,ms,ns	0	0	12	18	15	0	18	14	16
NUP54:-:chr4:77065626:77045802	NUP54	-	chr4	77065626	77045802	cm,ms,ns	10	0	29	0	18	0	15	11	10
KLHDC10:+:chr7:129760589:129762042	KLHDC10	+	chr7	129760589	129762042	cm,ms,ns	27	0	19	11	11	0	0	13	12
FOXP1:-:chr3:71102924:71064700	FOXP1	-	chr3	71102924	71064700	cm,ms,ns	11	0	19	10	20	0	0	16	17
PTAR1:-:chr9:72365866:72331640	PTAR1	-	chr9	72365866	72331640	ms	0	0	9	41	9	0	10	0	24
ARHGAP26:+:chr5:142264863:142311690	ARHGAP26	+	chr5	142264863	142311690	cm,ms,ns	4	0	11	11	14	3	21	29	0
STK39:-:chr2:169038600:168994598	STK39	-	chr2	169038600	168994598	cm,ms,ns	6	0	0	16	32	0	11	28	0
ANTXR2:-:chr4:81042431:81025617	ANTXR2	-	chr4	81042431	81025617	cm	10	1	18	11	18	3	10	12	10
FOXO3:+:chr6:108984658:108986092	FOXO3	+	chr6	108984658	108986092	cm	8	0	12	13	13	1	7	9	30
HECTD2:+:chr10:93185038:93221941	HECTD2	+	chr10	93185038	93221941	cm,ms,ns	8	0	20	13	7	3	4	24	14
CCDC7:+:chr10:32740520:32770710	CCDC7	+	chr10	32740520	32770710	ms,ns	0	0	12	19	19	0	7	19	16
NSD1:+:chr5:176636637:176639196	NSD1	+	chr5	176636637	176639196	cm,ms,ns	8	0	11	21	15	0	5	5	27
PREX2:+:chr8:68934271:68973014	PREX2	+	chr8	68934271	68973014	cm,ms,ns	0	0	0	16	18	0	41	12	5
SLC20A2:-:chr8:42330172:42317414	SLC20A2	-	chr8	42330172	42317414	cm,ms,ns	9	0	0	22	11	0	11	13	26
ZNF652:-:chr17:47395345:47388674	ZNF652	-	chr17	47395345	47388674	cm,ms,ns	0	0	0	0	35	0	21	31	5
AKAP9:+:chr7:91621472:91632549	AKAP9	+	chr7	91621472	91632549	cm,ms,ns	0	0	0	11	41	0	0	15	25
UCHL3:+:chr13:76134889:76143643	UCHL3	+	chr13	76134889	76143643	cm,ms,ns	7	0	12	9	12	0	0	23	29
CORIN:-:chr4:47788942:47765396	CORIN	-	chr4	47788942	47765396	cm,ms,ns	11	0	13	19	39	0	0	0	10
ZNF407:+:chr18:72342923:72353078	ZNF407	+	chr18	72342923	72353078	cm,ms,ns	13	0	21	14	25	0	5	0	14
LPHN3:+:chr4:62800558:62813994	LPHN3	+	chr4	62800558	62813994	cm,ms	8	0	0	22	22	0	29	0	11
DENND5B:-:chr12:31648853:31595709	DENND5B	-	chr12	31648853	31595709	cm,ms,ns	12	0	0	15	37	0	22	0	6
PCNT:+:chr21:47768926:47769734	PCNT	+	chr21	47768926	47769734	cm,ms,ns	0	0	24	35	0	0	16	0	17
RYR2:+:chr1:237532834:237732619	RYR2	+	chr1	237532834	237732619	cm,ms,ns	3	0	17	7	0	0	20	0	45
KIF16B:-:chr20:16496309:16474936	KIF16B	-	chr20	16496309	16474936	cm,ms,ns	0	0	24	31	5	0	32	0	0
SKIL:+:chr3:170077487:170079217	SKIL	+	chr3	170077487	170079217	ns	7	0	8	3	19	0	8	19	28
GUSBP4:-:chr6:58252788:58250695	GUSBP4	-	chr6	58252788	58250695	cm	3	0	2	24	11	7	8	6	31
CAP2:+:chr6:17507400:17514185	CAP2	+	chr6	17507400	17514185	cm,ms,ns	20	1	4	5	26	0	13	7	16
TDRD3:+:chr13:61013822:61034674	TDRD3	+	chr13	61013822	61034674	cm,ms,ns	1	1	7	17	24	0	22	8	12
HAGH:-:chr16:1859834:1859239	HAGH	-	chr16	1859834	1859239	cm,ms,ns	8	3	0	6	18	3	26	4	23
NF1:+:chr17:29483001:29509683	NF1	+	chr17	29483001	29509683	cm,ms,ns	0	0	0	13	20	3	8	21	26
TOM1L2:-:chr17:17754266:17750953	TOM1L2	-	chr17	17754266	17750953	ms	5	0	0	10	31	0	26	6	13
EVI5:-:chr1:93073284:93029199	EVI5	-	chr1	93073284	93029199	cm,ms,ns	0	0	13	14	13	0	9	30	12
DENND1B:-:chr1:197581106:197552282	DENND1B	-	chr1	197581106	197552282	cm,ms,ns	10	0	7	7	21	0	19	9	18
TXNDC16:-:chr14:53011089:53003437	TXNDC16	-	chr14	53011089	53003437	cm,ms,ns	0	0	10	6	14	0	21	23	17
MYOM1:-:chr18:3176132:3164276	MYOM1	-	chr18	3176132	3164276	cm,ms,ns	0	0	8	7	26	0	23	8	19
PCCA:+:chr13:100959446:101020828	PCCA	+	chr13	100959446	101020828	cm,ms,ns	0	0	9	0	25	0	19	26	12
TANC1:+:chr2:159992705:160007067	TANC1	+	chr2	159992705	160007067	cm,ms,ns	11	0	14	12	20	0	0	14	20
TTC13:-:chr1:231097049:231090079	TTC13	-	chr1	231097049	231090079	cm,ms,ns	7	0	11	10	33	0	10	0	20
REXO4:-:chr9:136278041:136277419	REXO4	-	chr9	136278041	136277419	cm,ms	0	0	15	27	15	0	17	0	17
SVIL:-:chr10:29858241:29839526	SVIL	-	chr10	29858241	29839526	cm,ms,ns	5	0	0	25	28	0	17	0	16
FCHO2:+:chr5:72354260:72373320	FCHO2	+	chr5	72354260	72373320	cm,ms,ns	7	5	18	0	24	0	5	32	0
FOCAD:+:chr9:20923659:20933131	FOCAD	+	chr9	20923659	20933131	ms	4	0	13	4	63	0	7	0	0
GTF2IRD1P1:-:chr7:66301787:66290283	GTF2IRD1P1	-	chr7	66301787	66290283	cm	7	8	11	15	19	1	7	14	9
DPY19L2:-:chr12:64015117:63991589	DPY19L2	-	chr12	64015117	63991589	cm	5	0	4	13	12	2	8	29	18
CACNA1C:+:chr12:2224390:2229596	CACNA1C	+	chr12	2224390	2229596	cm,ms,ns	10	0	14	6	20	0	12	8	21
RYR2:+:chr1:237580349:237608822	RYR2	+	chr1	237580349	237608822	cm,ms,ns	0	0	14	6	7	0	22	14	27
BABAM1:+:chr19:17387304:17387718	BABAM1	+	chr19	17387304	17387718	cm,ms,ns	18	0	0	9	33	0	0	19	11
UBE2D2:+:chr5:138994171:138994551	UBE2D2	+	chr5	138994171	138994551	cm,ms,ns	16	0	7	0	34	0	0	17	16
SLC30A7:+:chr1:101372408:101387397	SLC30A7	+	chr1	101372408	101387397	cm,ms,ns	14	0	0	15	20	0	17	0	24
ATP13A3:-:chr3:194175121:194154501	ATP13A3	-	chr3	194175121	194154501	cm,ms,ns	0	0	11	39	0	0	17	0	23
PEX1:-:chr7:92148392:92146590	PEX1	-	chr7	92148392	92146590	cm,ms,ns	0	0	11	0	27	0	11	0	41
RIMS1:+:chr6:73005640:73043538	RIMS1	+	chr6	73005640	73043538	cm,ms,ns	14	0	0	36	17	0	0	23	0
UBE2R2:+:chr9:33886879:33900269	UBE2R2	+	chr9	33886879	33900269	cm,ms,ns	6	0	34	13	37	0	0	0	0
FBXO9:+:chr6:52935855:52941341	FBXO9	+	chr6	52935855	52941341	cm,ms,ns	4	3	14	9	17	1	19	3	20
XRN2:+:chr20:21306917:21349228	XRN2	+	chr20	21306917	21349228	cm,ms,ns	7	2	28	18	9	2	10	11	3
GUCY1A2:-:chr11:106856857:106849345	GUCY1A2	-	chr11	106856857	106849345	cm,ms,ns	10	0	6	20	7	0	18	17	12
WDPCP:-:chr2:63798760:63660879	WDPCP	-	chr2	63798760	63660879	cm,ms,ns	5	0	11	11	12	0	4	33	14
EXOC5:-:chr14:57714430:57696452	EXOC5	-	chr14	57714430	57696452	cm,ms,ns	3	0	11	7	21	2	14	0	32
HP1BP3:-:chr1:21100103:21097423	HP1BP3	-	chr1	21100103	21097423	cm,ms,ns	6	0	18	0	0	4	16	11	34
CLK1:-:chr2:201721708:201721405	CLK1	-	chr2	201721708	201721405	cm,ms,ns	12	0	15	0	27	0	14	13	8
UBE2D2:+:chr5:138979957:139003046	UBE2D2	+	chr5	138979957	139003046	cm,ms,ns	7	0	10	17	19	0	12	13	11
SH3GLB1:+:chr1:87181407:87200862	SH3GLB1	+	chr1	87181407	87200862	cm,ms,ns	0	0	0	15	14	0	23	20	17
GOLIM4:-:chr3:167766153:167742314	GOLIM4	-	chr3	167766153	167742314	cm,ms,ns	5	0	15	12	0	0	28	13	16
FRA10AC1:-:chr10:95447206:95436410	FRA10AC1	-	chr10	95447206	95436410	ms,ns	13	0	0	14	19	0	0	17	26
SNX14:-:chr6:86284096:86267694	SNX14	-	chr6	86284096	86267694	ms,ns	0	0	6	31	15	0	0	19	18
TMEM135:+:chr11:86778736:86802437	TMEM135	+	chr11	86778736	86802437	cm,ms,ns	14	0	0	0	20	0	0	34	21
RERE:-:chr1:8617582:8555123	RERE	-	chr1	8617582	8555123	cm,ms,ns	3	0	0	23	22	0	10	0	31
MAP3K4:+:chr6:161491640:161536334	MAP3K4	+	chr6	161491640	161536334	cm,ms,ns	10	0	0	17	24	0	18	0	20
ASPH:-:chr8:62557191:62531537	ASPH	-	chr8	62557191	62531537	ms,ns	0	0	18	11	41	0	6	0	13
N4BP2L2:-:chr13:33095586:33006926	N4BP2L2	-	chr13	33095586	33006926	ms	10	0	39	0	0	0	16	24	0
TTN:-:chr2:179586861:179554540	TTN	-	chr2	179586861	179554540	cm,ms	0	0	0	18	19	0	17	35	0
NEBL:-:chr10:21124552:21124442	NEBL	-	chr10	21124552	21124442	cm	11	1	10	8	23	4	17	4	11
BACH1:+:chr21:30698380:30702014	BACH1	+	chr21	30698380	30702014	cm,ms,ns	8	3	5	6	23	0	8	18	18
CEP70:-:chr3:138290195:138289160	CEP70	-	chr3	138290195	138289160	cm	1	1	20	12	30	0	17	4	4
SLMAP:+:chr3:57875768:57882659	SLMAP	+	chr3	57875768	57882659	cm,ms,ns	6	0	18	15	0	0	8	23	18
NOX4:-:chr11:89185063:89165952	NOX4	-	chr11	89185063	89165952	cm,ms,ns	0	0	0	23	15	0	16	21	13
MALT1:+:chr18:56363598:56367823	MALT1	+	chr18	56363598	56367823	cm,ms,ns	12	0	11	6	24	0	21	0	14
DOCK4:-:chr7:111585853:111575595	DOCK4	-	chr7	111585853	111575595	cm,ms,ns	7	0	0	11	23	0	8	0	39
MIPOL1:+:chr14:37754523:37838829	MIPOL1	+	chr14	37754523	37838829	cm,ms,ns	0	0	0	19	19	3	13	0	34
EGF:+:chr4:110862102:110909865	EGF	+	chr4	110862102	110909865	cm,ms,ns	0	0	21	0	11	0	6	0	50
KIAA1841:+:chr2:61339657:61345251	KIAA1841	+	chr2	61339657	61345251	ms	10	0	32	7	19	0	0	0	20
NUP98:-:chr11:3774638:3752621	NUP98	-	chr11	3774638	3752621	cm,ms,ns	7	0	24	27	13	0	17	0	0
DPY19L1P1:-:chr7:32718742:32695599	DPY19L1P1	-	chr7	32718742	32695599	cm,ns	0	0	1	12	30	2	19	5	19
HERC1:-:chr15:64008672:63998979	HERC1	-	chr15	64008672	63998979	cm,ms,ns	7	0	0	12	13	0	20	28	7
PSD3:-:chr8:18432795:18413719	PSD3	-	chr8	18432795	18413719	cm,ms,ns	8	4	10	4	36	0	0	10	15
LEPROTL1:+:chr8:29959414:29962002	LEPROTL1	+	chr8	29959414	29962002	cm,ms,ns	0	3	11	20	18	4	7	0	24
SGCD:+:chr5:155544888:155551029	SGCD	+	chr5	155544888	155551029	cm,ms,ns	8	0	14	0	34	7	13	11	0
PTK2:-:chr8:141900868:141799573	PTK2	-	chr8	141900868	141799573	ms,ns	17	0	0	15	34	0	21	0	0
PCNXL4:+:chr14:60581418:60592541	PCNXL4	+	chr14	60581418	60592541	cm,ms,ns	8	0	9	0	21	0	13	36	0
UTRN:+:chr6:144858718:144864006	UTRN	+	chr6	144858718	144864006	cm,ms,ns	17	2	4	14	2	2	6	15	25
MIB1:+:chr18:19345733:19399607	MIB1	+	chr18	19345733	19399607	cm,ms,ns	10	0	10	6	15	5	14	5	22
PICALM:-:chr11:85742653:85711686	PICALM	-	chr11	85742653	85711686	cm,ms,ns	0	0	7	9	19	0	19	13	19
TBC1D31:+:chr8:124089351:124117704	TBC1D31	+	chr8	124089351	124117704	cm,ms,ns	0	0	5	0	0	0	24	9	48
CHD7:+:chr8:61653818:61693989	CHD7	+	chr8	61653818	61693989	cm,ms,ns	0	0	0	25	24	0	7	0	30
SCARF1:-:chr17:1540356:1540003	SCARF1	-	chr17	1540356	1540003	cm,ms,ns	11	0	10	11	10	0	12	0	32
MIPOL1:+:chr14:37754523:37777724	MIPOL1	+	chr14	37754523	37777724	cm,ms,ns	19	0	4	12	32	0	0	0	19
ADAM32:+:chr8:38994176:39068843	ADAM32	+	chr8	38994176	39068843	cm,ms,ns	5	0	12	21	0	0	21	0	27
FAM120B:+:chr6:170626458:170639638	FAM120B	+	chr6	170626458	170639638	cm,ms,ns	14	0	14	14	6	0	18	20	0
ITM2B:+:chr13:48827944:48835457	ITM2B	+	chr13	48827944	48835457	ms,ns	0	0	0	17	49	0	6	14	0
TTN:-:chr2:179584559:179539041	TTN	-	chr2	179584559	179539041	cm,ms	8	7	0	9	18	0	0	17	26
RPA3-AS1:+:chr7:7826419:7841374	RPA3-AS1	+	chr7	7826419	7841374	ms	15	0	0	0	31	0	0	10	29
SPECC1L-ADORA2A:+:chr22:24698163:24743144	SPECC1L-ADORA2A	+	chr22	24698163	24743144	cm,ms,ns	7	0	7	5	28	0	23	0	15
OMA1:-:chr1:59000003:58971732	OMA1	-	chr1	59000003	58971732	cm,ms,ns	10	0	0	13	30	0	12	0	20
HDAC9:+:chr7:18624904:18688306	HDAC9	+	chr7	18624904	18688306	cm,ms,ns	0	0	0	15	12	7	28	0	23
DCAF6:+:chr1:167935867:167944253	DCAF6	+	chr1	167935867	167944253	cm,ms,ns	21	0	12	0	0	4	28	0	20
CEP112:-:chr17:64026141:64023619	CEP112	-	chr17	64026141	64023619	cm,ms,ns	22	0	22	12	9	0	9	0	11
ZHX1:-:chr8:124268411:124265562	ZHX1	-	chr8	124268411	124265562	cm,ms,ns	10	0	0	0	13	0	30	0	32
ZMYND11:+:chr10:225934:267296	ZMYND11	+	chr10	225934	267296	cm,ms,ns	0	0	23	28	0	0	7	27	0
DMD:-:chrX:32717410:32305646	DMD	-	chrX	32717410	32305646	cm,ms,ns	0	0	0	24	0	0	36	25	0
ARCN1:+:chr11:118451961:118455359	ARCN1	+	chr11	118451961	118455359	cm,ms	13	0	13	14	22	0	19	4	0
PDE4DIP:-:chr1:144952689:144946625	PDE4DIP	-	chr1	144952689	144946625	cm	5	0	8	13	10	2	9	18	20
GOLIM4:-:chr3:167759262:167754624	GOLIM4	-	chr3	167759262	167754624	cm,ms,ns	1	0	28	9	4	1	6	7	29
ANKRD36C:-:chr2:96571251:96559961	ANKRD36C	-	chr2	96571251	96559961	cm	4	0	10	31	19	0	10	2	9
SVIL:-:chr10:29821101:29801664	SVIL	-	chr10	29821101	29801664	cm,ms,ns	0	0	4	11	21	3	9	18	18
NIPBL:+:chr5:36953720:36986403	NIPBL	+	chr5	36953720	36986403	cm,ms,ns	0	0	0	15	27	0	10	19	13
LAMA2:+:chr6:129766812:129796546	LAMA2	+	chr6	129766812	129796546	ms,ns	0	0	0	4	0	0	27	20	33
TUBGCP3:-:chr13:113181798:113170754	TUBGCP3	-	chr13	113181798	113170754	cm,ms,ns	0	0	16	18	17	0	18	0	15
AFG3L2:-:chr18:12371690:12366964	AFG3L2	-	chr18	12371690	12366964	cm,ms,ns	0	0	16	0	36	0	23	0	9
RBPMS:+:chr8:30332295:30361953	RBPMS	+	chr8	30332295	30361953	cm,ms,ns	3	0	12	18	17	4	30	0	0
GDI2:-:chr10:5842668:5815805	GDI2	-	chr10	5842668	5815805	cm,ms,ns	13	0	11	17	23	0	20	0	0
NOX4:-:chr11:89185063:89155070	NOX4	-	chr11	89185063	89155070	cm,ms,ns	3	0	8	21	19	0	2	16	15
ADAM32:+:chr8:38994176:39114862	ADAM32	+	chr8	38994176	39114862	cm,ms,ns	26	0	14	3	24	0	13	0	4
INTU:+:chr4:128590191:128609022	INTU	+	chr4	128590191	128609022	cm,ms,ns	11	0	15	12	5	3	10	11	16
CDC73:+:chr1:193110980:193121574	CDC73	+	chr1	193110980	193121574	cm,ms,ns	5	0	0	0	27	0	12	13	26
ZNF91:-:chr19:23545527:23521529	ZNF91	-	chr19	23545527	23521529	ms	15	0	0	0	20	0	16	10	22
LONP2:+:chr16:48290521:48311390	LONP2	+	chr16	48290521	48311390	cm,ms,ns	0	0	25	18	15	0	0	14	11
RBM27:+:chr5:145634506:145638156	RBM27	+	chr5	145634506	145638156	cm,ms,ns	21	0	0	9	12	0	12	0	29
TMEM164:+:chrX:109263580:109352374	TMEM164	+	chrX	109263580	109352374	ms	12	0	0	0	14	0	17	0	40
C2CD5:-:chr12:22659753:22643057	C2CD5	-	chr12	22659753	22643057	cm,ms,ns	0	0	9	14	12	4	24	0	20
UBQLN1:-:chr9:86293514:86292642	UBQLN1	-	chr9	86293514	86292642	cm,ms,ns	3	0	17	26	13	0	0	0	24
LIFR:-:chr5:38530768:38496484	LIFR	-	chr5	38530768	38496484	cm,ms,ns	0	0	22	20	25	0	8	0	8
TBCD:+:chr17:80721841:80739597	TBCD	+	chr17	80721841	80739597	cm,ms,ns	0	0	11	14	28	0	10	0	20
MYOM1:-:chr18:3142061:3126699	MYOM1	-	chr18	3142061	3126699	cm,ms,ns	4	0	8	7	22	0	10	0	32
PTPN12:+:chr7:77214860:77230123	PTPN12	+	chr7	77214860	77230123	cm,ms,ns	11	3	10	20	31	0	8	0	0
ANO5:+:chr11:22239792:22261230	ANO5	+	chr11	22239792	22261230	cm,ms,ns	10	0	10	9	21	0	18	15	0
TMEM245:-:chr9:111812972:111812563	TMEM245	-	chr9	111812972	111812563	cm,ms,ns	15	0	20	10	15	8	15	0	0
CIRBP:+:chr19:1271328:1272050	CIRBP	+	chr19	1271328	1272050	cm,ms,ns	5	5	9	12	14	2	1	32	3
DPY19L2:-:chr12:64057625:63991589	DPY19L2	-	chr12	64057625	63991589	cm	10	2	11	6	15	3	14	14	8
LRBA:-:chr4:151729550:151656410	LRBA	-	chr4	151729550	151656410	cm,ms,ns	2	0	27	10	18	3	5	5	13
PMS2P3:-:chr7:75144104:75140253	PMS2P3	-	chr7	75144104	75140253	cm	1	0	11	16	18	0	15	14	8
TRDN:-:chr6:123851710:123851651	TRDN	-	chr6	123851710	123851651	cm	18	0	6	18	9	0	15	12	5
UBA2:+:chr19:34921481:34925873	UBA2	+	chr19	34921481	34925873	cm,ms,ns	8	0	7	15	12	5	7	10	18
FOCAD:+:chr9:20715321:20789607	FOCAD	+	chr9	20715321	20789607	cm,ms,ns	8	0	0	16	0	3	23	18	14
EPHX2:+:chr8:27382879:27394372	EPHX2	+	chr8	27382879	27394372	cm,ms,ns	6	0	10	0	19	0	18	18	11
OMA1:-:chr1:59002413:58992933	OMA1	-	chr1	59002413	58992933	cm,ms,ns	7	0	0	5	14	0	24	10	22
GGPS1:+:chr1:235505023:235506198	GGPS1	+	chr1	235505023	235506198	ms	9	0	22	8	0	0	9	18	16
ATRX:-:chrX:76912143:76907604	ATRX	-	chrX	76912143	76907604	cm,ms	0	0	0	31	12	0	0	19	20
ROR1:+:chr1:64474977:64516388	ROR1	+	chr1	64474977	64516388	cm,ms,ns	13	0	19	0	8	0	0	9	33
SLC8A1:-:chr2:40659437:40655613	SLC8A1	-	chr2	40659437	40655613	ms	15	0	18	18	10	0	6	0	15
PDE7B:+:chr6:136472298:136476896	PDE7B	+	chr6	136472298	136476896	cm,ms,ns	14	0	34	0	0	0	0	0	34
FNDC3B:+:chr3:171965323:172003774	FNDC3B	+	chr3	171965323	172003774	cm,ms,ns	13	0	0	8	5	3	32	0	21
MPP5:+:chr14:67736418:67770316	MPP5	+	chr14	67736418	67770316	cm,ms,ns	0	0	9	17	16	5	18	0	17
UXS1:-:chr2:106782539:106761646	UXS1	-	chr2	106782539	106761646	cm,ms,ns	19	0	12	0	39	0	4	0	8
UBE3A:-:chr15:25657118:25599500	UBE3A	-	chr15	25657118	25599500	cm,ms	10	0	0	0	18	0	19	0	35
TTN:-:chr2:179554623:179546388	TTN	-	chr2	179554623	179546388	cm,ms	0	0	0	0	13	0	18	51	0
GAB1:+:chr4:144336630:144390430	GAB1	+	chr4	144336630	144390430	ms	0	0	0	7	27	0	28	20	0
SMARCC1:-:chr3:47755980:47747899	SMARCC1	-	chr3	47755980	47747899	cm,ms,ns	4	5	23	6	44	0	0	0	0
C2CD5:-:chr12:22659753:22635491	C2CD5	-	chr12	22659753	22635491	cm,ms,ns	5	2	4	12	3	5	12	7	32
CNOT6L:-:chr4:78697546:78694235	CNOT6L	-	chr4	78697546	78694235	cm,ns	8	2	2	18	17	0	14	5	16
GBAS:+:chr7:56049903:56051561	GBAS	+	chr7	56049903	56051561	cm,ms,ns	13	3	7	10	27	2	11	0	9
UBAP2:-:chr9:33998862:33986758	UBAP2	-	chr9	33998862	33986758	cm,ms,ns	16	0	0	10	16	0	13	9	17
RAB18:+:chr10:27821436:27822923	RAB18	+	chr10	27821436	27822923	cm,ms,ns	12	0	17	0	6	0	9	18	19
VPS8:+:chr3:184566859:184689540	VPS8	+	chr3	184566859	184689540	cm,ms,ns	23	0	0	13	0	0	16	0	29
ORC4:-:chr2:148733544:148730308	ORC4	-	chr2	148733544	148730308	cm,ms,ns	0	0	9	14	16	0	21	0	21
KDM5A:-:chr12:465703:459787	KDM5A	-	chr12	465703	459787	cm,ms,ns	7	0	3	24	0	0	20	0	27
TTN:-:chr2:179592098:179546388	TTN	-	chr2	179592098	179546388	cm,ms	13	0	0	9	0	0	33	26	0
MYH7:-:chr14:23888504:23888386	MYH7	-	chr14	23888504	23888386	cm	13	1	17	13	14	0	7	4	12
APLF:+:chr2:68717322:68765359	APLF	+	chr2	68717322	68765359	cm,ms,ns	8	0	2	17	23	0	9	17	5
PGM5:+:chr9:70993115:71007389	PGM5	+	chr9	70993115	71007389	cm	1	0	6	10	6	0	9	27	22
GPR137B:+:chr1:236332006:236347206	GPR137B	+	chr1	236332006	236347206	cm,ms,ns	6	0	17	0	17	3	9	12	16
CCDC91:+:chr12:28408514:28460682	CCDC91	+	chr12	28408514	28460682	cm,ms,ns	0	0	5	3	0	3	16	23	30
TTN:-:chr2:179592098:179584281	TTN	-	chr2	179592098	179584281	cm,ms	8	0	10	8	0	3	27	16	8
MAPKAP1:-:chr9:128434922:128419930	MAPKAP1	-	chr9	128434922	128419930	cm,ms,ns	4	0	21	9	6	0	8	23	9
ERCC6L2:+:chr9:98740343:98766983	ERCC6L2	+	chr9	98740343	98766983	cm,ms,ns	0	0	12	5	8	0	19	9	27
HMGCL:-:chr1:24147083:24140680	HMGCL	-	chr1	24147083	24140680	cm,ms,ns	0	0	11	0	18	0	4	29	18
PIAS1:+:chr15:68434284:68439038	PIAS1	+	chr15	68434284	68439038	cm,ms,ns	4	0	6	0	15	0	20	11	24
SUPT20H:-:chr13:37625720:37614542	SUPT20H	-	chr13	37625720	37614542	cm,ms,ns	0	0	8	18	0	0	16	20	18
PLOD2:-:chr3:145842016:145820542	PLOD2	-	chr3	145842016	145820542	cm,ms,ns	0	0	24	3	0	0	9	32	12
UBE2K:+:chr4:39739040:39779430	UBE2K	+	chr4	39739040	39779430	cm,ms,ns	7	0	20	13	17	0	8	0	15
SEC24B:+:chr4:110412483:110416012	SEC24B	+	chr4	110412483	110416012	cm,ms,ns	17	0	0	9	10	0	23	0	21
PHKB:+:chr16:47531310:47581459	PHKB	+	chr16	47531310	47581459	ms,ns	0	0	6	16	18	0	20	0	20
ANO5:+:chr11:22257709:22284589	ANO5	+	chr11	22257709	22284589	cm,ms,ns	0	0	0	5	25	0	27	0	23
ITGA9:+:chr3:37574805:37584076	ITGA9	+	chr3	37574805	37584076	cm,ms,ns	7	0	0	22	0	9	15	0	27
ZDHHC21:-:chr9:14674383:14639894	ZDHHC21	-	chr9	14674383	14639894	cm,ms,ns	5	0	25	0	23	0	17	0	10
CHD9:+:chr16:53188359:53191453	CHD9	+	chr16	53188359	53191453	ms	30	0	10	0	18	0	15	0	7
MAP3K5:-:chr6:137019820:136990421	MAP3K5	-	chr6	137019820	136990421	cm,ms,ns	3	0	18	8	0	0	29	0	22
CASP8AP2:+:chr6:90556281:90566918	CASP8AP2	+	chr6	90556281	90566918	cm,ms,ns	28	0	0	0	23	0	8	21	0
MSH3:+:chr5:80021272:80040434	MSH3	+	chr5	80021272	80040434	cm,ms,ns	0	0	0	9	18	0	19	34	0
ANKRD36B:-:chr2:98173472:98154631	ANKRD36B	-	chr2	98173472	98154631	cm	10	3	7	15	5	0	19	13	8
UGGT2:-:chr13:96648389:96622366	UGGT2	-	chr13	96648389	96622366	cm,ms,ns	10	2	4	8	34	0	16	5	1
AKAP6:+:chr14:33046326:33069998	AKAP6	+	chr14	33046326	33069998	cm,ms,ns	0	0	10	4	0	0	19	35	11
RIPK1:+:chr6:3076998:3078169	RIPK1	+	chr6	3076998	3078169	cm,ms,ns	13	0	0	5	8	0	15	16	22
TTN:-:chr2:179592098:179538360	TTN	-	chr2	179592098	179538360	cm,ms	4	0	0	0	4	0	31	22	18
EXTL3:+:chr8:28570974:28575724	EXTL3	+	chr8	28570974	28575724	cm,ms,ns	0	0	0	16	20	0	7	24	12
SETD2:-:chr3:47108608:47098311	SETD2	-	chr3	47108608	47098311	cm,ms,ns	0	0	22	14	0	0	20	13	10
RYR2:+:chr1:237550456:237632487	RYR2	+	chr1	237550456	237632487	ms	0	0	0	0	48	0	11	4	16
RYR2:+:chr1:237837396:237850804	RYR2	+	chr1	237837396	237850804	cm,ms,ns	11	0	9	10	10	0	0	20	19
MYCBP2:-:chr13:77818086:77791975	MYCBP2	-	chr13	77818086	77791975	cm,ms,ns	0	0	0	27	22	3	16	0	11
PSEN1:+:chr14:73614503:73614814	PSEN1	+	chr14	73614503	73614814	cm,ms	0	3	23	6	26	0	0	0	21
TTN:-:chr2:179560137:179559556	TTN	-	chr2	179560137	179559556	cm	15	4	21	6	5	2	18	2	6
SNHG14:+:chr15:25328543:25339121	SNHG14	+	chr15	25328543	25339121	cm	8	0	16	9	8	2	2	20	14
ZNF532:+:chr18:56585503:56587865	ZNF532	+	chr18	56585503	56587865	cm,ms,ns	0	0	2	2	21	3	19	15	17
EGF:+:chr4:110862102:110866431	EGF	+	chr4	110862102	110866431	cm,ms,ns	7	0	6	19	11	0	10	18	8
MICU3:+:chr8:16955967:16977910	MICU3	+	chr8	16955967	16977910	ms	11	0	0	20	16	5	11	7	8
HSDL2:+:chr9:115166275:115181238	HSDL2	+	chr9	115166275	115181238	cm,ms,ns	8	0	10	9	0	0	20	12	19
CTAGE5:+:chr14:39782544:39796226	CTAGE5	+	chr14	39782544	39796226	cm,ms	9	0	13	0	10	0	10	11	25
RNF149:-:chr2:101911643:101898321	RNF149	-	chr2	101911643	101898321	cm,ms,ns	0	0	0	0	40	0	9	26	3
ZNF638:+:chr2:71623271:71645769	ZNF638	+	chr2	71623271	71645769	cm,ms,ns	7	0	19	6	9	0	0	9	28
MAN1A2:+:chr1:118003111:118045592	MAN1A2	+	chr1	118003111	118045592	cm,ms,ns	0	0	0	8	37	0	16	0	17
ACSS3:+:chr12:81503339:81545875	ACSS3	+	chr12	81503339	81545875	cm,ms,ns	5	0	0	26	10	0	15	0	22
NEK1:-:chr4:170459062:170428188	NEK1	-	chr4	170459062	170428188	cm,ms,ns	7	0	0	0	30	0	24	0	17
TTLL1:-:chr22:43442579:43435786	TTLL1	-	chr22	43442579	43435786	ms	0	0	6	0	29	0	7	0	36
TMED2:+:chr12:124071294:124074996	TMED2	+	chr12	124071294	124074996	ms,ns	13	0	0	17	9	0	13	0	26
TTN:-:chr2:179554020:179542856	TTN	-	chr2	179554020	179542856	ms	0	0	11	0	0	0	0	67	0
AFF4:-:chr5:132228810:132227856	AFF4	-	chr5	132228810	132227856	cm,ms,ns	19	0	0	16	23	0	15	5	0
TNNI3K:+:chr1:74901764:74929234	TNNI3K	+	chr1	74901764	74929234	cm,ms,ns	0	0	3	0	18	6	0	51	0
DPY19L2:-:chr12:64020306:63987867	DPY19L2	-	chr12	64020306	63987867	cm	8	2	2	14	16	1	11	10	14
N4BP2L2:-:chr13:33018261:33010498	N4BP2L2	-	chr13	33018261	33010498	cm	10	4	5	7	6	1	3	34	8
ALS2CR11:-:chr2:202469420:202410266	ALS2CR11	-	chr2	202469420	202410266	cm,ns	10	0	9	3	37	3	4	2	10
G3BP2:-:chr4:76587709:76587397	G3BP2	-	chr4	76587709	76587397	cm	6	0	5	10	19	2	13	11	12
MAP2K4:+:chr17:11958206:11999011	MAP2K4	+	chr17	11958206	11999011	cm,ns	7	0	2	21	18	3	2	15	10
LAMA2:+:chr6:129371063:129475828	LAMA2	+	chr6	129371063	129475828	cm,ms,ns	0	0	2	21	0	1	6	39	9
DPY19L2:-:chr12:64020306:64011084	DPY19L2	-	chr12	64020306	64011084	cm	9	1	4	7	12	0	21	13	11
PLD1:-:chr3:171410232:171360630	PLD1	-	chr3	171410232	171360630	cm,ms,ns	0	0	10	4	14	3	24	10	12
UBR2:+:chr6:42630996:42633983	UBR2	+	chr6	42630996	42633983	cm,ms,ns	0	0	14	8	14	0	14	13	14
QSER1:+:chr11:32948703:32956981	QSER1	+	chr11	32948703	32956981	cm,ms,ns	6	0	5	0	23	0	15	11	17
TET1:+:chr10:70404455:70406762	TET1	+	chr10	70404455	70406762	cm,ms,ns	9	0	0	15	21	4	7	0	21
ATP9B:+:chr18:76856476:76914555	ATP9B	+	chr18	76856476	76914555	cm,ms,ns	8	0	3	0	26	0	22	0	18
GAN:+:chr16:81385188:81411307	GAN	+	chr16	81385188	81411307	ms	3	0	22	7	11	0	9	0	25
FOXJ3:-:chr1:42744343:42730786	FOXJ3	-	chr1	42744343	42730786	cm,ms,ns	13	0	9	15	10	0	19	11	0
CSPP1:+:chr8:68018140:68028357	CSPP1	+	chr8	68018140	68028357	cm,ms,ns	13	0	0	17	33	0	8	6	0
ZNF608:-:chr5:124036962:124036707	ZNF608	-	chr5	124036962	124036707	cm,ns	7	4	7	7	12	1	17	8	14
DNAJB6:+:chr7:157174940:157178305	DNAJB6	+	chr7	157174940	157178305	cm	10	0	9	13	4	3	17	10	11
PTPN11:+:chr12:112884080:112893867	PTPN11	+	chr12	112884080	112893867	cm	3	0	11	14	4	1	6	20	18
NDUFS4:+:chr5:52942063:52954454	NDUFS4	+	chr5	52942063	52954454	cm,ms,ns	0	0	5	8	21	1	15	17	10
LAPTM4B:+:chr8:98817581:98837381	LAPTM4B	+	chr8	98817581	98837381	cm,ms,ns	1	0	7	16	20	0	11	12	10
HERC4:-:chr10:69804320:69785303	HERC4	-	chr10	69804320	69785303	cm,ms,ns	1	0	21	14	11	0	13	5	12
UNC13B:+:chr9:35228012:35243361	UNC13B	+	chr9	35228012	35243361	cm,ms,ns	0	0	19	13	0	0	13	17	14
HFM1:-:chr1:91818856:91808987	HFM1	-	chr1	91818856	91808987	cm,ms,ns	0	0	19	10	14	0	0	26	7
TTC39C:+:chr18:21644104:21663045	TTC39C	+	chr18	21644104	21663045	cm,ms,ns	3	0	6	41	0	0	0	0	26
CDC27:-:chr17:45249430:45214518	CDC27	-	chr17	45249430	45214518	cm,ms	0	0	11	12	20	0	27	6	0
DROSHA:-:chr5:31424578:31421379	DROSHA	-	chr5	31424578	31421379	cm,ms,ns	0	0	19	0	17	0	19	21	0
KPNA5:+:chr6:117010483:117013555	KPNA5	+	chr6	117010483	117013555	ns	0	4	12	18	4	1	7	15	15
GS1-124K5.2:-:chr7:65944083:65876602	GS1-124K5.2	-	chr7	65944083	65876602	cm	5	1	7	15	17	5	13	10	3
METTL25:+:chr12:82763228:82763339	METTL25	+	chr12	82763228	82763339	cm	3	1	6	13	28	1	4	8	12
MRS2:+:chr6:24416625:24418806	MRS2	+	chr6	24416625	24418806	cm,ms,ns	22	7	2	3	2	2	15	14	9
ZNF430:+:chr19:21216262:21216990	ZNF430	+	chr19	21216262	21216990	cm,ms	11	0	12	14	12	0	17	1	9
PAN3:+:chr13:28771322:28794515	PAN3	+	chr13	28771322	28794515	cm,ms,ns	1	0	7	7	11	0	0	24	26
C16orf62:+:chr16:19627436:19659204	C16orf62	+	chr16	19627436	19659204	cm,ms,ns	16	0	0	14	0	3	14	17	11
OXCT1:-:chr5:41807540:41749629	OXCT1	-	chr5	41807540	41749629	cm,ms,ns	0	0	0	20	0	4	19	20	12
SETD2:-:chr3:47088111:47079156	SETD2	-	chr3	47088111	47079156	cm,ms,ns	0	0	0	11	27	0	10	14	13
FNDC3B:+:chr3:171969050:171979873	FNDC3B	+	chr3	171969050	171979873	ms	0	0	12	0	11	0	13	5	34
DCAF6:+:chr1:168007609:168037701	DCAF6	+	chr1	168007609	168037701	cm,ms,ns	0	0	0	0	10	0	40	9	16
TBPL1:+:chr6:134301220:134305809	TBPL1	+	chr6	134301220	134305809	cm,ms,ns	0	0	0	0	17	0	13	29	16
USP48:-:chr1:22048257:22041882	USP48	-	chr1	22048257	22041882	cm,ms,ns	7	0	0	12	15	8	0	14	19
TRPM7:-:chr15:50884823:50875286	TRPM7	-	chr15	50884823	50875286	cm,ms,ns	0	3	0	6	21	3	0	28	14
KMT2E:+:chr7:104714066:104717880	KMT2E	+	chr7	104714066	104717880	cm,ms,ns	7	0	0	11	13	0	0	10	34
UPF2:-:chr10:12056183:12039671	UPF2	-	chr10	12056183	12039671	cm,ms,ns	11	0	6	0	22	0	15	0	21
KLHL24:+:chr3:183368084:183382827	KLHL24	+	chr3	183368084	183382827	cm,ms,ns	0	0	19	0	0	0	20	0	36
IFT46:-:chr11:118430579:118422501	IFT46	-	chr11	118430579	118422501	cm,ms	0	0	0	23	33	0	10	0	9
LRRFIP2:-:chr3:37138151:37132958	LRRFIP2	-	chr3	37138151	37132958	cm,ms,ns	12	4	24	0	0	0	18	0	17
WDR7:+:chr18:54423814:54426184	WDR7	+	chr18	54423814	54426184	cm,ms,ns	27	0	21	16	0	0	0	11	0
FKBP8:-:chr19:18649246:18648411	FKBP8	-	chr19	18649246	18648411	ms,ns	0	0	10	13	30	0	0	22	0
ZMYND8:-:chr20:45912392:45891032	ZMYND8	-	chr20	45912392	45891032	cm,ms,ns	0	0	12	14	49	0	0	0	0
TTN:-:chr2:179552951:179542852	TTN	-	chr2	179552951	179542852	cm,ms	7	0	6	0	13	1	21	9	18
TTN:-:chr2:179548018:179542852	TTN	-	chr2	179548018	179542852	cm,ms	6	0	10	5	15	0	5	17	17
FAM188A:-:chr10:15885271:15858834	FAM188A	-	chr10	15885271	15858834	cm,ms,ns	2	0	5	0	11	0	0	24	33
SLC7A6:+:chr16:68300498:68300624	SLC7A6	+	chr16	68300498	68300624	cm	4	1	4	0	14	8	34	10	0
LONP2:+:chr16:48311249:48337216	LONP2	+	chr16	48311249	48337216	cm,ms,ns	4	0	9	9	6	0	13	9	24
TBC1D31:+:chr8:124089351:124121860	TBC1D31	+	chr8	124089351	124121860	cm,ms,ns	17	0	6	20	0	0	14	9	8
BARD1:-:chr2:215661841:215632206	BARD1	-	chr2	215661841	215632206	cm,ms,ns	0	0	14	0	0	0	4	32	24
RANBP9:-:chr6:13644961:13639795	RANBP9	-	chr6	13644961	13639795	cm,ms,ns	9	0	12	10	20	0	11	0	12
FAM188A:-:chr10:15885271:15863655	FAM188A	-	chr10	15885271	15863655	cm,ms,ns	14	0	12	14	0	0	0	0	34
ANKAR:+:chr2:190559707:190609514	ANKAR	+	chr2	190559707	190609514	cm,ms,ns	11	0	0	31	0	0	14	0	18
IGF2R:+:chr6:160467530:160469575	IGF2R	+	chr6	160467530	160469575	cm,ms,ns	27	0	0	12	0	0	25	0	10
ATP2B4:+:chr1:203672780:203691817	ATP2B4	+	chr1	203672780	203691817	cm,ms,ns	0	0	0	10	23	0	18	0	23
PROM1:-:chr4:16035132:16000008	PROM1	-	chr4	16035132	16000008	cm,ms,ns	0	0	0	0	27	0	7	40	0
ATG4C:+:chr1:63269390:63307218	ATG4C	+	chr1	63269390	63307218	cm,ms,ns	11	2	16	4	8	1	7	14	11
BRAF:-:chr7:140508795:140494108	BRAF	-	chr7	140508795	140494108	cm,ns	9	0	8	22	6	1	8	13	7
FAM228B:+:chr2:24357989:24362320	FAM228B	+	chr2	24357989	24362320	cm,ms,ns	0	0	7	2	25	6	10	7	17
TIA1:-:chr2:70463307:70451686	TIA1	-	chr2	70463307	70451686	cm,ms,ns	0	0	12	7	21	1	9	5	19
RHEB:-:chr7:151195266:151181823	RHEB	-	chr7	151195266	151181823	cm,ms	9	2	17	1	8	0	3	29	5
PMS2P2:-:chr7:74984929:74977922	PMS2P2	-	chr7	74984929	74977922	cm	4	0	0	6	34	0	19	2	9
MAP2K4:+:chr17:11958206:12016677	MAP2K4	+	chr17	11958206	12016677	cm,ns	3	0	9	15	25	3	8	0	11
RERE:-:chr1:8716500:8716032	RERE	-	chr1	8716500	8716032	cm,ns	9	0	6	9	24	4	7	0	15
PDE1C:-:chr7:31855768:31815278	PDE1C	-	chr7	31855768	31815278	cm,ms,ns	8	0	10	9	7	0	23	0	17
SUCLG2:-:chr3:67579610:67546222	SUCLG2	-	chr3	67579610	67546222	cm,ns	0	0	5	11	31	0	0	27	0
SUV420H1:-:chr11:67957619:67934449	SUV420H1	-	chr11	67957619	67934449	cm,ms,ns	19	0	0	0	14	5	13	14	8
RANBP17:+:chr5:170305101:170323119	RANBP17	+	chr5	170305101	170323119	cm,ms,ns	0	0	0	9	23	0	11	12	18
RB1CC1:-:chr8:53599527:53568568	RB1CC1	-	chr8	53599527	53568568	cm,ms,ns	0	0	0	15	12	0	16	15	15
RAB11FIP1:-:chr8:37735069:37734627	RAB11FIP1	-	chr8	37735069	37734627	cm,ms,ns	7	5	7	5	0	0	25	12	12
BIRC2:+:chr11:102233627:102239279	BIRC2	+	chr11	102233627	102239279	cm,ms,ns	14	0	8	3	0	0	9	16	23
ATRX:-:chrX:76920267:76888695	ATRX	-	chrX	76920267	76888695	cm,ms	3	3	9	30	0	0	7	14	7
DGKH:+:chr13:42742576:42764661	DGKH	+	chr13	42742576	42764661	cm,ms,ns	0	0	0	22	13	0	0	27	11
BPTF:+:chr17:65941525:65944422	BPTF	+	chr17	65941525	65944422	cm,ms	0	0	6	20	21	0	0	22	4
LCLAT1:+:chr2:30775359:30791042	LCLAT1	+	chr2	30775359	30791042	cm,ms,ns	0	0	14	7	19	0	0	16	17
FOCAD:+:chr9:20907149:20933131	FOCAD	+	chr9	20907149	20933131	ms	0	0	0	18	0	0	0	33	22
REV1:-:chr2:100081447:100065798	REV1	-	chr2	100081447	100065798	cm,ms,ns	9	0	22	4	15	4	6	0	13
STK40:-:chr1:36828257:36826822	STK40	-	chr1	36828257	36826822	cm,ms,ns	26	0	0	11	9	0	11	0	16
UBR3:+:chr2:170728746:170762674	UBR3	+	chr2	170728746	170762674	cm,ms,ns	0	0	13	3	18	0	6	0	33
METTL25:+:chr12:82780582:82796909	METTL25	+	chr12	82780582	82796909	cm,ms,ns	21	0	14	8	9	0	6	0	15
LPHN2:+:chr1:82302570:82372915	LPHN2	+	chr1	82302570	82372915	cm,ms,ns	13	0	0	0	26	0	0	0	34
FOXJ3:-:chr1:42744455:42730786	FOXJ3	-	chr1	42744455	42730786	ms	20	0	0	20	21	0	0	0	12
NID1:-:chr1:236201553:236187370	NID1	-	chr1	236201553	236187370	cm,ms,ns	7	0	16	14	28	0	8	0	0
LRRC37A:+:chr17:44380004:44383675	LRRC37A	+	chr17	44380004	44383675	cm	13	2	6	3	22	3	10	11	3
AXL:+:chr19:41754419:41754725	AXL	+	chr19	41754419	41754725	cm,ms,ns	5	1	11	10	18	0	6	4	18
PPP3CC:+:chr8:22332467:22333137	PPP3CC	+	chr8	22332467	22333137	cm,ms,ns	26	0	6	10	19	0	6	4	2
RHOBTB3:+:chr5:95072593:95099324	RHOBTB3	+	chr5	95072593	95099324	cm,ms,ns	7	0	30	0	0	3	5	13	14
ERBB2IP:+:chr5:65317150:65350779	ERBB2IP	+	chr5	65317150	65350779	cm,ms,ns	3	0	23	6	0	0	0	16	24
MLIP:+:chr6:54001513:54067031	MLIP	+	chr6	54001513	54067031	cm,ms,ns	0	0	0	0	30	0	0	31	11
MFSD11:+:chr17:74763468:74772623	MFSD11	+	chr17	74763468	74772623	cm,ms,ns	0	0	0	21	17	8	11	0	15
DECR1:+:chr8:91029352:91049168	DECR1	+	chr8	91029352	91049168	cm,ms,ns	12	0	14	8	0	0	19	0	19
MEF2A:+:chr15:100185766:100215663	MEF2A	+	chr15	100185766	100215663	cm,ms,ns	12	0	21	0	10	3	0	0	26
NAB1:+:chr2:191520703:191537878	NAB1	+	chr2	191520703	191537878	cm,ms,ns	0	0	15	0	50	0	0	7	0
DTNA:+:chr18:32335940:32374214	DTNA	+	chr18	32335940	32374214	ms,ns	0	0	5	11	27	0	29	0	0
SYNE1:-:chr6:152464900:152451855	SYNE1	-	chr6	152464900	152451855	cm,ms,ns	13	0	0	27	13	0	13	6	0
MAGI1:-:chr3:65433732:65415195	MAGI1	-	chr3	65433732	65415195	cm,ms,ns	0	0	0	6	18	0	18	30	0
RNF19A:-:chr8:101300495:101271335	RNF19A	-	chr8	101300495	101271335	ms	4	0	10	19	13	5	21	0	0
SH3GLB1:+:chr1:87181407:87190088	SH3GLB1	+	chr1	87181407	87190088	cm,ms,ns	0	0	20	16	20	0	16	0	0
ZNF91:-:chr19:23557566:23556544	ZNF91	-	chr19	23557566	23556544	cm,ms	10	3	5	7	16	1	7	6	17
PTEN:+:chr10:89653782:89690846	PTEN	+	chr10	89653782	89690846	cm	0	2	4	11	19	2	15	3	16
FAM188A:-:chr10:15889942:15838099	FAM188A	-	chr10	15889942	15838099	cm,ms,ns	1	3	9	17	8	0	12	8	14
UBR2:+:chr6:42559889:42562042	UBR2	+	chr6	42559889	42562042	cm,ns	0	0	4	8	29	0	12	10	9
DPY19L1P2:+:chr7:32852369:32860353	DPY19L1P2	+	chr7	32852369	32860353	cm	15	1	11	4	7	1	6	0	27
SRSF4:-:chr1:29481422:29481208	SRSF4	-	chr1	29481422	29481208	cm,ns	5	5	7	3	20	1	14	0	17
C4orf29:+:chr4:128904094:128942393	C4orf29	+	chr4	128904094	128942393	cm,ms,ns	18	0	0	15	0	0	12	13	13
CARF:+:chr2:203817282:203826149	CARF	+	chr2	203817282	203826149	cm,ms,ns	0	0	6	13	0	0	0	25	27
PRKACB:+:chr1:84644860:84680000	PRKACB	+	chr1	84644860	84680000	cm,ms,ns	0	0	12	7	0	0	8	0	44
PRDM5:-:chr4:121732604:121631464	PRDM5	-	chr4	121732604	121631464	cm,ms,ns	0	0	0	17	17	12	11	0	14
SUCO:+:chr1:172520652:172548407	SUCO	+	chr1	172520652	172548407	cm,ms,ns	0	0	0	15	22	3	21	0	10
HOMER1:-:chr5:78746944:78734833	HOMER1	-	chr5	78746944	78734833	cm,ms,ns	0	0	23	0	0	0	34	0	14
PPP6R3:+:chr11:68318589:68331900	PPP6R3	+	chr11	68318589	68331900	cm,ms,ns	7	0	10	13	12	0	7	0	22
FUT8:+:chr14:66028055:66028484	FUT8	+	chr14	66028055	66028484	cm,ms,ns	7	0	13	16	21	0	3	0	11
VPS13A:+:chr9:79952171:79986065	VPS13A	+	chr9	79952171	79986065	cm,ms,ns	8	0	3	10	40	0	0	10	0
CGNL1:+:chr15:57730183:57754090	CGNL1	+	chr15	57730183	57754090	cm,ms,ns	0	0	13	9	0	5	18	26	0
EXT2:+:chr11:44129233:44135851	EXT2	+	chr11	44129233	44135851	cm,ms,ns	6	0	19	8	29	0	9	0	0
PUM2:-:chr2:20527139:20507739	PUM2	-	chr2	20527139	20507739	ms,ns	20	0	0	14	30	0	7	0	0
CCZ1B:-:chr7:6862991:6854395	CCZ1B	-	chr7	6862991	6854395	cm	4	4	8	8	16	1	7	15	8
LPHN3:+:chr4:62800558:62863983	LPHN3	+	chr4	62800558	62863983	cm,ms	7	0	2	23	6	2	12	14	5
ANKRD36C:-:chr2:96591172:96548050	ANKRD36C	-	chr2	96591172	96548050	cm	15	1	10	15	10	0	9	1	10
EIF2S2:-:chr20:32686439:32684463	EIF2S2	-	chr20	32686439	32684463	cm	2	0	7	2	14	0	7	25	14
ISPD:-:chr7:16445962:16415717	ISPD	-	chr7	16445962	16415717	cm,ms,ns	13	0	0	21	0	0	9	12	15
MYOM2:+:chr8:2017397:2033522	MYOM2	+	chr8	2017397	2033522	cm,ms	0	4	0	17	0	0	10	19	20
AFG3L2:-:chr18:12371690:12356693	AFG3L2	-	chr18	12371690	12356693	cm,ms,ns	5	5	6	13	0	0	6	5	30
ATXN7:+:chr3:63898264:63898901	ATXN7	+	chr3	63898264	63898901	cm,ms	14	0	0	7	0	0	9	19	21
VMP1:+:chr17:57808782:57851246	VMP1	+	chr17	57808782	57851246	cm,ms,ns	10	0	7	16	0	0	8	0	29
APLF:+:chr2:68717322:68753374	APLF	+	chr2	68717322	68753374	cm,ms,ns	5	0	5	18	30	0	0	0	12
SLTM:-:chr15:59205895:59204762	SLTM	-	chr15	59205895	59204762	cm,ms	11	0	13	0	23	0	0	0	23
NCEH1:-:chr3:172365904:172363413	NCEH1	-	chr3	172365904	172363413	cm,ms,ns	0	0	7	19	11	0	15	18	0
PCCA:+:chr13:100959446:100992513	PCCA	+	chr13	100959446	100992513	cm,ms,ns	0	0	0	12	38	0	20	0	0
EGLN1:-:chr1:231509845:231506308	EGLN1	-	chr1	231509845	231506308	cm,ms,ns	4	4	14	9	10	1	10	15	3
KMT2C:-:chr7:151935911:151917608	KMT2C	-	chr7	151935911	151917608	cm	12	3	4	22	9	2	5	7	6
TBC1D31:+:chr8:124089351:124157095	TBC1D31	+	chr8	124089351	124157095	cm,ms,ns	3	2	16	1	17	3	12	1	15
CCZ1:+:chr7:5963018:5963593	CCZ1	+	chr7	5963018	5963593	cm	11	1	5	5	21	0	9	12	6
ALMS1:+:chr2:73659326:73682422	ALMS1	+	chr2	73659326	73682422	cm,ms,ns	0	0	0	1	22	0	12	15	20
FBXL5:-:chr4:15646331:15626875	FBXL5	-	chr4	15646331	15626875	cm,ms,ns	3	2	0	30	3	0	8	3	21
PTK2:-:chr8:141874498:141856359	PTK2	-	chr8	141874498	141856359	cm,ms,ns	19	1	6	4	27	1	0	5	7
CHD2:+:chr15:93467551:93472321	CHD2	+	chr15	93467551	93472321	cm,ms,ns	5	0	3	6	16	0	13	14	12
EMC2:+:chr8:109462052:109462721	EMC2	+	chr8	109462052	109462721	cm,ms,ns	8	0	0	0	23	0	5	14	19
PTPN11:+:chr12:112939948:112944226	PTPN11	+	chr12	112939948	112944226	ms	6	3	0	6	0	0	16	20	18
ZFYVE16:+:chr5:79745410:79770649	ZFYVE16	+	chr5	79745410	79770649	cm,ms,ns	0	0	0	16	0	0	12	21	20
EPB41L5:+:chr2:120830754:120836157	EPB41L5	+	chr2	120830754	120836157	cm,ms,ns	7	0	12	0	11	0	0	17	22
SOX6:-:chr11:16362798:16339992	SOX6	-	chr11	16362798	16339992	cm,ms,ns	6	0	0	22	0	0	0	30	11
LRRC6:-:chr8:133637700:133622412	LRRC6	-	chr8	133637700	133622412	ms,ns	7	4	0	7	0	0	5	0	46
BBX:+:chr3:107429299:107451870	BBX	+	chr3	107429299	107451870	cm,ms,ns	9	0	20	13	0	0	16	0	11
TMCC1:-:chr3:129599402:129557741	TMCC1	-	chr3	129599402	129557741	ms	0	0	0	20	0	0	23	0	26
MAPK1:-:chr22:22162135:22153301	MAPK1	-	chr22	22162135	22153301	cm,ms,ns	9	0	0	0	51	0	0	0	9
CCDC132:+:chr7:92921015:92940584	CCDC132	+	chr7	92921015	92940584	cm,ms,ns	16	0	26	21	0	3	3	0	0
MAGI1:-:chr3:65439015:65415195	MAGI1	-	chr3	65439015	65415195	cm,ms,ns	0	0	0	27	28	0	0	14	0
KLHL3:-:chr5:137056273:137027974	KLHL3	-	chr5	137056273	137027974	cm,ms,ns	9	0	0	25	28	0	7	0	0
FNIP1:-:chr5:131014868:131006156	FNIP1	-	chr5	131014868	131006156	cm,ms,ns	0	0	13	11	5	0	14	26	0
FOCAD:+:chr9:20923659:20933102	FOCAD	+	chr9	20923659	20933102	cm,ms,ns	11	2	5	7	25	1	8	8	2
GTF2IRD1P1:-:chr7:66304616:66296183	GTF2IRD1P1	-	chr7	66304616	66296183	cm	6	1	8	10	20	1	17	4	2
LRRFIP1:+:chr2:238643911:238666191	LRRFIP1	+	chr2	238643911	238666191	cm,ms,ns	7	1	6	1	10	5	15	16	8
TPTEP1:+:chr22:17117930:17119630	TPTEP1	+	chr22	17117930	17119630	cm	2	1	14	11	11	1	9	8	12
ANKRD36:+:chr2:97907003:97915382	ANKRD36	+	chr2	97907003	97915382	cm	14	0	4	7	14	8	5	11	6
CNTNAP3:-:chr9:39178357:39165930	CNTNAP3	-	chr9	39178357	39165930	cm	0	0	7	5	42	3	1	9	2
IRAK3:+:chr12:66597491:66611015	IRAK3	+	chr12	66597491	66611015	cm,ms,ns	5	3	6	21	9	0	3	13	9
UTP18:+:chr17:49340635:49346265	UTP18	+	chr17	49340635	49346265	cm,ms,ns	21	0	0	0	0	3	17	13	14
RSU1:-:chr10:16824083:16794538	RSU1	-	chr10	16824083	16794538	cm,ms,ns	10	0	0	0	21	0	18	12	7
SETDB2:+:chr13:50025689:50026045	SETDB2	+	chr13	50025689	50026045	cm,ms,ns	0	0	0	14	12	0	12	9	21
ITCH:+:chr20:33057853:33069011	ITCH	+	chr20	33057853	33069011	cm,ms,ns	20	0	13	0	0	0	12	11	12
CPED1:+:chr7:120764385:120782195	CPED1	+	chr7	120764385	120782195	cm,ms,ns	0	0	0	0	19	0	15	6	28
CD36:+:chr7:80285856:80295805	CD36	+	chr7	80285856	80295805	cm,ms,ns	0	0	6	6	17	0	0	12	27
PLEKHM2:+:chr1:16044388:16047883	PLEKHM2	+	chr1	16044388	16047883	cm,ms,ns	16	0	12	13	0	0	0	16	11
MANBA:-:chr4:103651893:103644028	MANBA	-	chr4	103651893	103644028	ms	0	0	0	16	20	0	0	17	15
OXNAD1:+:chr3:16336363:16345099	OXNAD1	+	chr3	16336363	16345099	cm,ms,ns	3	0	0	20	15	0	11	0	19
EPS15:-:chr1:51930998:51926763	EPS15	-	chr1	51930998	51926763	cm,ms,ns	6	0	5	7	31	0	0	0	19
N4BP2L2:-:chr13:33054774:33010498	N4BP2L2	-	chr13	33054774	33010498	cm,ms,ns	0	0	10	0	17	0	25	0	16
TTN:-:chr2:179563641:179534945	TTN	-	chr2	179563641	179534945	cm,ms	8	0	15	0	16	0	17	0	12
SETD2:-:chr3:47139571:47108560	SETD2	-	chr3	47139571	47108560	cm,ms,ns	0	0	0	15	10	7	22	0	14
MRPL47:-:chr3:179319578:179310432	MRPL47	-	chr3	179319578	179310432	cm,ms,ns	4	4	10	4	15	0	17	0	14
MGAT5:+:chr2:135010666:135028121	MGAT5	+	chr2	135010666	135028121	ms,ns	12	0	14	11	14	0	0	0	17
LPHN2:+:chr1:82421561:82437602	LPHN2	+	chr1	82421561	82437602	cm,ms,ns	9	0	13	23	6	0	0	0	17
PTK2:-:chr8:141874498:141840571	PTK2	-	chr8	141874498	141840571	ms,ns	0	0	0	19	42	0	7	0	0
C17orf80:+:chr17:71231615:71233134	C17orf80	+	chr17	71231615	71233134	cm,ms,ns	0	0	0	28	25	0	0	15	0
MYOM1:-:chr18:3193956:3173936	MYOM1	-	chr18	3193956	3173936	cm,ms,ns	12	0	10	0	33	0	13	0	0
CASP8AP2:+:chr6:90571845:90581107	CASP8AP2	+	chr6	90571845	90581107	cm,ms,ns	15	0	4	20	23	0	6	0	0
SH3D19:-:chr4:152108615:152095822	SH3D19	-	chr4	152108615	152095822	cm,ms,ns	15	0	0	18	17	0	11	7	0
UBXN4:+:chr2:136505837:136519481	UBXN4	+	chr2	136505837	136519481	cm,ms,ns	0	0	11	13	12	0	9	23	0
RAD54L2:+:chr3:51575514:51586079	RAD54L2	+	chr3	51575514	51586079	ms	16	0	3	10	31	0	8	0	0
CREBBP:-:chr16:3901010:3900298	CREBBP	-	chr16	3901010	3900298	cm,ms,ns	3	2	6	15	14	1	9	15	3
GON4L:-:chr1:155736500:155734791	GON4L	-	chr1	155736500	155734791	cm	4	0	0	15	18	1	4	12	14
PSMD1:+:chr2:231940225:231951895	PSMD1	+	chr2	231940225	231951895	cm,ms,ns	2	0	11	11	27	5	3	9	0
ARHGAP10:+:chr4:148778704:148887990	ARHGAP10	+	chr4	148778704	148887990	cm,ms,ns	13	0	5	1	30	0	7	12	0
RYR2:+:chr1:237538017:237675091	RYR2	+	chr1	237538017	237675091	cm,ms,ns	0	0	0	6	0	4	15	34	8
SOX6:-:chr11:16497935:16339992	SOX6	-	chr11	16497935	16339992	cm,ms,ns	4	0	0	0	33	0	13	12	5
MEF2A:+:chr15:100138635:100173378	MEF2A	+	chr15	100138635	100173378	cm,ms,ns	7	0	3	0	0	0	12	39	6
BTRC:+:chr10:103281396:103298128	BTRC	+	chr10	103281396	103298128	cm,ms,ns	0	4	0	0	0	0	15	28	20
MTHFD2L:+:chr4:75040223:75067087	MTHFD2L	+	chr4	75040223	75067087	cm,ms,ns	0	0	9	6	0	0	4	8	40
BRAF:-:chr7:140494267:140476712	BRAF	-	chr7	140494267	140476712	cm,ms,ns	11	0	18	4	0	5	0	22	7
CLNS1A:-:chr11:77340944:77330651	CLNS1A	-	chr11	77340944	77330651	cm,ms,ns	0	0	13	14	9	0	0	16	15
TTN:-:chr2:179606648:179602809	TTN	-	chr2	179606648	179602809	cm,ms	4	0	0	5	33	0	0	9	16
RYR2:+:chr1:237961337:237982492	RYR2	+	chr1	237961337	237982492	cm,ms,ns	17	0	0	13	20	0	9	0	8
KLHL7:+:chr7:23180388:23207656	KLHL7	+	chr7	23180388	23207656	cm,ms,ns	0	0	0	13	34	0	4	0	16
CREBRF:+:chr5:172535627:172539382	CREBRF	+	chr5	172535627	172539382	cm,ms,ns	13	0	0	37	0	0	10	0	7
MIER1:+:chr1:67411833:67425426	MIER1	+	chr1	67411833	67425426	cm,ms,ns	0	0	5	0	45	0	11	0	6
COG6:+:chr13:40268771:40325281	COG6	+	chr13	40268771	40325281	ms	0	0	15	21	0	4	0	0	27
USP3:+:chr15:63824846:63855207	USP3	+	chr15	63824846	63855207	cm,ms,ns	24	0	0	10	22	0	0	0	11
ADAM32:+:chr8:38994176:39044564	ADAM32	+	chr8	38994176	39044564	cm,ms,ns	0	8	15	9	0	0	16	0	19
CCDC53:-:chr12:102439897:102433646	CCDC53	-	chr12	102439897	102433646	cm,ms,ns	0	0	26	5	11	0	0	0	25
SENP6:+:chr6:76344423:76373234	SENP6	+	chr6	76344423	76373234	ms,ns	14	0	15	0	0	0	10	0	28
RNASEH2B:+:chr13:51501543:51534307	RNASEH2B	+	chr13	51501543	51534307	ms	18	0	12	15	0	0	0	0	22
KLHDC1:+:chr14:50175877:50210523	KLHDC1	+	chr14	50175877	50210523	cm,ms,ns	0	0	5	21	19	0	22	0	0
GAN:+:chr16:81388010:81399083	GAN	+	chr16	81388010	81399083	cm,ms,ns	6	0	13	14	0	0	6	28	0
DCUN1D4:+:chr4:52729603:52752804	DCUN1D4	+	chr4	52729603	52752804	cm,ms,ns	0	0	0	6	24	0	20	17	0
RB1CC1:-:chr8:53599527:53580581	RB1CC1	-	chr8	53599527	53580581	cm,ms,ns	4	2	4	17	5	1	14	15	5
ZNF736:+:chr7:63796637:63797360	ZNF736	+	chr7	63796637	63797360	cm	10	2	11	11	4	1	2	4	22
PMS2P3:-:chr7:75144109:75140253	PMS2P3	-	chr7	75144109	75140253	cm	4	0	1	3	18	1	4	15	21
ZNF766:+:chr19:52785364:52786666	ZNF766	+	chr19	52785364	52786666	cm	5	0	9	10	31	1	4	4	3
PAK2:+:chr3:196533450:196539722	PAK2	+	chr3	196533450	196539722	cm,ms,ns	2	1	8	1	21	0	11	5	18
RP11-632K20.7:-:chr15:32825569:32819014	RP11-632K20.7	-	chr15	32825569	32819014	cm	2	1	4	13	14	0	8	11	14
MARK4:+:chr19:45766371:45766625	MARK4	+	chr19	45766371	45766625	cm	12	8	0	5	22	0	5	9	6
DMD:-:chrX:32717410:32235033	DMD	-	chrX	32717410	32235033	cm,ms,ns	3	0	0	17	5	0	20	19	3
GUSBP2:-:chr6:26853222:26846479	GUSBP2	-	chr6	26853222	26846479	cm	2	2	9	15	26	2	5	0	6
MLIP:+:chr6:54013854:54122159	MLIP	+	chr6	54013854	54122159	cm,ms,ns	4	1	0	5	7	2	8	0	40
RABGAP1:+:chr9:125719290:125782738	RABGAP1	+	chr9	125719290	125782738	cm,ms,ns	15	1	14	10	17	0	6	0	4
DMD:-:chrX:32366645:32360217	DMD	-	chrX	32366645	32360217	cm,ms,ns	6	0	5	0	23	0	9	12	11
CDC73:+:chr1:193172925:193205486	CDC73	+	chr1	193172925	193205486	cm,ms,ns	0	0	14	0	12	0	0	4	36
NPR3:+:chr5:32724804:32739136	NPR3	+	chr5	32724804	32739136	cm,ms,ns	4	0	0	17	22	0	11	0	12
PDE8A:+:chr15:85657104:85658718	PDE8A	+	chr15	85657104	85658718	cm,ms,ns	8	0	0	20	21	0	4	0	13
TRPM7:-:chr15:50884823:50878589	TRPM7	-	chr15	50884823	50878589	cm,ms,ns	0	0	10	0	32	0	13	0	11
RIC8B:+:chr12:107236367:107237725	RIC8B	+	chr12	107236367	107237725	cm,ms,ns	7	0	10	14	0	0	12	0	23
CLASP1:-:chr2:122216551:122215263	CLASP1	-	chr2	122216551	122215263	cm,ms,ns	0	0	4	0	29	0	15	0	18
ARID4A:+:chr14:58785260:58796887	ARID4A	+	chr14	58785260	58796887	cm,ms,ns	0	0	15	0	21	6	24	0	0
NCOA2:-:chr8:71128999:71126138	NCOA2	-	chr8	71128999	71126138	cm,ms,ns	0	0	7	0	38	3	18	0	0
GIGYF2:+:chr2:233612325:233626146	GIGYF2	+	chr2	233612325	233626146	cm,ms,ns	0	0	0	19	21	0	15	11	0
ELF2:-:chr4:139994721:139993020	ELF2	-	chr4	139994721	139993020	cm,ms,ns	6	2	7	11	4	0	3	21	12
SLX4IP:+:chr20:10536879:10541468	SLX4IP	+	chr20	10536879	10541468	cm,ms,ns	3	2	7	4	3	0	18	6	23
ZNF236:+:chr18:74561482:74563895	ZNF236	+	chr18	74561482	74563895	cm,ms,ns	5	3	13	16	16	0	5	1	7
RBPMS:+:chr8:30332295:30336893	RBPMS	+	chr8	30332295	30336893	cm,ms,ns	1	0	3	4	13	0	26	14	5
DPY19L1P1:-:chr7:32678977:32672155	DPY19L1P1	-	chr7	32678977	32672155	cm,ns	25	0	4	3	15	0	0	5	14
NEB:-:chr2:152492848:152467030	NEB	-	chr2	152492848	152467030	cm	12	0	5	26	7	8	2	0	6
DHDDS:+:chr1:26772807:26774151	DHDDS	+	chr1	26772807	26774151	cm,ms,ns	5	0	13	0	0	0	18	15	14
FAM208A:-:chr3:56662642:56661065	FAM208A	-	chr3	56662642	56661065	cm,ms,ns	9	0	18	0	15	0	0	9	14
MYO18B:+:chr22:26304289:26346416	MYO18B	+	chr22	26304289	26346416	cm,ms,ns	12	0	0	0	25	0	0	22	6
PRCP:-:chr11:82571159:82560091	PRCP	-	chr11	82571159	82560091	cm,ms,ns	0	0	17	9	0	0	0	11	28
RUFY2:-:chr10:70154208:70152895	RUFY2	-	chr10	70154208	70152895	cm,ms,ns	10	0	12	18	7	0	10	0	8
RYR2:+:chr1:237586392:237608822	RYR2	+	chr1	237586392	237608822	cm,ms,ns	4	0	0	9	15	7	20	0	10
PITPNB:-:chr22:28310335:28269726	PITPNB	-	chr22	28310335	28269726	cm,ms,ns	0	0	0	0	26	10	9	0	20
KATNAL1:-:chr13:30857928:30801549	KATNAL1	-	chr13	30857928	30801549	cm,ms,ns	0	0	8	19	0	0	11	0	27
FAM13B:-:chr5:137356886:137342679	FAM13B	-	chr5	137356886	137342679	cm,ms,ns	0	0	7	0	30	0	14	0	14
C15orf41:+:chr15:36936479:37002162	C15orf41	+	chr15	36936479	37002162	cm,ms,ns	13	0	10	9	0	0	0	0	33
RYR2:+:chr1:237756776:237789104	RYR2	+	chr1	237756776	237789104	cm,ms,ns	0	0	5	11	26	6	0	0	17
FHL2:-:chr2:106050761:106049938	FHL2	-	chr2	106050761	106049938	ms	0	0	32	8	16	0	0	0	9
DENND6A:-:chr3:57658165:57643407	DENND6A	-	chr3	57658165	57643407	cm,ms,ns	0	0	0	10	40	0	0	0	15
PCCA:+:chr13:100953714:100992513	PCCA	+	chr13	100953714	100992513	cm,ms,ns	12	0	0	10	11	0	0	32	0
RNF19A:-:chr8:101300495:101281013	RNF19A	-	chr8	101300495	101281013	cm,ms,ns	11	0	17	0	0	3	7	27	0
ABCD3:+:chr1:94921289:94946162	ABCD3	+	chr1	94921289	94946162	cm,ms,ns	29	0	17	10	0	0	9	0	0
RNF19B:-:chr1:33415375:33413823	RNF19B	-	chr1	33415375	33413823	cm,ms,ns	2	1	19	14	14	1	1	2	11
UGP2:+:chr2:64083464:64085070	UGP2	+	chr2	64083464	64085070	cm	3	2	6	7	4	4	9	13	17
WDPCP:-:chr2:63798760:63711738	WDPCP	-	chr2	63798760	63711738	cm,ms,ns	13	1	9	10	4	3	6	3	16
BIVM:+:chr13:103459496:103486902	BIVM	+	chr13	103459496	103486902	cm,ms,ns	0	0	2	4	16	2	8	21	12
FOCAD:+:chr9:20819795:20885229	FOCAD	+	chr9	20819795	20885229	cm,ms,ns	4	1	17	12	10	0	10	10	1
SMEK1:-:chr14:91957146:91947920	SMEK1	-	chr14	91957146	91947920	cm,ms,ns	2	1	14	8	0	0	18	16	6
LZIC:-:chr1:9995685:9991949	LZIC	-	chr1	9995685	9991949	cm,ms,ns	0	4	12	0	0	0	7	25	16
TACC2:+:chr10:123842162:123848106	TACC2	+	chr10	123842162	123848106	cm,ms,ns	0	0	0	10	19	0	7	13	15
TNNI3K:+:chr1:74901764:74957950	TNNI3K	+	chr1	74901764	74957950	cm,ms,ns	0	0	0	0	19	0	11	12	22
ZC3HC1:-:chr7:129688984:129679304	ZC3HC1	-	chr7	129688984	129679304	cm,ms,ns	12	0	0	0	25	0	0	10	17
AKAP11:+:chr13:42869831:42882745	AKAP11	+	chr13	42869831	42882745	cm,ms,ns	0	0	0	0	22	0	29	0	13
AKT3:-:chr1:244006584:243776973	AKT3	-	chr1	244006584	243776973	cm,ms,ns	19	0	13	9	11	0	0	0	12
VWA8:-:chr13:42465723:42439872	VWA8	-	chr13	42465723	42439872	cm,ms,ns	6	0	0	16	0	0	19	0	23
USP33:-:chr1:78181553:78177432	USP33	-	chr1	78181553	78177432	cm,ms,ns	10	0	13	7	17	0	0	0	17
DGKD:+:chr2:234296903:234299129	DGKD	+	chr2	234296903	234299129	cm,ms,ns	13	0	5	10	12	0	9	0	15
DYRK1A:+:chr21:38792601:38802702	DYRK1A	+	chr21	38792601	38802702	ms,ns	14	0	0	11	10	4	0	0	25
HUWE1:-:chrX:53681075:53672263	HUWE1	-	chrX	53681075	53672263	cm,ms	0	0	0	13	20	4	0	0	27
EYA3:-:chr1:28384605:28362055	EYA3	-	chr1	28384605	28362055	cm,ms,ns	0	3	15	5	0	0	31	10	0
ZEB1:+:chr10:31644073:31676727	ZEB1	+	chr10	31644073	31676727	cm,ms,ns	0	0	11	0	21	0	0	32	0
HK1:+:chr10:71144552:71161031	HK1	+	chr10	71144552	71161031	ms	12	0	0	16	23	4	0	9	0
AC005154.6:-:chr7:30614497:30590252	AC005154.6	-	chr7	30614497	30590252	ms,ns	12	0	0	26	12	0	14	0	0
NCOA1:+:chr2:24866835:24896332	NCOA1	+	chr2	24866835	24896332	cm,ms,ns	0	0	8	9	35	0	5	7	0
PDAP1:-:chr7:99002576:99001021	PDAP1	-	chr7	99002576	99001021	cm	4	3	18	6	8	1	6	6	12
PPP1R12BP1:-:chrY:28483668:28475093	PPP1R12BP1	-	chrY	28483668	28475093	cm	6	4	11	8	17	5	4	1	8
PUM1:-:chr1:31468067:31465237	PUM1	-	chr1	31468067	31465237	cm,ms,ns	10	2	10	2	7	1	4	15	13
BTBD10:-:chr11:13466728:13424715	BTBD10	-	chr11	13466728	13424715	cm,ns	0	1	5	6	2	1	24	7	18
KIAA0319L:-:chr1:35944813:35936464	KIAA0319L	-	chr1	35944813	35936464	cm,ms,ns	13	0	6	17	0	1	7	8	12
MEF2A:+:chr15:100211528:100215663	MEF2A	+	chr15	100211528	100215663	cm,ms,ns	8	1	6	1	12	0	8	4	24
PDZD2:+:chr5:31983261:32010588	PDZD2	+	chr5	31983261	32010588	cm,ms,ns	1	3	9	10	21	0	9	3	8
PPP2R5C:+:chr14:102368056:102372866	PPP2R5C	+	chr14	102368056	102372866	cm,ns	11	1	7	16	8	0	4	7	10
PTGES3:-:chr12:57066849:57064059	PTGES3	-	chr12	57066849	57064059	cm	1	2	12	20	15	0	0	6	8
PTPN4:+:chr2:120684174:120692534	PTPN4	+	chr2	120684174	120692534	cm,ms,ns	5	6	8	20	7	2	3	0	13
RCAN3:+:chr1:24840804:24841057	RCAN3	+	chr1	24840804	24841057	cm,ns	0	3	10	11	5	0	10	0	25
USP9Y:+:chrY:14832522:14851563	USP9Y	+	chrY	14832522	14851563	cm,ms	0	0	7	7	0	0	9	11	29
PDE8A:+:chr15:85607601:85626875	PDE8A	+	chr15	85607601	85626875	cm,ms,ns	4	0	0	20	0	0	9	25	5
HUWE1:-:chrX:53589890:53588717	HUWE1	-	chrX	53589890	53588717	cm,ms	3	0	26	0	7	0	9	0	18
PLCE1:+:chr10:96018557:96018907	PLCE1	+	chr10	96018557	96018907	cm,ms,ns	0	0	10	0	0	4	23	0	26
SPIDR:+:chr8:48192450:48206619	SPIDR	+	chr8	48192450	48206619	cm,ms	0	0	4	19	23	0	0	0	17
DCP2:+:chr5:112321532:112339774	DCP2	+	chr5	112321532	112339774	cm,ms,ns	0	0	18	0	28	0	0	0	17
AKAP13:+:chr15:86207794:86236682	AKAP13	+	chr15	86207794	86236682	cm,ms,ns	0	0	10	16	14	0	0	0	23
BMP2K:+:chr4:79747191:79772210	BMP2K	+	chr4	79747191	79772210	cm,ms,ns	0	0	0	0	0	0	0	38	25
PDE4D:-:chr5:58289292:58284320	PDE4D	-	chr5	58289292	58284320	cm,ms,ns	9	0	10	33	8	0	3	0	0
DYM:-:chr18:46906128:46858234	DYM	-	chr18	46906128	46858234	cm,ms,ns	7	2	7	8	1	3	2	26	7
ANO5:+:chr11:22247530:22284589	ANO5	+	chr11	22247530	22284589	cm,ms,ns	2	0	21	7	10	2	2	8	11
AC007276.5:+:chr7:29757605:29763934	AC007276.5	+	chr7	29757605	29763934	cm	12	1	4	6	14	0	13	8	5
TAX1BP1:+:chr7:27824782:27839709	TAX1BP1	+	chr7	27824782	27839709	cm,ms,ns	7	0	9	0	8	0	11	7	21
ASH2L:+:chr8:37971710:37976881	ASH2L	+	chr8	37971710	37976881	cm,ms,ns	6	0	6	14	12	0	4	7	14
HPS5:-:chr11:18313566:18312989	HPS5	-	chr11	18313566	18312989	cm,ms,ns	12	0	14	7	8	0	12	1	9
RP11-403I13.4:+:chr1:149239868:149255307	RP11-403I13.4	+	chr1	149239868	149255307	cm	3	0	13	4	19	0	6	7	11
C10orf76:-:chr10:103717489:103699620	C10orf76	-	chr10	103717489	103699620	cm,ms,ns	7	4	10	16	6	2	10	0	8
NFKB1:+:chr4:103501692:103504114	NFKB1	+	chr4	103501692	103504114	cm,ms,ns	6	2	7	9	6	0	3	0	30
ZNF236:+:chr18:74561482:74593468	ZNF236	+	chr18	74561482	74593468	cm,ms,ns	0	0	0	14	12	0	16	10	10
KIAA1429:-:chr8:95550574:95549331	KIAA1429	-	chr8	95550574	95549331	cm,ms,ns	0	0	0	0	14	0	15	19	14
TXNDC16:-:chr14:53011089:52977958	TXNDC16	-	chr14	53011089	52977958	cm,ms,ns	9	0	16	15	0	0	0	15	7
MVP:+:chr16:29845054:29845387	MVP	+	chr16	29845054	29845387	cm,ms,ns	4	0	21	20	0	0	0	0	17
PHF20L1:+:chr8:133848785:133856563	PHF20L1	+	chr8	133848785	133856563	cm,ms,ns	5	0	12	11	0	0	13	0	21
GCN1L1:-:chr12:120593523:120592774	GCN1L1	-	chr12	120593523	120592774	cm,ms,ns	0	0	7	10	20	0	15	0	10
ARIH1:+:chr15:72810408:72853890	ARIH1	+	chr15	72810408	72853890	ms,ns	3	0	11	6	0	0	20	0	22
FOXJ3:-:chr1:42776781:42730786	FOXJ3	-	chr1	42776781	42730786	cm,ms,ns	0	0	9	0	11	0	14	0	28
TTN:-:chr2:179586861:179538360	TTN	-	chr2	179586861	179538360	cm,ms	22	0	19	0	0	0	6	0	15
MTMR10:-:chr15:31269158:31266517	MTMR10	-	chr15	31269158	31266517	cm,ms,ns	0	0	23	19	16	0	0	0	4
NEDD4L:+:chr18:56016769:56040501	NEDD4L	+	chr18	56016769	56040501	cm,ms,ns	10	0	18	0	21	0	0	0	13
CCDC90B:-:chr11:82989872:82984690	CCDC90B	-	chr11	82989872	82984690	cm,ms	4	3	28	5	0	0	0	0	22
ANKRD32:+:chr5:93978978:93990457	ANKRD32	+	chr5	93978978	93990457	cm,ms,ns	15	0	0	21	0	0	0	0	26
BBS9:+:chr7:33390831:33427756	BBS9	+	chr7	33390831	33427756	cm,ms,ns	0	0	6	9	20	0	27	0	0
SEC63:-:chr6:108246136:108225833	SEC63	-	chr6	108246136	108225833	cm,ms,ns	0	4	17	0	15	0	9	17	0
ABLIM1:-:chr10:116233715:116225457	ABLIM1	-	chr10	116233715	116225457	cm,ms,ns	9	0	13	0	18	0	9	13	0
CMPK1:+:chr1:47834141:47840965	CMPK1	+	chr1	47834141	47840965	cm,ms,ns	13	8	4	12	10	0	15	0	0
CCDC102B:+:chr18:66564456:66564919	CCDC102B	+	chr18	66564456	66564919	ms	0	0	9	9	44	0	0	0	0
RHOBTB3:+:chr5:95072593:95119667	RHOBTB3	+	chr5	95072593	95119667	cm,ms,ns	2	0	7	2	4	3	13	3	28
NEK7:+:chr1:198247091:198266370	NEK7	+	chr1	198247091	198266370	cm,ms,ns	0	2	6	5	14	4	13	11	7
AGTPBP1:-:chr9:88261333:88211277	AGTPBP1	-	chr9	88261333	88211277	cm,ms,ns	11	1	0	19	4	3	13	3	8
BRWD1:-:chr21:40601362:40600426	BRWD1	-	chr21	40601362	40600426	cm,ms	0	0	7	5	16	1	8	19	6
KANSL1L:-:chr2:211019335:210968828	KANSL1L	-	chr2	211019335	210968828	cm,ms,ns	0	0	0	4	9	8	12	3	26
SEPSECS:-:chr4:25160729:25128886	SEPSECS	-	chr4	25160729	25128886	cm,ms,ns	20	7	0	5	0	2	3	7	18
VWA8:-:chr13:42277547:42245082	VWA8	-	chr13	42277547	42245082	cm,ms,ns	13	0	0	5	0	2	7	14	21
RALGAPA1:-:chr14:36194359:36133848	RALGAPA1	-	chr14	36194359	36133848	cm	5	0	10	15	0	4	5	5	18
LIN9:-:chr1:226475498:226453234	LIN9	-	chr1	226475498	226453234	cm,ms,ns	0	0	1	3	12	0	3	7	36
RC3H2:-:chr9:125659855:125639750	RC3H2	-	chr9	125659855	125639750	cm,ms,ns	0	0	12	25	3	0	3	6	13
BANP:+:chr16:88061089:88071617	BANP	+	chr16	88061089	88071617	cm	12	3	2	15	6	0	4	8	12
GSE1:+:chr16:85667520:85667738	GSE1	+	chr16	85667520	85667738	cm,ns	2	3	9	1	2	0	16	21	8
LMAN2L:-:chr2:97400263:97399256	LMAN2L	-	chr2	97400263	97399256	cm,ms,ns	10	1	3	0	32	0	6	3	7
PPFIBP1:+:chr12:27802943:27809663	PPFIBP1	+	chr12	27802943	27809663	cm	4	1	11	20	17	0	1	3	5
MLIP:+:chr6:54025165:54095715	MLIP	+	chr6	54025165	54095715	cm,ms,ns	7	0	14	13	15	0	2	4	7
SMCHD1:+:chr18:2688392:2707918	SMCHD1	+	chr18	2688392	2707918	cm,ms,ns	10	0	12	3	10	0	10	14	3
PLCL2:+:chr3:17051166:17109557	PLCL2	+	chr3	17051166	17109557	cm,ms,ns	0	0	12	5	19	1	0	5	20
SNX6:-:chr14:35078948:35044962	SNX6	-	chr14	35078948	35044962	cm,ms,ns	0	0	7	0	17	0	10	19	8
CBLB:-:chr3:105404310:105389077	CBLB	-	chr3	105404310	105389077	cm,ms,ns	0	0	0	6	0	0	14	27	14
VPS8:+:chr3:184566859:184603944	VPS8	+	chr3	184566859	184603944	cm,ms,ns	0	0	0	22	0	0	0	27	12
CRIM1:+:chr2:36668401:36669878	CRIM1	+	chr2	36668401	36669878	cm,ms,ns	8	7	7	0	9	0	0	9	21
PCID2:-:chr13:113851489:113850535	PCID2	-	chr13	113851489	113850535	ms	0	0	0	0	0	0	16	3	42
NPEPPS:+:chr17:45695716:45696530	NPEPPS	+	chr17	45695716	45696530	cm,ms,ns	0	0	16	5	20	0	14	0	6
SLC8A1:-:chr2:40657441:40655615	SLC8A1	-	chr2	40657441	40655615	ms	12	0	3	0	17	0	16	0	13
KATNAL2:+:chr18:44526020:44526886	KATNAL2	+	chr18	44526020	44526886	cm,ms,ns	19	0	0	8	16	0	0	0	18
ALDH1A2:-:chr15:58306479:58284903	ALDH1A2	-	chr15	58306479	58284903	cm,ms,ns	13	0	10	9	9	0	7	0	13
PEAK1:-:chr15:77657567:77638884	PEAK1	-	chr15	77657567	77638884	ms	24	0	0	0	12	0	0	0	25
ME1:-:chr6:84117620:84108086	ME1	-	chr6	84117620	84108086	cm,ms,ns	10	0	0	7	25	0	0	0	19
COMMD10:+:chr5:115633944:115653997	COMMD10	+	chr5	115633944	115653997	ms	0	0	17	11	0	0	18	15	0
KIF1B:+:chr1:10351140:10357304	KIF1B	+	chr1	10351140	10357304	cm,ms,ns	0	0	14	0	32	0	0	15	0
SUCO:+:chr1:172520652:172560211	SUCO	+	chr1	172520652	172560211	cm,ms,ns	0	0	0	17	22	0	14	8	0
RPS6KC1:+:chr1:213251038:213290752	RPS6KC1	+	chr1	213251038	213290752	cm,ms,ns	3	0	6	9	8	1	11	12	11
SUCLG2:-:chr3:67660020:67568671	SUCLG2	-	chr3	67660020	67568671	cm,ms	2	0	5	19	8	0	6	5	16
MED13:-:chr17:60112969:60111148	MED13	-	chr17	60112969	60111148	cm,ms,ns	0	2	24	5	9	0	7	10	4
TAX1BP1:+:chr7:27824782:27825108	TAX1BP1	+	chr7	27824782	27825108	cm,ms,ns	4	4	13	0	11	0	6	2	21
MSH3:+:chr5:80071513:80088663	MSH3	+	chr5	80071513	80088663	cm,ms,ns	5	4	1	5	18	1	16	0	11
KANK1:+:chr9:710804:713464	KANK1	+	chr9	710804	713464	cm,ms,ns	12	0	5	25	7	3	1	0	8
ZNF652:-:chr17:47390207:47388674	ZNF652	-	chr17	47390207	47388674	cm,ms,ns	13	0	2	14	13	0	1	0	18
NAA25:-:chr12:112516545:112513482	NAA25	-	chr12	112516545	112513482	cm,ms,ns	0	0	13	22	0	0	0	14	11
PREX2:+:chr8:68930081:68942893	PREX2	+	chr8	68930081	68942893	cm,ms,ns	0	0	10	13	4	0	0	15	18
NDFIP2:+:chr13:80094945:80113910	NDFIP2	+	chr13	80094945	80113910	cm,ms,ns	0	0	12	0	0	0	0	16	32
FBXO7:+:chr22:32874968:32881196	FBXO7	+	chr22	32874968	32881196	cm,ms,ns	24	0	0	17	0	0	0	9	10
ANK3:-:chr10:61845011:61844360	ANK3	-	chr10	61845011	61844360	cm,ms,ns	9	0	9	21	0	0	0	8	13
TNFRSF19:+:chr13:24164289:24200931	TNFRSF19	+	chr13	24164289	24200931	cm,ms,ns	15	0	5	11	8	0	5	0	16
SORBS1:-:chr10:97082502:97082117	SORBS1	-	chr10	97082502	97082117	ms	12	0	0	0	15	0	8	0	25
PXDNL:-:chr8:52567320:52469400	PXDNL	-	chr8	52567320	52469400	cm,ms,ns	0	0	0	11	0	0	36	0	13
RP11-463D19.2:-:chr8:74742707:74717886	RP11-463D19.2	-	chr8	74742707	74717886	cm,ms	0	0	7	27	0	0	12	0	14
PDS5A:-:chr4:39927553:39915231	PDS5A	-	chr4	39927553	39915231	cm,ms,ns	0	5	17	0	0	0	17	0	21
RP11-127H5.1:+:chr8:106431372:106646585	RP11-127H5.1	+	chr8	106431372	106646585	cm,ms,ns	0	0	8	0	25	0	0	0	27
TTBK2:-:chr15:43109295:43067333	TTBK2	-	chr15	43109295	43067333	cm,ms,ns	4	0	8	23	14	0	0	0	11
CAMK2D:-:chr4:114469885:114452372	CAMK2D	-	chr4	114469885	114452372	cm,ms,ns	3	0	17	6	28	0	6	0	0
SBDS:-:chr7:66459328:66458204	SBDS	-	chr7	66459328	66458204	cm,ms,ns	13	0	0	8	17	0	8	14	0
VDAC3:+:chr8:42256230:42260979	VDAC3	+	chr8	42256230	42260979	cm,ms,ns	6	0	10	0	0	0	12	32	0
FGFR1:-:chr8:38287466:38287200	FGFR1	-	chr8	38287466	38287200	cm,ns	3	1	5	5	10	2	17	2	15
PPP1R12B:+:chr1:202396168:202418299	PPP1R12B	+	chr1	202396168	202418299	cm	6	4	11	8	15	5	4	1	6
PLXNC1:+:chr12:94562929:94580249	PLXNC1	+	chr12	94562929	94580249	cm,ms,ns	4	0	6	6	20	1	2	8	13
ATP9B:+:chr18:76886267:76974038	ATP9B	+	chr18	76886267	76974038	cm,ms,ns	2	1	13	8	7	0	9	12	8
DDI2:+:chr1:15964802:15970145	DDI2	+	chr1	15964802	15970145	cm,ms,ns	4	0	2	2	27	0	5	8	12
DPY19L2:-:chr12:64041145:63989746	DPY19L2	-	chr12	64041145	63989746	cm	4	0	1	7	16	0	13	17	2
BMPR1A:+:chr10:88635624:88659883	BMPR1A	+	chr10	88635624	88659883	cm	4	0	0	7	21	0	0	12	16
CPSF2:+:chr14:92592466:92609638	CPSF2	+	chr14	92592466	92609638	cm,ms,ns	7	0	3	6	35	0	0	0	9
ITFG2:+:chr12:2929252:2930958	ITFG2	+	chr12	2929252	2930958	cm,ms,ns	15	5	0	15	0	0	6	3	15
PREX2:+:chr8:68934271:68950527	PREX2	+	chr8	68934271	68950527	cm,ms,ns	0	6	0	11	6	0	9	11	16
EHMT1:+:chr9:140685300:140695436	EHMT1	+	chr9	140685300	140695436	cm,ms,ns	0	0	0	0	3	0	0	37	19
UBE2D2:+:chr5:138994171:139003046	UBE2D2	+	chr5	138994171	139003046	cm,ms,ns	0	0	0	0	22	0	0	18	19
TTN:-:chr2:179585390:179534945	TTN	-	chr2	179585390	179534945	cm,ms	0	0	0	0	0	0	15	25	19
TNRC6A:+:chr16:24762047:24803138	TNRC6A	+	chr16	24762047	24803138	cm,ms,ns	8	0	15	4	0	0	19	0	13
RAD54L2:+:chr3:51575514:51624575	RAD54L2	+	chr3	51575514	51624575	ms	9	3	0	13	10	0	11	0	13
PATL1:-:chr11:59426942:59426339	PATL1	-	chr11	59426942	59426339	cm,ms,ns	0	0	0	13	22	0	11	0	13
DDX6:-:chr11:118657227:118656761	DDX6	-	chr11	118657227	118656761	cm,ms,ns	0	0	8	13	9	0	19	0	10
CPT1A:-:chr11:68529155:68527037	CPT1A	-	chr11	68529155	68527037	cm,ms,ns	6	0	17	0	17	0	9	0	10
KITLG:-:chr12:88939642:88909311	KITLG	-	chr12	88939642	88909311	cm,ms,ns	4	0	17	7	13	0	0	0	18
RBM6:+:chr3:50004903:50012825	RBM6	+	chr3	50004903	50012825	cm,ms,ns	8	0	0	12	25	0	0	0	14
ZFYVE16:+:chr5:79729928:79741224	ZFYVE16	+	chr5	79729928	79741224	cm,ms,ns	8	0	13	7	0	0	5	0	26
RHOT1:+:chr17:30498062:30503232	RHOT1	+	chr17	30498062	30503232	ms,ns	0	0	15	0	17	0	0	27	0
ALMS1:+:chr2:73761951:73800551	ALMS1	+	chr2	73761951	73800551	cm,ms,ns	0	0	13	15	10	0	15	6	0
FUNDC1:-:chrX:44386611:44383248	FUNDC1	-	chrX	44386611	44383248	ms	0	0	13	4	15	0	4	23	0
ATRX:-:chrX:76920267:76812922	ATRX	-	chrX	76920267	76812922	cm,ms	2	0	3	8	8	1	5	27	5
C2CD5:-:chr12:22659753:22622643	C2CD5	-	chr12	22659753	22622643	cm,ms,ns	2	0	6	10	2	2	8	17	12
PARN:-:chr16:14721193:14720963	PARN	-	chr16	14721193	14720963	cm,ns	1	0	0	7	2	2	14	18	15
ARHGAP10:+:chr4:148867768:148944564	ARHGAP10	+	chr4	148867768	148944564	cm,ms,ns	4	1	2	7	19	0	13	7	6
PVRL3:+:chr3:110830877:110845182	PVRL3	+	chr3	110830877	110845182	cm,ms,ns	3	1	7	5	22	0	5	6	10
GUSBP11:-:chr22:24051428:24047616	GUSBP11	-	chr22	24051428	24047616	cm	5	0	6	9	11	0	10	6	12
CEP85L:-:chr6:118887479:118832461	CEP85L	-	chr6	118887479	118832461	cm,ms,ns	4	4	0	4	16	4	20	7	0
UBAP2:-:chr9:33996331:33953283	UBAP2	-	chr9	33996331	33953283	cm,ms,ns	5	0	0	10	12	0	14	5	12
CCNYL1:+:chr2:208589524:208607066	CCNYL1	+	chr2	208589524	208607066	cm,ms	11	0	7	0	0	0	13	19	8
AKAP10:-:chr17:19861884:19861327	AKAP10	-	chr17	19861884	19861327	ms,ns	8	0	7	0	18	0	11	10	4
TTN:-:chr2:179585929:179539041	TTN	-	chr2	179585929	179539041	cm,ms	11	0	4	0	0	0	17	13	13
RNF19A:-:chr8:101277013:101271335	RNF19A	-	chr8	101277013	101271335	ms	0	0	0	9	0	0	3	38	8
IQGAP1:+:chr15:90984738:90986710	IQGAP1	+	chr15	90984738	90986710	cm,ms,ns	9	0	8	8	0	0	0	18	15
FAM120B:+:chr6:170667314:170704667	FAM120B	+	chr6	170667314	170704667	cm,ms,ns	11	0	0	0	22	0	0	0	25
CHD6:-:chr20:40179999:40141485	CHD6	-	chr20	40179999	40141485	cm,ms,ns	0	0	18	0	14	0	0	0	26
CLIP1:-:chr12:122826244:122825300	CLIP1	-	chr12	122826244	122825300	cm,ms,ns	13	4	0	0	8	0	18	0	15
CTNNA1:+:chr5:138145727:138163407	CTNNA1	+	chr5	138145727	138163407	cm,ms,ns	0	0	6	12	7	3	6	0	24
TTN:-:chr2:179543557:179534945	TTN	-	chr2	179543557	179534945	cm,ms	0	0	8	17	11	0	9	0	13
ABLIM1:-:chr10:116251637:116247717	ABLIM1	-	chr10	116251637	116247717	cm,ms,ns	13	0	11	11	11	0	0	0	12
N4BP2L2:-:chr13:33018263:33006926	N4BP2L2	-	chr13	33018263	33006926	ms	0	0	7	12	0	0	24	0	15
INTS2:-:chr17:60002460:59999086	INTS2	-	chr17	60002460	59999086	cm,ms,ns	0	0	0	0	30	0	0	0	28
STXBP4:+:chr17:53108529:53124515	STXBP4	+	chr17	53108529	53124515	cm,ms,ns	4	0	10	18	15	0	0	11	0
ATRX:-:chrX:76920267:76907604	ATRX	-	chrX	76920267	76907604	cm,ms	0	0	13	13	0	0	20	12	0
GIGYF2:+:chr2:233651860:233660931	GIGYF2	+	chr2	233651860	233660931	ns	5	1	7	2	11	4	7	9	12
ASXL3:+:chr18:31187558:31263532	ASXL3	+	chr18	31187558	31263532	cm,ms,ns	8	1	4	7	9	2	14	3	10
EXOC6:+:chr10:94653106:94679807	EXOC6	+	chr10	94653106	94679807	cm,ms,ns	3	1	5	6	9	2	2	10	20
TTN:-:chr2:179507044:179490000	TTN	-	chr2	179507044	179490000	cm,ms	1	0	1	2	13	3	10	24	4
DPY19L2P1:-:chr7:35184702:35161119	DPY19L2P1	-	chr7	35184702	35161119	cm	3	0	0	10	5	2	4	23	11
BBS9:+:chr7:33388680:33427756	BBS9	+	chr7	33388680	33427756	cm,ms,ns	0	0	10	6	9	1	4	7	21
SUZ12:+:chr17:30310018:30315516	SUZ12	+	chr17	30310018	30315516	cm,ns	4	3	4	0	12	3	11	20	1
RAB11FIP1:-:chr8:37735069:37727938	RAB11FIP1	-	chr8	37735069	37727938	cm,ms,ns	0	0	0	3	36	0	7	5	7
DNAJB12:-:chr10:74100928:74100547	DNAJB12	-	chr10	74100928	74100547	cm,ms,ns	3	0	1	7	9	0	14	12	12
SBF2:-:chr11:10024236:10011044	SBF2	-	chr11	10024236	10011044	cm,ms,ns	15	0	16	2	20	0	2	2	1
AHCTF1:-:chr1:247081679:247076534	AHCTF1	-	chr1	247081679	247076534	cm	6	0	6	0	0	0	2	19	25
BAI3:+:chr6:69723930:69785930	BAI3	+	chr6	69723930	69785930	cm,ms,ns	9	0	3	4	0	0	2	34	6
ZHX3:-:chr20:39897723:39896103	ZHX3	-	chr20	39897723	39896103	cm,ms,ns	8	0	21	3	5	2	13	0	6
LRRC49:+:chr15:71211389:71276596	LRRC49	+	chr15	71211389	71276596	cm,ms,ns	4	0	1	14	16	3	12	8	0
TBC1D4:-:chr13:75923438:75900333	TBC1D4	-	chr13	75923438	75900333	cm,ms,ns	3	0	0	11	14	0	16	7	6
FBXW4:-:chr10:103436193:103384502	FBXW4	-	chr10	103436193	103384502	ms,ns	0	0	13	0	7	0	11	14	12
BIRC6:+:chr2:32602656:32631625	BIRC6	+	chr2	32602656	32631625	cm,ms,ns	8	0	0	11	23	0	0	7	8
RYR2:+:chr1:237655106:237675091	RYR2	+	chr1	237655106	237675091	cm,ms,ns	9	0	0	14	0	0	7	0	27
PBX3:+:chr9:128677965:128697886	PBX3	+	chr9	128677965	128697886	cm,ms,ns	5	0	6	15	12	3	7	0	9
WHSC1:+:chr4:1902353:1920350	WHSC1	+	chr4	1902353	1920350	cm,ms,ns	0	0	17	13	0	0	11	0	16
FAT1:-:chr4:187630999:187584453	FAT1	-	chr4	187630999	187584453	cm,ms,ns	14	0	9	5	0	0	8	0	21
PEAK1:-:chr15:77576372:77544709	PEAK1	-	chr15	77576372	77544709	ms,ns	19	0	0	0	19	0	11	0	8
GPATCH2L:+:chr14:76633006:76662315	GPATCH2L	+	chr14	76633006	76662315	cm,ms,ns	10	0	0	24	0	0	13	0	10
IBTK:-:chr6:82921289:82920531	IBTK	-	chr6	82921289	82920531	cm,ms,ns	0	0	7	5	17	0	12	0	16
C15orf41:+:chr15:36936479:36950106	C15orf41	+	chr15	36936479	36950106	cm,ms,ns	11	0	9	0	0	4	0	0	33
MCTP1:-:chr5:94259726:94244956	MCTP1	-	chr5	94259726	94244956	cm,ms,ns	12	0	0	19	8	0	0	0	18
TRUB1:+:chr10:116730127:116734144	TRUB1	+	chr10	116730127	116734144	cm,ms,ns	0	0	21	0	0	0	7	29	0
FAM178A:+:chr10:102675756:102685776	FAM178A	+	chr10	102675756	102685776	cm,ms,ns	13	0	8	12	14	0	0	10	0
ETFA:-:chr15:76585041:76576098	ETFA	-	chr15	76585041	76576098	ms,ns	0	0	5	4	18	0	30	0	0
RBM20:+:chr10:112540559:112559676	RBM20	+	chr10	112540559	112559676	cm,ms,ns	0	0	0	7	0	3	11	36	0
ATP6AP1L:+:chr5:81605976:81608670	ATP6AP1L	+	chr5	81605976	81608670	cm,ms,ns	5	0	24	0	0	0	18	10	0
UBXN2A:+:chr2:24181171:24199945	UBXN2A	+	chr2	24181171	24199945	cm,ms,ns	2	1	15	2	16	1	6	1	13
NF1:+:chr17:29576002:29592357	NF1	+	chr17	29576002	29592357	cm,ms,ns	1	0	10	2	9	1	11	12	11
ZC3H13:-:chr13:46619648:46577274	ZC3H13	-	chr13	46619648	46577274	cm,ms,ns	0	2	2	8	18	1	9	10	7
CPEB3:-:chr10:93940776:93870833	CPEB3	-	chr10	93940776	93870833	cm,ms,ns	10	0	0	5	12	1	3	19	7
DPY19L1:-:chr7:35013217:35006506	DPY19L1	-	chr7	35013217	35006506	cm	0	0	8	4	7	6	13	6	13
TTN:-:chr2:179584559:179534945	TTN	-	chr2	179584559	179534945	cm,ms	5	3	1	0	11	2	5	10	20
COG5:-:chr7:106938791:106921745	COG5	-	chr7	106938791	106921745	cm,ms,ns	0	0	0	8	20	3	2	20	4
TTN:-:chr2:179560137:179560075	TTN	-	chr2	179560137	179560075	cm	8	1	12	6	0	1	8	14	7
PKN2:+:chr1:89236035:89237562	PKN2	+	chr1	89236035	89237562	cm,ms,ns	12	0	11	12	0	1	6	13	2
DPY19L2:-:chr12:64012008:64002396	DPY19L2	-	chr12	64012008	64002396	cm	3	3	9	5	10	0	1	11	15
GSK3B:-:chr3:119624699:119582266	GSK3B	-	chr3	119624699	119582266	cm,ms,ns	6	0	10	13	5	0	7	9	7
BRWD1:-:chr21:40670508:40619627	BRWD1	-	chr21	40670508	40619627	cm,ms,ns	0	2	8	1	11	0	4	18	13
SP3:-:chr2:174820960:174819601	SP3	-	chr2	174820960	174819601	cm,ns	0	4	10	4	8	0	12	11	8
EEF1DP3:+:chr13:32515445:32520318	EEF1DP3	+	chr13	32515445	32520318	cm,ns	16	0	0	1	19	0	12	6	3
LRRC16A:+:chr6:25482485:25500463	LRRC16A	+	chr6	25482485	25500463	cm,ms,ns	0	0	2	4	15	0	11	17	8
RHOBTB3:+:chr5:95099212:95124562	RHOBTB3	+	chr5	95099212	95124562	cm,ms,ns	9	0	0	1	27	1	0	5	14
LARGE:-:chr22:34252790:34157358	LARGE	-	chr22	34252790	34157358	cm,ms,ns	7	0	3	2	25	2	3	15	0
DPY19L2:-:chr12:64041145:64020249	DPY19L2	-	chr12	64041145	64020249	cm	4	6	0	9	6	6	21	5	0
FAM185BP:-:chr7:76742800:76739255	FAM185BP	-	chr7	76742800	76739255	cm	11	1	0	4	20	1	8	12	0
ANKIB1:+:chr7:91924203:91936970	ANKIB1	+	chr7	91924203	91936970	cm,ms,ns	0	0	0	10	0	0	10	19	17
ARHGAP10:+:chr4:148785997:148803083	ARHGAP10	+	chr4	148785997	148803083	cm,ms,ns	11	0	0	6	9	0	6	17	7
FNDC3B:+:chr3:172013153:172028671	FNDC3B	+	chr3	172013153	172028671	cm,ms,ns	0	0	0	12	0	0	15	24	5
TTN:-:chr2:179548809:179546388	TTN	-	chr2	179548809	179546388	cm,ms	8	0	0	0	0	0	20	7	21
PDLIM5:+:chr4:95506137:95539342	PDLIM5	+	chr4	95506137	95539342	ms,ns	0	0	0	8	0	0	29	11	8
PXDNL:-:chr8:52567320:52412259	PXDNL	-	chr8	52567320	52412259	cm,ms,ns	0	0	0	0	15	0	14	15	12
RBM6:+:chr3:50000009:50012825	RBM6	+	chr3	50000009	50012825	cm,ms,ns	0	0	0	15	15	0	0	17	9
SPG21:-:chr15:65275931:65266940	SPG21	-	chr15	65275931	65266940	cm,ms,ns	0	0	6	0	0	0	0	19	31
RYK:-:chr3:133914026:133901846	RYK	-	chr3	133914026	133901846	cm,ms,ns	0	0	0	0	0	0	12	20	24
PTPN13:+:chr4:87685746:87689129	PTPN13	+	chr4	87685746	87689129	cm,ms,ns	0	0	0	0	25	0	20	0	11
CCT2:+:chr12:69983265:69985939	CCT2	+	chr12	69983265	69985939	cm,ms,ns	0	0	0	8	26	0	9	0	13
STAU2:-:chr8:74601048:74495005	STAU2	-	chr8	74601048	74495005	cm,ms,ns	0	0	0	13	21	0	0	0	22
LMO7:+:chr13:76381616:76412524	LMO7	+	chr13	76381616	76412524	ms,ns	0	3	8	0	28	0	5	0	12
RNF169:+:chr11:74500671:74528759	RNF169	+	chr11	74500671	74528759	cm,ms,ns	0	0	15	0	13	0	18	0	10
C16orf62:+:chr16:19656208:19663412	C16orf62	+	chr16	19656208	19663412	cm,ms,ns	0	0	0	12	11	0	11	0	22
USP25:+:chr21:17205667:17214859	USP25	+	chr21	17205667	17214859	cm,ms,ns	0	0	20	0	0	0	12	0	24
PIK3C2A:-:chr11:17167489:17153463	PIK3C2A	-	chr11	17167489	17153463	cm,ms,ns	12	0	25	6	0	0	0	0	13
WAC:+:chr10:28872328:28884970	WAC	+	chr10	28872328	28884970	cm,ms,ns	19	3	0	13	17	4	0	0	0
ETFA:-:chr15:76585041:76580187	ETFA	-	chr15	76585041	76580187	ms,ns	0	0	0	16	40	0	0	0	0
PDE7B:+:chr6:136468489:136476896	PDE7B	+	chr6	136468489	136476896	cm,ms,ns	11	0	13	4	24	4	0	0	0
PTK2:-:chr8:141900868:141840571	PTK2	-	chr8	141900868	141840571	cm,ms,ns	7	0	22	0	0	1	10	3	13
WDR37:+:chr10:1118056:1142186	WDR37	+	chr10	1118056	1142186	cm,ms,ns	5	0	1	2	3	5	7	21	12
KPNB1:+:chr17:45740455:45745776	KPNB1	+	chr17	45740455	45745776	cm,ms,ns	4	2	0	8	7	1	6	10	18
FAM208A:-:chr3:56707753:56700288	FAM208A	-	chr3	56707753	56700288	cm,ms,ns	0	0	7	10	4	0	4	24	7
THSD1:-:chr13:52976816:52971367	THSD1	-	chr13	52976816	52971367	cm,ms,ns	2	3	7	5	2	0	3	22	12
GDI2:-:chr10:5842668:5827105	GDI2	-	chr10	5842668	5827105	cm,ms,ns	9	0	11	7	5	0	5	12	7
MGST2:+:chr4:140616351:140625350	MGST2	+	chr4	140616351	140625350	cm,ms,ns	5	0	2	2	7	0	13	17	10
SNX27:+:chr1:151611364:151641111	SNX27	+	chr1	151611364	151641111	cm,ms,ns	1	0	2	14	17	0	2	6	14
RTN4IP1:-:chr6:107050797:107031203	RTN4IP1	-	chr6	107050797	107031203	cm,ms,ns	14	4	0	10	8	0	4	9	7
GBE1:-:chr3:81692141:81627076	GBE1	-	chr3	81692141	81627076	cm,ms,ns	6	0	0	4	6	0	1	19	20
PRR4:-:chr12:11199787:11187381	PRR4	-	chr12	11199787	11187381	cm	3	1	0	3	5	0	0	18	26
ANKRD36C:-:chr2:96626293:96624339	ANKRD36C	-	chr2	96626293	96624339	cm	10	0	8	4	13	2	9	0	10
SLAIN1:+:chr13:78293667:78327493	SLAIN1	+	chr13	78293667	78327493	cm,ms,ns	0	5	10	7	9	2	5	0	18
CGNL1:+:chr15:57743698:57754090	CGNL1	+	chr15	57743698	57754090	cm,ms,ns	0	0	16	15	12	1	4	0	8
LRRC6:-:chr8:133637700:133622408	LRRC6	-	chr8	133637700	133622408	cm	5	3	0	7	0	0	4	0	37
BMP1:+:chr8:22054193:22054933	BMP1	+	chr8	22054193	22054933	cm,ms,ns	4	1	8	8	27	0	8	0	0
ARFGEF1:-:chr8:68214701:68200190	ARFGEF1	-	chr8	68214701	68200190	cm,ms,ns	13	0	0	0	0	5	4	14	19
PPP1R12B:+:chr1:202457661:202465950	PPP1R12B	+	chr1	202457661	202465950	cm,ms,ns	0	0	17	14	0	0	0	6	18
RYR2:+:chr1:237532834:237608822	RYR2	+	chr1	237532834	237608822	cm,ms,ns	8	0	0	17	13	0	0	9	8
UTRN:+:chr6:145148747:145157074	UTRN	+	chr6	145148747	145157074	cm,ms,ns	0	4	0	19	0	0	0	7	25
ST3GAL6:+:chr3:98475213:98492827	ST3GAL6	+	chr3	98475213	98492827	cm,ms,ns	0	0	6	12	7	0	0	16	14
WAPAL:-:chr10:88221044:88211724	WAPAL	-	chr10	88221044	88211724	cm,ms,ns	0	0	15	11	11	0	6	0	12
KANSL1:-:chr17:44249598:44248221	KANSL1	-	chr17	44249598	44248221	cm,ms	0	0	18	7	12	4	7	0	7
STK39:-:chr2:168873605:168869144	STK39	-	chr2	168873605	168869144	cm,ms,ns	0	0	0	7	31	0	9	0	8
CNOT2:+:chr12:70671912:70704797	CNOT2	+	chr12	70671912	70704797	cm,ms,ns	23	0	0	5	15	0	0	0	12
THSD1:-:chr13:52972329:52971367	THSD1	-	chr13	52972329	52971367	cm,ms,ns	16	0	10	0	13	0	7	0	9
ANKRD12:+:chr18:9208655:9221997	ANKRD12	+	chr18	9208655	9221997	cm,ms,ns	0	0	0	4	23	0	8	0	20
PEX3:+:chr6:143792098:143795993	PEX3	+	chr6	143792098	143795993	cm,ms,ns	0	6	0	24	16	0	0	0	9
LARP1B:+:chr4:129042981:129083472	LARP1B	+	chr4	129042981	129083472	cm,ms,ns	18	0	0	13	0	0	24	0	0
[truncated: 39,561 more rows]

## Sheet: Antisense circRNAs
Table showing the antisense circRNAs
The antisense circRNA have been excluded from the downstream analysis.
							Raw counts
id	gene	strand	chrom	startUpBSE	endDownBSE	tool	C1	C2	C3	D1	D2	D3	H1	H2	H3
ANKUB1:+:chr3:149563798:149639014	ANKUB1	+	chr3	149563798	149639014	cm,ms,ns	37	4	110	81	101	0	68	39	108
MORC3:-:chr21:37717005:37711070	MORC3	-	chr21	37717005	37711070	ms	36	8	53	43	86	4	65	54	125
GPBP1:-:chr5:56546968:56542127	GPBP1	-	chr5	56546968	56542127	ms	15	4	39	41	68	0	42	44	35
KPNA5:-:chr6:117013555:117010483	KPNA5	-	chr6	117013555	117010483	ms	20	13	25	37	18	8	25	47	70
RANBP17:-:chr5:170632616:170610175	RANBP17	-	chr5	170632616	170610175	ms	23	0	20	25	39	6	41	55	44
SKIL:-:chr3:170079217:170077487	SKIL	-	chr3	170079217	170077487	ms	16	0	25	8	63	0	17	53	48
QKI:-:chr6:163899927:163876309	QKI	-	chr6	163899927	163876309	ms	19	0	38	24	19	0	41	54	18
MLIP:-:chr6:53928709:53924656	MLIP	-	chr6	53928709	53924656	ms	0	0	0	31	66	0	44	35	0
C9orf84:+:chr9:114549073:114550227	C9orf84	+	chr9	114549073	114550227	ms	0	0	0	27	0	10	26	72	39
RYR2:-:chr1:237494282:237433797	RYR2	-	chr1	237494282	237433797	ms	6	0	14	0	28	0	25	18	36
GIGYF2:-:chr2:233660931:233651860	GIGYF2	-	chr2	233660931	233651860	ms	0	0	20	22	35	0	40	0	0
INADL:-:chr1:62628334:62627296	INADL	-	chr1	62628334	62627296	ms	41	14	0	0	27	9	0	0	25
INADL:-:chr1:62628337:62627299	INADL	-	chr1	62628337	62627299	ms	0	0	17	62	0	0	14	21	0
TTN:+:chr2:179538366:179558341	TTN	+	chr2	179538366	179558341	ms	0	0	0	0	0	17	94	0	0
DNM3:-:chr1:172113577:172109620	DNM3	-	chr1	172113577	172109620	ms	23	0	0	23	25	0	0	18	14
MORC3:-:chr21:37717007:37711075	MORC3	-	chr21	37717007	37711075	ms	0	0	38	17	0	0	0	0	36
NDUFS1:+:chr2:206986484:206987081	NDUFS1	+	chr2	206986484	206987081	ms	10	4	12	8	17	0	11	9	9
PCM1:-:chr8:17884634:17871087	PCM1	-	chr8	17884634	17871087	ms	0	0	0	0	7	0	29	13	27
TPM1:-:chr15:63353910:63353138	TPM1	-	chr15	63353910	63353138	ms	0	0	7	6	14	5	10	19	4
TPM1:-:chr15:63356079:63354845	TPM1	-	chr15	63356079	63354845	ms	15	5	0	0	12	0	14	0	14
CYP2U1:-:chr4:108868693:108866126	CYP2U1	-	chr4	108868693	108866126	ms	13	0	6	14	11	0	0	15	0
WDR54:-:chr8:74652103:74585342	WDR54	-	chr8	74652103	74585342	cm,ms,ns	2	1	0	13	8	1	7	13	9
ANKUB1:+:chr3:149563798:149589941	ANKUB1	+	chr3	149563798	149589941	cm,ms,ns	0	0	0	19	15	0	19	0	0
TTN:+:chr2:179534951:179558341	TTN	+	chr2	179534951	179558341	ms	0	0	0	48	0	0	0	0	0
ZNF493:-:chr19:21608244:21607437	ZNF493	-	chr19	21608244	21607437	ms	0	0	0	0	0	0	18	22	7
LPP:-:chr3:188598650:188598075	LPP	-	chr3	188598650	188598075	ms	13	0	0	0	26	0	0	0	0
FAM208B:-:chr10:5756170:5741463	FAM208B	-	chr10	5756170	5741463	ms	12	0	19	8	0	0	0	0	0
ACTN2:-:chr1:236898903:236894615	ACTN2	-	chr1	236898903	236894615	ms	0	0	0	5	0	0	26	0	6
INADL:-:chr1:62628335:62627290	INADL	-	chr1	62628335	62627290	ms	0	0	0	0	0	0	0	14	23
RP4-794H19.4:-:chr15:59510286:59487660	RP4-794H19.4	-	chr15	59510286	59487660	cm,ms,ns	1	2	13	5	5	2	0	0	9
ANKUB1:+:chr3:149563798:149619949	ANKUB1	+	chr3	149563798	149619949	ms,ns	0	0	6	6	0	0	0	0	24
GIGYF2:-:chr2:233589401:233587264	GIGYF2	-	chr2	233589401	233587264	ms	9	0	0	0	13	0	0	13	0
DEFB127:-:chr11:138111:133588	DEFB127	-	chr11	138111	133588	cm	0	0	2	8	4	0	9	0	12
MLIP:-:chr6:53928708:53924655	MLIP	-	chr6	53928708	53924655	ms	0	0	33	0	0	0	0	0	0
ACTN2:-:chr1:236898905:236894615	ACTN2	-	chr1	236898905	236894615	ms	0	0	9	0	0	0	7	15	0
LPP:-:chr3:188601266:188600772	LPP	-	chr3	188601266	188600772	ms	0	0	0	0	0	5	15	11	0
DES:-:chr2:220290444:220288510	DES	-	chr2	220290444	220288510	ms	0	0	0	0	0	0	29	0	0
MTM1:-:chrX:149818374:149807416	MTM1	-	chrX	149818374	149807416	ms	0	0	8	0	11	0	9	0	0
TPM1:-:chr15:63353910:63353139	TPM1	-	chr15	63353910	63353139	ms	0	0	0	0	0	0	28	0	0
PPFIA1:-:chr11:70218640:70212631	PPFIA1	-	chr11	70218640	70212631	ms	0	0	0	0	0	0	0	0	27
ERCC4:-:chr16:14029600:14028049	ERCC4	-	chr16	14029600	14028049	ms	7	0	9	0	0	0	0	0	10
FHAD1:-:chr2:15679480:15644269	FHAD1	-	chr2	15679480	15644269	cm,ms,ns	3	0	5	4	5	1	0	4	0
RP11-731C17.1:+:chr2:136527339:136527393	RP11-731C17.1	+	chr2	136527339	136527393	cm	3	2	4	4	1	0	0	8	0
ZMYM2:-:chr13:20611049:20600752	ZMYM2	-	chr13	20611049	20600752	ms	0	0	12	9	0	0	0	0	0
MEF2A:-:chr15:100210527:100207688	MEF2A	-	chr15	100210527	100207688	ms	0	0	0	0	5	0	15	0	0
DNAI2:-:chr7:72277949:72277659	DNAI2	-	chr7	72277949	72277659	cm	1	0	0	0	9	1	0	3	3
ZNF571:+:chr19:38056933:38060898	ZNF571	+	chr19	38056933	38060898	cm,ms	0	0	0	0	0	0	16	0	0
TPM1:-:chr15:63353911:63353140	TPM1	-	chr15	63353911	63353140	ms	0	0	0	0	15	0	0	0	0
RBPMS:-:chr8:30259599:30258398	RBPMS	-	chr8	30259599	30258398	ms	0	0	0	0	15	0	0	0	0
CEP95:-:chr17:62522318:62515439	CEP95	-	chr17	62522318	62515439	ms	0	0	0	0	15	0	0	0	0
RYR2:-:chr1:237289282:237287223	RYR2	-	chr1	237289282	237287223	ms	0	0	0	0	0	0	15	0	0
INADL:-:chr1:62628336:62627291	INADL	-	chr1	62628336	62627291	ms	0	0	0	6	8	0	0	0	0
PKP4:-:chr2:159490801:159459582	PKP4	-	chr2	159490801	159459582	ms	0	0	0	0	0	0	0	14	0
DNAJC13:-:chr3:132196750:132191389	DNAJC13	-	chr3	132196750	132191389	ms	0	0	10	4	0	0	0	0	0
TPM1:-:chr15:63356073:63354845	TPM1	-	chr15	63356073	63354845	ms	0	0	0	0	0	0	0	14	0
KLC1:-:chr14:104129264:104128453	KLC1	-	chr14	104129264	104128453	ms	6	0	0	8	0	0	0	0	0
INADL:-:chr1:62628315:62627296	INADL	-	chr1	62628315	62627296	ms	0	0	0	0	0	0	0	0	14
WDR54:-:chr8:74652103:74600889	WDR54	-	chr8	74652103	74600889	cm	0	0	0	5	0	0	5	3	0
LPP:-:chr3:188601269:188600775	LPP	-	chr3	188601269	188600775	ms	0	5	7	0	0	0	0	0	0
INADL:-:chr1:62628332:62627296	INADL	-	chr1	62628332	62627296	ms	4	0	0	0	0	0	0	8	0
INADL:-:chr1:62628333:62627295	INADL	-	chr1	62628333	62627295	ms	0	0	5	0	7	0	0	0	0
MTM1:-:chrX:149818374:149787511	MTM1	-	chrX	149818374	149787511	ms	0	0	0	0	0	0	12	0	0
SGCD:-:chr5:155872512:155871590	SGCD	-	chr5	155872512	155871590	ms	0	0	0	0	12	0	0	0	0
FHAD1:-:chr2:15679480:15629018	FHAD1	-	chr2	15679480	15629018	cm	4	0	0	0	5	0	0	3	0
AP2B1:-:chr17:33954745:33951416	AP2B1	-	chr17	33954745	33951416	ms	0	0	0	0	11	0	0	0	0
ATP2A2:-:chr12:110763157:110762490	ATP2A2	-	chr12	110763157	110762490	ms	0	0	11	0	0	0	0	0	0
RNF115:-:chr1:145695214:145692174	RNF115	-	chr1	145695214	145692174	ms	11	0	0	0	0	0	0	0	0
MEF2A:-:chr15:100210531:100207692	MEF2A	-	chr15	100210531	100207692	ms	0	0	0	0	0	0	0	11	0
ETNK1:-:chr12:22799909:22799526	ETNK1	-	chr12	22799909	22799526	ms	0	0	0	0	0	0	0	0	11
RNF115:-:chr1:145695209:145692169	RNF115	-	chr1	145695209	145692169	ms	0	0	0	0	0	0	0	0	11
NDFIP1:-:chr5:141516044:141504662	NDFIP1	-	chr5	141516044	141504662	ms	0	0	0	0	0	0	0	10	0
RPS24:-:chr10:79800434:79797009	RPS24	-	chr10	79800434	79797009	ms	0	0	0	0	10	0	0	0	0
NXPE1:+:chr11:114397345:114411482	NXPE1	+	chr11	114397345	114411482	ms	0	0	0	0	0	0	0	0	10
TPCN1:-:chr12:113720642:113720160	TPCN1	-	chr12	113720642	113720160	ms	0	0	0	0	0	0	0	0	10
PALLD:-:chr4:169654556:169653589	PALLD	-	chr4	169654556	169653589	ms	0	0	0	0	0	0	0	9	0
MYPN:-:chr10:69892377:69869279	MYPN	-	chr10	69892377	69869279	ms	9	0	0	0	0	0	0	0	0
CSPP1:-:chr8:68076743:68030483	CSPP1	-	chr8	68076743	68030483	ms	0	0	0	0	0	0	9	0	0
ACTR3B:-:chr7:152532819:152532087	ACTR3B	-	chr7	152532819	152532087	ms	0	0	0	0	0	0	0	9	0
CAD:-:chr3:27465643:27420740	CAD	-	chr3	27465643	27420740	cm,ns	0	0	0	4	2	0	3	0	0
HMGB4:-:chr20:34326939:34309662	HMGB4	-	chr20	34326939	34309662	cm	2	0	0	0	6	0	1	0	0
ZNF638:-:chr2:71604124:71601243	ZNF638	-	chr2	71604124	71601243	ms	0	0	0	0	0	0	8	0	0
PHLDB2:-:chr3:111677119:111676096	PHLDB2	-	chr3	111677119	111676096	ms	0	0	0	0	0	0	8	0	0
ZDHHC17:-:chr12:77222270:77220099	ZDHHC17	-	chr12	77222270	77220099	ms	0	0	0	8	0	0	0	0	0
HERC6:-:chr4:89341580:89340454	HERC6	-	chr4	89341580	89340454	ms	0	0	0	8	0	0	0	0	0
ST3GAL4:-:chr11:126271213:126269463	ST3GAL4	-	chr11	126271213	126269463	ms	0	0	0	0	0	0	8	0	0
FSD1L:-:chr9:108286691:108286344	FSD1L	-	chr9	108286691	108286344	ms	0	0	0	8	0	0	0	0	0
ZMYM2:-:chr13:20611049:20567203	ZMYM2	-	chr13	20611049	20567203	ms	0	0	0	0	0	0	0	0	8
HMGB4:-:chr20:34326939:34304662	HMGB4	-	chr20	34326939	34304662	cm	0	0	0	0	0	0	0	8	0
ERCC5:-:chr13:103524752:103504472	ERCC5	-	chr13	103524752	103504472	ms	0	0	0	0	0	0	0	7	0
CCNT2:-:chr2:135705255:135703717	CCNT2	-	chr2	135705255	135703717	ms	7	0	0	0	0	0	0	0	0
ACACB:-:chr12:109675158:109647103	ACACB	-	chr12	109675158	109647103	ms	0	0	0	0	7	0	0	0	0
PALLD:-:chr4:169839076:169838091	PALLD	-	chr4	169839076	169838091	ms	0	0	0	0	0	0	0	7	0
AKAP6:-:chr14:33299706:33299404	AKAP6	-	chr14	33299706	33299404	ms	0	0	0	0	7	0	0	0	0
HIPK1:-:chr1:114484081:114483004	HIPK1	-	chr1	114484081	114483004	ms	0	0	0	0	7	0	0	0	0
SLCO3A1:-:chr15:92553216:92536573	SLCO3A1	-	chr15	92553216	92536573	ms	0	0	0	0	0	0	0	0	7
TPM1:-:chr15:63356075:63354844	TPM1	-	chr15	63356075	63354844	ms	0	0	0	0	0	0	0	0	7
ZBTB16:-:chr11:113989703:113989180	ZBTB16	-	chr11	113989703	113989180	ms	0	0	6	0	0	0	0	0	0
PCDH7:-:chr4:31045896:31045069	PCDH7	-	chr4	31045896	31045069	ms	0	0	0	0	6	0	0	0	0
BCAS3:-:chr17:59318812:59313930	BCAS3	-	chr17	59318812	59313930	ms	6	0	0	0	0	0	0	0	0
RYR2:-:chr1:237289269:237287216	RYR2	-	chr1	237289269	237287216	ms	0	0	0	6	0	0	0	0	0
LDB3:-:chr10:88483776:88482593	LDB3	-	chr10	88483776	88482593	ms	0	0	0	6	0	0	0	0	0
ZNF493:-:chr19:21608244:21606597	ZNF493	-	chr19	21608244	21606597	ms	0	0	0	0	0	0	6	0	0
MEF2A:-:chr15:100210538:100207699	MEF2A	-	chr15	100210538	100207699	ms	0	0	0	0	0	0	0	0	6
RANBP17:-:chr5:170632616:170610177	RANBP17	-	chr5	170632616	170610177	ms	0	0	0	0	0	0	0	0	6
CAD:-:chr3:27465643:27453133	CAD	-	chr3	27465643	27453133	cm,ns	0	0	2	0	4	0	0	0	0
NOTCH4:+:chr22:32154532:32164849	NOTCH4	+	chr22	32154532	32164849	cm,ns	0	1	0	5	0	0	0	0	0
RP4-794H19.4:-:chr15:59510286:59480317	RP4-794H19.4	-	chr15	59510286	59480317	cm,ns	0	0	0	0	0	0	6	0	0
MTA1:-:chr14:105936153:105935836	MTA1	-	chr14	105936153	105935836	ms	5	0	0	0	0	0	0	0	0
KIF1C:-:chr17:4930440:4929101	KIF1C	-	chr17	4930440	4929101	ms	5	0	0	0	0	0	0	0	0
FSD1L:-:chr9:108287940:108286624	FSD1L	-	chr9	108287940	108286624	ms	0	0	0	5	0	0	0	0	0
TRIM44:-:chr11:35714189:35713475	TRIM44	-	chr11	35714189	35713475	ms	5	0	0	0	0	0	0	0	0
ZNF710:-:chr15:90573964:90573152	ZNF710	-	chr15	90573964	90573152	ms	0	0	5	0	0	0	0	0	0
GDI1:-:chrX:153671240:153669759	GDI1	-	chrX	153671240	153669759	ms	0	0	0	0	0	0	5	0	0
SRSF11:-:chr1:70677656:70677268	SRSF11	-	chr1	70677656	70677268	ms	0	5	0	0	0	0	0	0	0
HOOK3:-:chr8:42878063:42877098	HOOK3	-	chr8	42878063	42877098	ms	0	0	0	0	0	0	0	5	0
AKAP13:-:chr15:86037087:86036407	AKAP13	-	chr15	86037087	86036407	ms	0	0	0	0	0	0	0	5	0
CPEB2:-:chr4:15068021:15012117	CPEB2	-	chr4	15068021	15012117	cm,ms	0	0	0	0	0	0	5	0	0
TPM1:-:chr15:63356076:63354845	TPM1	-	chr15	63356076	63354845	ms	0	0	0	0	0	0	5	0	0
EXTL3:-:chr8:28575724:28570956	EXTL3	-	chr8	28575724	28570956	ms	0	0	0	0	0	0	0	0	5
FMO2:-:chr1:171172205:171169134	FMO2	-	chr1	171172205	171169134	ms	0	0	0	0	0	0	0	0	5
DIAPH2:-:chrX:96717164:96603115	DIAPH2	-	chrX	96717164	96603115	ms	0	0	0	0	0	0	0	0	5
PDK1:-:chr2:173460740:173429713	PDK1	-	chr2	173460740	173429713	ms	0	0	0	0	0	0	0	0	5
ADD3:-:chr10:111832485:111831373	ADD3	-	chr10	111832485	111831373	ms	0	0	4	0	0	0	0	0	0
EFCAB2:-:chr1:245252796:245251518	EFCAB2	-	chr1	245252796	245251518	ms	0	0	0	0	4	0	0	0	0
ANKUB1:+:chr3:149563798:149613357	ANKUB1	+	chr3	149563798	149613357	cm,ms,ns	0	0	4	0	0	0	0	0	0
KIF1C:-:chr17:4927875:4927473	KIF1C	-	chr17	4927875	4927473	ms	0	0	0	0	4	0	0	0	0
MDH1:-:chr2:63832483:63831947	MDH1	-	chr2	63832483	63831947	ms	0	0	0	0	4	0	0	0	0
MCF2L:-:chr13:113718020:113717080	MCF2L	-	chr13	113718020	113717080	ms	0	0	0	4	0	0	0	0	0
PFKM:-:chr12:48531613:48529083	PFKM	-	chr12	48531613	48529083	ms	0	0	4	0	0	0	0	0	0
PCMT1:-:chr6:150123425:150114752	PCMT1	-	chr6	150123425	150114752	ms	0	0	0	0	0	0	4	0	0
PCDH7:-:chr4:30803380:30801632	PCDH7	-	chr4	30803380	30801632	ms	0	0	0	0	0	0	0	4	0
BNIP3L:-:chr8:26269208:26268871	BNIP3L	-	chr8	26269208	26268871	ms	0	0	0	0	0	0	0	0	4
MAP2K5:-:chr15:67953832:67892983	MAP2K5	-	chr15	67953832	67892983	ms	0	0	0	0	0	0	0	0	4
TTC1:-:chr5:159492037:159436153	TTC1	-	chr5	159492037	159436153	ms	0	0	0	0	0	0	0	0	4
TRIM54:-:chr2:27526134:27522829	TRIM54	-	chr2	27526134	27522829	ms	0	0	0	0	0	0	0	0	4
CNGA1:+:chr21:47949005:47954600	CNGA1	+	chr21	47949005	47954600	cm	0	0	0	0	4	0	0	0	0
CAD:-:chr3:27465643:27446321	CAD	-	chr3	27465643	27446321	cm	0	0	0	0	0	0	4	0	0
PDIA5:-:chr12:122865105:122794309	PDIA5	-	chr12	122865105	122794309	cm	0	0	0	0	0	0	4	0	0
MEP1A:-:chr16:46761289:46746560	MEP1A	-	chr16	46761289	46746560	cm	0	0	0	0	0	0	0	4	0
RP11-176N18.2:-:chr10:75234788:75230445	RP11-176N18.2	-	chr10	75234788	75230445	cm	0	0	0	0	0	0	0	0	4
CAD:-:chr3:27465643:27424644	CAD	-	chr3	27465643	27424644	cm	0	0	0	0	0	0	0	0	4
SPATA17:-:chr1:217886228:217883469	SPATA17	-	chr1	217886228	217883469	ms	0	0	0	0	3	0	0	0	0
PEX26:-:chr22:18574123:18572739	PEX26	-	chr22	18574123	18572739	ms	3	0	0	0	0	0	0	0	0
LPP:-:chr3:188384991:188383520	LPP	-	chr3	188384991	188383520	ms	0	3	0	0	0	0	0	0	0
WAC:-:chr10:28893175:28891281	WAC	-	chr10	28893175	28891281	ms	3	0	0	0	0	0	0	0	0
COPG1:-:chr3:128978025:128977579	COPG1	-	chr3	128978025	128977579	ms	0	0	3	0	0	0	0	0	0
TJP2:-:chr9:71860467:71859557	TJP2	-	chr9	71860467	71859557	ms	0	0	0	0	3	0	0	0	0
LRRC16A:-:chr6:25358469:25357268	LRRC16A	-	chr6	25358469	25357268	ms	0	0	3	0	0	0	0	0	0
ATP1A2:-:chr1:160113030:160111541	ATP1A2	-	chr1	160113030	160111541	ms	3	0	0	0	0	0	0	0	0
GATA4:-:chr8:11617444:11615886	GATA4	-	chr8	11617444	11615886	ms	0	0	0	0	0	0	3	0	0
RBMS3:-:chr3:29347773:29346794	RBMS3	-	chr3	29347773	29346794	ms	0	0	0	0	0	0	3	0	0
VSTM2L:-:chr20:36536902:36535785	VSTM2L	-	chr20	36536902	36535785	ms	0	0	0	3	0	0	0	0	0
PCBP1:-:chr2:70316062:70314769	PCBP1	-	chr2	70316062	70314769	ms	0	0	0	3	0	0	0	0	0
TDRD3:-:chr13:61087674:61086491	TDRD3	-	chr13	61087674	61086491	ms	0	0	0	0	0	0	3	0	0
TMEM56:-:chr1:95586510:95586079	TMEM56	-	chr1	95586510	95586079	ms	0	0	0	0	0	0	0	0	3
CACNA1C:-:chr12:2195788:2194924	CACNA1C	-	chr12	2195788	2194924	ms	0	0	0	0	0	0	0	0	3
SMARCA5:-:chr4:144469180:144467948	SMARCA5	-	chr4	144469180	144467948	ms	0	0	0	0	0	0	0	0	3
TTC17:-:chr11:43440921:43439952	TTC17	-	chr11	43440921	43439952	ms	0	0	0	0	0	0	0	0	3
ZNF71:-:chr17:57125180:57094657	ZNF71	-	chr17	57125180	57094657	cm	0	0	0	1	0	0	0	0	2
NRG1:-:chrX:32613993:32563276	NRG1	-	chrX	32613993	32563276	cm	0	0	0	1	0	0	0	0	2
DUOXA1:+:chr17:45405635:45421658	DUOXA1	+	chr17	45405635	45421658	cm	0	0	0	3	0	0	0	0	0
ATXN7:-:chr1:63975852:63944435	ATXN7	-	chr1	63975852	63944435	cm	0	0	1	2	0	0	0	0	0
PDIA5:-:chr12:122865105:122845506	PDIA5	-	chr12	122865105	122845506	cm	0	0	0	0	0	0	0	3	0
NRG1:-:chrX:32613993:32583819	NRG1	-	chrX	32613993	32583819	cm	0	0	0	0	0	0	0	0	3
ACTN4:-:chr19:39220420:39138477	ACTN4	-	chr19	39220420	39138477	ms	0	0	0	0	0	0	2	0	0
CANX:-:chr5:179155794:179146669	CANX	-	chr5	179155794	179146669	ms	0	0	0	0	0	0	2	0	0
PXDNL:+:chr5:52201593:52233344	PXDNL	+	chr5	52201593	52233344	cm,ns	0	0	2	0	0	0	0	0	0
WDR54:-:chr8:74652103:74464247	WDR54	-	chr8	74652103	74464247	cm	2	0	0	0	0	0	0	0	0
FHAD1:-:chr2:15679480:15601325	FHAD1	-	chr2	15679480	15601325	cm	0	0	2	0	0	0	0	0	0
HR:+:chr16:21968556:21980006	HR	+	chr16	21968556	21980006	cm	2	0	0	0	0	0	0	0	0
TUSC7:-:chr12:116435035:116434281	TUSC7	-	chr12	116435035	116434281	cm	0	0	0	0	2	0	0	0	0
UNC5C:+:chr5:96097978:96106306	UNC5C	+	chr5	96097978	96106306	cm	0	0	2	0	0	0	0	0	0
PHF1:-:chr20:33380366:33364096	PHF1	-	chr20	33380366	33364096	cm	0	0	0	1	1	0	0	0	0
HMGB4:-:chr20:34326939:34302107	HMGB4	-	chr20	34326939	34302107	cm	0	0	2	0	0	0	0	0	0
PDIA5:-:chr12:122865105:122762701	PDIA5	-	chr12	122865105	122762701	cm	0	0	0	0	0	0	0	0	2
RP11-176N18.2:-:chr10:75234788:75231226	RP11-176N18.2	-	chr10	75234788	75231226	cm	0	0	0	0	0	0	0	0	2
HMGB4:-:chr20:34326939:34300941	HMGB4	-	chr20	34326939	34300941	cm	0	0	1	0	0	0	0	0	0
LRRC8B:-:chr6:90045150:90042805	LRRC8B	-	chr6	90045150	90042805	cm	0	0	0	0	0	0	1	0	0
SEC22A:-:chr12:122964858:122962388	SEC22A	-	chr12	122964858	122962388	cm	0	0	0	0	0	0	1	0	0
PXDNL:+:chr5:52225455:52233344	PXDNL	+	chr5	52225455	52233344	cm	0	0	0	1	0	0	0	0	0
RP5-1021I20.4:-:chr16:74387808:74370492	RP5-1021I20.4	-	chr16	74387808	74370492	cm	0	0	0	0	0	1	0	0	0
ATXN7:-:chr1:63975852:63955754	ATXN7	-	chr1	63975852	63955754	cm	0	0	0	0	0	0	0	1	0
TSC2:-:chr19:2138713:2137726	TSC2	-	chr19	2138713	2137726	cm	0	0	0	0	0	0	0	1	0
CNGA1:+:chr21:47904670:47954600	CNGA1	+	chr21	47904670	47954600	cm	0	0	0	1	0	0	0	0	0
ENO4:-:chr12:118615134:118610262	ENO4	-	chr12	118615134	118610262	cm	0	0	0	0	0	1	0	0	0
RP4-794H19.4:-:chr15:59510286:59464096	RP4-794H19.4	-	chr15	59510286	59464096	cm	0	0	0	0	0	0	0	0	1

## Sheet: Filtered circRNAs
Table showing the subset of circRNA passing the filtering step (at least 5 read counts in all 3 samples of one condition).
							Raw counts
id	gene	strand	chrom	startUpBSE	endDownBSE	tool	C1	C2	C3	D1	D2	D3	H1	H2	H3
SYCP2:-:chr20:58497514:58497445	SYCP2	-	chr20	58497514	58497445	cm	4858	577	4256	6561	6347	253	11050	8792	5804
AL132709.8:+:chr14:101432017:101432103	AL132709.8	+	chr14	101432017	101432103	cm	4310	502	3824	5870	5609	203	10094	7953	5256
SLC8A1:-:chr2:40657441:40655613	SLC8A1	-	chr2	40657441	40655613	cm,ms	2687	539	2718	2862	5623	428	2527	4446	6113
SLC8A1:-:chr2:40657444:40655613	SLC8A1	-	chr2	40657444	40655613	cm,ms,ns	2064	389	2357	2263	4677	324	2196	3894	5291
LGMN:-:chr14:93207524:93200027	LGMN	-	chr14	93207524	93200027	cm	1367	194	1114	1652	2164	195	1428	1551	1579
EXOC6B:-:chr2:72960247:72945232	EXOC6B	-	chr2	72960247	72945232	cm,ms,ns	641	89	764	741	1186	277	1974	1154	1649
ELMO2P1:-:chr15:22788318:22788273	ELMO2P1	-	chr15	22788318	22788273	cm	864	110	618	1269	1200	96	1462	1211	923
KB-1572G7.3:-:chr22:23979991:23974975	KB-1572G7.3	-	chr22	23979991	23974975	cm	651	73	540	765	987	89	656	697	698
HIPK3:+:chr11:33307959:33309057	HIPK3	+	chr11	33307959	33309057	cm,ms,ns	521	73	514	500	928	53	467	635	865
RP11-66B24.2:+:chr15:101390416:101395553	RP11-66B24.2	+	chr15	101390416	101395553	cm	536	105	431	737	869	84	587	535	608
TTN:-:chr2:179585929:179542852	TTN	-	chr2	179585929	179542852	cm,ms	649	128	543	195	682	28	677	555	850
N4BP2L2:-:chr13:33101669:33091994	N4BP2L2	-	chr13	33101669	33091994	cm,ms,ns	442	67	547	434	816	69	542	576	730
ARHGAP5:+:chr14:32559708:32586493	ARHGAP5	+	chr14	32559708	32586493	cm,ns	261	44	288	294	619	56	412	559	581
MB:-:chr22:36007153:36006931	MB	-	chr22	36007153	36006931	cm,ns	167	89	667	379	578	32	289	274	340
TECRL:-:chr4:65180481:65155428	TECRL	-	chr4	65180481	65155428	cm,ms,ns	211	41	339	311	392	52	470	303	593
ALPK2:-:chr18:56247780:56246046	ALPK2	-	chr18	56247780	56246046	cm,ms,ns	328	57	326	185	310	26	321	394	630
RHOBTB3:+:chr5:95091100:95099324	RHOBTB3	+	chr5	95091100	95099324	cm,ms,ns	208	50	374	267	485	45	318	287	391
GUSBP9:-:chr5:70518206:70500093	GUSBP9	-	chr5	70518206	70500093	cm	198	43	179	681	439	39	324	175	316
TTN:-:chr2:179580501:179542852	TTN	-	chr2	179580501	179542852	cm,ms	399	64	143	113	454	11	251	283	392
SMARCA5:+:chr4:144464662:144465125	SMARCA5	+	chr4	144464662	144465125	cm,ms,ns	150	34	262	246	340	40	248	266	416
QKI:+:chr6:163876311:163956157	QKI	+	chr6	163876311	163956157	cm,ms,ns	244	44	301	188	308	33	210	219	222
UBE3A:-:chr15:25657118:25650608	UBE3A	-	chr15	25657118	25650608	cm,ms	173	35	185	229	324	20	268	215	314
PICALM:-:chr11:85742653:85707869	PICALM	-	chr11	85742653	85707869	cm,ms,ns	184	22	260	146	266	29	263	283	276
ZNF91:-:chr19:23545527:23541232	ZNF91	-	chr19	23545527	23541232	ms	136	40	244	283	323	31	242	171	176
KLHL24:+:chr3:183361268:183390272	KLHL24	+	chr3	183361268	183390272	cm,ms,ns	174	22	179	250	248	26	246	209	288
FLNA:-:chrX:153595218:153587852	FLNA	-	chrX	153595218	153587852	cm	207	29	185	248	336	34	223	208	159
RYR2:+:chr1:237532834:237632487	RYR2	+	chr1	237532834	237632487	cm,ms,ns	122	28	162	221	353	37	215	227	261
MLIP:+:chr6:54013854:54067031	MLIP	+	chr6	54013854	54067031	cm,ms,ns	112	18	206	234	174	27	178	195	375
ZNF404:-:chr19:44405106:44405020	ZNF404	-	chr19	44405106	44405020	cm	168	22	116	232	209	31	316	225	159
INO80C:-:chr18:33069349:33067350	INO80C	-	chr18	33069349	33067350	cm	139	26	117	200	256	28	185	175	217
MYBPC3:-:chr11:47370092:47368977	MYBPC3	-	chr11	47370092	47368977	cm,ms,ns	93	38	118	76	442	35	144	194	188
QKI:+:chr6:163876311:163899928	QKI	+	chr6	163876311	163899928	cm,ms,ns	126	26	264	92	192	16	161	260	181
SETD3:-:chr14:99932150:99924616	SETD3	-	chr14	99932150	99924616	cm,ms,ns	104	28	167	202	203	23	226	109	209
MLIP:+:chr6:54013854:54095715	MLIP	+	chr6	54013854	54095715	cm,ms,ns	131	12	219	167	186	18	138	161	179
CORO1C:-:chr12:109048186:109046048	CORO1C	-	chr12	109048186	109046048	cm,ms,ns	145	26	121	152	276	20	144	134	148
TDRD3:+:chr13:61013822:61041513	TDRD3	+	chr13	61013822	61041513	cm,ms,ns	108	28	170	126	185	22	113	165	192
CSNK1G3:+:chr5:122881111:122893258	CSNK1G3	+	chr5	122881111	122893258	cm,ms,ns	135	25	152	139	153	16	126	142	210
FBXW7:-:chr4:153333681:153332455	FBXW7	-	chr4	153333681	153332455	cm,ms,ns	93	10	162	98	232	7	92	132	257
LIFR:-:chr5:38530768:38523521	LIFR	-	chr5	38530768	38523521	cm,ms,ns	146	16	141	144	196	10	124	137	161
MLIP:+:chr6:54013854:54054712	MLIP	+	chr6	54013854	54054712	cm,ms,ns	60	14	103	181	214	23	135	137	195
ANKRD12:+:chr18:9182380:9221997	ANKRD12	+	chr18	9182380	9221997	ms,ns	89	19	188	101	180	16	112	139	203
CACNA1C:+:chr12:2613602:2622150	CACNA1C	+	chr12	2613602	2622150	cm,ms,ns	120	18	90	105	216	16	103	152	212
ARHGAP5:+:chr14:32559708:32563592	ARHGAP5	+	chr14	32559708	32563592	cm,ms,ns	106	18	59	122	165	18	140	174	213
CEP192:+:chr18:12999420:13030607	CEP192	+	chr18	12999420	13030607	cm,ms,ns	81	15	98	105	188	20	88	187	198
MAN1A2:+:chr1:117944808:117963271	MAN1A2	+	chr1	117944808	117963271	cm,ms,ns	78	16	130	135	229	14	97	73	199
PCMTD1:-:chr8:52773806:52773405	PCMTD1	-	chr8	52773806	52773405	cm,ms,ns	116	38	76	97	114	22	182	135	183
PCMTD1:-:chr8:52773806:52773421	PCMTD1	-	chr8	52773806	52773421	cm,ns	148	27	72	113	115	7	164	150	167
AMY2B:+:chr1:104108057:104118162	AMY2B	+	chr1	104108057	104118162	cm,ms,ns	79	15	76	147	140	32	224	93	152
GUSBP2:-:chr6:26856976:26851122	GUSBP2	-	chr6	26856976	26851122	cm	41	8	29	388	140	5	155	28	144
ESYT2:-:chr7:158557544:158552177	ESYT2	-	chr7	158557544	158552177	cm,ms,ns	123	13	147	93	118	12	88	133	188
ICA1:-:chr7:8275635:8257935	ICA1	-	chr7	8275635	8257935	cm,ms,ns	92	10	93	127	106	18	121	128	209
SCLT1:-:chr4:129925031:129913322	SCLT1	-	chr4	129925031	129913322	cm,ms,ns	59	16	76	127	188	17	115	101	202
BPTF:+:chr17:65941525:65972074	BPTF	+	chr17	65941525	65972074	cm,ms	64	18	76	135	142	23	121	183	135
LIN7B:+:chr19:49619082:49619281	LIN7B	+	chr19	49619082	49619281	cm	123	12	97	113	187	13	124	106	111
PTP4A2:-:chr1:32385259:32381496	PTP4A2	-	chr1	32385259	32381496	cm,ms	80	16	129	118	286	29	39	103	82
RELL1:-:chr4:37640126:37633007	RELL1	-	chr4	37640126	37633007	cm,ms,ns	73	17	69	96	119	14	183	113	197
FBXW4:-:chr10:103436193:103427643	FBXW4	-	chr10	103436193	103427643	cm,ms,ns	63	7	120	129	160	11	103	115	163
[truncated: 1,401 more rows]

## Sheet: Diff. exp. analysis DCM Vs Con
Table showing the results of the circRNA differential expression analysis in DCM Vs control samples.
[truncated: 1,465 more rows]

[truncated: 3 more sheets: Diff. exp. analysis HCM Vs Con, Diff. exp. analysis HCM Vs DCM, conserved circRNAs]
