# Supplementary material for: circRNAprofiler: an R-based computational framework for the downstream analysis of circular RNAs
Source: BMC Bioinformatics. 2020 Apr 29;21:164. doi: 10.1186/s12859-020-3500-3 (PMC7191743; doi:10.1186/s12859-020-3500-3)
Supplement: Supplementary file 5 — Additional file 5. GWAS SNPs analysis. This file contains the results of GWAS SNPs analysis on the intron flanking BSJs. [file 12859_2020_3500_MOESM5_ESM.xlsx]

## Sheet: Upstream introns
Table showing the circRNAs and the coordinates of the corresponding introns upstream the acceptor site
id	gene	transcript	strand	chrom	startGR	endGR	length	seq	type
AAGAB:-:chr15:67529158:67524152	AAGAB	ENST00000261880.5	-	chr15	67529159	67546896	17738	GUGAGUAGAUAGGCGCCUGGGCCGACCUCCAAGGCCCCUGAGCCUCAGCGGGCGACGGACCCAGCACCACGGCCUCUCUGGGCCUUGUCCCCGCAGCGGGCCCUGCGUUCUUCCUCCAGUCAGUGGAGGCGCCCAGUCUCCCCAGGUGGCUGCCCCUAUCUCUUAAUCUCGUGCUUUUCUGCCCACUCGGCCUUCUUCGGCGUUCCUUUCGGCUUCCUGUGUAAAGUGAGACUGAUUUCCCGCUCUGCUCAGCCCAGGCCACAGGUUUUUGCGAGGAUCCGUUGAGAUGAACCUGAAGGCUCUCCGGAAAUUGCGCUAGGUUACAGGAGUGUAAGGUGCUGGAAUUGUUGAUAUCGUGAUGUUGUUAUCCUUGCUGCUCCGGGAGAGAGUGUUUACUCU…	fi
ABHD2:+:chr15:89656956:89659752	ABHD2	ENST00000352732.5	+	chr15	89631795	89656955	25161	GUAAAGCCACGGCCGAGCGAGCUCCGCGGAGCGGGGAUCGCACCCCGGACCCGUCGAACCGAAUCUCCGAGCCCCGAGGUCCCCGGCGUAGCUCGGCCCAUCACGCCGCAGCCUGAGGGGAUCCUGGGGGGCCUGUCAUCUGGCGCCGUGGGGGUCCCAGGGGCUGGCUUGCCCAGUGGUGGGGACAGCCCAGAUCGCGGCGGGGGAUACGCCUUCCUGAGGCCCUUUGUCCCCUUCUGCCCGAGGAACCGAGGUUGGGGACAACCCCGACCGCGGCCUUUCCCCCAUUGGUGCUCACUCCUGGGUCUUCAGGGGCCUGGGGAGGGGUCUGCCGGUUCAGGCUCGGCGAAGAAGGUCCGGGAUCCGCACCUGGAAGGAGAGGGCCGAGGGGCCUGAUUA…	fi
ABHD2:+:chr15:89656956:89698765	ABHD2	ENST00000352732.5	+	chr15	89631795	89656955	25161	GUAAAGCCACGGCCGAGCGAGCUCCGCGGAGCGGGGAUCGCACCCCGGACCCGUCGAACCGAAUCUCCGAGCCCCGAGGUCCCCGGCGUAGCUCGGCCCAUCACGCCGCAGCCUGAGGGGAUCCUGGGGGGCCUGUCAUCUGGCGCCGUGGGGGUCCCAGGGGCUGGCUUGCCCAGUGGUGGGGACAGCCCAGAUCGCGGCGGGGGAUACGCCUUCCUGAGGCCCUUUGUCCCCUUCUGCCCGAGGAACCGAGGUUGGGGACAACCCCGACCGCGGCCUUUCCCCCAUUGGUGCUCACUCCUGGGUCUUCAGGGGCCUGGGGAGGGGUCUGCCGGUUCAGGCUCGGCGAAGAAGGUCCGGGAUCCGCACCUGGAAGGAGAGGGCCGAGGGGCCUGAUUA…	fi
AC093642.5:+:chr2:243056790:243081039	AC093642.5	ENST00000456398.1	+	chr2	243037179	243056789	19611	GUAAGUUACAGCUGAGCAGAACCAUGCCAUUUGCCAGUUUAGCAUGUAUGGCCUUACCUAUUUUUCAAGUCCCUGCAAAGCUCCAUAACUUUUGAGACUUGCCCACCCAGAAGGCUGGUGUGAAGAAACAAGUUAUUUAGCUAAAAAAUGAGGCUAGUAGAUUGCCUAAUAUUCAUACACAGAUGCUUUUUUCUUUUUUUGUAAUUUAAAACAUUUAAUCCUCACAAUAAUUGGGAGAGAGGUAUUAUUAUUAAUCCCACAUUAUAGCUGAGGAACCUGAGGAAAUUAAAAUACACAGUUUUGGUGGCAUGUAUCAGAAAUGUAAUAAUAGUGUCUUACACAAGACAAAUCAGUUUUUCUCCCUUGAAAGCCUGAGUUGGCAUGAUGACUUUGCUCGUA…	fi
AC138035.2:+:chr5:180740830:180744396	AC138035.2	ENST00000499986.4	+	chr5	180733654	180740829	7176	GUAAGUGGGGAGGGGCACAGAGCUUCCAUGCCCUCUGUUGGGCACACUACCCUCCCAGGACCUCCUUGUGUUUAGCAACACAGAAGCUCUCCAAACCCUGCUGUUUGGGUGUUUAUGGAGGCAUGAUUGAUAAAAUCACUGGCCAUUGGUAGUUAAGUCAAUCUCCAGUUCCUUUUGCCUCCUGGAGUUCAGCAGGUGAGGCUGAAAGUUCCAAGCCUCAAAAAAUGUGGUUGGGGCCAGGUGCGGUGGCUCACUCCUGUAAUCCUAGCAGUUUGGAAGGCUGAGGCACAUGGACCACUUGAGGUCAAGAGUUUGAGACCAGCCUGACCAACAUGGUGAAACCCCAUUUCUACUAAAAAUAACAACAGUUAGCUAGGCGUUGUGGCACAUCCCUAUAAU…	fi
ACER2:+:chr9:19423860:19435082	ACER2	ENST00000340967.2	+	chr9	19409191	19423859	14669	GUGCGGGGCGCGGGAGCGGGGAAGGCAGGCGGGCCAGCGGGAGGGGGCUGUUCCCGCGCCGCAGCGUCUGGAAGCUGGACGUGGGUCUCUGCGCGCAUCUGGGGGCAUUCUCUCCAGGGGCUGAGUCAGUCCACACCCCCUCCUCGGCGCGCUCCUUUCAGUUCUCCAUCUGUCCUCCUCUCCUGUCCCCAUUCCCGACAGCUGGGCUCAUCUUCCUCCUGCUGUCAUUUGUUUUGUGAUGGUCCUAUUGUCUUGUUUGGCCCCCACGCGUCCAGGAACCAGGGGUCUGUGUCAGCCCAUUCUCCUUGUUUGGGUCAGCUGGGGGCGGUGAACCUGCCGGGACAAGUCUCUUCCUCCCCUGGGAUCUCUGUGGCGUGACGCACUUGGGUCGCAUUGUGC…	fi
AFF1:+:chr4:87967318:87968746	AFF1	ENST00000307808.6	+	chr4	87928577	87967317	38741	GUAAGCCGUGCACCGGAGAAACUUUUCAAACGCGUUCGUGGCGAGGGGAGCUGAAGGUUGCGGGGGAGGGCAGGGUGCGGGGAAGGAGACGGACAGGAAGCAGCUUUGUCAUUGCCUUCUCAUCAUUCCCGAGGCUGUGGCUUGACUAAAUGUCAGAUAAAAAGCAGUUUGGAGAACAUGCUGGACAAUUUCUGCACAGCGGAGAGAGGGAUGGAGUUAAAGUGAAGAUUAAAGUUAGAUAGCCCCCUUCUUCCCCCAGAACUGUUAUUUUCCGGGACAUUAAGUUGAUUUCACUUGUCCGCCCUUGCCCAAAUUUCCAUUUAGAUUCUUUGUGCGCCUACCCCUCGGUUUUCUGGAUUUCUUGCUGUUGUCUCGAGGGGAAGUUUAGAAAUACGAUUA…	fi
AGTPBP1:-:chr9:88211364:88190230	AGTPBP1	ENST00000357081.3	-	chr9	88211365	88233897	22533	GUAAGACAGUUUUCUUUCCCAAUUGAAAUGGCAUGCAGGCAUCUUAACUGUGGAAAAGAAGUUUUUUUAAAAAAAUUGUCAACUUUUAAAAAAUGUUUCAGUGUCUUGUUUUCUCUAGUUCUCAAAAUUCAGAUAUUAUGCAACAUUUGAAAUAGGUCAAGCUUUUGUUGGUGAAAAAGAGUUACUCUUAUAUAGGCAAGUCCUUUAAAGUGUAAUGGUUGAUUUCAUCCAAAUUGAAGGGAACUAAAGGUUUAUUAUGUAUACUCCGAUGGCGACAUCUGAUUGUGUAAUUUUUCUUCUUUAGCCUGUUAAUAUGGUAUAUUAUGUUGAUUGAUUUUUGAAUGUUGAAUGAACCUUUUUCAUUUGGAAUAAACCCCACUUGGGAUAAACAAAUCCCAA…	fi
AGTPBP1:-:chr9:88248289:88190230	AGTPBP1	ENST00000357081.3	-	chr9	88248290	88257741	9452	GUAUAAAUAUAGAAAAUUCAGCAUCUUAACUGAUUUUAAUAAAAAGUUAUUUUUUUUCCCUUAGGUCGAUAAUCACUGUUUUUAUUUUCUUUCCAUUUCUAAAAAGUGAAACUAGCAUUGCUUUUCUGAGUGGCAUUGAAUAAUUAUGUCAAUAUCCUGAGCUGCAGUUAAGCAAUUGUAAAAUGAGGGGAGAUGGGCCGGGCGUGGUGGCUCACACCUGUAAUCCCAGCACUUUGGGAGGCCGAGGUAUGUGGAUCACGAGGUCAGGAGAUCAAGAUCAUCCUGGCCAACAGAGUGAAACCCCGUCACUACUAAAAUAUAAAAAAAAAAAUUAGCUGGGUGUGGUGGCACGUUCCUGCAGUCCCAGUUACUUGGGAGGCUGAGGCAGGGGAAUAGCUU…	fi
AGTPBP1:-:chr9:88248289:88200378	AGTPBP1	ENST00000357081.3	-	chr9	88248290	88257741	9452	GUAUAAAUAUAGAAAAUUCAGCAUCUUAACUGAUUUUAAUAAAAAGUUAUUUUUUUUCCCUUAGGUCGAUAAUCACUGUUUUUAUUUUCUUUCCAUUUCUAAAAAGUGAAACUAGCAUUGCUUUUCUGAGUGGCAUUGAAUAAUUAUGUCAAUAUCCUGAGCUGCAGUUAAGCAAUUGUAAAAUGAGGGGAGAUGGGCCGGGCGUGGUGGCUCACACCUGUAAUCCCAGCACUUUGGGAGGCCGAGGUAUGUGGAUCACGAGGUCAGGAGAUCAAGAUCAUCCUGGCCAACAGAGUGAAACCCCGUCACUACUAAAAUAUAAAAAAAAAAAUUAGCUGGGUGUGGUGGCACGUUCCUGCAGUCCCAGUUACUUGGGAGGCUGAGGCAGGGGAAUAGCUU…	fi
AGTPBP1:-:chr9:88248289:88233898	AGTPBP1	ENST00000357081.3	-	chr9	88248290	88257741	9452	GUAUAAAUAUAGAAAAUUCAGCAUCUUAACUGAUUUUAAUAAAAAGUUAUUUUUUUUCCCUUAGGUCGAUAAUCACUGUUUUUAUUUUCUUUCCAUUUCUAAAAAGUGAAACUAGCAUUGCUUUUCUGAGUGGCAUUGAAUAAUUAUGUCAAUAUCCUGAGCUGCAGUUAAGCAAUUGUAAAAUGAGGGGAGAUGGGCCGGGCGUGGUGGCUCACACCUGUAAUCCCAGCACUUUGGGAGGCCGAGGUAUGUGGAUCACGAGGUCAGGAGAUCAAGAUCAUCCUGGCCAACAGAGUGAAACCCCGUCACUACUAAAAUAUAAAAAAAAAAAUUAGCUGGGUGUGGUGGCACGUUCCUGCAGUCCCAGUUACUUGGGAGGCUGAGGCAGGGGAAUAGCUU…	fi
AGTPBP1:-:chr9:88261333:88190230	AGTPBP1	ENST00000357081.3	-	chr9	88261334	88270057	8724	GUAGGAUCACAGGGUCACUGCUGCUUUUUGUGGGUUCUUAGAAUUAUGUGACCCUGUGAUUUUCUUUUUAUUUAUGUCUAACUCCUCAGCAAAGGAAGGCCUUACUUAACGUGAUAAACAUUCACAUUUUAUUUUAGUUAAGCAUUUCUUUAAAUGUAAGAAAUUGGAGGCUAAUAAUUAAGUGAAAUGGUGUGGGAUGUGUUGUAUAUAUGCAAAUGUGAAUUGUGAAAUAAUUAAGCUUCACAUAGGAAUAUUAUUUGAUAGCUUAUGUACUUUUUUUUUGUUUUAAUUUUUUUUUUUGAGACAGAGUCUUGCUCUGUUGCCCAGGGUGGAGUGCAGUGGUGCAAUCUCGGCUCACUGCAACCUCUGCCUCCCGUGUUCAAGCAAUUCUCCUGCCUC…	fi
AKAP13:+:chr15:86198648:86213061	AKAP13	ENST00000394518.2	+	chr15	86189186	86198647	9462	GUACUGUGUGGACCUUCCUUUCAUUUUUGUCACACGGCUUUUGUGUUCCUAUUUGGGCUUCCCAAACUCUUUUCCAACUUUUUCCCCCUCUUGUGCUCUCCUGUUUCCCUAAAUAUGUAACUCCUGCUAGUAAGUUGUGAUCCAGCUAGCCUUGUAGGGCCUCACUCACUCUGAGAGGCAUGUAAAUGUUCUUUGGAGAAGGAAGCGCCAGAUUACCAGGGUUUAGAAAAAGGCACUGGGCUGGGCAUGGUGGCUCACGCCUGUAAUCCCAACACUUUGGGAGGCUGAGGUGGGCGGACCCCUUGAGGUCAGGAGUUCGAGACCAGCCUGGCCAACAUGGUGAAACCCCAUCUCUACUAAAAAUAUAAAAAUUAGCUGGACGUGCUCACUUGAACCCAG…	fi
AKAP13:+:chr15:86225389:86236682	AKAP13	ENST00000394518.2	+	chr15	86213062	86225388	12327	GUGAGUAUACUACUUUUUAAAAAAAUUAAAUAUAUUAAAUCUUAACCACUCUUCCUAUUAUUUUUCUCACUUUAAGGCCCCAUAACAUUACCUGCCAAAAUUUGCUUACUACUUCUUUGAGUGAAUGGCUCAGCACUUAAACAGAAAAGGUGGCAUAGAGUUUAUCUUGAGAUCUUCUUCCUUUUACCUAAAAAUAUCCCUAAUACAUUAAGUUUAUUGUAUUUGUGGGCAUGAAUCUGACACACUUUUUAAAAUUUUUUUAUUUUGAAAUAAUUUUAGACUUGAAAAAUAGUUACAAAUAAUAUUCACUGGGGAAAAAAUUGCAAAAAUAGUACAAAGUAUUCCCAUGUAUUCUUCACGUCCAGUCCUCAAAUGUUAGAAUACUUGUUUCGCCAGCCU…	fi
AKAP6:+:chr14:33046326:33069998	AKAP6	ENST00000280979.4	+	chr14	33016206	33046325	30120	GUAAGGUGGUUUUCUUAACAUGAAUGAUUUCUCACUUGAGUUUUGGAAGUAUUGCUGGGAGAAGGUCACACUCCUACACUCUAUUAUAAAAUGUAUGGCUAUUUUUGAUAAAUCUGAUUCUCCAAAGAAAGAAAAGAAAAAGCACAAUGAUCAAUGCAUGUGACAAAGAGUAUGAAUCACUAGGAAUUGCCCUUGUCAGUGCAUUAGCUUGAUGUGCUCCUGCCUGGUAUAGAAUUCUUUGUUGAAAUUGUUCAAAUCUAUCAUGACUACUGAUGAAUGCUGGAACCCCUUGGAUCUAAUACAAAAUUAAAUAGAAUGAUAGCUGUGCACACACAAGUAGCUCAGGAAUAUAUGCAUAGACUAUUCCAGUUACCCCAGAGUGUUUUUAUUCAUUUCUUC…	fi
AKT3:-:chr1:243736350:243708812	AKT3	ENST00000366539.1	-	chr1	243736351	243776972	40622	GUGAGUCAAGAAGUAAAUCCAGUAUUUGCAUGGUAGUAUUUUCAUUAUUUUAAAAACAUUACUUAAAAUACAAGUUACAAUAUAGCAGUUCUCCAUUUCUUGAUAGGAAUUUAUGUAGCUCUUAAUACUAUUGAACAAAUGGGAGCGAAAUUAUUUCUGAUGAGAUGUAAUGAUUGUUUUUAUAUAACUACAUUUAUAUGUUGGAAAGCAUAAUCAUAUUCUUCUUUUUCCUGUGUUUUUAAAUGUAAAAAGUUUUAACAGAAGUAUGAUUUUUGAAAUCAUGUUAUUAAAUUUUGAAAACCAGAAAUACAAGAUUUAUUGUUUCACAAAGUUUCUUUUCAAGUAGGCUGUGAACAUGGUCAAAAGUUAUUUUACCCAUUCUAAACUCAGUGGAACAAU…	fi
ALMS1:+:chr2:73777394:73800551	ALMS1	ENST00000264448.6	+	chr2	73762077	73777393	15317	GUAUUAUGCAGAAAUUAUUCGAAGUUUUAUUGUUUGAUAUUUUAUUUGUGUAUUGGCUAGUUGAUUCUGGAGUGACAAAAGUCCAGUGCUCUUUAAUUUUUCAGUGAAAUAUGGAACUUUUCAUACCUUGAUCUCUGGUUCAGAUAGGUGAGUUAUUUGAUCAGAUAUAUACACAUAAGCAUUUAUAAAUAUUUGAUGAAGGAAAUUGUAUGGAUCAUUAUUUGGGUUAGUGGGCUCCAUCUAGGGCAAAGUUUCUAAGCUUUCUUGGUUCACAGUACCCUUAGUUGUUUCACUGAUUUAUUUUCUCCGCUUUAUAUAUAAUAAGCAAUUAUUUUUUUCAAAUAGCAACUAAGGAAUUAGAACAUAAAUACUAAUUGUUUUCCUCUGACAACUAAUUUA…	fi
ALPK2:-:chr18:56247780:56246046	ALPK2	ENST00000361673.3	-	chr18	56247781	56274553	26773	GUAAGUGGCUAUACCCCUGUGGACUGUUUACUAAUAUCCUUAUAUUCUGUCAUGUGCUGAUUACUAUGAGGUAAGGCCAAAAGAUUGGCUCAUAUUUGCUUCUAGAGUCAUAAUUUUAGAUGCCAUUGGCAGGCAUCUGCCAAAGCACCCAGCAAUGAUGAUUUCCUGAGCUCUGCUCAGUAACUAAUUAUAUUCCCCUAAUUUGCUGCUGUCAAUGGAGUUAAACUUUAUCUAGAAUUUUGUUCAAGGUGAUCCAGCCAUUGCCAUCCAUUAAAUAAGCUUUUCAUUUCAUCUUGAUCUCUCUGGAAAGUGAAGAAAGUGUGAUAGGAUCUCAGCAUUGUUGUCCAAACUUCCAUGGGUAGGAAGAAGGAGAAGUGGCUGACUAUGAUCCCACAGCAC…	fi
ALS2CR11:-:chr2:202440049:202410266	ALS2CR11	ENST00000439140.1	-	chr2	202440050	202446817	6768	GUAUGUAUAAAAUGAUUUUUUUCACCUUGGUAUCACGUUGCCAGUUGGUUGUCCAGUUUGUUGUGAUUUAUUAUACUUGAUGGGCUUUUUUUGUUUAUUAUCUGCCUUCAAAUUCAUGUGUUUAAGAAAUAAAAUCUCCUUUUGGCUAUAUAUUUUUUAAAAGAGUUGGCUUAUAAUAGCAUAAUGUUUCUAAAAAUUUAUUUUCCAGCCUGUAAUCCCAGCACUUUGGGAGGCCGAGGUGGGCAGAUCAACUGAGGUCGGGAGUUCGAGACCAGCCUGACCAACAUGGAGAAACCCCAUCUCUACUAAAAAUACAAAAUUAGCUGGACAUGGUGGCCCAUGCCUGUAAUCCCAGCUACCUGGGAGGCUGAGGCAGGAGAAUUGCUUGAACCUGGGAGG…	fi
AMD1:+:chr6:111208708:111211559	AMD1	ENST00000368885.3	+	chr6	111196419	111208707	12289	GUGGGUCCCCGGGGCGCUCGCUGACAUCCGGGCCUGGGGGCUGUCGCCGCCGCCGAGGCACCAGCCACGGGUGGAGCCCGAGUUCCCUCAGCUUUCAGUUGGGGGCAAGUCUGCGGCCUGGGGUCGCUUCGGCGGCCUUGGAAGGUGCGCGGUUUGGGGGAGAGCGGCCAUGUCCACGCGGGCCGGAGCCGGCUUCUCCCGCCGUGGUUGCCGCGCCUGGCAUUGCCCUGGGGGAGGGGAGGAGGCCGGCGCGGCCGCGUGCUCAGGUAACGUCCCGCGCUGGGCGGCGGGCGGCGCGGCCCGGGGUGGUUUUGCGGCCCGCGCCUCCCGACAUUUCCCUCCGUAGUAGUUGGCGGCAGGGGCCCCAGGUGGGGGUCGGGGGCGCCUGCGCGGGUUGCC…	fi
ANKIB1:+:chr7:91924203:91936970	ANKIB1	ENST00000265742.3	+	chr7	91875834	91924202	48369	GUAAGUCUCAGCUUCGCGGUACAGAUGUGUUUGAGGCUGCCUCUACCCAUUUGUGGCUCCGAGUUCAGAGCUACCUACUUCACACCCUCCCGGAUCUACUAGGAGUGUGUCUGUCGCCUGUUUUGGAGCAUUGUUGUUCUGUCUGUCCCCAUCCCUGAACAGGCAGCAUUCUCUGCCCUACAGGGCUUUUCUCCCAGCGAAUUUGCAAGCCUCCGGGUCUCCGUGACGCGUCCCAUCCUCCCCAUCUGGAUGCAUCUCCUUGUCCCUCUGUCCUCAAAGGAUCUGUGUCCUUCCUCGCAGCCUCCCCCCCACCCCCAUCCUUUGAGACGUGGAAAGCCACGGGUUCUGCCGACCUCGGGGGCUAGAGAGAGUCUUGAGAAGCGGAUGGGUAAAAGUGCU…	fi
ANKIB1:+:chr7:91924203:91948826	ANKIB1	ENST00000265742.3	+	chr7	91875834	91924202	48369	GUAAGUCUCAGCUUCGCGGUACAGAUGUGUUUGAGGCUGCCUCUACCCAUUUGUGGCUCCGAGUUCAGAGCUACCUACUUCACACCCUCCCGGAUCUACUAGGAGUGUGUCUGUCGCCUGUUUUGGAGCAUUGUUGUUCUGUCUGUCCCCAUCCCUGAACAGGCAGCAUUCUCUGCCCUACAGGGCUUUUCUCCCAGCGAAUUUGCAAGCCUCCGGGUCUCCGUGACGCGUCCCAUCCUCCCCAUCUGGAUGCAUCUCCUUGUCCCUCUGUCCUCAAAGGAUCUGUGUCCUUCCUCGCAGCCUCCCCCCCACCCCCAUCCUUUGAGACGUGGAAAGCCACGGGUUCUGCCGACCUCGGGGGCUAGAGAGAGUCUUGAGAAGCGGAUGGGUAAAAGUGCU…	fi
ANKIB1:+:chr7:91924203:91957214	ANKIB1	ENST00000265742.3	+	chr7	91875834	91924202	48369	GUAAGUCUCAGCUUCGCGGUACAGAUGUGUUUGAGGCUGCCUCUACCCAUUUGUGGCUCCGAGUUCAGAGCUACCUACUUCACACCCUCCCGGAUCUACUAGGAGUGUGUCUGUCGCCUGUUUUGGAGCAUUGUUGUUCUGUCUGUCCCCAUCCCUGAACAGGCAGCAUUCUCUGCCCUACAGGGCUUUUCUCCCAGCGAAUUUGCAAGCCUCCGGGUCUCCGUGACGCGUCCCAUCCUCCCCAUCUGGAUGCAUCUCCUUGUCCCUCUGUCCUCAAAGGAUCUGUGUCCUUCCUCGCAGCCUCCCCCCCACCCCCAUCCUUUGAGACGUGGAAAGCCACGGGUUCUGCCGACCUCGGGGGCUAGAGAGAGUCUUGAGAAGCGGAUGGGUAAAAGUGCU…	fi
ANKIB1:+:chr7:91924203:91981956	ANKIB1	ENST00000265742.3	+	chr7	91875834	91924202	48369	GUAAGUCUCAGCUUCGCGGUACAGAUGUGUUUGAGGCUGCCUCUACCCAUUUGUGGCUCCGAGUUCAGAGCUACCUACUUCACACCCUCCCGGAUCUACUAGGAGUGUGUCUGUCGCCUGUUUUGGAGCAUUGUUGUUCUGUCUGUCCCCAUCCCUGAACAGGCAGCAUUCUCUGCCCUACAGGGCUUUUCUCCCAGCGAAUUUGCAAGCCUCCGGGUCUCCGUGACGCGUCCCAUCCUCCCCAUCUGGAUGCAUCUCCUUGUCCCUCUGUCCUCAAAGGAUCUGUGUCCUUCCUCGCAGCCUCCCCCCCACCCCCAUCCUUUGAGACGUGGAAAGCCACGGGUUCUGCCGACCUCGGGGGCUAGAGAGAGUCUUGAGAAGCGGAUGGGUAAAAGUGCU…	fi
ANKIB1:+:chr7:91924203:91991587	ANKIB1	ENST00000265742.3	+	chr7	91875834	91924202	48369	GUAAGUCUCAGCUUCGCGGUACAGAUGUGUUUGAGGCUGCCUCUACCCAUUUGUGGCUCCGAGUUCAGAGCUACCUACUUCACACCCUCCCGGAUCUACUAGGAGUGUGUCUGUCGCCUGUUUUGGAGCAUUGUUGUUCUGUCUGUCCCCAUCCCUGAACAGGCAGCAUUCUCUGCCCUACAGGGCUUUUCUCCCAGCGAAUUUGCAAGCCUCCGGGUCUCCGUGACGCGUCCCAUCCUCCCCAUCUGGAUGCAUCUCCUUGUCCCUCUGUCCUCAAAGGAUCUGUGUCCUUCCUCGCAGCCUCCCCCCCACCCCCAUCCUUUGAGACGUGGAAAGCCACGGGUUCUGCCGACCUCGGGGGCUAGAGAGAGUCUUGAGAAGCGGAUGGGUAAAAGUGCU…	fi
ANKRD12:+:chr18:9182380:9221997	ANKRD12	ENST00000262126.4	+	chr18	9136964	9182379	45416	GUCCGUACGGGUGAGGGGGGCGUGGCGACAGGAAAGGAGGAAGGAGGGGCGCGGUUUCGAGCUUGUCCCCGGCGCCAGGGAGGAGAUCCCCUCAGUUCUGCGCUGCUCCCGUUCCCCCUCCCCAGAGCAAGGUAGGGGACGCGCCCUGCCCGCCCCCCCCGGUCCCGACGCGCCGCCCGCCCAGCCUGGCCCGAGCCGUAGCUCGCCUGACAGUGACAGGCCGUUAGUGCCCCCCGGCGCGGGUCCGCCGGGGCCCCGCCCGCCGCCGCCCCUCCCGGCGUCGCGAGGAGCCGCGGCGCAGGUGGGAGCCGCCAACUGGGCGGGGGCGCUGCGCGGGGCGGGGCGGGGGCCGGGCGGAGGGCCGCGAGCUGGCCUCGUCGCGGGCGCCCCUCACCGCGG…	fi
ANKRD12:+:chr18:9195549:9221997	ANKRD12	ENST00000262126.4	+	chr18	9182518	9195548	13031	GUAUAUGAUUAUACUAAAGAUUUGUUGACUUUUUGAACUGGGAAAAAGACUCCCAAUUAAGUAUUUUUAGUGAUUUCUCGUAAGAUAAAAACCAAUAUGGAUGCCAGAUAAAUCCAAACCAUUUAUGCCCUUUAGAAAUAAAUUGGAUUCCUGGGGAAGUGAUUGUUUAUCAUUCCUUAAGGUGAACACACAACUACUAAGUAAAACACAAUUACUAAGAUUGUGCAAUUAAGAAAUAUUGAGAGAGGGAAAAAUUUUUAUUAUUAGUCAUUGUCAAUGACCUGUAAUUCUGUCUUUUUAUAUCUAUCCUUUUUCAUUCCUACUUAAUUUAGACCCUCAGAACCUUCGUUUGGACUCCUGCAAUUGUCUCCUAACUGGUCUUGCUAUCCCUAGUCUCUC…	fi
ANKRD12:+:chr18:9204474:9221997	ANKRD12	ENST00000262126.4	+	chr18	9195697	9204473	8777	GUAGAAUAAUUUGCUGUUCUCUGGUAAAAUCUUGCCCAUUCUUUAAUUCUGAUUUUUGUUUCUUGUACACCACUCCUCUUGACACCCCAGUUUAUAGAGAAAUAUUUGUAUUUCACUAUUUCAGAUUUAUCAUUUUGGGGUAGGAAUUCCAUCUAUCAUGCCAAGUGUGAUUUCUAACCAGAGAUAAAAACAAUUUUCUUUAUUCCUUACUCUUUGAAUGUUUAUUGUGAAUUUCUUUAUCAAGAAAUUAAUUUUGGGAGGAGCAUUCAAAUGAAUAAAAAUUACUCAGUGAUAAGGAAGCAUUGGGAUAUGCAGAUUUGAGAAAAAGUUGUUGAGCUUUUGUGAACAUAUGGUCACACCCCAAAGAAGUUUAGGCACUUUAGAUUCAGAAAUAAAUUA…	fi
ANKRD13C:-:chr1:70781249:70758071	ANKRD13C	ENST00000370944.4	-	chr1	70781250	70790535	9286	GUAAGCAAUAUGAAUUACUGUUGUUGAUAUAUCUUCUAAAAAUAUGAAGUGAUGCAUUUGAAAUAUUCUUCAUUCAUUGUAACUUGCCAUAAUAUGAACUUUUGCAAUUAUGUGUAAACUUACAUGUGAAUUAUUCAUGACUUAGGAACUUGAACAUUGAGUGGAACCCAGAAAGAGUUGAAGAAUCACGUUUAAAAUUAUGAAUUUUUUUUUCUUUUGCUGCAUUCUACCUUACUGAUGUUCUCUGAUUCUUUUUUUAUUCAUCCAUAAUACAGGACUUUAAAAAAAAAUUGAUACCUGACUGUCCUUUUUGGCAACUGCUUAAUUAUAUAGGCCAUUAUUGGAACUAAAAAUAACCAUAGUGUUACAAUAGUUAUCUGCUUUAGUUGGUAGGUAUAG…	fi
APBB2:-:chr4:40947087:40936473	APBB2	ENST00000295974.8	-	chr4	40947088	41015599	68512	GUACCCCUGGGGAAGGCGUAGCCUCAGCUGGCACUUUUUUUUUUUUAUCUUUUCAACUAUUGGAGUAAAUCUCUAGACUGACCAAAAAUGUCCAUUAUGCAGAGAGGAACGUGAGCCUCUUGCGGUAAAAUUGGGCAAUUUAUUUGCAAAAUAUUACUGCAUUCCUCAACCAUAUUUUAGGUCAGUUUCAUUUUGGAUCGUGCAUAAAGUUGUUUGUUCUGGGAAGCAUUUUUGUAAAAUAAACAGAUCCUUGGUGUUAAGUACAGUAAAAUAUCAUAUAUUUAGAAAUUACACUUCCAGUGCAUAGGUAGAUCAUUUCUAUAUGCUAUCUAGAAAUACUGGGUUUUGGUAAGCAAAAUAAUAAAAGAAACAAAGUUGUUGGGGGAAGGAUAUAACCCA…	fi
APLF:+:chr2:68717322:68765359	APLF	ENST00000445692.1	+	chr2	68694960	68717321	22362	GUAAGUGUGGGCGGGGGCUUAGCGGACCCCGAGAGCCGUGGAGUUCCGCGCCGGCUCCUGAAGACCGGCCCUAGUCCUGGCCGGUUUCCCCACCGCACUGGUCCGCCGGUCCGGAUUUUAGAAGUUUGGGGCCGCACGUUUUUCAGUUACCUUUAAGCCAAUUCACAAACAUUUCUUUAUGUUGCUUUUAAAACACUGACUGUAUUACCAUUAUUAUCUUAUCCAGGGAUUGGCAAACUAGUGCCUGGGGGCCAAAUCCAGCCUAUGUUUGUAUGGCCCCAUGAACUAAGAAUGAUUCUUAAAUUCUGAAAUGUAAAAUGUAAACAAAAAAUCUACUAAUUUUUCAGGGGGAAUAGUUGCUCCAAGGGUUGAGGGUAUUGCGGCUUGUCUUGUAAAGCC…	fi
ARHGAP10:+:chr4:148778704:148803083	ARHGAP10	ENST00000336498.3	+	chr4	148768374	148778703	10330	GUUUGUGUCUAAUUUGAAUACACUCAGAAAACAUAGAUGCCUCUGCUGCUUCAUGGUACACUUUAUUCACAUUUGGCAGCUUUGAAGGAGAUGCCGGAGCAAACCAUCUGUUGUUUUGUUUGAAAUGUGCUUUUCCCCCUUUGGGGGAUAUGGAAUUGGAAACAAAACAAAAACACCUGGACAAGAUGGUAAAACCUCUAGUAAUCUUCUUGGGCUACACCUUUCCAUAUAGAGUUUUAAAAAUACCUGUAACCAAACAACACAUUUGCUCUGAAUAGAAGGAGCUUAUUACUGGGGGGAGUGUAGUUAUUUCUGUGCGCACCUCAGUUUUAUGGAGGAGUGUAGCAUUACAGUAGGGUUUAAGAUUAUAGACGCUGCCACACUGUGAUGCCGUUGAAA…	fi
ARHGAP10:+:chr4:148785997:148803083	ARHGAP10	ENST00000336498.3	+	chr4	148778806	148785996	7191	GUAUAAUUUUUUAUUUUUCUGUUACGUUUUCAAAAUUUGAUAAGCAAUACAUGUCUUUUAAAAAUGUGCUUUAAUUUGGAUAACUUUUCAUCUGGCAUUAUAUAGAGAUAACAAAAAGUGAACAGGUAUUGUCAUAAAUUAAGAAAAAAGUCCUUGUGAAACAAGAAAAAAUAAUGAAUACAUCUUAUAGUGAUUAAUGAGCUAUGGAUUCAUAGUAGUAAAAUUUUUGUUUCUGAGCAUUAUUUUAUAGGAACAUAACUUUAAACCAGCAUUAGUGAAGAACAGAUAUAUUAUUUGCAGGAAUAGAUCAAUUAAUUGGCUUUUGGGAGUUCUUGAAGAAAUGAAUUGAAUUUAAUAAGCUCAUAUACCAUUAUGCGUUUAUGUGAAGGCAGCAUUAAU…	fi
ARHGAP10:+:chr4:148860976:148887990	ARHGAP10	ENST00000506054.1	+	chr4	148834291	148860975	26685	GUAAUAUGAUUGAAUCAUUUCAUUCAUGAGAGGCUAUAGGUAUGUAAAAUCUAAAAGUCAUUAAAAAUACUUCUUGCUUUUAAGUGUUACAGAAUGAAACGUGUUAACACAAAUGCUCAUUCUGAGUAUCAGAAGGAUCAGUUAUUCAUUUACUAUGACAAUGAGGGAUUUUCCUUUUUAUUUACAUAUUUCUUUCCUAUAUGAAAACAUGAGGUCAGUGUUGAAAUGAGAAUUGUCUUAGUCUGUUAGAUCUGCCAUAGCAAGAUACCACAGAUUGGGUGGCUUAAAGAAUAGAAAUUUAUUUUCUCGUGGUUCUGGAGGCUGGAAGUUCAAAAUCAAGGUGUCAAAUUCAAGGUUUCUUCUGAGGCCUCCCCACUUGGCUUGCAGGUGGCCCCCUUC…	fi
ARHGAP10:+:chr4:148860976:148944564	ARHGAP10	ENST00000506054.1	+	chr4	148834291	148860975	26685	GUAAUAUGAUUGAAUCAUUUCAUUCAUGAGAGGCUAUAGGUAUGUAAAAUCUAAAAGUCAUUAAAAAUACUUCUUGCUUUUAAGUGUUACAGAAUGAAACGUGUUAACACAAAUGCUCAUUCUGAGUAUCAGAAGGAUCAGUUAUUCAUUUACUAUGACAAUGAGGGAUUUUCCUUUUUAUUUACAUAUUUCUUUCCUAUAUGAAAACAUGAGGUCAGUGUUGAAAUGAGAAUUGUCUUAGUCUGUUAGAUCUGCCAUAGCAAGAUACCACAGAUUGGGUGGCUUAAAGAAUAGAAAUUUAUUUUCUCGUGGUUCUGGAGGCUGGAAGUUCAAAAUCAAGGUGUCAAAUUCAAGGUUUCUUCUGAGGCCUCCCCACUUGGCUUGCAGGUGGCCCCCUUC…	fi
ARHGAP10:+:chr4:148944414:148968202	ARHGAP10	ENST00000506054.1	+	chr4	148887991	148944413	56423	GUAAAAUUUUUUUUUUCUUUAAGAGACUUUGUUUUCGGCUUGUCGCCAUGUACUACACAACGAUCCUCUUAGAUUUCCCUUUUCUCUCUCUCUGUUUAAAAAAAUUCUUUCAUUCUCACUGUGAUGAGCUUGGUUCUAAGAAGUUCUCAUUGAGCUUCUGUCUUCUGAUGGAGUUCCAUAAAUCUGAAAUUUAUCUGGUCUUUUGUUAUCUCCCUGGUUUAAUGAAGAAGCAUUUAAUCCAGAUGUAAGUGAAUAUCAAGGCAAUUGUGAACUAUUUAGGACUUUUGUUGCUUUUAUUCCCAUCUUUGGAUUUCUCACUCAAAUUCUGUGUGGCACAGCAACCCUGUACUCUUGAUAAAGUUAGGGCUUUGCAACUUACAAGAGAAAAUAAGGCAAAUA…	fi
ARHGAP12:-:chr10:32199491:32197100	ARHGAP12	ENST00000375250.5	-	chr10	32199492	32217610	18119	GUGAGGUGCAGGGCGCGGGUCCUGGCGGACGGAGGGCAGGUUGGCGAGGCGCUGCACAAAGGCGCGCCGGGGCCGGGCUGUGCCCGCCGAGGGCGGUGGAGUCGGGGGGAGGCGUGUGCGGGAGGCGCGGCGGCGGCGGCGGCGGCGCCGCGGAGGUGCGCGCAAAGGGAGGUCGGGCGCGCAGCGAGGGGCUCUGGGCGCGGGGGUUAGGCGCCGAGGGGGAGGGGGCCGGCGCAGCCUAUUGGCUGACGUGGGCGAGAGGGUUUAAAUGGCCCGAAGUUGUGGCUUCUCUGCCCCCUGGGUUUCCUGACUUCCUGUGUGAGGGCAGCGCCCGCCCGCCCCGCCCCCAGGGAGGAGAGUGUGAGGGUGCGCGGGUGUGUGUGUGAGUGCGGGAGAGUG…	fi
ARHGAP26:+:chr5:142416761:142437312	ARHGAP26	ENST00000378004.3	+	chr5	142393682	142416760	23079	GUAAGUACGAUGCUUGGGUAACCUUCUACAGCCAGGGUUGGGAGUAGGCUUUGAGAAGUUGCUACUCCAGGUGUGAACCACCAGGCGGUGCUGUGGGCGUGUUGGGUUGGCUCCAGUUCCCGAGUGCAGUGGGACAUGCCUCCACCCCAACUUUCCGCCAGUGACUCCAGAGGGACGGUAAGUGAGCCUGGCUGGCAAGGCUGUAGUGUAGUGACACCUUGCAUUGAAAUAAUGGGUCACACUUUACAAAGCAUUCUCGUGUACAUUAUCUCCUUUAAUCGUAGGUCUUAAGACUAUAGCUCGUCACCACUUAAAAGUUACUUAAUACAACAAUACUCAACUCCUGGAGAGCCUUAUCCUGUGGGAAAGCCAAAGUUGCUGUUGCCUCCAGCACGGUCU…	fi
ARHGAP26:+:chr5:142434004:142437312	ARHGAP26	ENST00000378004.3	+	chr5	142421456	142434003	12548	GUGAGUGCCGCAGUGGCUCUGCUAGGCAGGUCCCUGGAUGGGGGGCCCACUCUGAAAAGUCACCAGGUCUGUGAGUAGAUACAGCCUGUGGCAAAGGAAUCGGGGUGUCCGUGAGCUGUCACCUAGAAGUCAUCUGCCCCAUCGGUCAGUUGUCAUGGCUUCAGACACUGCUGGGAAAGGUUCUGAGUAGGACUGGACAAAAUAAAAAAUGCCAGGGCCCAGACACCACACCCUCUCUGUCUGUAGGCUCAGUGCUCUGGUCCAAGUGGCACUCAGUCACUCAUGUGACCACCACACCCUACUCUGUCUUUAAUAGCUUAUGACUCCCUCCGUUCUCUUUUGGGACAGGUAUUUAGUGGGACACACCCAAUGCCCAAGGAAAGGCAUCAUUCUGGGCUC…	fi
ARHGAP29:-:chr1:94697199:94685814	ARHGAP29	ENST00000260526.6	-	chr1	94697200	94702970	5771	GUGAGUGUGAGGAGGUGGCGCUUGCUCCGGCCGCGGCGGUCGUGGCUCCGGGCUGGGGUUGCCCGCGCGAGCGCCCGCGAAUUGCCGUCCAGGGUCCGGGAGGCCCGCGGGGCGGCCCCGAGUGGAAGCGGUGGCAGGCUGCGCUAGGGACGGGUGUCCUCGAGCCAGGACUGGAGUCCACGGGAAGGGUCCGGCCGGGGCUAGGGGCGCGCCCGGCGAGGGAGGCGCGGACGAGCUGGGGAGGACGCCAGCGGUGGCCGGGAGCAGACGGUGACGAUCGUAAUUAAAGUUAGCACACAGCGCGUACAACGGGUCCGCCUGCUGUUCUGAAGCCUUUGCACAUUUUAACUCUUUUAAUGUUCAGAACACUCCAUGAUUGUUCGACUCGGUUCACACGGG…	fi
ARHGAP32:-:chr11:129034322:128993341	ARHGAP32	ENST00000310343.9	-	chr11	129034323	129061977	27655	GUGAUUAUGGAAUUCACAGUUCCUUUGUCCUGUCCACUCCCUACCCCCACCCGCACCCCUUUUUCUUCUCUGCAUUUCGGUCUUUUUUCCAAUAAGACUUUCUGUUUUCUGGGGGAAGGUUUGGAGCUCAAGGGAGCAGGUUUUGAGUUGUAUAUAGCACUCCUCAUUCCACAACUUGCCCUGAACUUGUAAAAUGCAUUUUAAAGGACUUGUUAGAACGCCAGGAGGAGAAGGUGUUAGACAGGUUUUGUAGUAGCCUUUCAGGAAUUUCAAGUAGACACUCAUAAUGAACUACUACCCCUUCCUGUAUCUGAUUUGUAUCAAAUAGAUUUGAUCUGAAUUUGUAUCUAAUAGAUUUUUCUUCCUCUUUUUCUUGGAAUGUGGUGUGUGUGUGUGUGU…	fi
ARHGAP5:+:chr14:32559708:32563592	ARHGAP5	ENST00000345122.3	+	chr14	32546642	32559707	13066	GUAGGACCUUGCGGACCCCGCUCCUCCAAGCCUGCCUGCCCCCUCCCGGACGGGGACCCUCCUGCGGCUAGCUGCCCCGCUCGGUCGCCGCUGCCGGUUGUAACCAGUUGAAGGGGCUGGGGCCCCGCGGCCGCCGAGGGGAGCCUGGCGCUGCGCUCGGUUUUCGCAGGCCGGGCGGGCAGCAGCUGCAGCGUUAGGGAUACGUUCGGCGUGAAGGGCAGAGAGGCCGGGGGAGGGGGUGCUUUCUCCACAGGUGACGGGGCCAGGGUCGGCGGAGGCCUGAUGCUGGCCGGGGAUCGCCGGCCCCGCCAGGCGUCCGCUCUCGCCCGCCGCCUCACUUGCUCGAGUCUCGGGUGGUCCGUCGAGAGGGGAGGUGGCGGUGUCCGUUGGCCGGGUUGC…	fi
ARHGAP5:+:chr14:32559708:32586493	ARHGAP5	ENST00000345122.3	+	chr14	32546642	32559707	13066	GUAGGACCUUGCGGACCCCGCUCCUCCAAGCCUGCCUGCCCCCUCCCGGACGGGGACCCUCCUGCGGCUAGCUGCCCCGCUCGGUCGCCGCUGCCGGUUGUAACCAGUUGAAGGGGCUGGGGCCCCGCGGCCGCCGAGGGGAGCCUGGCGCUGCGCUCGGUUUUCGCAGGCCGGGCGGGCAGCAGCUGCAGCGUUAGGGAUACGUUCGGCGUGAAGGGCAGAGAGGCCGGGGGAGGGGGUGCUUUCUCCACAGGUGACGGGGCCAGGGUCGGCGGAGGCCUGAUGCUGGCCGGGGAUCGCCGGCCCCGCCAGGCGUCCGCUCUCGCCCGCCGCCUCACUUGCUCGAGUCUCGGGUGGUCCGUCGAGAGGGGAGGUGGCGGUGUCCGUUGGCCGGGUUGC…	fi
ARHGEF10L:+:chr1:17907048:17914974	ARHGEF10L	ENST00000361221.3	+	chr1	17866446	17907047	40602	GUGGGUGAGUGAGCGCGGGGGCCCUGCCUCCGCGGGAUCCUCGCGUGUGCCGGAGUCUGCGAGUGCGCGGGAGGCGCUCCAGGCGCCAGGGUCCUCCGGGUGUCCUGGGCGUGUCGCCGUGGGCGGGCGGGGGCCGUGUCCGCCGCUGUGUCCCUGUGUCUGGGUGUGAGAGCCCCGAGCCCGCGUCUCCCCUCUGUGUGGGUCUCUCCUUGUGUCACUGGAGUUCUGGUGUUACUAGGGCGAGUGGCCUUUGUGCUUCAGCUUGUGUGUGUGUGUGGCCUCCAGCCGGCUGGAGUCAGGACAGUUUGGGAACCCCCACCCCCACCCUGUGCCUCACUUUCCCCUGUGGUCCACUUCUUCCUGCGCUGACCUUGGGGGUCCCUGGGAUCGGGUGAAGUC…	fi
ARHGEF12:+:chr11:120276827:120280159	ARHGEF12	ENST00000397843.2	+	chr11	120207985	120276826	68842	GUUGGUAUGAAUUCCUCCUUCGUUCGGCCUCCCGGAAUCGGGCCCGACCUAGCAGGGGAGUCGGUGAUUGCAGAUUGCCUUUGGCCAGCGAAGUUGACAGGCAGAGGAAAGAGGGUUGUUUCGGAGCUGUGCAGUUAGCCUGGGGUUGCUGCCGAGUUAUCCAGUUGAUUGGCUUUUGGAAAUGUAAUUUUUCCGGAGAGAAACUUCCCUUCCGAUUCUCAGAGAAGGGGGAGGCAAAACCAUGAUUGUGGUUUUCCGCCUGUAGUGUGCAUUAGGAUUGUGUACUCGUCUGGAAAUCAGAGGAGAAGGUCAUUUUAGGUGAAGGUCGGUGCCUGAAGUCGGCUCGGUAUUGGUGUAUUAUUUAUCAGCUUUAGCCGUGUCCUGCAGUAGAUUCUCAAG…	fi
ARID2:+:chr12:46230372:46233279	ARID2	ENST00000334344.6	+	chr12	46215271	46230371	15101	GUAAAUCAUUUUAAUUAAAAUGUUGAUUCAUUGAGUUACAUGCAGCUAAGCCAACAAUAGAUCAGUGGUUGCUUAUUUAAUAUACAUAAUACUACCUAUACUUUUAUCUUUACCUAAUACAUAUGCCAUACACAACGAUUUUAAAGUUGUGAUUGAGUUGAGUGAAAAAUCUUUUAGAAUACCCACGAACAGACAUAAAAUUUUCAUUGAUUUCUGUGAAUAGUAACAACAAUAGCAGUAAACAAUUGAAUGACCCUCUUCUCAACUGGGAUUCUGAGAAUGGGUUUCAGGAAGUUUUCGUUUUUAUGUGUGUUCUGAAACUAUGCAAUUCAGAAAGGAAUGAAGGGCCAGACCUGCCAUCAAAUCCUCAAAAAGAAUAGGUGUAAAAGAUUAGUAAGU…	fi
ASAP1:-:chr8:131181313:131164982	ASAP1	ENST00000357668.1	-	chr8	131181314	131191509	10196	GUGAGUAGAAUAUUGCAAGCAUUGUUAUUAGCCCAAUUACUGCCCCCUGUACUUCAUUAUUUGUCUUAAUCCUCUUCAUAUCUUUUCUUCAUCUCGUGACUAAAUAAAGUGAUAUAAUGACCUUUUUCAGCUAAAUGGAUAAGAAAUAGUGUCUUCCAUCUUCAGUGUUUUAUACAAAUCAGUAGCUCAAAUUAGGGCUUAAAAAUAUUGUCUUCCUUACAAGAAGACAAAUACUUACAAAUACUUCUUCCUAAAUUUGAUCGCCUGUGGAGCUCUUAUUACAGAUGCAUGAUCCCCUGUCACUGAAGAGUCCUUUCUGAUGACCCCCUACCCUGACUCUCUUACUUGGCAUUUUGCCUUUUUUUUUUUUUCCUUUGAGACGGAGUCUCACUCUGUUGC…	fi
ASAP1:-:chr8:131374017:131370263	ASAP1	ENST00000521075.1	-	chr8	131374018	131414130	40113	GUGAGUGAUCUCUAGCCCAUCCUGUCCAGAAAACUCGGCGUGGGAGAUACAGCGGGAUUCUUCUUGGGAGUUGAAAUGCAAAAUUUUAUCAAACACAAGCACUGGAAUCUAACAGAGACUGUGUGCACGAUUGUUAUUGGAGAACAGAUCUCUAGCAUUUGUACAGGUGUAGACUGCCUACUAUGUUUUCUGUCACAUUAUCCAUUGCCUUUAUUUAUAAGGAAAGUUGUCUGGGUGGUGGUGCCUAUAAGAAGUCAAGAGUAGCAACAACAGUGACACCAGCAACACUAUAAGGUGCUAUAGGAGUCCACUGUGUUUUAGGUUCUUUAAAAACAUUUCAGGCUGGACAUGGUGGCUCACGUCUGUAAUCCCAGCACUUUAGGAGGCUGAGGUGGGUGG…	fi
ASH1L:-:chr1:155408859:155408118	ASH1L	ENST00000368346.3	-	chr1	155408860	155429587	20728	GCUAGUGCUAUUUGUUUUACCAGAUUUUCAAGAUAGUUUCCCAUUUGUUAUUUGUGAAUAAGGAGUUACAAUAUUGUAGAAAAAAUAAUGGGGACUGUAUCAUAUAUGGUAUUUUAUUUUUCCAUUCAAAGGAGUUGAAACAAUAGACUUGGUAUUUGAGAAUCAGUAAUGUACAUUGAAACAAUAUAGUAGUCUUCCCCUUUACAAAGCUGAAUUAAAGUAAAAGUGUGUGUUGGGAAUAAUAGGGGAAUGUGGAUUGUAGCUGUUUAAUAAAGAUUUAGAUACAUAUAAAAUUGCUUAAGGCCAGGCGCUGUGGCUUACGCCUAUAAUCCCAGCACUUUGGGAGGCUGAGGUGGGUGGAUCACCUGAGAUCAGGAGUUCGAGACCACCCUGUUCAAC…	fi
ASH1L:-:chr1:155429689:155365250	ASH1L	ENST00000368346.3	-	chr1	155429690	155447676	17987	GUAAGAGGGUUAUUUUGUUACCUGUUAUUUGUUAAAGAAAUAGGUUAUUUUCCACAGGUGCCUGAUAAAUGUAGAUGAACUUUUAAUAUAUAUAUCUUUUUUUGUUUUUUAAUAAGUGUAUUUUGAAAUCUCAGUAUUCCUUUUCCUUAAGAUUUAAGAAGUAGGGAAUGUCUAUAUUAUUUUUUUGUUUUGAGAAGAGCUAUUGUCAAAAAGAAAAAAAGAAAGAAAUAUACAUAACUUUUGGAAACCAGGAAAAAUCAUUCAUCUUUUUUAUGUAGACAGGUUAUUACACAAUUUUUAUAAAGACAAAUGGCUCAUAGGUCUGUUAGUAGUAUGCAGGAUCUCCCACCACCCCCUGCCCCCACCACCCCAAGAGGUAAAAGGUAAUGCUGGAAGGAU…	fi
ASH1L:-:chr1:155429689:155408118	ASH1L	ENST00000368346.3	-	chr1	155429690	155447676	17987	GUAAGAGGGUUAUUUUGUUACCUGUUAUUUGUUAAAGAAAUAGGUUAUUUUCCACAGGUGCCUGAUAAAUGUAGAUGAACUUUUAAUAUAUAUAUCUUUUUUUGUUUUUUAAUAAGUGUAUUUUGAAAUCUCAGUAUUCCUUUUCCUUAAGAUUUAAGAAGUAGGGAAUGUCUAUAUUAUUUUUUUGUUUUGAGAAGAGCUAUUGUCAAAAAGAAAAAAAGAAAGAAAUAUACAUAACUUUUGGAAACCAGGAAAAAUCAUUCAUCUUUUUUAUGUAGACAGGUUAUUACACAAUUUUUAUAAAGACAAAUGGCUCAUAGGUCUGUUAGUAGUAUGCAGGAUCUCCCACCACCCCCUGCCCCCACCACCCCAAGAGGUAAAAGGUAAUGCUGGAAGGAU…	fi
ASXL1:+:chr20:30954187:30956926	ASXL1	ENST00000375687.4	+	chr20	30946636	30954186	7551	GUGAGGCGGACAGCCGAGGGGGGCUCCGUGGGGCCCGGGGUGGGGGGGGCUCGCCGCGCACCCCCCCACUGGGGGGGGAGGGGCAAGGCCCUGCCCACCGCGGGAGGGGGCGGGGCCAUCUUCCUUUAAGAACGGGACAGCCCCGCAAGGCGAGGGGUGGGGAGCGCUCCGCCGGGAUGGGAUGUGGCGCCUUUUUCCGCUCGCCCUCGCGCCCCCCCCGCCCCGCGCAGCUAAAUUCCGGCGGAGGGGCGAGCUGGCAGGCCGGCUCCUCCCACUCUGGGCAGCGGGGUCCCGCGUCCCCUCCCCCACUAUUUGGCAGCGUCUGGGGGUCUGGGGCAGCUUCGUUCAUUCACCCGGGGGAGUUGGGUUUCCGGGAAGGGUCGGAAGCUCCUCCCUCGC…	fi
ASXL1:+:chr20:30954187:30959677	ASXL1	ENST00000555343.1	+	chr20	30948610	30954186	5577	GUAAGUUAUUCCUCUUUUUCUUCUAAGGCUCUUCAUUAAAAAUAGUAAUAUGAAUAGGAAUUACUUUGUUUGUUUGUUUUUCGUUUGUUUGCCACCACACCCGGCUAAUUUUUUAUUUUUAGUAAAGAUGGGGUUUUUCCAUGCUGGUCAGGCUGGUCUCGAACUCGUGACCUUAGGUUAUCCGCCCACCUUGGCCUCCCAAAGUGCUGGGAUUACAGGCGUGAGCCACCGCGCCCAGCCUAUGAGUAGGAAUUACUUUGUGGUGCUGUUAUACAUGUGAAAAAGGAUUUGCGAGACUUUGGGAGUCUGAGGUGGAAUAAUCACUUGAGGCUAGGAAUUCGAGAUGAGCCUGGGCAACAUAGACCCGGUCUCUACAACAACAGCAACAAAAUGAGCUGG…	fi
ATAD1:-:chr10:89536184:89527430	ATAD1	ENST00000308448.7	-	chr10	89536185	89544226	8042	GUAUGCUAUGUUUUCUAUAUGAGUAUUUUUAAAGGCCAUUUUUAGAGAUAUUUAGAUAACCAGAUUUAGUUUUUAACAUUUAUUAGGCCAUGUUAAUAAAACAAAGAACAUAACCAACAUCAUAAUAUGCUAUGUAUAAUUUCUGUGUUGUAGAAUGAACCAUAGACUAUAUACUCCCCUACUUGAUAGAUAGGUUUUUCUGUCUUUUCUCUGUUACAAACAGUAUGCAGUAGAUAUCCAUGUACAUGUUUUCUCAUGUAUAUAUGUUUGCCCGGGAAAGAUACCUAGAAGUUGAAUCAUUUGGUUGUGUGAUAUAUCUAUCUUCAACCUCACUAGGAUUACCAGUUCUUUAGUUAUUAUACCUAUUUAUGUUUUCCUGCUUGGUAGUAAACUUGGGCA…	fi
ATG4C:+:chr1:63269390:63307218	ATG4C	ENST00000317868.4	+	chr1	63249945	63269389	19445	GUGAGGGAUCGGCUUGAGGCUAAAGGAGUCAAGAAGUUUGGGACUUAGCGUCUCUGGUCCCCGAAUGACUGGGUUUCUUGCGGGGGUCCGCCUUCAGUGAAGACCCUGUGGCCAACCAUCUGGGUUCUCUGAGGGUUUUGGCGCCUUCCUUGUCUCUCCUUUCUAGUGUCAUUUGUCUUCUAACUCUUCCUCGCUUUGUCCUGGGUUGCAGAGAUAAACCGUAAGCCUAACUGUGGGCAGCUGUUCCUCCUUUCCUUGUGGUUUUCUUAGAUGUUGCAGGCAAGACUCUUUCCCCUGAUCUAUCGCAUCCAUUUGACCCCUCCUCAUGCCAGUGCUCUGUCGGCCCUGUUUUUCCUCGUUUAAAAAAUAAAAAAAGGGAAAUAAUAAUAAUAACUGGAU…	fi
ATP5C1:+:chr10:7839010:7844817	ATP5C1	ENST00000356708.7	+	chr10	7838119	7839009	891	GUAAGUAUGUUGUUUGUCUCAAUAUGUGAAUUGAGAAAAACUAAAUUUUGACAAAUACAAAUACUUUCAAAAAUAUACUGCUUUAGCCCAUUGUGUAUUUGAUCAAAACUGACCAAAUGGAUUUCCAUUGUAUGUUUGGGACAUUGGACUUGUUCUGAAAAGACCAGUAAGAAAGGACACCUGAGACAGCUAUGUUCUGUUGUUUGUAGAAUGAUCAUGAUAUAACUAGAAAAAAUUAUACCAGUGUUGGUGUAGGUGGGUGUAUGUGUGGGAAGGGGUAAAUCAUGUUAUAUAUAAAUAAUGUUAUGGAAUAUGUGGUUAAGGCAACUUUCAAUACCAUUUAAUGUUUUAAAUGUAUAUUAUUGUCUUAUGUUGCCAUUUGCUUGUCCUAAGUAGUAG…	fi
ATP9B:+:chr18:76886267:76974038	ATP9B	ENST00000490210.2	+	chr18	76873355	76886266	12912	GUAAGAAAAGACUUUAAAAAUUAAGUUAAAUUAUGAAAUAUUUAGAAUAUAGUUUUAAGAGUUGAGAUGGUUAAAAGUUAAAUUGACCAGAUUUUUAAAACAUGGUGUUGUAGUGUUCACUGAACUUCUGUUAAAAGAUUUUGCUGAGUGAUUUCAGUCCCUCUGAGAACCAUGGGAAGUAUGGUGGCAGCACCUGCCUGUAGAGCUGCCAAAGUUACAAAGUGCCUGAGCUGGCAGCAGAGGGGUUUUCCUUGGUCAUUCUGCACCUGUGUUAAGGUUGCAGGUCAUCAGCAGCUCCCUCCUGUUUGAUGCAGCUGUUGGGAAUGGGGGCUGGGGCUGUGGGUCUGUUCUGUUACUCUCUUCACACCCUGACCAUGGUGAGCAUUCUGAAGUAUCCAA…	fi
ATRNL1:+:chr10:116879949:116931050	ATRNL1	ENST00000355044.3	+	chr10	116853803	116879948	26146	GUAAGUGCCUUCGCCGGACCCCGAACCUCCAGCCCUGCCUCGCUCCCGUCGCGGCCUUCCCCGCCCCCCUCGCGGCCUCCCCCGCCCCCGUCGCUGCCUCUGAUCCCCCGGCCGUGAGUGAACCUCAGCGCGCGGCGGGAGCGGGCGAGAGUGGGGCCCGCGCCGCGCCCCCUCCAGCCCCGGGGCGCCCCGGGAGAGCUCGGGCCCGCGCGGAGCCCUGACCAACGGGGAGCUAGGCAUUUCUCGAGCGUUCCAGAUGUCCGCAGCGACUUCUGAUCCGCUGCUCAGCACGAACAUUUUCACAAUCAGUUAUGAUGCCCAGCACCAUUUUCUUGGGAUAAUAUUUAAAAAUCAGAAAUUGUCCAAGUUACUUAUGAAAUACAUGCGCAUUGUGAAAAA…	fi
ATRNL1:+:chr10:117221451:117228839	ATRNL1	ENST00000355044.3	+	chr10	117185813	117221450	35638	GUAAGUAUAUGUGUAUUCUUCAUUUUAAAUAAUUGGUGCAUACUAUUAGUUUCAAAUAAUAAAGGUCAUCUUGAAUAACUAAAAUUGUCAUGAAUAUCUUGCAAUUUCUAUUUCUUAAAUUUUAUAAUACAACUUUACGUAUAUUGCUAAGAAAUAUAUUCUCUUAAUUAUAUUUGGUACAUUUUUUCUACUCUGAGCAGUAAAAUAGCAAUAGAUUUUGUUGUGAACAUAGAACAAAGUAUAGAACUUGAGUAAACUCAUGUGAUUUUAAUGUAGUCCUUUUCAUUAUGAUGGAUUUUUGAAGAACUUGAAUUUUAUAAUAGAUAUUUUGCAGAAUUUUGGGCAUUACUAAAAGGCUGCACUGAUUUUGUACCAACAGAUGCUUUCAUUGGGUACUGA…	fi
ATRX:-:chrX:76920267:76812922	ATRX	ENST00000480283.1	-	chrX	76920268	76931720	11453	GUAUGAUUCCAUCUGUAAGGACUUUAAAAAGAUUAUAACACACCCUAGGCAUGGGCACAAACAGCAGCAACGGAACAGCAAGCAGGUUGUAAAAACCAGGAGUGCCUGCCUUAGAAAGACUCGCUCACAGUCUUCCUGCAAGUUUGAAAGAAAGGCCAGAAAAUGGGCUAAAACUCAGAAACCUUAAGAGAAAGUAAUAUCAUUAUUUACACACCUAGCAUAGGGUGUGUUAUAAAUACAGAACUGUCAAUUUUAUGUUGCUAUGUAAACUGCAGUAAUUUUUUUGGAAUAAUUUAUUUUGACAGAUUAUUGAUGAAAGUAAAUCAUAUCUCAGUAAAUUGGUAACAACAGACAUCUCCUCUAUAUUUGACUAUUGUUAAUUGCCAUCCAAUAUGGUGG…	fi
ATRX:-:chrX:76920267:76888695	ATRX	ENST00000480283.1	-	chrX	76920268	76931720	11453	GUAUGAUUCCAUCUGUAAGGACUUUAAAAAGAUUAUAACACACCCUAGGCAUGGGCACAAACAGCAGCAACGGAACAGCAAGCAGGUUGUAAAAACCAGGAGUGCCUGCCUUAGAAAGACUCGCUCACAGUCUUCCUGCAAGUUUGAAAGAAAGGCCAGAAAAUGGGCUAAAACUCAGAAACCUUAAGAGAAAGUAAUAUCAUUAUUUACACACCUAGCAUAGGGUGUGUUAUAAAUACAGAACUGUCAAUUUUAUGUUGCUAUGUAAACUGCAGUAAUUUUUUUGGAAUAAUUUAUUUUGACAGAUUAUUGAUGAAAGUAAAUCAUAUCUCAGUAAAUUGGUAACAACAGACAUCUCCUCUAUAUUUGACUAUUGUUAAUUGCCAUCCAAUAUGGUGG…	fi
ATXN10:+:chr22:46085592:46098727	ATXN10	ENST00000252934.5	+	chr22	46068060	46085591	17532	GUAACGGGUCCGGCCGGGGGGCUGCCCCGGGCAGGGGAGGGCGGCCGGGACUCCCGCGGCGGCCCCGGCCUGGACCCAGGCGCCGCCCCCGCCUCGCUGGAGACGCGGAGGGCGAGGCCUGCGCGGGCUGCCUGAGCGCCACCCAGGCCUCCCGACUCCCAGGCACCGCCUCGUGCUCGUGGGUCCCCGCGGGGCCUGGGGCGGGCGCCCCGCUCCCCCACCGCAGCCAGUCCGGGUGCGAAGCCGCGAUCCCGGGAGCCCUUGCCGCGGCGUGCCGGUGAUGUUGACCCAACACACGGUUAGGCCUCCCCUGUCAUGUGCGAGGGCUGCGCCAGGCCCUGGCUGCAAGACCCACGCGGCCCCCAGAGUCAUAAAGCGUGUGUUUUAGCGGGAGAGACC…	fi
ATXN10:+:chr22:46096162:46136418	ATXN10	ENST00000252934.5	+	chr22	46088959	46096161	7203	GUAGCAUGCAAUAUAAUUCAUGGAUUAUUUAUAUCUUUAUAAAGGGUUCAAAACCAGUACUUUGAGUAUUAACAUCAUUCAUUGAAACACAUGUUCUGUAUUUCAUGAGAUAGGGAAACUUUAAUAGUGAAUUAUUAAAGAAUUAUAAAGUUGUAUCAACUUCCCUUCCUGAAUGGCUGAAUUUUGUUCCUUUCACAUUUGUAUGUUGAAGUCUGUCUGUUCCAGUUGCUAUAACAAAAUGCCUUAGGCUGGGUAGUUUAUAAACAACAGAAAUGUAUUGCUUACAGUUCUGGAGGCUGGAAAGUCCAAGAUUAAGGUACCAGCAGAUUGGGUGUUUUGCGGGGGCUGCUCUCGUCUUCAUAGAUGGUGCCUCUUGCUUUGUUCUCCUGUGGUGGAAGG…	fi
ATXN10:+:chr22:46125305:46136418	ATXN10	ENST00000252934.5	+	chr22	46114374	46125304	10931	GUAACCCCCCAACCAGCGUGGUCUGGAGUAUUUAGCAUUCCAUAUAGGGUAUUCGAUGCACGUGACUGAAAAGCUGUGUGGUUUCUGAGUUGGCACAGAAUCUCUAAAUACAUGUUUCUGUGUUGGUAAUGGUUUUAAAUUGGUUGGUUAACAUUACAGCUUAGCCACAGUAGGCAGUGAUUUAUGGAGGGUAGCAGGAUCCAGGUUGGUGCCAUUAUUCAGUAAAUGCAUAUUAAGAAAAACAUUAAGAACAAAAUAUUAUGCAUAUGCCUGGAUUUUAGAAUAGUAAUUUAUGUAACUGUGUAUUACAGUUGAAUAUUUGAGGUGUACUCAUUUGUUUAGGUCAUGGGUGUUAUUAUUUGUGAUACACUCUGCUAGGUUUGUAGGUUUCUAAUGGAU…	fi
ATXN2:-:chr12:111926584:111907912	ATXN2	ENST00000377617.3	-	chr12	111926585	111947352	20768	GUAAGUAUUGUACUAACUGAUGAAUUUGAGUUUUAGAAAAUAAGCAUUACUAAAGAUUUAUCUAUUUAUAAAAAUGCGUUAUGUAUACAGUCAGAAACAUCAAACCAUAUAUGUAGAAAGCAGAACAUUUUUAAAGUGGUCUUUGCCUAUCCUUUAAGUGGGAUAACUAAAAUCAUGAGAUUUGGUAACAACAAUAUGUAGGUAUCAAAUGAGAGUAUAGCCCUGACAUUUGAAACCACCAUAGCACAGCUUACUAUUUGAUGGUCAUUUGUACUUUGUUCAGUGAAGCUAGAUAUUAGUAGAGCAAGGCCAAGUCAUUAAUAAUCUAGUGUGGCAAAUGGAAGAUGUACUGGACUCUGGUGUUCUGAGGUAGUUGGAGAUUUAUACUUUGUACACAAA…	fi
ATXN2:-:chr12:111993723:111990084	ATXN2	ENST00000377617.3	-	chr12	111993724	112036587	42864	GUGGGUGUCGGCACCCCAGCCCCCUCCGCUCCGGGCCCGGCGUCCCCUCCCCCGCGGCCCGCGCCGCCGUCCCCGCCCCGUGACCCGCCGGGCUACCCGGGGUGGGCUGGGGGCCGGCAGCGCGGGGGAGACUCGCUCGGGCCUGAGCCCCGAGGCUCGGCCGGUGGGCGCAGCCGGGGUCCUCUGGGAUUGUCAGGCCUGUCCAGCCUCCCGCAGCAUCCCCGCCCCCUCCCCCGGCGGUCAAGAUGGAGGGAGCGGGCGGCCUCCCCUCCCCACGCGUGUUGGGAGGGGUUCUCGGGUAGCGGCGAUGGUCAGCCCCGGCUCCCCCUUCCGCACGAUCCUCCGCCCGCAGCGUGGGGAUGCUCGGGCAGCUCCUCCACUCCCGGUUUAGGUGUGAAC…	fi
ATXN2:-:chr12:111993723:111991962	ATXN2	ENST00000377617.3	-	chr12	111993724	112036587	42864	GUGGGUGUCGGCACCCCAGCCCCCUCCGCUCCGGGCCCGGCGUCCCCUCCCCCGCGGCCCGCGCCGCCGUCCCCGCCCCGUGACCCGCCGGGCUACCCGGGGUGGGCUGGGGGCCGGCAGCGCGGGGGAGACUCGCUCGGGCCUGAGCCCCGAGGCUCGGCCGGUGGGCGCAGCCGGGGUCCUCUGGGAUUGUCAGGCCUGUCCAGCCUCCCGCAGCAUCCCCGCCCCCUCCCCCGGCGGUCAAGAUGGAGGGAGCGGGCGGCCUCCCCUCCCCACGCGUGUUGGGAGGGGUUCUCGGGUAGCGGCGAUGGUCAGCCCCGGCUCCCCCUUCCGCACGAUCCUCCGCCCGCAGCGUGGGGAUGCUCGGGCAGCUCCUCCACUCCCGGUUUAGGUGUGAAC…	fi
ATXN7:+:chr3:63898264:63898901	ATXN7	ENST00000398590.3	+	chr3	63884174	63898263	14090	GUAACUGGCUGUUCUGAUAUCGCAAACACAGUUGAAUAAAUAUAAUGCUUCCAGUUAUAAUAGAGUUUGAGUUUUACCAAAGGAUGAUAGUUUAUUUUAAGGCAUCUGUGUAAGAUCUCAAAUGUUAAAUGUAAUCCUGAAUAUGAUCUUAGAAAAAUAAAAUGACAAUGAGUUUAGGAGUAUGAUAUUAUUAGGUAUUUGUUUCUCAACACAAAAACUACUAAAUAACAUCCCCUCCAAAUUUGUUAAAAUUGCAGGAAGACUUUAGUUAUAGAAUCCUCCUUCUUUCCCAGUCUAUACCCACUUUUUUCUGGAAGUUAUCCAAAAGUGUGCUCUUGUUUCUUUCCAGCACCAUUCCCCCAGCUCCUGUUUUCUUGUCUUUCCAUGUAAUGUAGACCC…	fi
BACE2:+:chr21:42598193:42629253	BACE2	ENST00000347667.5	+	chr21	42540503	42598192	57690	GUAGGGACCCCCGGCUGCUGCCGCGGGCUUUUCGGGCUCGUUGGAGGGAGGGGGCUGUCCAGAGACGCCUCCACGCGGCUUAGCGUCGCCCCCAAAGCAGCAGCUGUCCCCGCACAGAAGAGCGGGGAACGCAGAGGGGCUCGGGUGGGCCGGGGAGCGGGGGCGCUCGCUCUUGAGUCGCGGAGGACGGCAGCCCCCGCCCGGGGCGCACUGAGGGGUGUGCGCGAGUGUUUCAGAACUUGUGAGCUCCCCCUCCGCGGGGCUGGGCGGGAGAGGAGACCUGGAACUUGCCGCCUCCAAUAACGUGAUUUCCUUCUUGCGGGCGACACCUACUUCCAGCGGGAGACGGAGCGGUGGGCCUUGGGCGACGGGCUAUUAUGGGGAAAAUCACCUCGUGUU…	fi
BACH1:+:chr21:30693542:30702014	BACH1	ENST00000399921.1	+	chr21	30671920	30693541	21622	GUGAGAGUGGGCGUUGAUUCUGGAGACACCAGCUUUGUGCUCGUGUAAUGUAACACGAGUGCCGUUGCUUUCUCAUUCUUACACGGCAGUUUCAUGUCAUUGAGUAGAAUUGUGCGGAAUGCUUUUAUGGAGUGAGGCUUCUGCGUUAAACUUGUGCUGAUUCCAGGUAAAGUGUAGUAGUAAUUGUGAAAGAACGUGUAUGAGGAAAACGAGCUACAAUGUCAUGCUUGGAGGAACAAAGAAUGUUUUGUAGGAUGCUUUGCUUUUUGGAGAAUUGUGUAGGGGUAGGGACUGUUACCCAUGGAUGAUGCUAUGGGAAUUUGAUCAUGUAUUUGAACACCCUUUACAUCAGAGGGUCUGCAUUGAAUGCAGUUCAGAAGGAUAAAGGGUGGAAAUCCC…	fi
BACH1:+:chr21:30698380:30702014	BACH1	ENST00000399921.1	+	chr21	30693836	30698379	4544	GUGAGAGAUCCAUGUUUUUGGCAAUUUUAAUCUACUUUUACUUAAGUUUUUUAUGGUUCAUAAUGUUGAAAAUAAAGCACAGUCUCCUUGUCAGGUGGCUAUGGAGCAUUUCCCAGGUUCUGUGCAACCCCUUUUUUUUUUUUUUUUAGUUUUUUUAAUGUAAAAUCAUUAAUUUUGAAUGUUGGUUAACAUUACUGAGCAGUUGGAUAUAACAUAACACCCACUGUUAUGUUAUUUUUGAUGAAAUGACCAAAUCAGGACACGCCCAGUGGAUUGUAGGCAAUUGGAAAAGUCAUGGUUUUGAGAGUCUGUGCUGUGUGACAUUCUCUUCUAGGGGCCCUUUCCAGUGAUCAGCAAUUGUAGCUAUGUGUGUUAGUCUGUUCUCGUGGCGCUAAUAAA…	fi
BBS9:+:chr7:33185854:33217203	BBS9	ENST00000242067.6	+	chr7	33169654	33185853	16200	GUAAGAUGGUAUGUCUGUUGUUAAACUUCGGGUACAUGAAUACCCUUUCCAUGUUUUAUUUUGUGAACAAGAUUCUCUAAUGCAGUAUAAUGGUUUGGAGUCUGUAAGGUGAUUGAUUUCUUAGAUGUUUGCACUGAAAUAAACAAACACUAGGAGCACAAAGUGUAUGAGAUUCUGUGAGUACUUUUGAGAAAAAAGGGAUGAGAAUUUUUAAGGAUUCCAUUGAGGAAUGUCACUUGGAGCAUGAGCAUCCUCCUGAGACACUUCAACAGGUCUGUGAGUAAAUGGGCAAAGCAGUUCCCAGCCUACGACUGAAGUAGGAUGCAUGUACUAAUACCCCCAAUCCUUCUAGUAAUAGGAUUAUUGUUUCUCCUCUUGUUACUUGGAGACCACAACAGU…	fi
BIRC2:+:chr11:102233627:102239279	BIRC2	ENST00000527910.1	+	chr11	102221675	102233626	11952	GUAAUUGUUUUGAAAAAGGUAUUUGUACAAAAAACUCUGUGCUUAAAAGAAGUAGGCAUGCCUACAUGAUUUUGUUUACCUUUAAAUUAUAACAAAGCCUCUUUUAUGCCAUUGGGGAAUUAUCCUUCUAAAAGAUCACAUUUUAACUUUAAUUAUUUUGUUGAAAAAUAUUCUGCAGUCUUCUGUGUACUUUUGUAAGUCAGUUACAAGUAUGACCGUACAUUUUAUUUAUUUCCCAUUUCUUUUAAAGAGUACUUAAGGAUUACAAAGACAUAUAAAAUAGAUUAAAAAGACGUUAGAAAAAGGUAAGAACAGGAAAACAAGAAGGGACAUAGAAUGGAUGCAGGAAUAAGUCAAAUGUAAAAGUCCAUGUAUUAAGAGCAUAUCUUAGAUGGGCGU…	fi
BMPR1A:+:chr10:88598622:88635842	BMPR1A	ENST00000372037.3	+	chr10	88516677	88598621	81945	GUGAGUUGGGAGUGCGCGUGCGGACCGGAGGGGCUGGCCGCAGCGGGGAGGCCAGAGGGGCUCGGGCGAGGCUGCAGAGGCAGCUGGGCGCGCGGUGGCCGGAGCCAGGGGCUGCCCGGCCCGGCCCCGGCAGCUCCGCAGGCCUCGGCGCGCGCUGGGCCGGGACCGCCCAGCCAGAGACCCACGGCACCCCGCGCCGCGUCCCCCGCCGGCCCCUCUUUUGUCUCCCACUCGCGGGUUGCAGGCCGAGUUUGGGGAUGCGGAGUGGGCGAAAGUCGCUCCGGGGACGCUUCUGGAAUCCUUAAAUGGGAAAGGCGCUCACCUCCCCGCCCCGGAGCGGCGAGGCUGAUAUUUGUGAUUUGGCUCCGGACGCUGUGGGGAGGAACAGGGGAGAACAAA…	fi
BMPR2:+:chr2:203329532:203332412	BMPR2	ENST00000374580.4	+	chr2	203242274	203329531	87258	GUGAGUAGCUCCGGCCGGCACGUCCCGGCCACUGCCCCUGCGGGUGGCGAGGGAGGGAGCCCGCAGAGGCCGAGGCCUGUGCUUGCCCUUCGCCAUGCGUCCCCCCGAUCGCGGUGCAGCGGAGCUGCGACCCGGUGCCUGCGCGCCUGCCCCAUGCCUUCCAGGGAAAUCGCCUUUAAUAUUCUUGUGUAUUUUCCUAUCCCCACUUCCAUAUUCCCACCCCACCCCCCUUUACGGGGUGAAAAAGACAUAUUGGGUGUGGUAUCUUGACAUUUUUAGCUGUGAGGUAAUGCAACGAUUAAAAAUAAUAUUUUAAUCACCAGUGAACAGUGCUUAUUAUGAGAUCUCUGGAAACAGACCUGUAGAUUUUUAAAAUUAUUAUUAUAAAGAAGCGGUUUU…	fi
BMS1:+:chr10:43312047:43319232	BMS1	ENST00000374518.5	+	chr10	43297667	43312046	14380	GUAAGUAAAGAGCUGGGUUCUUCAGGAAGACUGGCUUCUCUAAACUUUAUUUUCUUCAGUAUCUUAGACAAUAGUCAAAUUGAAAAUAAUAGUCACUUGUCAAAUGCUUUGGGAAUUCAGACAGGAGUAAUGAACCAGGUAAUAUUCUGGGUUUUCCUUUUAUGAUGAUCUUAUUUUCUCAGUUGGCUGAUUUACUGCGUAUGGACUUUAAAAGUGAGAAACUUUCCAUAAAUUUUAAUCAUGUGUUUGUUAAAAAUAGAUUUUGUGUGAUGUGAAAAAUAUAUACAAAUAACAUUUAUAUUUUUUUCAUAAUAAAGGUAGUAUGCAUUGUGGAAAAUUUCGAAUGAAAAGUACAUAACAUACCAGAAUUCUACCAACCCAUAAAAAAACCUUUGUUAG…	fi
BNC2:-:chr9:16738483:16727795	BNC2	ENST00000380672.4	-	chr9	16738484	16870643	132160	GUAAGAAGUUUCCACCCUCCUUCCUCUUUUAUUCUAGACUUCCUCAGAAAUGACCCCCGCGCCCGAGCGCCACCGGGGCCGCCCGGGGGCCGUGUCCGCCCUCCGGCCCGCGGCGUGAGGGGCAAGGGGCGCUGAGGAGGGCGGGCCGGGGACCAGAACCCCGGUCCGACCUGAUCCCCGCUGCGCUCCCAGUGGCCUCCCCUAAACUUGGCCCCAAGUUUCUGAGGCGAGCUCUAGGUGGGAGGGUGCACGUGAGAGGGGGCUUCUCAAGGUCGGCCCCGCUCGCGGCUUCCGCGCGAAGGUGAGCGGCUGGCUAGGGGAGGCUCCAGGGCGUUGGGGACGGGCUGGGGGGACGAGGUGGAGGGGAGUGGGGGAUGAAUGGAGCGCUGGCAGGAGCUC…	fi
BRAF:-:chr7:140508795:140476712	BRAF	ENST00000288602.6	-	chr7	140508796	140534408	25613	GUGAGUCAGUUUUAAUAUCACCAUUUUGCUGUUUCUUUGUAUUUUUCAGACAGAUCAGUUGUUGAAAAUUAAUAUAUUAUUACUUCAUACUCAGAGGUCAUGCAAAUAGAGGCAUCCAUGUCAUACAGGAAUGAAAAAUAUGUAAUUAUUUGGUGGCAAAGUCUAUAUUCCUUAACUGAAAUAAAUGGUAUUGUCUCUAGUGUUGGAUUUGACAUUUAAACCUGUCUGCCAAACUUGAACCACAGUCAUGUCUAAGCACUAGUUUAAAAUAAAUCAGGAUUUUAAGACUUGAGCUUGUUCAUUAUCUAAUGUGUGUCAGGUAAGACUCAUUCUUCACCCUUGAGAAAUCUCCUUUCUGAGUUAUAUUAUCAGAUGUUGAACGUUCAGUGUGAUUGAUAU…	fi
BRAF:-:chr7:140508795:140494108	BRAF	ENST00000288602.6	-	chr7	140508796	140534408	25613	GUGAGUCAGUUUUAAUAUCACCAUUUUGCUGUUUCUUUGUAUUUUUCAGACAGAUCAGUUGUUGAAAAUUAAUAUAUUAUUACUUCAUACUCAGAGGUCAUGCAAAUAGAGGCAUCCAUGUCAUACAGGAAUGAAAAAUAUGUAAUUAUUUGGUGGCAAAGUCUAUAUUCCUUAACUGAAAUAAAUGGUAUUGUCUCUAGUGUUGGAUUUGACAUUUAAACCUGUCUGCCAAACUUGAACCACAGUCAUGUCUAAGCACUAGUUUAAAAUAAAUCAGGAUUUUAAGACUUGAGCUUGUUCAUUAUCUAAUGUGUGUCAGGUAAGACUCAUUCUUCACCCUUGAGAAAUCUCCUUUCUGAGUUAUAUUAUCAGAUGUUGAACGUUCAGUGUGAUUGAUAU…	fi
BTBD7:-:chr14:93762503:93760204	BTBD7	ENST00000334746.5	-	chr14	93762504	93799165	36662	GUGAGUGUCCCUUGGUGUCUCUGAGGCUGUGGAGCCGAGGCUGUGUCCGGUGUGGCGCGGGGCGUCCGGGAGAGGAAGGGGCUGUUCUUAGGCGUGGGGGCGCCGGGGCUGGGGCCAAGCCGCCGCGGGAGGCGCUGGGGCGCCGGGCGGGGAGGGGCCAGUCGUCCGUCUGGGGCUGAGGCGCGGCGGCGCCGGACUGGCCGGUCUCUGUGCGCUCCGAGGGGCGGGCUGGAGCGCGCCGCCGUCCCUGGGGCAGGGGCGCGAGGUGUGGCGCUCGGGGCGGGGAGAGCGGCCCGAGGGAGUCGCGACGGCAGCCCGGCCGGCUUUGGGCUCCGGGCGCCGAGGGGCGGGACCCGUCGCUCCCAGGACGCUGAGAAACCGCUCCCGAGACGGGGGCGC…	fi
BTRC:+:chr10:103281396:103298128	BTRC	ENST00000370187.3	+	chr10	103239215	103281395	42181	GUAAGUAAUAUUGCUCAUCAAUGUAUAUUACACCACACCAUAACAGUGCCAUAUCUGUAGGCAUCUUUACUCAGUAUUGCUUAAGGAUUAUUACAGGAUUAUAUAGUUAAGAAAAAAAUACAAACAGGCAUCAUUUUAUCUAGAACAGAUUGCAAGUUAGAUUCUCCACCUCUUAAUUGCAACAGAAUGUUUUGCUUAUGAAUUCUGGUCACUCUUUAGACUGAUUCACAUUUGUUUCUUGACACUAGUUGUAGAUUAUCACAUAUCAGUAGGAUUUGUAUAAGAUAAUGUACAAUUGUUUUGAUAAGUUUAUGGUUUUUAAAUACAGUUACGUAUAGAGUACAUCACAUCAUUGCAAGGACUGUGAAAUAUGCUAUAGACAACCCAAUUAUUAUAUCA…	fi
C16orf62:+:chr16:19627436:19659204	C16orf62	ENST00000438132.3	+	chr16	19621738	19627435	5698	GUAGGCCAUGCGAGUCACUGCCCUUGACGGCACGGCUGCCACCCGUCUCCUUGAAUGUUCACACAGGGCCCUCCUUCCCCACCACCCCGCAAGUCAUUGAGAGAAGGACUUUAUUAGUGGCUAAUUUUAGAUCAUGGCUCUGCCACAGAAAGUAGAACUGUAGGGUUUCUUUUAAAAAUUAAUUUUAAAGUAGACCAACUUACUGUAGCUCUAAUUAGGGGACGUUUAAGGUCAUCUUCUUACAAAUGAACUGGUUUUCAGAAGUAAUUGUUUCUCAGUUCUUGCUGGGAAGGAGGUUCCCAGGGCCUUUGGGCUAACAGGUUGCUUUUCAUUGACUUCAAACAUGCUCUUCCUUUGUCUUGACUUUGAUUGCUUUAUUAGUUUUCUGCUUGGCAGGGG…	fi
C4orf29:+:chr4:128904094:128942393	C4orf29	ENST00000388795.5	+	chr4	128886762	128904093	17332	GUAAGUAGCCGGUCCGGUUAAGUAGUAGGUGCGCUAAGAGCUCCCCGCGCCUCUUAGCGCGCCGUGUACGCGCCUGGAGGCAGGGACCGGGGACGCGGAGCUGGGCGGGAGACUCGCGGGUCAGGGACGCGGGGUGAGGCUGGGGGUGAGAGACAAGGCUGGAGUCCGUGGCGCGCUUCGGAGGGCUGAGAUAAUGGGGGCGAGCGCGCGGGCAGUCCCUUCCCCCCGUGAAAGGUAGAGGUGGCUUCCAGCUCUCUUCUCUAGCUCGGCUAAAUGCAAAGGCGCCUUACCUGGAGGGCUUGUCAGAGCCAGGACUGAAGGUGGGAUCUGCUGCUUGUAACCUGCAGGUCCCCGGAUGCGCACCCCAACGGCGCCUGCGCCUACGGGGGCCUCAGCCUU…	fi
CACNA1C:+:chr12:2224390:2229596	CACNA1C	ENST00000399655.1	+	chr12	2162778	2224389	61612	GUAAGGCUGGACCCCGCCGCCUCGCCGGGGCUCCCUGCCUUUUCCACCGGGUUCCUGCCCUACCCGCGCUCCCCGCGGCCCCGGGGCCGGUCCCUGCGGAGUGGCCCGGGGCCGCGUCCGCGAGGGGCGCCUCCGCCUCGUCGGAGCGCCCGGGAGCCCGGCGGGACCGGGGCCCGAACCGCCGCGCGAGACGGAGCGGAAAAUUCCCGCCCCUCCCCCUCCGGGCCCCAGCUUCUCCAGAGCAUGUGUUUCCUGUGAAAUUCCAGGCGAGGGGGGAAAAGUUCCCCAAGUGGCUGCCGCCGCCUCGCUUUCUCGCGUCCGCCUGGAGAGCCCGGCUGCCUGGCCAGCCGCGCGGGGGGCAGAGGGCGCCGGCGCCGCGGAGCCCAGAGGCCCGGGGUC…	fi
CAMSAP1:-:chr9:138774924:138773479	CAMSAP1	ENST00000389532.4	-	chr9	138774925	138798845	23921	GUGGGCCGGGUGAGGGGCGCGGGGCGGGGGCCAGGGGCGCGGGCCGGGGCCGGGGGACGCGGCCGGGGUCCGGCCGGGUCGGGGUCCGCGCGCCGCGCCUUUGUGCCGCGUCCGCACAGGGUCGGGGCUGGGCCGGCCGCCUCCGAGGUCCUGGCGGCGCCCGGGCAACGCGGAGCGUGGGGACGCGGUCACCUGGCGAGUGGGCGUCCCUGCGGCGGAGGGCGGCGUGGGUCGGGGCUUCCGCUCCUAUUUCGGGAGUGCCCCCAGCCUCCCGUUGGCGGCGGCGGCGGCGGGAAGGAGCUGCCCGGUUCUGGGCGCAGGGAGGGACCAUGGGGACGCGGGGCCGCCGUCUGAGGCGCCGCUUCCCGGCGCGCCGGGCAUCGUCCAGUGCUGGACCUG…	fi
CAP2:+:chr6:17507400:17514185	CAP2	ENST00000229922.2	+	chr6	17463305	17507399	44095	GUAAGAGAGUGUCCUGAGAGGGAAGGUGUCCCAGGGUAUGCGCAGUGUAAGAUGGAAAACAAGGAGGCAACAGAAGCAUUUAUUAUAGUCGACCUCCUAAAAAUGAGACUUACAGCACGUGUAUGUUCUGUCUCUAAUCUGGAUCAUGGUAUAGAACAAUUCUUCUCUCUCCUAAUCUCAUUAAUAGUAGACAAGUUUUUUUUUUUUAAGUAUGCCAUUUGCGAAAAAAAAAAGAAAGAAAAAAAGCAAUGUGUCUUCUUACUACUAAUAUAUCAUUAUGGCCAAAUUCUUACUGUAACAAAUGGACAUUACCAGUUUAAAAGGUGAGUUGACUUGUGUGAUCUUUAUACUAGUCUCACAACCUUUUUAUAAUCAAGGAAAUGUUUAUAACUAAUUUUU…	fi
CAPRIN1:+:chr11:34093273:34098189	CAPRIN1	ENST00000341394.4	+	chr11	34074184	34093272	19089	GUGCCAGGAGUUGGCGGGGAAGGGAGGGGUGGCUGCGGCCGGGCUCUGCGGCCCCUCCGACCCUGGUCGCUGGAGCCUUCGCUUCUUUUCGUCUCGGGAGCGUUACUAGGUCCCCUCCUCCCACCCCCUGGCCCACACGCCCCGUCUCCACGUUCAGCGGGAGCUUCGUGCCCAGAAAACGGGCUCUUGGAAGAGGCACUUGUCACCUGACUCGGACGCGGCACUGUACCCCAGGCCUCUUUAUUACUCUUCCGCUGUGGGUCCGGCUUUUUGGCCUUUAGGAGUGGGACAUGUGAGGGUGGGGGCCUGUCGUCAGGACUUCACUGUAUGGUGCCCUUCUUUCCGUCUCUGAGGCCCGAUUUCUCUGACGAGGGCCCAAAAUGAAGAGGUCCCUGCGCG…	fi
CAPZA1:+:chr1:113196220:113202401	CAPZA1	ENST00000263168.3	+	chr1	113192092	113196219	4128	GUAAGUAUCUUUCCAAAUCCACUUAGAAUGUUACUCUAACAUUGGAUAAACUAUGUUGACAGUAAACUAGCACCCUGAAAACAAAGUUUAAAAUACUUCAAAGUAAAGCAGUUGGUUUUAGCAAUUUUCGUUGUUUUUUUUAAUUGGAGAAAACAUGUUCCCCCAAUUGUUGUUUACUUCCUCAAAGCUUACUAUAAUAUAUGAACUAGUUUUUAUUUCUGCCCACAUUUGCCCGAUUAAAGCAGAGUUUAAUGUUAGCUGUUAGGUUUUCCUUUAUAGUUGUUCUAGUUCGUGUUGAAUUUUUUUAAACAGCUAGCUAUACAUAGGAAUGAUCUGCCAGUGAGGAAUGAUAAUGUUUAAGAAUAGCAAAUAUUAAUAAAGUGCCUUAAUAGUUAAAAU…	fi
CASC4:+:chr15:44620883:44630515	CASC4	ENST00000299957.6	+	chr15	44615218	44620882	5665	GUAAGAACCUUAAUUCCAGAUUAAAGAUAAACCAAGGUCACUAAAUGCCUAAAAUUGUGAAGAAUUAAGAAAUAGUAAAUUAGCCUAGUGAAAUACAAUUUUCUGAACAAACUCCUCUGAUGGUAAAACAUUUAUCCUUUUGCCUUAAGAUAUAAUAAAUUAUUUAAUGAUGCUUUAUAUAUGAUAAAUCCAAGUUAAAAUUUGAGAUCUGUGUCUUAACCUUGAGCUACAGACAGGGUUAUGCAAUGAAAUGUUCUUAAGAGAAUACUCAAAAAAAAAUUGAGCUGUAGCUUCAGAAGCCAUCAAAUUUCUAGGGAAAAGGUGAGAAGUGUUCCCUCUGUACUGUGUCCAAUCUGCUAAAUUAAUUCAUUCAGGUCUAGGGAUGCUUUGGAUAGAGCC…	fi
CCDC126:+:chr7:23650790:23651172	CCDC126	ENST00000307471.3	+	chr7	23637671	23650789	13119	GUAAGGAUGAACUUAAACUGCCGUGUUGAUUGUUGACUGUGACGGUAAUGAGAAUGGCUCAGCCAGCUAGGGUUCGAAUCCUGCCUGGGUUUCUCUCACUGCCUGCCUUGGUGAUCUUGGUUACUUAAAGGCUCUAAGCUUGAGUUUUCUCAUCCAUCAAAACACACACCUGUAAGUGGUUAGAAUUAGGAAUAUAGACCUAUAACGUCAUUAGUUCUUCAUUUGAUGAAAAGAUCCUUUGUGAUACUUUCAUUAGCUAUGACUGAAGUGACCGAAGUGGCCUCUGGACUUGAGUUUUGUGCUUUUGUUUGUUUAAUCAUCCUGGGUUGUGUGUUCUUCACUUUAUCUUAAACCUAACCAAAGGAUUCAUUAAAAUAUGCCGUCUUCCUAAUUUUUGCU…	fi
CCDC66:+:chr3:56626998:56628056	CCDC66	ENST00000471681.1	+	chr3	56606457	56626997	20541	GUAAGUCCUAAGUGUCAGUACUUUGGAUAUUUAAACCUUUUAGUAUUUGACCUCUAACCUAUUUUCCUUGAAGGAGAGAAUCUAAGUCCUCCUUAUUUUUAGUUAUCAGUUAAUUUUUACUUGAGUGUAUUAUGCUUCAUUUGCUAUCCCUUCCUCCUUGUGAACAUUUACAUUUUAGCAAAUGUAUUCUGAAAAUAAUGUAGUAACCUGAAGGGAUGAUUCUCCUAAAGAGAUGAUUCUGGUGGUAGAAAUUUUUGGCACUAUGGCCUAAUUAGGUAAAUUUCUUAUAGAAACCCUUCAAGUUAAAUUUUGUGCAUGGCUGUCUGUUCUGCUUCAUGUAGAGCUGACUUGCCUACAUUGAAUACUUUUGUUGUCUGUUGAUAAUUUUACAUUAACAAA…	fi
CCDC91:+:chr12:28408514:28460682	CCDC91	ENST00000545336.1	+	chr12	28379133	28408513	29381	GUAGGUUUUUGGCGAUUAAAUGGUUGUGACUGGAACAGGGAAGACUAUUAAUAGAUUGGAAACUAGGAGAAUCUUUUAUGAGAUUUUUAACUGGGUGAAUAACAAAGUCGUGGUUCAUAUCCUUGUAGCUCCACCUCGUUUCUUUUCCCAGUGACGUCUUAAAUUCUGUGGAUUCUAUUUGUUCCUUAUCCUCUUUGACCUCUAUGACAUAUGUUAGAUCUGUCUAUAUCUUUCUGUAUUUCUGGUCAUACCUUUUAAAUUUUAUUUACUGACCUAUUUUCCUCUGCUUAUCUCUUGAAUAGUAAUGGUUUUCUGUGGUUUUAUUCUUGGCCUACUUAGAAAUAUAAACAUUAUUAUUUAGAACAGUUUUAUCUUUAUAGAAAAUUAUGACAAUAAUAU…	fi
CCDC91:+:chr12:28458582:28460682	CCDC91	ENST00000545336.1	+	chr12	28412376	28458581	46206	GUAUUGGUAUCCAGGAAUUAGGGUUUUUUUUUUUUUUUUUCCCAUGUAACAUUUUUGGCAACUCUUUGAAACCCUAUUUCUCAACUUUUUUACUUGUCCUUCACUGAUCUGAAAAAUGGAGUGAUCCAGAUUUACUCUUUAGGUUUUUAAAAUAACAAAUUGUGAAUUACAUAACACAUUUUGUGAUGGUGACUUGAGGCUGAUUCUAAAGAUGAUAUCAGGAACAUUAAAUGAAAUUAAACUACAAUUUACAUUUUUAAAUUUAUCUUAGUUUUUGGAAGGUGAGGUGCCCAAUAACUUUUUUAGGUUGUCCAGUUCAUUAAAGAUUCCUUUUUAUAGUCCAAAAAUAAUUUAUCAUCUCCAACAUAUUUAAAUUUAGAAGUGUGUUUGCAAUAAAAU…	fi
CCDC91:+:chr12:28458582:28544344	CCDC91	ENST00000545336.1	+	chr12	28412376	28458581	46206	GUAUUGGUAUCCAGGAAUUAGGGUUUUUUUUUUUUUUUUUCCCAUGUAACAUUUUUGGCAACUCUUUGAAACCCUAUUUCUCAACUUUUUUACUUGUCCUUCACUGAUCUGAAAAAUGGAGUGAUCCAGAUUUACUCUUUAGGUUUUUAAAAUAACAAAUUGUGAAUUACAUAACACAUUUUGUGAUGGUGACUUGAGGCUGAUUCUAAAGAUGAUAUCAGGAACAUUAAAUGAAAUUAAACUACAAUUUACAUUUUUAAAUUUAUCUUAGUUUUUGGAAGGUGAGGUGCCCAAUAACUUUUUUAGGUUGUCCAGUUCAUUAAAGAUUCCUUUUUAUAGUCCAAAAAUAAUUUAUCAUCUCCAACAUAUUUAAAUUUAGAAGUGUGUUUGCAAUAAAAU…	fi
CCNYL1:+:chr2:208589524:208607066	CCNYL1	ENST00000295414.3	+	chr2	208576841	208589523	12683	GUAAGGAGGCGGCGGAUGCCAUCCGCCCUCGGGCUCACCUCUGCCCGCCUCCUCCCCCAGAGUCCCCCGGGAGGCAUCCGCCGCCUCGGGCUCCUUCCUGCCGGUAGCCGGCCCCGGGACGAAGGCUGGUUCUGCCUCGCGUCCCCACCCCUUAUUCUUGCCCUGCUGCGUCUGGCCAGUUUCUUUUCCUCCUCCUUACCGUAACGCCCAGUUCUUGCUCCCGCUUCCCAUUCUCCCAAGCCGGCGUGGGACCCUCUAGUCCGCCGCCCUUCUUGUUUGUAGCUCUGUUCAUUGUCUGGUGGGACUUUGCUAAGACUUUUGGGGUAUAUUGUUUUCCUUUUCUCAAUGGAAACUCAAAUACCUCAACUUCGGAGUACUCAUCCCAUUCCCUCCCUUAAC…	fi
CCSER1:+:chr4:91229395:91234198	CCSER1	ENST00000509176.1	+	chr4	91048983	91229394	180412	GUAGUAACGCCCCUGGUGCCUCAGCGCUCAGCGGGUCGCGCGUCGCGUCGCCGCUUUGCGGGGCCGGCCGCAGGCGGACGCGGGGAUGACCGCUCGGCAGGUGACCGCGCCGUGUCGGGGCCGCCUGCGAGCAGCGCGCGCCCAGGCCCGGCGUGCUCGGCGCAGAGACCUGGCCUUGCGGGCGGGGUGGGAAGGAGGCGGGCGGGCUCGCUCACCACCGGCCCGCGACUCCCAGUGCGCCGCGUGGCCAUUUCCUCCACGCUGCUGCGUGGUUUGCUGCCUGCGGCCGCGGCGGCCGCUCCAGGGCGAUGCGGAGCGCUGGCCAAGGCGGCGAGAGUUGGCGCAGGCUUCGGGUCGCUCCCCUUCCUCGCCACUCGCGUCCCGCAGGUAGAGGCGACC…	fi
CCSER2:+:chr10:86177527:86185649	CCSER2	ENST00000224756.8	+	chr10	86133572	86177526	43955	GUAUGUAUGGAUUUAUAUACUCUUGGAAUAUUUUGUUUACCCUACUAUAGAGAGACUUGUGAUAUGAUUGAUUUUGUAAAAAAUUUAUGAAUUAACUUUACUACUUUGAGAAAUGGAAAUUCAUAUUUGUUAAGAGCCUAUAAAAUAUCUGACUCUAAUAUGAAAUAAAGCAUGGAGAAUAUAUGACAUUUGACUUAAAUAUACUCAACAUGUUUACAUAUAUAUUCCUCAUACAUAUGUGCAUACUAUAUUAGUAGUUUAAUCUAUGCCAGUGGUUCUCAAAGACUGGGGGAGGAGGUCAAUGACUGGAGGUGGUUUUGGUUGUCAUAUUGAUGAGUGCUUCUUGGCAUCUAGUGGGUAGAUGCCAAGGAUGUUGUUUAACAUCCCACAGUCCACAAG…	fi
CCSER2:+:chr10:86198268:86237420	CCSER2	ENST00000224756.8	+	chr10	86185650	86198267	12618	GUAAUUACUGUUCUGACUUAGAUUUCAUUUGCUGUCCUCUGAUUUUGAAUUAUAAUUCUCCCUUUCCCAGAACCCUCAAAAAACCUGUUUUUGUCUGGUUUGUUUUUAGAGGCACCAAAAAGCACUUCAAGUUUUAUGUGGUACUAAUUGGAAUAAUAUGUCUAAUUUGUUCUUUUUGGCCCAAAUAUUUUUUCAUUAGUUUUAUCUUAAAUAUAAAUACUCUAUUUAUAUCUGCUUUUUGGACUUCAAGUUAUGGUAUGAUUUUCUAGCUGUCAUUUGGAAAUGAUUAAAUGUUAACUGUGUUAAAUUUCUUAGUUUUUCCAAAUAAUAUUUAAAAUUAGUGCCAAGUGAUUGGUCUUUUGCUCAUGUAAUAAGUUAAAAUUUAAAAAUUCCACAAGU…	fi
CCZ1:+:chr7:5963018:5963593	CCZ1	ENST00000474507.1	+	chr7	5959598	5963017	3420	GUUUGUACUUUGCUUUCGGUUCACUUUCAGGCAUUGAACGGCUUUUGAAAUACACGUAGUUUUCACUUACAAAUACGGGUGGUAUUAACAGUCCUGUGUUCUCGUGGACUGUAGAGGAUGGUGCUACGUGCCAUUCAGGCCUCUGUCUGAAAGGGUCCCGGGGACAGUCACCCUGAGUGUUUCUGCCCCACGCUGGCAGCUGGGGCUGGGCCUUCUGGUAAAUACCUUCCCUCAGCUCCCCCCGAAUGGAACGUCCCAUUUCACCAGCCCAGAUUGUUACGUUCACUUGGACAGUAGUCAUCGGCGUGGUCUUGGUGUGCACAGACUGAAAGCAUUUUGCCUCUCGUUGUGUGAAAAUGUGUAGGGGAAACUGGCUGGGAUGUGGGGCACUGGGCCUGG…	fi
CDC14B:-:chr9:99327765:99284788	CDC14B	ENST00000375241.1	-	chr9	99327766	99381500	53735	GUGAGCCGGCCAGUGGGCGCGCGGAGGGCCCCGGACGGCCGCACCCGGCGCGGGGCCCUGGCCCACCUCCCACCGGGCUGCCCGGGGCCUCCGGGGCCGGGCCGAAAUGCCUUCGCCCCCACCCCCUUAAACGCCCCGGCCGCCACACCCCCUUUAGGAGCCUGGCUCCUGAGGAGCGCCCCCCGCCCCGAGUUUCUAGCUGCGUGGGCUGCGAGCUUUAACUUUAGCUUGUGCACCCUCCUCCACCAGCAAGAUGGACCGAGGGUCACCUUUCUAAGUUGCGGGCGUCAGCCCGGCGCCUCGAACCUGCAGCUCCUCCCCGCGGGCUGCUUCUGAGUUCCUGUGGAUUCCGCCUUCAGGGAUUGCGAGCCCGGUUGGCCCUCGCGCGAGUCACAACCU…	fi
CDC27:-:chr17:45249430:45206759	CDC27	ENST00000066544.3	-	chr17	45249431	45258927	9497	GUUUGAAAUCUAUUCAUUGCUGUAGAAUGAUAAAUGAAUAACAUAUAUGAAAUUCCAUAACUUUUUAUCACUGUAACAAGAUUCUAGCUAUCAUCAUCUUGUUGUUUUUCUGAUUGACACUAGUUCAUAAAAUCUUUACUUUUUUUCUGUGUAGUUCCCUUACAUACUACUUUUAAUAACUAUGUAGAAUUGAUUCAGGUUUAUAUGCUAUGAUUUACUUAAUCAUUUUUCAAUCUUUAGGUUUUUUUUUCCCCCAGGGUUUUUGUUGUUUUGGGUUUUUUUUUUUUUUUUUUUUUUUUUUUUUUUUGAAACAGGGUCUCACUCUGUCACCCAUGUUGGAGUACAGUGGGACCAUCUCAGCUCACUGCAACCUCUACCUCCCAGGCUCAAGCGAUCCUC…	fi
CDH2:-:chr18:25593873:25562908	CDH2	ENST00000269141.3	-	chr18	25593874	25727636	133763	GUACUAUCUCAAAAGAUAUAUUUGUACAUGCAGUGUCCAUGCUCAUGAAACAAAUUAGCCAUUAAAAAAGCCUAAAUCAUUUCUACUGUAUAACAAGUAUGAAUUUUUCACAAUCACUAUGAUGAGACUGUAGGGACUUUAUUUUAGGAUUACAGAAGAGCUUAUGAAUCUCUUAUAUACAUAAUUUGAAGGCUCCUGAUCUCUUGAAAUCGUCAGAUUUCUUCCAUUUUUAAUUUACAGAGAAACCGUUAUGUAACUGAUUAUUACCAUUUUUGUGUAUACAUUUUAUUUAAAGAAUAAUAUUUUGAAGAAUAUGAAACAUCUAGUUCUAAUGGCUUUAAAAUUUACUUACAGCAAAAAAUUACUUAGUAUUUUGAAUUAAAGAAAGGAAAUUAUUAU…	fi
CDK13:+:chr7:40027198:40041630	CDK13	ENST00000181839.4	+	chr7	39991452	40027197	35746	GUGAGUUCUGCCGUUCUGCCUGUGUGUGCCUUGGCUGCGCUGGCCAGAUCCCCAGGAGGAAGGGAAAGUGGUGCCCGGGUCCUCAGAACGACUCAGGUCCACCACCGAGACGAGACAACACCGCCUGAGCCUCCCAGGAAGGAUAGGCGUUUUCGCGCGCGUGACACUUUUUUAGGGGGUCGAAGGGACAAAGCAACUGGGCGAAGGGAACUUUUCUCCUAGCUGUGGCAGGGAAGAUUUCUAAGGAAGAAUUAAAAGUUUCAGACUUGUUGCAUUAAUGUGUUAACAGGUUUCUCUCAGUUGCUCUUUGCUUUUCUGGUACAAUUUGGGUAAACCUAGAGGUGGUUUAAGUCUUAAUUUUGAAAGUUCUGUGAAGAGGUUUCAUUGUUGGGAAUUUAG…	fi
CDYL:+:chr6:4891947:4892613	CDYL	ENST00000328908.5	+	chr6	4735079	4891946	156868	GUAGGUCUUGGUUUCUCCCAGUGGCAAGCUUGGAGUCCAUCUGGCAAGGAAGAGCCCAUAGGGGAAUCGCCCCACACCACACUCUCCCUUUACAUCUGUCCUGUGCUUGGGUCCCUUUGGUGGUCUGGUGAAGCUGUGGACUCCUUAGAAUGAUGUUUUUGGCCGGGCACAGUGGCUCAUGCCUGUAAUCCCAGCACUUUGGGAGGCCGAGGCAGGCGGAUCAGCUGAGGUCGGGAGUUCAAGACCAGCCUGACCAACAUGGAGAAACCCCGUCUCUACUAAAAAUACAAAAUUUGCUGGGCGUGGUGGCGCAUGCCUGUAAUCCCAGCUACUUAGGAGGCUGAGGCAGGAGAAUCGCUUGAACCCGGGAGAUGGAGGUUGCGGUGAGCUGAGAUUCAU…	fi
CEP112:-:chr17:64179425:64171162	CEP112	ENST00000392769.2	-	chr17	64179426	64187776	8351	GUAGGAGCGCGGCCUGGGCCUGGGCCUCGGCGGGCCGAGGAAGGGACUGCCAGGAACGGCACCGCUGGAGUUUUCAAUUCCGUCCCAGAAAAGAGUCUCAGAACAAUCAGCUGGAUUUGCGGGGACAGAACCAGGGCGCUGGUUGGUUUGCAGAAAGUCAUAGGCCGCUUGGAGAGGCCCAAGCCCAGCACCGCCGCAUGUAGGAUGCUACCCUGUGUUUCUGAGUUAAUUAUUUUUAAGUGUUCAAGAGAACGACAUAAGUAAAUGUGAACAGCUUUUCUGAUCAUUGCACGGCUACUUUUAUUUGUUUUUAAUAUUUUAAGAUGAGUCAAAAUAAGAUAGAAAAGGCACAUUAAAUUCCAUGAGCCUCUCCACAGUGGUCAGGCUGCAGCUUAGUGG…	fi
CEP192:+:chr18:12999420:13030607	CEP192	ENST00000506447.1	+	chr18	12991437	12999419	7983	GUGAGGGGGGACGCUGGUGCCUCGGCCUGCGCCUAGGCGGGAGGCAGACGCAUGCACCUUUGGCCUACGUUUCGGCUGCCGGACCGACGGGACAGUGACGGUUGGGCCGGGUGGGGGCGCAGGCUGUGGGGCGGCCUCAGGGCGCGAGCAAGGGGACUGCCGCGCUUCCCGCGCCUCUGCGCCUGGCGCAGCCUCUGAGCUGAGCUCCGCCUGGUUGGGAUUAAUUGCACGCCUCUGUGUCAUCGGGCUUUGGCCGGGCGUGAUGAGACAGACUGUUAGGGGAUCACGUCCUUCUUUCCUCCCCUCUUGUCUGGGGACUUCCACCUCUUGAGGGACAGGCCCUCUCCGUGCUACCCUCUGGAGUUUCUUGCAGUGUGCUUGUGAAGUGACCGGUGAUGU…	fi
CEP70:-:chr3:138291774:138289160	CEP70	ENST00000264982.3	-	chr3	138291775	138310695	18921	GUAUGUCUAAUGUAACGGAUGACUCCAGAUGUUGGGAGGCCAUGGAAAAAAAUCUAAUAUUUAUUGAGUACUAUACUAGGUUCAUUACAUAUAUUUCCUUUUGACUUCCUGAUAAUCCUAUCAGGUAGAUAUUUUACAACUCAGCAAAGAAGCUGAAGCUCAGAGAGGUUAAAUACCUACUUAAGAUAACACAGAAAGCUGAUCACCAACUCUAAUCACAGUCUCCAUCCUGCUGUGUGCCAGACAAUGCUUUAUGUUCUUUCUAUAUUAACUCUUCUAAUCUUUAACUCGUGAGCUGAGUACUUUUAUUAUCCUUAUUUUAUGAUGAGGAAAUUGAAGCACACAGAGAUUAGUACUGUACUCUCCUGGCUGUGUGGCAGAAUCCAUGAUUUGAACCCA…	fi
CERS6:+:chr2:169547544:169574488	CERS6	ENST00000305747.6	+	chr2	169487553	169547543	59991	GUAGGAUCUCUCAAACUAUUUUACAUGAUUCUUAUGUAAGUGUAUGUCUAUAUCCUGGUUUUUUUUUUUAAUGUGUGACUGUAAUAAUAUUUUAGGUAAUCAUAUCAGGCUUCCUAAGAAUUAUUUGUGCAUUUUCAUUUGACUUACAAAAAUAUUUCGGAUGUUGCUAAGUCCCAUAGUCACUCCAGUGGGUUAUUUAUUACUUUUCAGGCAUUAGGAAGCUUAUAAAAUCCAUCUGAUGCUUUGAAAGAAGUUAGAGUUUCUACAUCAAUCACACAAUUUGAAAACAUGAAUUGUUGCAGCAUGUAUUACCACUGUACUCUUCACCAGUAGAAAUAACUAUAUAUAUUAUAUAAUAUAUAUUAUAUAAUAUUAUGUAAAUAUAUGUAAAUAUAUAUU…	fi
CFLAR:+:chr2:201994452:202014558	CFLAR	ENST00000309955.3	+	chr2	201981205	201994451	13247	GUACGUGCCCCGCGCUCGACCCCCGCGCUGGCGGCGCCGGAGCUGUCCCAGACCCCAAGCCCCGACGCCCGGCCCUGAGUCAGCAUUGCAGCAGGCCCUGCGCCGCCGCGCCCCGCGUCCCACCCCGCGCCGCUCCUCACAGCCCUGCGCUCCGGGAAACUGCAGGUGGCCGGCAGUGGCCAGGGGAUGGCGGGGGCGCUUCUGGAACCUGACUCAGUUUUGUAGGUUCCUUAUCUCGGUUGUUUACCGCGGGCUUUGCGGAAUGCCCCCGCUUCCGUUUCCGCCCGGCUCCGAACCCCCGAACCCCUUCUACCCGCAACUCCGCCCCGGAUUCCCAGAAAGGGGCGACCUGGGCCACAGCGGUACAAGCUGCACCCCGAUGGACCUGAGAGACCGGAA…	fi
CFLAR:+:chr2:202010101:202014558	CFLAR	ENST00000309955.3	+	chr2	202005163	202010100	4938	GUGAGUCUGGAGAAAACAUAUGGAAUCCCAGCAUGAAACCGUUUCAGAGUUCUAAUAAAAAUAUGCAUAUUCUCACAGCAUGUACUUUAUUUAAUAUCUGAAAAAAUUGUGAUAGAAAUGUGUAUUUGUUUUAAAAACGUGUAACUUCUUAUAUUUCAAAGCUAAUACAUGUUCAUUGAGAUAUUUGGAGACUAUAGAGAAAGAUAAAAGAAAAUAAAUCACCUAUAUUCCACUAUCCAAAGACAACCACUGUUAGUAUUUUGGUAUAUUUCCUUCUAGACUCUUUUUUAUGUGGGUUUGCAUCUGUAUCUGUAUGUAUGUAUAUAUAUAUAUAUAUACAUACAUACAUACAUACAGUUGGACAAUUGGACAUUUUUUUCACUGUUCAUUUAUUCACUU…	fi
CHD2:+:chr15:93467551:93472321	CHD2	ENST00000394196.4	+	chr15	93444530	93467550	23021	GUAUGAGCUAUCAACUUUCUUCCUUUUUGUCUUUUUUUUUGGGGGAGAAACCUCAGCUUACAAUUGUUUACCUUGACAGACAUGGAUUGCUGUCUGUUUUAUUGUGUUUUUCUAAUUUGGAUUCGUUUUUUAAAGCAUGACCUUGAGAUUGCUAAUAUGCCACACCCUAAUUUUUUGGUAGCAAUUUAUGAAAGUUGAGUUGUGACUUAAGGCCUCUUACAGCAGUCAAAAGGUAAGGUACCUUUAUUCAAAGGGGCCUUUACUGUAAUGUACAGUUUUUCUGUCAGUAAAUUUCAGUUUUUAGGUUUUUGUACUGCAGAAAAAUGACCUUGUCGGUUUAGCCAUUGCUGCAUUGCACCAUUUUACAUACAAGGCAAAUUUUUUCUUUGAAGAAUCCAG…	fi
CHD6:-:chr20:40179999:40161689	CHD6	ENST00000373233.3	-	chr20	40180000	40246978	66979	GUAAGUUCUUCUCUUAACUUUUUAUUUUCCUCCCUGGCCUCGGCGGACCGGCCUUGUCCGCGGGUCCCCGGCCCCGCCCCGCCGGCCGGGUUAGGGUGCCCCUAUGAAUGGAGCCGGGAUGAGGGGCUGCGGCGGCGUCCAGGCCCGGCCGGGCUGGGGUCCGAGCGGGGCCGGCGGGCGGGCGGCCUGGCGGAGGGCAGGCGGCGGCCUGCGGCCUGGGGAGAGGGGCGGCCUCUGCCACGCCAGGCUACUGCUCCCGCUCCCGCUUUCGCUCGGGCCGGGCGGCCGUCCUUGGGAGUGCGCCGCUGCGGGCCGCGCGCAGGGGCGGGGGUCCGGGCAGACCCCGGCCGCGGGCCUGGCGGGCGGGGGCGGGGCGUGCCGAGGCCCCCCCCGGGGCGG…	fi
CHD7:+:chr8:61653818:61655656	CHD7	ENST00000423902.2	+	chr8	61591642	61653817	62176	GUGAGCGCGAGAGUUCGCCCGGCGCCCCCGGGAGGGGCGGCGGCGGCGGCGGCGGCAGGAAAUCGCUCCGGGCCGGGGCCGGGGCCGCGCUAGGAGUUGGGAGCGAGGAGUUGGGCGUGUGCGGGGCGAGGGGCGAGGGGCGAGGGCGGGAGGGGGCCGGGGCCAGCGCAGGAGCGCAGCGCCGCCCGCGUAGUGUCGCCGGCGUCGCCGCCCGCGGGGCCCGAACCCGCGCCCCGAGCGCCGCCCGGCGCCCCAACUUUUGCCUGCGUCCGCCGGGCCGGCGGCGGCGGGGGCGCGCGGUGCGGCCGAGGGUCACUUCCUCGCAUGUAAAUGGCUUUUUGUUGUGCUGCCGGCGUGGGGGGGGGGUACGGGGGACAGGAGGGAGCGUGUCUGCGCGCG…	fi
CHD9:+:chr16:53189838:53191453	CHD9	ENST00000566029.1	+	chr16	53088990	53189837	100848	GUAGGAUUCCUGAGCCCCGGGCGUCUCCCUGGAGCCUCUGAGGUCGGGGUGGACAGCGGGGCGGCCGCUGGGCACCGCUUGCGGUCUGCAGAGAUAACCGGAGGAGUCGGGGCGGCAGCACGUGUUGUAGCCGUGGGGGGGACCCAGAGACCCGCAGCCUCGGAGCUGGGCCUAGAGCAAGGCAGAGCACCAGGUCGCUGGCACGCUCGCAUCCUCCCCAGCCCUCGCCUCCCAGAGCAUGCCCGAAUCCCCAAGCCGGGCGUCCUCGAAGCGGAAAGCAGCCACUGUCGCCCAGAGCCACUCCAGGGUGGCAGCCGAGUGCUGAUAAGGUCCAGAGCACCACUUCUUAAACUUGUCUGCCCGUUGGCGUUGCUUGGGAAGCAUUAAAAAAAUACCGAU…	fi
CLASP1:-:chr2:122363756:122363277	CLASP1	ENST00000263710.4	-	chr2	122363757	122406947	43191	GUAAGUACCCGGUCAGGGGGCGGAGGGUCAGACCCGAGCCCUCUCGCGGCCCUGGCCCCUCCCGCGCAGUGGCGGGCGCCGGGUCUGGGUGGGGGCGAUGUCCAGCGCUGUCAUCGGCUCUUGGGUGCACUUUGGGGGGAUGGGGCGGCCCUGAGGUGGGAGCCUGGCGAGGAGCGGGAUGCGAGGGUUGUUUAUCCAACCAGUAGGUCGCUGAGCCCAGGCUGCUUUGCAGAGGGAGGGGAUCGGCCCUGGGGUCAGUCGGGCUUUGUGUGCCCCUCUCUGUUUCCCUUUUCCAGACCCCACCCGGGCCCCCUUCCUAACCCGAGUCUCCCCUGCCGGGUGGGAGAAGCCAGCGAGCCCGGGGCGCGUUUGAAAGGAAGGGAGGGGGCGAGGGAGAGA…	fi
CLEC16A:+:chr16:11114050:11154879	CLEC16A	ENST00000409790.1	+	chr16	11097163	11114049	16887	GUGAGUGUCCCCAUGAACGCCGCCCUGUGCCUGCGCCGCCAGCCAGCCCGCCAGCGAGGCUGCCACCUGUGCCCUCUCCACCCAGACUUCUGCUCCCCACAGUGUCCAGCCAGUGAUUCGAUUCCUACCUCACACUGGCGUACCUCAUUCUAUACAGCCCUGCCACUCGGAGGCUGCUGUAGGUGUAUGUCAUAUGCAGGUCCAGGGCAAGUCCCGCCCUCAUGGGAUGGGUGACCUGGGGCCAGUUUUCCUCACCUAUUAAAGGAGGGUAACAAAUAGUACCUACUUUGUAGUGUUCAUACAAGAAUUAAAUGAGCGAAUAUGUGCAAUGUGCUCCAAACAGUGCCUGGCCCAUUCUAAAUGCUGCAAAGGCUUCGAUGCUGCAGAAGUGUUCGUCAU…	fi
CLEC16A:+:chr16:11114050:11220003	CLEC16A	ENST00000409790.1	+	chr16	11097163	11114049	16887	GUGAGUGUCCCCAUGAACGCCGCCCUGUGCCUGCGCCGCCAGCCAGCCCGCCAGCGAGGCUGCCACCUGUGCCCUCUCCACCCAGACUUCUGCUCCCCACAGUGUCCAGCCAGUGAUUCGAUUCCUACCUCACACUGGCGUACCUCAUUCUAUACAGCCCUGCCACUCGGAGGCUGCUGUAGGUGUAUGUCAUAUGCAGGUCCAGGGCAAGUCCCGCCCUCAUGGGAUGGGUGACCUGGGGCCAGUUUUCCUCACCUAUUAAAGGAGGGUAACAAAUAGUACCUACUUUGUAGUGUUCAUACAAGAAUUAAAUGAGCGAAUAUGUGCAAUGUGCUCCAAACAGUGCCUGGCCCAUUCUAAAUGCUGCAAAGGCUUCGAUGCUGCAGAAGUGUUCGUCAU…	fi
CLNS1A:-:chr11:77336863:77330651	CLNS1A	ENST00000525428.1	-	chr11	77336864	77340807	3944	GUAUGUAUGGUGUAAUUUAAUCUAAUGCCUCCUUUGAUAGCAAAUUAUAUUUUAAAAAAGAGUCUUUGAGGCCGGGCACGGUGGCUCACGCCUGUAAUCCCAGCACUCUGGGAGGCCGAGGCGGGCGGAUCACAAGGUCAGGAGAUCGAGACCAUCCUGGCUAAUACGGUGAAAACCCGUCUCUACUAAAAAAUACAAAAAAUUAGCCAGGCGUGGUGGUGGGCGCCUGUAGUCCCAGCUACUCAGGAGACUGAGGCAGGAGAAUGGUGUGAACCUGGGAGGUGGAGCUUGUAGUGAGCCGAGAUCAUGCCACUGCACUCCAGCCUGGGCGACAAAGUGAGACUCCGUCUAAAAAAAAAAAAAGAAAAAAAAGAGUCUUUGAUAAUAAUCAAUGUAACA…	fi
CLOCK:-:chr4:56376232:56336884	CLOCK	ENST00000381322.1	-	chr4	56376233	56411619	35387	GUAAUUUCACUUUGAAGAUUGCGUUCUGAUUUGUAGCUUUAAGCGAUUAGAGAAAAUUGUGCAAUAUUCCCCUCUACCUGUUUGAAAAUAAACAUUCUUAAAAGGAUGUAAUUUAGAUAAUGAAUUGCUUUCUCUGAAACUUAUCCCUUGGGACACCUCAAAUCUGAUUGGUUUUCAAAGCUUGGGGGAAGGAAAUUAAUUCCUGUGAUAAGUGGUUGGCUGAACAGAAUGUCUUGAAAGGUUAGCCUGUAGCAUUAGGAGAAAUACCUAAUGUAAACGACGAGUUAAUGGGUGCAGCACACCAGCGUGGCACAUUUAUACAUAUGUGACAAACCUGCACGUUGUGCACAUGUACCCUAGAACUUAAAGUAUAAUAAUAAAAAAAGUAAAAAAAAAAAA…	fi
CLPX:-:chr15:65472542:65471272	CLPX	ENST00000300107.3	-	chr15	65472543	65477412	4870	GUAACGAAAUAGUGCCACUCCUGAGCCCUCAGCCUGUCGGGGGGGGGGUGGACUGGCCAAUGGUUGGGGGCCCCGGGGAGGGCACGAGGCCUGCUGCACCCGGGGAGUGUGAGGGAAUGCGCGGCGCUUCGCCCGGCACCCACCACUUUCCCCGUGGAAUGGGGCUCUGCCAACCUCUGGAGCAGCCGUUGCUCAAAUUGGAAGUAAACUCCUUCCCACGCGCCUGCCUGCACGCUUUCAGGCCUGCUGACUUUGGGGCCGGAAUGCGGCCACUUUGUAGAAACCCUGAAAGGCACAAAAUGCUCCUGUUAUUAAAAAAUGUCUCCAGAUCCCACUCAGCCCUGCCGGGGACCGCCGCCUGCCAUGGCUGCGGCUCUUCUUCCGCAGCCUGGCCGGGAU…	fi
CMYA5:+:chr5:79024738:79035226	CMYA5	ENST00000446378.2	+	chr5	78985880	79024737	38858	GUAGCGCGAGCCUCUCUCCUCGGCCCAGGGCCUGCAGGGCAGCUAGCAGCACCCUUGCUUGUUUGCUUUAAGUUUUUAAGCUCUGGGGUUCGUUUGCCUCGAGCUAGGCACUUUCUCUCUGGGUGCACUGUCGUUUAAAAGAACUUGAAGGUGAAGGUGCUCGCUGUCAGCUGGAGUGACAGGCCCGCCUGCAGCAGAGUUCAUUACCCCCGCCCCCAGCUCCUUGUGACUCGCUGCUCUUGUUUAUUCCUGAGGAUUUACUUAGGUCCUGCAUAACUGCCGAAAUGUGCUGGAACACGUACAUCUGGCCCGAGGCACAGGAACAAUCGCGAAAUCCUGCGCUAGAGGAGAAGGGGGUGGGGUGGAGGCGGUGAAGGCGCACUGGUACCUUCCGAUGAA…	fi
CNOT6L:-:chr4:78697546:78694235	CNOT6L	ENST00000504123.1	-	chr4	78697547	78740386	42840	GUGGGAGAGGGACAAAUGUGCGUGUGGGUGUGCGAGUUGGGACUUUGGCGGGCGGGGAGGCGGCCCGAGGACCCACGGCGAGUGGGUGUGUGUCGGGUGACUGGAGGGGGCGGCGGGGCUGACCCGCGUCUCUUCAGAGGCGGGCGAAGGUUCCGGGGUGUGUGUGUGUGUGUGUGUGUGUGUCGGGGGUGGCCCGGGGCCGGGACCCCAGAGUGGCGUGUCCCUCCCGCUUUGUGGCUGCGGCUCCCGAGCCUCGCAGGUGAGAGCUGCUCCUAGGGGGCCGGCCGGGGAGGGCUGAGUGAGUGCGGCACACGCGCGGCAGCGGGGCUGGGAGAGCUGCUGGUCGGUGCCGCGCCGCUGAUCCCGGGGCCGCCGUUCCCCGGCCGCGGCAGGAAGCGC…	fi
COG5:-:chr7:107053077:107002478	COG5	ENST00000393603.2	-	chr7	107053078	107167681	114604	GUAAGUUUUUUUUUUUUUUUAAAUAAAAAGUUAGUAGAGAUUUAAAUAUUUUUAAGUCACUUGAUUGGUUGACUUUUGUUAUCACCAUUAGCAAGUACUAUUAAACAAAUUUUUAAAUAAUUGGCUGUAUACAAUAUUGUAACACUUCUCAGAAUGAGUAAGUACAAGUAGUUGAUUUCACUGAAAUGCUAUUUAUUUUAAUUAUAUAGUAAAAUUGUCCUUUUUCAUAUACAGGUCUGUAAAUUUUAAUACAUAUACAGAUUUAUGUAAGCACCAUUACAGUCAUGAUACAGAACAAUUCCAUCACUCCUCCAGAUUCCCUCAUUAUCCCUUCACGGUGAUGCCUACCCGCUUCUGCUAGUCCUGACAGCCACUGAUCUUUUCUCCAUCAUUGUAGUU…	fi
CORIN:-:chr4:47655677:47643937	CORIN	ENST00000273857.4	-	chr4	47655678	47663727	8050	GUUAAUUUUAAAAUUAAUUACAGCAGGGUAUCUAACAUGGAUGAACAUGUUAGCUACCUUUUGAAUUUCUUCUAUUUAUGGCUUCUUGUUUGUUUGUUUUCUAUUUAGUUUCCAAUCAGGCUGCUUAGGUGAGUGAAUUUGUGAACUUGAUUGCAUUGAAGAAUUUGGCACUCAUCUGUUAGAUAUUGCAUUCAUUUUAAAAAUAAAGAAGUCAUUUUCUAUUUCUAUUCUUUUAUUUUUGUGGGUACAUAGGUGUAUAUAUGUAUGGGGUACCUAAAAUAUUUUGAUACAGGCAUACAGUGCAUAAUAAUCACAUCAAGUAGAUGAGAUAUCCAUCACCCCAAGCAUUUAUCCUUUCUUUAUGUUACAAACAAUCCAGUUAUACUCCUUUAGUUAUCU…	fi
COX5A:-:chr15:75221573:75219107	COX5A	ENST00000322347.6	-	chr15	75221574	75230255	8682	GUAAGGCCCCUGCUUGCCACUGCCCGCGCCCUCGUGUCCUUGCGGUGACCUGGGUCCCCGCUGCCACUCCGGGGCGGGCUCUCCCCGGCCUAGCCCUUGCCCUACCCUGGUUACUGAACCCGGUGACCGCGGGCCGCCCUGCCCGCCGCCUCGAGUAGUGGAGGACCUGAAAGCGCGCCCCCGGGGCCUCCCCCCGCGCAACUUCCUGGCUGUGCCACCGCGGACAGGUCAGAUGUGGACCUGCUGUGGGCGCCGAGGAGGGGACGCAGCGCUCCCCUUCGGUUCCCGGGCCAUGACCCUGCCCCAGCGCCGACCCUGCGGCCACCUGACCGAGAGUGGCCGCCGCCGGCCUGCAGCGCCUCGGCGAAGGUGACAUUGAGCCUCCGGGCACGCCGCUUG…	fi
CPEB3:-:chr10:93940776:93902786	CPEB3	ENST00000412050.4	-	chr10	93940777	93952302	11526	GUAAACACUACCCUCCCAGUGGCCCACCAAUGAGUUUCGCUGAUAUAAUGUGGAGGAAUCAUUUUGCAGGUUAGGAAUAUUCAUAUGUCCAUUUCUUGCUUGGUGUUUUAAGCAAAAAUCAGCUUUUUAAUAAUUUUGAUUUUUCUGGUUUGUUUUUUGUUUGCUUGUUUUUGUUUUGCUUCUGUAAAGCAUUGUGGAAUGUAUUUAAAGUUGAUUUUUUUUAACCUGGGUUCAGCUACCUAUAAUAAUCAAGGUGGAUUGUUAUCAGUCAUGUCUGGCAGGAGCAUGAAUUGGGUAGCUGAGGUUAGUCACAUUAUGAGUUAAUAGCGUGAGACCAGCAGCCAGGUUUUCUGGGCUUUGUGCAUUUGGAAUCCUCAGCUGAACCGGGAUAAUUCAUUU…	fi
CPED1:+:chr7:120655719:120782195	CPED1	ENST00000310396.5	+	chr7	120629925	120655718	25794	GUAAGACUCUCAUAAGCUUAACGGAGACAGUUUCUGCAAAGACAGCAAUCUGCUUCUCUGUCCUUUCUAUAAAACUAAAAUUAACUUCCAUGAGGUCUGAAAGGGAUCCAGAGUGUAAACAGCCUAGAGAGUGACCUGAUGACUGGGAAACACGUUACAUAAGCUUCAACUUCUUAUAGUUACUUCCAGAAAGUUCUGGCAUUACUUUAUCUCUUAGGAUUUCACUUCAUUUCAGUGGAAUGAAGUAGACAGUUUGGAGGAGGCAUAAAAUGAUGUGGAUUCUUUCUAAAAUAUCAGUAUUCUAAGAGAUCUGAGGAUUUACAAUUCAAAAACAUAAAUCAAAGUUUCAAAAACUUUGAUAAACCUUGAGUGUCUCUUUUCUCAAGGCAGUCAGUAUGA…	fi
CPED1:+:chr7:120764385:120782195	CPED1	ENST00000310396.5	+	chr7	120740149	120764384	24236	GUAAGCUCUCGGUUGAAGCUAUUAUUUCACGUAAGUACACUGAAGUAAAGUAAAGUGAGUUGGGCUGCCAUUUUCCCACCUUUAUGGUUAUCAAAUCCCAUUGAACAAGGAUCACAUCUUUUUUAUUGCCGCAAGAAAAGAUUUUCACUUAAUAGGUGCAGGUUUAAAAAUGAACUGGAAGCAGCUUAAUUCACUAGGGAUCACAAAGGCUACAUUCUUUUUUCUCAAUUCAUCAUGAUAGUUCAAUUCUUUGAUCUACUUAUUACAGAGCUAGUUCACAGCUAUACUCUGUUUUUCUUAAUUUUUCACUUAUUCAAGAAAAAUAUAGUCAAGGCAACAAAUGAAAAUACAAUUUUGCCUUUGUGCUUUUUGCUUCACCCUUAGGAAGCAUAAUGCUAG…	fi
CPNE3:+:chr8:87540764:87544808	CPNE3	ENST00000521271.1	+	chr8	87527728	87540763	13036	GUAAGUGGUGGCAUUAGGGUUUGGAAUUCAAGUCCGUAUGGUUUUAGGGCACAGGCUUUAUUGCUUAAUGUAAAAGAACAUUAUUCUUUGGGAUAAGCCAGAUACCUAGGUUUCAAAUCUAUGCUAUGAGGGCUGUUAGCUGUAUGACCUUGGGCAGGAUACUUCACCUUUUAGGGCCUGUUUCUGCAUUUGUGAAAUAGAGAUAAAAUGUCACAAGGUUGCUAUGAGAAUUAAAUUAGAUCCUACUUGUAAAACAUUUAGCAAAGUGCUUGACACGUAGUUAGUGGUAAGCUAUAUAUAGCCACAUAUAUCCUGAUGUCAUUAAUAAGGGUCAGCAAACUAGCUCUCUGUGUGUGCUGCCAGCCAGAGCCAAACAGAACUUGUGCAAGCCUAGAACAU…	fi
CSGALNACT2:+:chr10:43650345:43671480	CSGALNACT2	ENST00000374466.3	+	chr10	43634016	43650344	16329	GUGAGUACCUGGCCCGGCCUCGCCCGCCGGUCCGCGACUCCCGCCGGCUCCGGCCCGGGCGGUGCGGGCGCCGGGGCUGCGGGCUCCUGUGUGGUCGGGUGGGGUCGCCUAGCGGACCGGUCCUGCGGGGGGCCCUGUCUCUCAGGGAUGAGCCUGCCGGAGUCGGCACCGGUUUUAGGGAAAGCGCGGCCAGAGACGAUUGGUUCGCUUGUCAGUGUUGGGUUUUGUUUUGUUUCGUUUUGUUUUUACCUAUUCAUCACCAUCUCUGCUCCUCUCAGUGGAUAAACUUUUUAAUCAGUGGUGACCUCGUCAUCGCGUUAAAAUAGUUCUGCCCUCAGCCCCUCUUUAUCUGUAGAUGGCAGAGCGAGCGCCGGUAAAGAUGCUCUGUCGUGGAGGGCU…	fi
CSNK1G3:+:chr5:122881111:122893258	CSNK1G3	ENST00000395412.1	+	chr5	122848265	122881110	32846	GUAAAGCCCCCUGCGCGUAGGUGCUCCGCUGCCAGCCCCGGCCCGGCGGCUGCCUCGGCGCGGCCGCGGCGCCCUCCCUCCCGGGUGGGGCUGGGGUCCCGGGCGGGUGGGGUGGGGUGCGGCGGGGGCGGCGCCGCAGGCGCGGGUGUCGGGGGAGGGGUGGGCGAGGACCAUGGCGGGUGGCCCGGAGGCGUGGGCAGGAGGGGGCCGCGGUCGGAGGCUGAGGGCGCGGAGGGCUAGGGGGCAGCGGGGGCCGCGGGUGGCGGGUCGGGCUGGGUGCAAAAGUUGCCGGAGUGGUGCGGCGCGACUGGGGCGGCGAGGGAGGUGGGCCAACUGGGCCGGCGGGGGCUUCCUUAGGAGAGAUUGGGAGGUGGGGAGUGUCGCCCACGGUGCUCCUUG…	fi
CSNK2A1:-:chr20:490982:490812	CSNK2A1	ENST00000608066.1	-	chr20	490983	524315	33333	GUACCUAGGGAGCAGCCAGGCGAGGUCGUUGGCGGGUGGGGUGGGCCCAGGAUAGGGCAGCGGAGCGCGGCCGACCCUCACGCUUCCAGCAGACUCCUGAGCGGCCCGUCGCCUUCCCCUGCCCCCACCUUCACACAUAAACCAAGCGAGGCCCCUGCAGCCCAUCGGGGAGGCCCAGGGGCCACCCCUCAGGGCGGAGGGCGAGGUUUGGGGGCAGAGGCCGAUGUGAGGGUGGGAACCGGCUGCCGGAGUCCAGCUUAUUGCAGAGGAGAGGACUGAACUGGGUGGGGACUAGGGGACAACUUGGAGGAGGGGGUCGUCAGAGGGGGAAGGGAACUUGAGGGGUGGGGCCGCAGGGGGGUGCUGGGGGAGGGUGCGGAGGGAGUGGUGCCUGCUGGG…	fi
CSPP1:+:chr8:68044186:68049838	CSPP1	ENST00000262210.5	+	chr8	68031057	68044185	13129	GUAAGUUAUUAGUUAAAAGAAUAAUUUUUUCCCCACUUUUAUUUUGUUAAGAUACACAUAACCUAAAAGCCACCAUCCUAACAUUUUAGAGUAUACUAUUUAGUGGUAUUUAAUAUUUUCAUAAUGUGCAACCAUCACCACAAUCCAUCUUCAGAACUCUUUUCAUCUUGUAAACUGAAACUCUAUACCCAUUAAAUAAUAAUGGUGUACCUCCUCAUUCCCCUACCUCCGUUCUCUGGCAACCACCAUUCUAUGUCUCUGAUUUUGACUACUCCAUGUACCUCAUAUGAAUAGAAUCAUACAAUGUUUAUCUUUUUGUGACUGGCUUAUUUCACUUUGCAUAAUGUCCUCAAGGUUCAUCCGUCUUUUAGCAUAUUUCAGAGUUUCUUUCCUUUUUAA…	fi
CTAGE5:+:chr14:39746138:39748741	CTAGE5	ENST00000280083.3	+	chr14	39736727	39746137	9411	GUGAGCCCAGGCGCGAUGAGUGUUACGUGGCCCAGGGGUCGCGGGAGCCGCCGGGGGAAGGAAGCAGUAGACCGGCUUUGGGGUCUAAGCCGCCGUGGUCAGAGGUCCCGAAGCCAGUCCUCGUCUGCUGCCCGGCUCCCGCCCGUGUUCGAGGCAGUAGUUAGGCUCGUAGGGCGCUUGAGUGGUUUUUGUGUGAUGGAGGAGGACCUGGGGCUCUGGGAAGGUGAAGAAAGCACUUGCUUAGCUGGACUUUGCAAAGAUGUAAAUGUUUCCCGAUUCCUAAAACUAAUUAGCCUUUCCGCUAUGUUGUUUAUUUUGAGCAGAGACACGUGGUUCCUUCGACUGUGAGAAACUUGAGGACUGUUCCUUUAAAUUAGUUACAUUUACUGAUGUAACUUC…	fi
CUL5:+:chr11:107916997:107925682	CUL5	ENST00000393094.2	+	chr11	107904638	107916996	12359	GUAAGUACCCCACUAAUUCUGUUUGCUAGCAUAAAGGAAAUUUUAGUGAUGUCUUUCCAUACCCAAAUGGAAUGUGUAACUCUAAGUUUAUCUGUUUACCUAUUAAAAAGUAUUACUAGUUACAUUGAGGGUCUCCAAGACCUCUCCCAGGUAUGAUGAUUUGCUAGGGGGCUCACAGGACUGAACAUACAAUCAUACUCACAGCUUUGAGUCAUUACAGUGAAGGGAUCCAAAGCAAAAUCAGCAAAGGGAAAAGGUACAUGGGGUGAAGUGCAGGAAAAAACAAGCACAUGCUUCCAAGAAGAGUCCUUUCCCAGGGGAGUCACACAGGACACACUUAAUUUUUCCAGCAAUGAUUGACAGCGUGUGAUAUGUUGUCUACCAGAGAAGCUUAUUGGA…	fi
CUX1:+:chr7:101870647:101870949	CUX1	ENST00000360264.3	+	chr7	101848451	101870646	22196	GUAAGCAGCCAGUUUCUGUUGCUUUUGCAUGAAAUGUCUCACUGCCUUUUCUGUUGUCCCGUGCUGUGGUCUGUCCCGGCGAGACUCCGAGGGACCGCACAUUCUGGAUUUGGGGAGCUGAAAUAUGGCAUCCUAUCUGCAAACGGGGUCCCUCUCUGUGUCAGUUUCUAAUGGAGAGCGAGCUGACAGUGCAUGGAGGGACUCUGCCAAGAUUUGCACGCCCACUGUCAUCCUUUGUCGGCCCAGAGCCUUGUGUUCAGGGCUGGGGUCUAAGUCGGAGACAGAUUCCCCACUCAGGGGGCUUACCGUCUGAUAGGAAGGGAUAAAGCACGGGCACACGUCCCUCUCCUGGUGGGGUCAUGUCGGGGGACUUCUUAUCUAACCGGAAGACAUCCAGGC…	fi
DCAF6:+:chr1:167921038:167944253	DCAF6	ENST00000367840.3	+	chr1	167906247	167921037	14791	GUGAGCGGGGGCCCCGGGGCGGAGGCGCUGAGGUCGCCGCCUAGAGUGGGGGAGGGGGCACGCUGCCGGGUCUGUUGGAGGUGGGACGGCGUCUCGGUGGGGGCGCCCGGAGACUCUGGGGUGUUGGGUGGGGCCUUGGUUGCCGAAUUCCGUGCCGGUGCCUCCCCCAGUCAAGCCCCCUGUGCAUGCUGCCAGCCGCCGCCCUUGCUGGGUUUUUCUCGGAGGGCCGGGCCGUGGGCAGAAGGUACUGGCUUGUAAAGGUGUUGGGGUCGCUGAUGGGUUGGGACUCGGGAGACUUGCGGAACCUCCAGGAGCUGCCGCGUUUAGAGCAAAAGUUAGCUCUUUUGCUCUUUUCCAGCGCGCUUUCCCCGCUCAGCCGAAGAACCUAAGUUGUUGCCC…	fi
DCLK2:+:chr4:151023630:151023964	DCLK2	ENST00000296550.7	+	chr4	151000601	151023629	23029	GUAGGAGGGGAGGGCGCCGCACGGCAGGUGCGGCGGAGCGCCGGCAGGUGCAGUGGGCGUGAGCCGGCGCAGCGGGGAGCCCGCGGGGUGCUUUCCAAGCCGCACGGGAAUUGAUGCUUCUGUCUGCUUCUCUAGAGAUUGGCUGGGGGUGGGGGCCGGUGGGGUGCCCACAUACACACUGACUUUCCUUCCCAAGAGGUUUGUCUCUUAAAGAAGGAAAAAAUUUCCUGAUGGUCAGGCCAAUUUAGGCACUGGUGGCAUCUCCUAAGAUUGUUGAACUUAUUUGUAUUGAAGUGCAAACUGUUUGAGAAAAUGGUUCUCCCAUGGGGAGCUGGGUAAUCCCCUACUAAUAAGCUCUGUUGGACCCUCGGUGUGGACCCUGGUGCAGGCUCCUGUCAU…	fi
DDI2:+:chr1:15964802:15970145	DDI2	ENST00000480945.1	+	chr1	15960061	15964801	4741	GUAAAGACCUGUUCAUCUAAAGAACAAAACUUAGAGACUCCAGAUUUCCCAGACUGCAGGUUAUCUGACAUUGGUUGGGCAUCUGCUUGGAGGUAGCUUCUCUGUUUUGCAGUUGAGAUAGUAACCUCAGUCUUUUAGGUUAGUCUCUCCUCUUUCAUUUUCUAUGCAUUUCGAUUUGACAUGACAAAGAUAUAGGUGCUUAGUUUAAUGACUUUCUUUCUAAAAUUUUAAGGAGGACUCCCUGACUAGCAGACAGAGCAUCAUAACACAGCUUUAGAUAAAUGACCCCCGGACUGAGCAGAAGCCACCAUCUGGUGAGACCACAAGGCUGGUUGCAUAUUACAUGGGCUGAUUUGACUCUCUUUCUUUAGACAUAUUGUAUAAGUCCUGAUUAAAUCC…	fi
DDX10:+:chr11:108586606:108594189	DDX10	ENST00000526794.1	+	chr11	108577565	108586605	9041	GUAAGAGCUACUUGUUGUCUUUAUGUUUUUAGGAAAAUGAGGGCAUGAAAUUGUUUGCUUAAUUAUGUGCACCUAAUUUGCCCCUUCCCCUAAUUUAUUCAACUGCCUGGUUUGACUUUUAUAAAAAGGCUCUUUUUAGAACAGUUUUAGGUUCACAGGAAAAUUGAGAGGAAGAUAGAUUUCUCAUAUACCCCAUUCCCCAAACAUGCACAGCCUCUGCCAUUAUCAACGUCCCCCACCAGAAUACAUCUGCUACAAUUGAUGAACCUAUGUUGAUGUUAUUCACCAAGGUCCAUAGUUUACACUAGGGUUCAUUCUUGGUGGUGUCCAUUCUGUGUGCUUGCACAAAUGUGUAAUGAUGCAUACCUACCAUUUUAAUAUCAUAUGGCAGUUUUCACU…	fi
DDX26B:+:chrX:134679348:134690225	DDX26B	ENST00000493637.2	+	chrX	134655244	134679347	24104	GUAAAGGGGCUACGGGUGGGGGGACAGGCGGGAAGCGGGAGCAAGUCGGCGGGGGCUGCUUACCCCCCUGCCCCCGCCUAAGGCGGUCCUGCGUCGCCCGGCGGGGCGGGCGGCGAGGGGGUGCGCAGAGGGCGGGCGGAGUGGUGCCGUCGGCGGCUUCGGAGUAGCUGUCGCGCCUGGGGUCGGGGAGAGGGGACCGGGGAGGAGCAGCCCCGGGGAGAAACCGCAGGAGGGCCGAGCUCGUGGCGCGACAACCGCAGCCGCCUCGGAACAUGGCGGACAUUUUGCUUUUGUAUGAGCCUGCGAGAGGGAGACUGAGGGCGCUGCUGAGAUGGAAAGGAGGGAGGGGAGGGAGGAGCGGGGAAGGAGGGCCCGAAACCCGGAGGGAGGCUGCGAGGC…	fi
DENND1B:-:chr1:197684204:197611841	DENND1B	ENST00000294737.7	-	chr1	197684205	197741997	57793	GUAUGUGUCUUCUGUGUUCUGUUAUUUGACAAGGUCUCUUUUUUUUGGGACAAGAUCUCAUUCUGUUCCUCAGGCUGUGCAGUGGCAUGAUCAGGGCUCACCACAACCUCUCCUUCCCGGGUUCAGGUGAUCCUCCCACCUCAGCCUCCCGAGUAGCUGGAGCUACCAAUGCACACCACCAUGCUCAGCUAAUUUUUGUAUAUUUUUUUGUGGAGACAGGGUUCACCACGUUGCCCAGGCUGGUCUUGAACUCCUGGGCUCAAGUGAUCCACCCACCUUGCCCUCCCAAAUUGUUGGGAUUACAGGCGUGAGCCACUGUGCCUGGCCUGUUCUGUUAAUUCUUAAAAUAAUUGAUUGAAUCUGUCAAAGCAAGUGUUAAUAUUGUGGACUGCUGGAACA…	fi
DENND5B:-:chr12:31648853:31604874	DENND5B	ENST00000389082.5	-	chr12	31648854	31743639	94786	GUAAGGCCAGGGCUGCGGCGGCGCUGAGCCCCCUCAGGGGCGCGGGGGACGCUGUGGGGACGCGCGGGAGGCGGGGUGCAGGCUCCAGACAAAGUCAGCUCCCGGUGGCGCCCUCCCGCCGCUUUCUGGCCGAACUGGCGCUCGGGCGCGAUUUAAUGACAUUGUUAUUUAUUCCGCGUGCGGGCUUUGCGGCUGCGCCCACCGGGGCUUUCGCCUCCAGGCGCUGGGUUAUUAAUAACAGGCGCGGGGGUGGCCCCAAGGGCACGGACCCCGCCUGGCGCGCCGGCCCCUUCGCUUGCAGCCGCACUCGGAGGCGGCCGGUGAGUCACCGGGCGCGCGGGCUGCCCCCCGACCGCCGUGCCUGCCUCCCACCCGCCAGCCACCCGGCCCCGGCCGCGA…	fi
DHDDS:+:chr1:26772807:26774151	DHDDS	ENST00000434391.2	+	chr1	26769365	26772806	3442	GUAAGAUGCUAUCAGAGGGGAGAGCAUGUUCUUCCACCACCCCCAGCCUUAUCCUAACCCUUGAAAUUCUGUUAUCUGAGGCUUACUUAAGGGACUUGCAACUCUUUUUAAUGUUAGUUAGAUAUCUUGGGUGGCAAAUAUCAGAAAUACAAGAUAGUCUUUCAUUCUUUAUUUCUAACUUUUUAAUAAAAAAGGGGGCAUUUAUUUGAGGAUAUUGAGGGGUGUCACAUGAUUUAAGAACAAGUACAGCCAGCCUCAAGCAAAACUGAAACCAGGAAUUAAACCCACUAGGUAGAACCUCUGUAUUCAUUUAUUUCCACCUCUCUCUGCAGACCAGUUUUCUCUUGCUUCAAAAGAGCAGCCUGGAAUCAAUAAAAUCCCUUAAUUGGGAUCCCUAAA…	fi
DISC1:+:chr1:231930988:231954263	DISC1	ENST00000439617.2	+	chr1	231906817	231930987	24171	GUACUGCUGAUUUCCUAACUGAUUUUGGGUCGCUCGCCUCUUUGACCUGUUCAUUGGAAUGAUUUUGUCUGCUGUCUUUCAUUUCUAAACAUUUCCCAAGCAGUCUGUAUUUUUCAGUGGAAGCACCAUUGGUGUUUUGGGUGGGAAAAUUCUUCACGGUGUGGGGCAGUCCUGAACAUUGCAAGUUAUUUCACAUCCUGGCCACUUAACCCACUAAAUGCCAGCGACCCUCCCCAUUCCAAUAUGCACCCUCCCCAUUUCCAAACACCCUCAGGACACCCUCUCUCCCUUUGAGAACUGUUGGAAUUCAAUUGGUUAGAGAUCCUAAUGCCAACUUUUGCUGAGGACGAUCAUCUGGAUGAACUAUGCCUCUCACUAAGGGAAGAGGCAAGCUAUUGA…	fi
DMD:-:chrX:32366645:32360217	DMD	ENST00000357033.4	-	chrX	32366646	32380904	14259	GUAGGAAGAUCUACUCCAAGGUGGAAACUUGUGCUAAAUGGUCUCUUGCGAAGGUUGCGCAGUACUCUGAAAGGGGCAAGUAGACCCCACAGCAAGGUUUUCAAAAGGAAAAUGAAUGCCAAAAUGUAUUUAAGGAAAUUUUACCACUGAUUAUAAUGGGAGAUAAACGCCACUCCUCCCCGUCUCUGUCUCUCUCUGUCUCUCUCUGUCUCUUUUUCUCUCUCAUCUUUUGCUGCCAUAGAUAUUCUAGGACUGCAUUCUAUGCUGCAGUUUACAUACGUACUUUCAGGGGUCACCUACAGAAAAAAAUAACAAAUAGCAUGCUGAAGGCCAAAAAAAUAAAUAAAACCAAAAGCACACAAGUCAUCCAUCAACAUAAAGCACUACCGAUAAAUUUUG…	fi
DMD:-:chrX:32717410:32563276	DMD	ENST00000357033.4	-	chrX	32717411	32827609	110199	GUUGGUAAAUUUCUGGACUACCACUGCUUUUAGUAUGGUAGAGUUUAAUGUUUUCAUCUGAGACUUGUCAUUUCUACACAAAAUACAAAACUACAUAUCUUAAGUUUUCCAAUACUGUAGAUAUAUUUAAAAUGUUCAGCCUUCUUGCACUAUAUUAUGAAUUGUCUUAUUUAAUUCUAGUUCUCAAAAUACCAGUAUCUAAAAUUGCAGUGAAGACUUUUAGGAAAAAAGCCUUUAAAAUGUGUAUGCCCUAUGGAUGGAGCAUACUGCAUUUGGAGUGCAUUGACUCCAAAUAAUUAUAAAAAGUUAAUGUUUUGCUUAUGCUACCAAGAGAUUUGAUAGAGUAAUCAGCUAUAAUUAAUUAGCUACUCUUGCCAAUUUCAUUCAUAUACUCUAUAA…	fi
DMD:-:chrX:32867937:32827610	DMD	ENST00000357033.4	-	chrX	32867938	33038255	170318	GUAAGAAUGGUUUGUUACUUUACUUUUAAGAUCUAAGUUGUGAAAUUUUCAAAAUGGACUAUGUACCUGUGUAUCUUAAAAAUCCGUUUUAUUUCUCUCAUAGUGUCAUUUUAUUUUAGCUGUGCAAAUCUGGAAAUAUUAUGUUCACUCUUAUUUAAGGAGUAAGCAGCAGAAGAUAUGGCAAAGAUACACUAUUUAAUUAUAUAAAAUGUAUAUCUUUGAUUCUUCUUGACAAUGUGAGUUUCUUUAAUGACAUGAGUCCUCAGAGUUUAUAGCUGCAAUCUUCCAUCAAGUAGCUAGAAUAUGUCACCCAGCAGAAGAAGAUAUGAGGGAAUUUUGUUGUGAAAAUUAUCAUUUUUUUGUCCCUCUUGGUCUUUACCAAGUUCAAGAAAAGCAAUA…	fi
DNAJB6:+:chr7:157174940:157178305	DNAJB6	ENST00000459889.1	+	chr7	157160178	157174939	14762	GUAAGUUAAUCACGUGGGUUGACUUGGUGUGUGUCCAUGACCCAAAUGAGGGCUUACUUAGUAUGGCCUUUCUGUUGAAUUAACAUUGUAUUUUAGGCUGGGCGCGGUGGCUCAUGCCUGUAAUCCCAGCACUUUGGGAGCCUGAGGCGGGCAGAUCACCUGAGGUUGGGAGUUCAAGACCAGCCUGACCAACAUGGAGAAGCCACGUCUCUAUUAAAAUACAAAAUUAGCCGGGCAUGGUGGCGCAUGCCUGUAAUCCCAGCUACUUGGGAGGCUGAGGCAGGAGAAUCACUUGAACCCGGGAGGCAGAGGUUGCGGUGAACUGAGAUCAUGCCAUUGCAUUGUUGUCUGGGCAACAAGAGUGAAACUCCUGUCUCAAAAAAAAAAAAGUUAACAUUG…	fi
DNAJC3:+:chr13:96409898:96416207	DNAJC3	ENST00000602402.1	+	chr13	96377507	96409897	32391	GUAAGUUCAAUAUGUAUUUGACUCUAGGAAGAUGUUAUUUUGAGAGAACGUAUUUGACCUUUUUUAUAUUAUGACAGUUAAUAGUAAUUUUAUAGCUAAGAGUCAAUAGUCUUAGACAGUAAAUAGAGAAUAGCCAGAUUUAUAUAUUUAAGAAUCACAAAUCCUGAAUUACUAUUUGAUGGCAGACAUCAAAGAAUCCUGUUAACAGUUGGAAGGUAAAGCGUACCCAAUAGAUAUAUAAUCUUAACUCAGUUUAUACAGCUUGCUUGUUCUGCUUUGUCCACCAUGAGAAUCUAAAGAUGUCAGCUGAACUACUUUUAAAGCCCUUGUUAAUCCUUAUUAGGCUUUGGAUCUGUCCUUUUGGAGAUCCUUCAUUUGAUUUGAGAGGAGUAAUGAAAC…	fi
DNAJC6:+:chr1:65830318:65831879	DNAJC6	ENST00000395325.3	+	chr1	65730616	65830317	99702	GUAAGGGGCGGACUGCAGAAAGAUGGCUAAGAGAGGGCUAAAGGCUAAAAGAUGCUAGGGAUGCGAUGUCACUCCACAGACAUAUUUAGUUUGUAUUAAUGGCUAGUUUAAAAUUACCAUACCUAUAUUAACAUUCUAGUUAUAUAAUAAACAUGAUGACUUUAAAAAAUGACUAGCUUCUAGUUUCCAAAUAUUGUGUCAUUCAGCUUUCCAUUUUUAUAGUCCUAAAUAUAACCCUAUUUUUGCAUUCUUAAUCUUGGCUGAGUAACACAGCUUUCAUAGAUUUCCUUAGACUAGCUCCCAGAUUUUUGAUAAUUUUAUUUUGGGGGUGUUCACAAUAGUUAAUAAUGAAUAUACAGGUUUUCAAUGCAUUAUGAGAAUUGGAAUAUCUGAAAUAAU…	fi
DOCK1:+:chr10:128768966:128788867	DOCK1	ENST00000280333.6	+	chr10	128594133	128768965	174833	GUGAGCAGCGCCGCCGCCGCCGCGCCUCUCGCCCCAAGCCCAGGCUCCGGCGGGGCGGGUGUGCCGGGCGCCUGUUGCCGCCGCCCCGAGCGGCCGCCGGGCCGGGGAGAGGCGCUUCCGCCCGCGCCCGCGCCGCCGCCCCGCUCGCAAUGCCCGGCGACCCCGGCCGCCCCGCGCCCCCGGCGGCGUCAGCUCCAGCCCCGGGGAUGCGGGUCGGGAACACGAGGGGGUGGGGUGGGAAUGGGGGCGGGCGCGUCCCUCCCUAGGGUGUCCCCUCCGACGCCCGCUCCUCUGGACCUCUGCCGUGGAGCCCCCCGGGCUACCCCCAACUCCCCGGCCCCGGCCGCUGCUAUCUGCGCGGCUGGGCCCGUCAGGGAAGCCCAGGGGUCACUGUCUCGC…	fi
DOCK1:+:chr10:128768966:128798571	DOCK1	ENST00000280333.6	+	chr10	128594133	128768965	174833	GUGAGCAGCGCCGCCGCCGCCGCGCCUCUCGCCCCAAGCCCAGGCUCCGGCGGGGCGGGUGUGCCGGGCGCCUGUUGCCGCCGCCCCGAGCGGCCGCCGGGCCGGGGAGAGGCGCUUCCGCCCGCGCCCGCGCCGCCGCCCCGCUCGCAAUGCCCGGCGACCCCGGCCGCCCCGCGCCCCCGGCGGCGUCAGCUCCAGCCCCGGGGAUGCGGGUCGGGAACACGAGGGGGUGGGGUGGGAAUGGGGGCGGGCGCGUCCCUCCCUAGGGUGUCCCCUCCGACGCCCGCUCCUCUGGACCUCUGCCGUGGAGCCCCCCGGGCUACCCCCAACUCCCCGGCCCCGGCCGCUGCUAUCUGCGCGGCUGGGCCCGUCAGGGAAGCCCAGGGGUCACUGUCUCGC…	fi
DPF3:-:chr14:73198642:73181131	DPF3	ENST00000366353.4	-	chr14	73198643	73219971	21329	GUCAGUGCCCUCUGGAGCUUGGCUGGGUCUGUGAUGGGAAAGGUGGGAGGACUGGGCUGGGCCCAGGACAAGGUUGGUUUGCUCCUUUGUCCAUAGAGCUAAGUUUUCUGGGAGAGGGAACAUGCCCACAUCAUGCUUAAGGGUGCACCUCUGUGCCUGCUGAGUAGAAACAUGACCACGUGUCCACCUGAGCUUUUCUCCCCUCUGGGUGUCUCAUGCCUUCCCUUUGCCACCCCAGGGAGGAAAGAAAGGCUGCACCCCAGCCCAGGUGCAGGAUGAAUUUCCCAACAGAACUGAAGGAUGUGCAGCUCUUUCGGGUCAUGUGAUACUUUUCUUGUGGCCUCAAGUAAAGAAAUCUUGGCCCAGUUUGUAUGUUUCUAAGGAGAAGAUAAUACACCG…	fi
DPY19L1:-:chr7:35013217:35006506	DPY19L1	ENST00000310974.4	-	chr7	35013218	35029495	16278	GUAGGUAAUCAAAAACUAUUCUCAGAAUUACUUCUGGAAAUGCAGUUUUCUUCUUUAAAUUUAAUCUAUAAUGGCAUUCUUUAAAUGUUUGAUCUUAUUAUUUUGAUUCAAAAUUUAAACACUAGCAUUCAUUUGAGUUAACUUUUCAUGACCAUUGUACUUCUUAUGUGAUAUAAGGCUUAGUAAUUUGAUGAAAUAAUGGGUCUGUAUCAACUGUAUCAAUUCUGUUUUUUUUUUUUGUUGUUGUUGUUGUUUUUGUUUUUGAGGCAGUGUCUUUUUUUGUUGCCCAGUCUGGAGUGCAGUGGUAGAUCAUAGCUCACUGCAGCCUCAAAUUCUUGGGGUCAGGUGAUCCUCCUGCCUCAGAAUCAGCUUCCAGAGUAGCUGGGACUACAGACGCUU…	fi
DPY19L1P1:-:chr7:32718742:32660016	DPY19L1P1	ENST00000417811.2	-	chr7	32718743	32756329	37587	GUAACUUCGAUUUAUAAAACAAAGGCAAAUAAAUUAUAAUUUAAGUGUCUUAAAAUAUGCUUCAGUUCAGCACUUUGGGAGGCUGAGGUGGGCGGAUCACUUGAGGUCAGGAGUUUGAGACCAGCCUGGCCAACAUGGUGAAACCUUGUCUCUUCUAAAAUACAAAAGUUAGCCAGGCAUGGUGGUGUGCAUCUGUAAUCCCAGCUACUUGGGAGGCUGAGGCAGGAGAAUUGCUUGAACCCGGGAGGCAGAGGUUGCAGUGAGCCAAGAUUGUGCCACUACACUCCAGCGUGGGCAACAGAGCGAGACUCCCUCUAAAAAAAAAAUAUGUAAAUAUAUAUAUUAUAUAUAUAUACUUCAACCUAUGAAGUUGUAAUUACCAAAUUGACCAUUUUUUAG…	fi
DPY19L1P1:-:chr7:32718742:32672155	DPY19L1P1	ENST00000417811.2	-	chr7	32718743	32756329	37587	GUAACUUCGAUUUAUAAAACAAAGGCAAAUAAAUUAUAAUUUAAGUGUCUUAAAAUAUGCUUCAGUUCAGCACUUUGGGAGGCUGAGGUGGGCGGAUCACUUGAGGUCAGGAGUUUGAGACCAGCCUGGCCAACAUGGUGAAACCUUGUCUCUUCUAAAAUACAAAAGUUAGCCAGGCAUGGUGGUGUGCAUCUGUAAUCCCAGCUACUUGGGAGGCUGAGGCAGGAGAAUUGCUUGAACCCGGGAGGCAGAGGUUGCAGUGAGCCAAGAUUGUGCCACUACACUCCAGCGUGGGCAACAGAGCGAGACUCCCUCUAAAAAAAAAAUAUGUAAAUAUAUAUAUUAUAUAUAUAUACUUCAACCUAUGAAGUUGUAAUUACCAAAUUGACCAUUUUUUAG…	fi
DPY19L2:-:chr12:63994166:63987867	DPY19L2	ENST00000324472.4	-	chr12	63994167	64002395	8229	GUAAGAUUCAAUGUUUUUAAUGCAGUUUAUUUAAAUUCUACUUUUUAUUUCUAUAAACUGAACACAGUUAAUAUGCUUUAAAAUGCUAAUGAUUUAUAGUUAAUAAAUAGCUACUGUCUUAAAAAUAGUUACUAUCUAAGGUAGAUAGAUAUGUAAGGAAAUAGUCCUUAGCAAGGACUAGAAAUCAUUUUCAAGAAGUUAGCUCACAUAUUUCACAACUAACUUUCAGGCCACUCUUCCUUUAUGUUUCAUUCUGCUAUAUCCAUACAGCCUUGCUUUUUAAAAUUUGUUUGUCUUGAGUUUCUCUCUCUAGCUUCAAUUAACCUUCCCUUCAACAUAACUCAAGUUUGUAGUUUCUUGCCAGCUUUCUCCUUUUCUUUCCUCUGCAUCUAUCCAUCA…	fi
DPY19L2:-:chr12:64015117:63991589	DPY19L2	ENST00000324472.4	-	chr12	64015118	64017819	2702	GUAACUUCGAUUUAUAAAACGAAGGCAAAUAAAUUAUAAUUUAAGUUUCUUAAAAUAUACUUCAAUUCAGCACUUUGGGAAGCUGAGGUGGGUGGAUCACUUGAGGUCAGGAGUUCGAGACCAGCCUGGCCAACAUGGUGAAACCACAUCUCUACUAAAAUACAAAAAUUAGCCGGGCAUGGUGGUGUGCAUCUGUCAUCCCAGCUACUUGGGAGGCUGAGGCAGGAGAAUUGCUUGAACCCAGGAGGUGGAGGUUGCAGUGAGCCGAGAUUGUGCCACUGCACUCCAGCCUGGGCAAGAGAGCAAGACUCCCUCUAAAAAAAUGUAAAUAUAUAUAUUACAUAUAUACACUUCAAUCUAUGAAGUUGUAAUUACCAAAUUUAGACCAUUUUUUAGUUA…	fi
DPY19L2:-:chr12:64041145:64038183	DPY19L2	ENST00000324472.4	-	chr12	64041146	64055123	13978	GUGAGUCAUAAUUUGAGACAAAUAAUAUUUGUAGAGUGAUCCUCUUUGUCAGAUAAAAAUAGUAAGCACAAUCUUGUUAAGAAAGGGAGGGGACGUUUCAGGUUUAUUAAUUGUGUGUAUCCUUAUAGUUGAGUAGAAUAUCAUAAGUUCCUCUCUUAAAAUUUAAAGACCCCAGAAACUGUUCUCUCAUGAACUCGAAGAAUGAACCUUAGUGUGUAAAUAAUGGCCAGGGUAAUAGACAAGCCAAAUGGAAAAGAGAGUCAUGGGAGCCAAAAAGUUCUAAAUAGGGAUGGGCUUUUGGCUUUGGACACCUCGUGGGUGAGCAUGAUGACCACGUGAAGGGACAGUAAGAGUGAUGAGCUUGAAUAGUGAUCUUGGAGUUAAGUUAGUAAAGUAAGA…	fi
DPY19L2:-:chr12:64057625:63991589	DPY19L2	ENST00000324472.4	-	chr12	64057626	64059614	1989	GUAAGAUUUAGUUUCAGUUUGAAAUAUUUAAAAACAUUUGAAUUAAAAAUUGCCAUCACUCUUUGCAUACAGUAAAACAAUAACUUCUGGCUAUAUUUGUAGAACAUCUUUAUGUGCACCAAUUUAUACAUGUAUUUUGCUUUUUUACAAACCUCAUAUGUGAAACAGCAUUUACAAAAUAGAUGCAUUAGGGGAAUAGUCACUUAUGAAUUAAAAUAUUUUUGCUUUACCAAAUAAUUCACCACACGUUUCUUUAAAUAUCUAGCUUUUCUAGUGUAUUUUGUAUGUGUAGUUCAUUUAAAACCUUCCUUUAUUUUAUGGUAAUUAUAUGUUGCUAGUGAAAUAACUUUUUUUUUUUUUUUGAGACAGAGUCUUGCUCUGUCUCCCAGGCUAGAGUGC…	fi
DPY19L2P1:-:chr7:35163690:35157360	DPY19L2P1	ENST00000458672.1	-	chr7	35163691	35171921	8231	GUAAGAUUCAAUGUUUUUAAUGCAGUUUAUUUAAAUUCUACUUUUUAUUUCUGUAAACUGAACACAGUUAAUAUGCUUUAAAAUGCUAAUGAUUUAUAGUUAAUAAAUAGCUACUGUCUUAAAAAUAGUUACUAUCUAAGGCAGAUAGAUAUGUAAAGAAAUAGUCCUUAGCAAGGACUAGAAAUCAUUUUCAGGAAGUUAGCUCACAUAUUUCACAACUAACUUUCAGGCCACUCUUCCUUUAUGUUUCAUUCUGCUAUAUCCAUACAGCCUUGCUUUUUAAAAUUUGUUUGUCUUGAGUUUCUCUCUUUAGCUUCAAUUAACCUUCCCUUCAACAUAACUCAAGUUUGUAGUUUCUUGCCAGCUUUCUCCUUUUCUUUCCUCUGCAUCUGUCCAUCA…	fi
EGF:+:chr4:110862102:110866431	EGF	ENST00000265171.5	+	chr4	110834619	110862101	27483	GUAAGUACUCCAAUGAAAAGGUGCUCCAGGUCUCCGGGAAACUGCCCCCACAUCCCUGUUGGUUCAAUCUGGUAUACUUGGGCAUUUAACAAAGUUUGUCUUUGGGUAUGUAUAGUUGCUUAAUUUUUGUUUUCUGAUGCAUGUUUAUUUUCUUACUGGCCAUUAGAGCUAAUCUGCUACCAACUAUAAAACUUCAUAACUCUCAAACUGUACUUCUGUGUAUAAGUGAAUGAAUAUGCCUCAUUUUAAACUAGCAGAACAUUUCAUGGAAGCUUCAGCUUUUACUCUGACAAGAGGAGUAAUUAACACCUGGCUAAUUGCUUGGAAAUUAGGGAAACAGAUGGUUGAUUUUUUGUUUGUCUGUUUGAAACUCUUAAGCCACAAAGAAAAAAAUCCUUC…	fi
ELF2:-:chr4:140060651:140046318	ELF2	ENST00000394235.2	-	chr4	140060652	140098120	37469	GUAAGAGCGCGGGCAGCCGAGGCUGGUGAGAGGGAGCGCGAAGGGCGCGGCGAUAAAGCCUGGCUGUCCCGACUGCCGCCGCCUCCCUCCGCGCCCCCGCCCCGCGCUUGUGUUGUUUGCUUCGGGGUUUGCGGAGGGGUUUUCCGGCGGCUGCGGCGGUGACACCGGCCGGGGGCUGGGGGAAGGGGGCUGAGUGUCCCCAGGCAACGGUCGCGGAGCGGGACUUGGAGAAAGGGGAAGGCGCGCUGCGCGCCUGCCCGCGGGGAGCGCGGGGCGCGGGGCAGGGCUGAGGGAAGAGGUUACAGACCCCGGCGGGGGGGAUGGGCCGAGCGCAGCUGGUCUCUCCGUGUUUACAUCUCUGCGCGAGUCACCUCUGCCGAGAAGCGGACUGAACUGACC…	fi
ELP3:+:chr8:28013459:28019595	ELP3	ENST00000256398.8	+	chr8	27995409	28013458	18050	GUAGUGUGUUAUCUUUUAUUCCUAAAAUAGUUGGUGACUAGUCUGUUUACUAUUUCUCAUGGAAAUAGUCUGAUUUCAUAUUGAGGGUUUUGGAUUUUUCUUAAUGGAAAUAAGAUAACUGGAAUGCUAUCUGUAAAUAGGGAGGGAUGGAAAUCAUAGCAUGUCUAAGCCACUUUGCCAAUAACGUAUUUAUUUAUCUACCCAUUCAUUCAUGAGCCUGGAGACAGAGCCAUGACGGUCAAUAGGCAUGGUGCUUGCUUCCGAGCAGCUUAUGGUCUAGUUCAGUGUUUCCUCUUCCAGGUCUGCUUCCAUCUAGAUGCAGUAAUGGGUAUGAGCAUAAGAAGUGUGGCCGUGUGUGCAAUCUCUGUUCUAGAGCCUCUGAAAGAAAAAGUAGCAACA…	fi
EML1:+:chr14:100380516:100381034	EML1	ENST00000262233.6	+	chr14	100377914	100380515	2602	GUAAGUCAUCAAGGCUACUGCUAAAAUUUGUUUUUAACCUUAAACUGUUAUCCUUUUUUUAUUAGUUUGAAAUCUGUAUCUUACAGUUUUGAAAAUUGUUUAGGUGAAAUCACAUUAUAUGGGAGCAAUGUAUUUUAUUAAAAUCCUGAGGCAGGUUAAAUAUAACUAAUAAAAUAGAAUUAGGUUUAUAAAACUUGAGGUUGUAACACACUUCAUAUUUAGAAUAUUUUUAUUCUCAAUUUUCCAAGGGACUGUUACCCACAUUUUGAUUUAUUAUAAAAAUCUGUCUUCUCUUUUAACUUUUUCUUUUUCUUUUUUUCUUUCUUUCUUUUUUUUUUUAGAGCAGGGUCUGGCUCUCACCCAGGCUGGAGUGCAGUGGUGUGAUCACAGUUUACUGCA…	fi
EPB41L2:-:chr6:131277639:131247745	EPB41L2	ENST00000337057.3	-	chr6	131277640	131384294	106655	GUACGGCGUCGGGGUAAGGAGGCGUGCGGGGCUGCACGGGCCGGGCGACUGGUCAGUGUGGGGUUGCAGGGGCGGCUCAGAUUUUUCCUCUGGCUGCAGCUGGGAAGCUGAUUCCGGGCAGGAAGCGGUGGCGGGACGGUCCCACCGGGAUGGGGGGCGGGGAGAGGGGGCCCGGCUUUGGGAUUUUCUGCGGCUCCCUCUCUCCUUUCCUUCCCGGUCUCUGCCCGACCCGAUUCUUGCCCGGGGGUCCGGGUCCUGUUGCUCCGGGCCGGAUCCCGGCUUCGCUGCUCCCCGCGGUCCCCCUCUUCCCUCUUCCGGGGGACCGGGGCCGCGUCCCGGCGGAGCCAGGAAAGGCGGGGGCACGGGGAGGACGCCGUCCCCCCCGGGGUGCCGUGGGCU…	fi
EPB41L2:-:chr6:131277639:131276245	EPB41L2	ENST00000337057.3	-	chr6	131277640	131384294	106655	GUACGGCGUCGGGGUAAGGAGGCGUGCGGGGCUGCACGGGCCGGGCGACUGGUCAGUGUGGGGUUGCAGGGGCGGCUCAGAUUUUUCCUCUGGCUGCAGCUGGGAAGCUGAUUCCGGGCAGGAAGCGGUGGCGGGACGGUCCCACCGGGAUGGGGGGCGGGGAGAGGGGGCCCGGCUUUGGGAUUUUCUGCGGCUCCCUCUCUCCUUUCCUUCCCGGUCUCUGCCCGACCCGAUUCUUGCCCGGGGGUCCGGGUCCUGUUGCUCCGGGCCGGAUCCCGGCUUCGCUGCUCCCCGCGGUCCCCCUCUUCCCUCUUCCGGGGGACCGGGGCCGCGUCCCGGCGGAGCCAGGAAAGGCGGGGGCACGGGGAGGACGCCGUCCCCCCCGGGGUGCCGUGGGCU…	fi
EPB41L5:+:chr2:120885264:120903865	EPB41L5	ENST00000263713.5	+	chr2	120858391	120885263	26873	GUUUGUUAAUUCCUUAAACUAAAAUAAAAUAUUGCCUAGUUAAUUGUAUUUGGAAUUCCAAGUCAUAAUCUUAAAGUACUUUAAAUAUGAUUGAAAGCAAAUUAUUCAUAUUUGUGAGCUGGAAAGCUUAUUAUUAAAUAAUCAUAUUGAGAUGGGGAAAAUAAGGAUGUUGGUGAUAAAGGGAGUGCAGUUGUCUAAAUGAAGACCAUCAGACAGCUGUCCUUACUUAUUAUUUAUUUGAAACAAAACGUUAAUACAUUUAAAAUAAAUCUGCCCUUAUUAGCUUGAUGUGGUAGUGGUGGAUGAUUCUCUGCUGAAAAAGACAGUAGAAUAUUUUCCCAGGUCCGUAAGGAAAGUAUAUCCACUACGUGUUAUUCCACACAACAUGAUGCUACUUUG…	fi
EPS15:-:chr1:51887530:51860053	EPS15	ENST00000371733.3	-	chr1	51887531	51906018	18488	GUAUGUAAAGCAAAAUUACAGCCUACUCACAUACACACACACACACACACACACACACACACACACACAGUACAUGUAUAUAUGUAUACAACUUCCUCCCCACACACACCUUUCUGUUUCUAAUGUAUAUUUUGAUAAAUGCUACCUAAUAUUUGGUUAAGUACCACAGUUCUGUUUAAACGGAGUCAGUGUACUUCAUCAUAUAUGAGGCAACCUUUAAUUGCAGGAUACACUGUUUACUUAUGUACCACUGAAAAGUCACUGCCAAAUAAACAAUGACGUGCCAUUAACUAUAAGGUACUGUUUGAUUUCAUUUAGAGAAAAAUGCGAAAAAACGUAUAUCCUAGAAUGACUGAAAAAUAGUUUUUCUCCAACCUUAGAUAUUUGAAUAACAUAUUA…	fi
ERBB2IP:+:chr5:65284463:65290692	ERBB2IP	ENST00000284037.5	+	chr5	65222635	65284462	61828	GUAAUUUUCACGAAAAGUGUCUCUGAGUCACAAAGUUCAUGGGACUUUGUGACUCGGAAAAGAGAUGAUUCUUUAGUGUUUUUCACUCUUCUCCAAGUUGCCCUAAACCCUCCUUUUCUCAUAUCGAAGCGGUUAAUAAUUGAGGGGCUAAAUAAUCGAACUGCACCCCACCGCGUCCCUUCUCCCCCCUGCCCCCCCCACCAUCUGGACUUUGAAUUUUUUGGAAGAGGUUGUAAGAAUGCGGUGGGACGAAAAGUUUUUAGUAAUCCGAAGAACGAUUGCCUUUGUUCAGCACAGGGGCCAGAAGUUUUGGCUUUCUGGAACGUAUAGAGUGUAUAUUAAGUUGCUCAGCCAGGCACCUUCUGUUUGGGAAGAAAGUUUGGUCGCUGCAGUGAGUGA…	fi
ERBB2IP:+:chr5:65284463:65310553	ERBB2IP	ENST00000284037.5	+	chr5	65222635	65284462	61828	GUAAUUUUCACGAAAAGUGUCUCUGAGUCACAAAGUUCAUGGGACUUUGUGACUCGGAAAAGAGAUGAUUCUUUAGUGUUUUUCACUCUUCUCCAAGUUGCCCUAAACCCUCCUUUUCUCAUAUCGAAGCGGUUAAUAAUUGAGGGGCUAAAUAAUCGAACUGCACCCCACCGCGUCCCUUCUCCCCCCUGCCCCCCCCACCAUCUGGACUUUGAAUUUUUUGGAAGAGGUUGUAAGAAUGCGGUGGGACGAAAAGUUUUUAGUAAUCCGAAGAACGAUUGCCUUUGUUCAGCACAGGGGCCAGAAGUUUUGGCUUUCUGGAACGUAUAGAGUGUAUAUUAAGUUGCUCAGCCAGGCACCUUCUGUUUGGGAAGAAAGUUUGGUCGCUGCAGUGAGUGA…	fi
ERC1:+:chr12:1136914:1137738	ERC1	ENST00000397203.2	+	chr12	1100654	1136913	36260	GUGAGGCUUCGCGACCCCCUCCCCCUCCUCGGCAGCCCGGGGGGUGGGGAGGGGCGGGCCCCACCCAGACCACCGGCGCCCACCCGCGGGCUCCACCCAGCCGGGCUCCGGGAUCGGGCGGGAGCCGAGGCGGUAGAUGUGGGGAUCCUGGGGCGGGAGGUGGGGGAGUGGGGACUGGGGCUCUGGGCACUUGGGGAGCGGAGGGGGGGAGGCUUAGGACUAGUGAAGCCGCGGACGAGGUAGUGGGGAGACGGAGAAAUUGGGGAGCCAUGAGGUUGGGGUGCGGUCAGGGUGGAUCUUUGGGUUAGGUGAGUGAUGUAAAAUGCUGAAGAUGAUUCUUUUCUUUUCGAUGAAAUGGUGAGAUAAAAGAUGAAGUGUAUUUCAAAAGGACGAUGAGCU…	fi
ERI3:-:chr1:44804994:44773982	ERI3	ENST00000372257.2	-	chr1	44804995	44818521	13527	GUGAGAAUCCUGUUGCAUGGUCAAGUCUGGCUUUAUUUUCUUCUGAGUAUUUGGGCUUGGAGGGUAGGGGGUGGGGGCUGAUGCAGAUUGUAUUUUUUUUCCCAUGUAUCCCCAAAGUCUAAACGAAUCAUAUUUUUUUGUAGCUUCUUCUGAUAAAGUAACAUAUGCUCAAAGUCUGUAGAAACUUACUUAAAGUUUCUAAAGUGGUAAGAGUUGGAGGUGGGAGAUCCAGACUGUCAAGUUCUGUCACAACUGCUUUAUGGGCAUCUCAUGAGCACCUACUUUAGGUUCAGGAUGGUUGAAUAGAACCAGAAUAGCCCAUUAUCCUGAGAAAUACACAUCUUAAGAAAAUAGGAAGAAACAUCUUCAUUUGGCUUUAAACAUUUAUCUAUCUAUCUA…	fi
ESCO1:-:chr18:19164401:19140820	ESCO1	ENST00000383276.1	-	chr18	19164402	19180583	16182	GUACGCGAGCGUCCCUGACGGUCCCCGCCGCCUGUGUCUUCACCUCUCUUUUGCCAGCCCCUUCAGGGAGCGGACAGUUCUCCCUCUUCCUGUUCCACCCUCGGUGGCGUGUUGCCUCGCACGCCCCUUCCUACUGCUCCGGUCCCAGCUCUUCGCGCCCCUGGGAGGGAGGUGGGAGGCUCUAGGCUCCAAGACGCCGUCGCUUGAGGUAGGCAGCUAACGUGCUCGCGUGUCCGCGCACCACCUGCCGCUGUUUGCUGGGCGGUCGAAGUUCAUAAGGGGUCGUGACCGCCGACGGGGCAGGGCCGGAGUUCCCAGCACUGCCGCGAGGGCUCCGGGAGCCCCGAGGUGGCGCGCAGCCAUUGCUAGCACCGGGGCAGCGCCAGUGCUGGUCCCGCA…	fi
ESRRG:-:chr1:216850833:216850418	ESRRG	ENST00000391890.3	-	chr1	216850834	216887857	37024	GUAAGUUCGGUGAUAUUGUCUAUUGUCUUCCUUUGCUUACAUUAUAGAACUUCUCUGCUGCCACAUUGAGAUAACCUGAAGUGUGGGGGGAAUGCCUGCUAAGUUCUAAAACACUUUCCUAAACACCUUCCCUUCCUCUAUCCCGGCAGUAUUUUCCUUUACAAUUUCUGUUUCUAUUCAUCUGUUUUAUUAAAGGGUCAUUUACUUUGGUAAAAGGUAAGUGCAUGAUAUUCACCCAUAUUUGCAUACAGAGUACACCUGAUUUUCCCUCUGAAUUCCAAAGAGAUUGCCUUCAACUUUUUAUAUUUGUUUUUCUUUUUGUUUCUGUUUGUAGUGCAUUCUAGUUGAGUGCUUUUAUAGUGUUUUCUUGAUUGUUGUCAGUUUGGGAUACUGGAGGCU…	fi
ETFA:-:chr15:76588078:76566753	ETFA	ENST00000557943.1	-	chr15	76588079	76603690	15612	GUGAGUCCGGACUGGGAAGGCGAACCCAGGGACGGCCCCCCGUCAACCCGCCGUCCCUAUGGGGUCUUGCAAAGAUCACUGGCCCCCUCAGAUUCGACCAGCCCUCGCGCCCGCAGGCCGGUCCCCGCCUGGGACUUGGGUCCAAAGUUCUGGGGCCUACCCUGGACUCCCUGCGGAACGCCAGUUCGGGGCAGAAGUCAGAGGUUUGGGGUCAGGGUGACCCCGAAUGAUGUGAAUUUGCGCGUCUGCUGCCCCUUCUUCUGGCCCACUCUCUGCCCUGCCGUUUCCCACCUUUGUCGGUCACUCUGGGCACUUUCGGGCCGCCAGGUCCUCCACACUUGCUCCACACCCGAGGGAGCAAAAUGUCACCGGGGAAUGCCCUGUUGGGGAAAGUUUCAA…	fi
ETNK1:+:chr12:22796697:22826594	ETNK1	ENST00000266517.4	+	chr12	22778521	22796696	18176	GUAACGCCCACACCUCAGCUCUGGGUCUCUUAUGCCCCUCACGCGGCUCUGGGGGUCCUCACCACAAUCGCCUCUGUCCCACGAUGACCGAGGAGGACCUAGGGCAACAUCUCCUUAAGUCUAUUGGGAAGUGACCCUGUAUUUCCCCUCACACCUAGGAGGGUCACUCCCCCUUCCCGUCGCAGUUGCUCUUUGAGAUUGACCUGAGGCACAUUUUCUCUUUCUAGAAGCCGCUGCGUAAGUGACGGACCCAUCCACGGGGGGAGAUUCCUGCUGAUAGUUGCCCCUCCUCCCACUCCCCAGUCCACGGUCACUGCAAAAUGAACCUUUCCACUCCCCUUGCACGGGGUCCUCGUCUACCUCCUCCCCUCCCACCAGUAAUGCAGUCAUUAAUCCUCU…	fi
EVI5:-:chr1:93073284:93029199	EVI5	ENST00000370331.1	-	chr1	93073285	93089732	16448	GUAUGAUGGGAAAGCCCAGUAUCUUUAAAAAGUAUCAUUAGCUGAUCAAGGGUUUGUGCACAGAUUGUAUCAUCCCUAGAACAGAGAUAAAAGGUAAAGAUAUGAAGCUGUAUAGACCGCAGUUUUCUAGCCCAAAUGAAGAUGGCAAAAAAUUAUUAUAUUGGAUUUCAGAGAUUUAAUCCUUCUUUGACCCAUUCAACAAAGUUCAAGGAAGUCAAAUUUUAUUUGACUUUUUUGGGUAAAACUCAUAGCAUUGCCCUGUUGCAUGACUUGAGAAGGAACACCAUGCAGAGCAAAAUUUCUCAACCUCAACACUUUUAACAUUUUUGGCUAGAAGAUACUUUGUUUUACGGAGCUGGUCCAUGCGUUGUAGAUGUUUAGCAGCAUCCCUGGCCUCUA…	fi
EVI5:-:chr1:93101893:93029199	EVI5	ENST00000370331.1	-	chr1	93101894	93131495	29602	GUAAGUAAGUGACUACUUAUGCAAGCUUCUGUUGAAUGCCUGGUGUUUUUUCUGUAUAUUUAUUAAAAAUCCUCAAAAAUUCUGGCACAUGUCUCCUAUGUUGUAGUAUUGACUGCUUAGCUUGCUUACCUUACUAUUUAUUUAGCCAGAUAACUUGUUACUAAUAAAAAUUGAUCAGUUGUACUGGUUCUUAAACUUUAGUAUUCAGGUUUUAACUGAGAUUAACAGUAACAUAUUGAUACUAUUUGUUUUCUUUACACAUAAUUUCUAAAAAGUAUGUUCUUUUAUAAUUUAGUUGGGAGUCCAUUCUGAUAUAGCAUUUUAAAGAUGAGUUUCAAAUGUUGCCCUGGACUUUCUAGCAUAUUGGAAGUGUGGCAGUGAUUCCUUUAAGGCCUAGGA…	fi
EVI5:-:chr1:93101893:93070864	EVI5	ENST00000370331.1	-	chr1	93101894	93131495	29602	GUAAGUAAGUGACUACUUAUGCAAGCUUCUGUUGAAUGCCUGGUGUUUUUUCUGUAUAUUUAUUAAAAAUCCUCAAAAAUUCUGGCACAUGUCUCCUAUGUUGUAGUAUUGACUGCUUAGCUUGCUUACCUUACUAUUUAUUUAGCCAGAUAACUUGUUACUAAUAAAAAUUGAUCAGUUGUACUGGUUCUUAAACUUUAGUAUUCAGGUUUUAACUGAGAUUAACAGUAACAUAUUGAUACUAUUUGUUUUCUUUACACAUAAUUUCUAAAAAGUAUGUUCUUUUAUAAUUUAGUUGGGAGUCCAUUCUGAUAUAGCAUUUUAAAGAUGAGUUUCAAAUGUUGCCCUGGACUUUCUAGCAUAUUGGAAGUGUGGCAGUGAUUCCUUUAAGGCCUAGGA…	fi
EXOC6:+:chr10:94653106:94659401	EXOC6	ENST00000371552.4	+	chr10	94594582	94653105	58524	GUAGGGCACCGUUGCAUUUUAUUGUGUCUUCUUUAGCGGUGAUAAGGUGGUCCUUUACCCUGCUUUUUAUAAUUCUUUAUAAGAGUAAAAAAUAUUCUUGCAAAACAGUUACAGUUCUGUAUAUACUUAAUCUCAAAGUUUUCUUAUCCUUAGAGAGAUUACAGGACAUAAUUAAUCCAUUUUAUUUUGCAUGUUUCCUAACUCAUCACCAUAAGAUUAAAAACUAUGACUUUCAAAUGAUCAAAAAGGACCUCAAUCACCUCCAAAUAAAUUUAUAUGAGGUUUCAAUUGUUUUCUUUAACAUAUCACUUAGUGAAAAACAUUCAGAACAAUUAGACAUAUCAAUGAAGCCAAUUUACAUUUGGGUGGAUAUGAGUCAUAGGAAAAAAUGUAGACCAU…	fi
EXOC6B:-:chr2:72707879:72692289	EXOC6B	ENST00000272427.6	-	chr2	72707880	72719446	11567	GUAAACCUGCUCCUAAUGAAGGCAGCCGAGCCAGUAUGUGAACAGAUGUCCUAAGCUCUGGGCCUUAUGUCUGAAUUCGUUAAAACUUUCUACAUGCUCUUCCUGAUAGGCUUCUAAUGGUGAAAGUGCAAAAUGAAAUCUCUUGUUCUUUUCUUUGGUCACCUUUGAAAAAUUUAUUUAUUUUUUUCUAAAAAAGUCGUUUUUCUCUUUGUUUUCACUAGCUUAACUGGUUUUCCUUUCUGAAGUUGUUAGAAUACAUUUCUGUUACCUGGCAUUGAUUAUACACAAAUAUUUUUGUUUGUAGAAUAUAUUGAGCAUCAGGUUCCAAUCAAGUGAAUGGCAGUUCAUGUACAACGUAGAAUAUGAAAUCACAUUUUGCUUGCAUCAGUUAUUGAUACC…	fi
EXOC6B:-:chr2:72802797:72692289	EXOC6B	ENST00000272427.6	-	chr2	72802798	72945231	142434	GUAGGUCUUGGGUUUAUGAUAGGUUGGCCAGUGGCUUUAUCAGUAUUGAGUUAAACACAGGUUUCUCUUUGCCAAGUGUCUAGUCAUUAUCUUAUCCAAGUUUCUUAUCAUUUUAGGGAAGUCCUUCAUAUUUAUGGAAACAUAUGAUUAAAAAUGUUUUCAUUUUUUUAACAGAGCAAUGGACAAUUUGCUCUGUAGAUGUUCAGUAAAUAUUGAUCAGUUGUGAUGGUUUACAUUGAGGUUAUGAAGAAAUUUUUCUACUGUUUGUAUACUUCCCUUGACUUUGCAUAUAAUUUGUAGCUUAAGAUAUUUUAAAGUUCUCCUUCUAGUUAAUGACCUAAAUUGUACUGCAUGUGUCUUUGGCUGAUUAUUUACUACGUAAGCAAGAUAGCAUGUUAU…	fi
EXOC6B:-:chr2:72960247:72945232	EXOC6B	ENST00000272427.6	-	chr2	72960248	72968432	8185	GUAAGAAGGCUCUAAGAGAUACUGUUUCUCCGUCCUGUGUUGGGGUUUUGAUUAGGAUUAAAGGAUUAAGGAUUAUAACAUAGAACACAUAUUUGUAGUGAAGAUUUUUGUAUAAUUAGAAAGGAAUUUAUACUGAAACGUACAUUCUUGAGAGUAUGGCUUUUUAGCUAAAAACAAUACCCACCCCCCCUUUUUUUUUUGAGGCGGAGUCUCGCUCUGUCGCCCAGGCUGGAGUGCAGUGGUGCGAUCUCGGUUCACUGCAAGCUCCGCCUCCUGGGUUCACGCCAUUCUCCUGCCUCAGCCUCCCGAAUAGCUGGGACUACAGGCGCCCACCACCACGCCCGGCUAAUUUUUUUUGUACUUUUAGUAGAGACGGGGUUUCACCGUGUUAGCCAGGAU…	fi
EXOC6B:-:chr2:72960247:72958136	EXOC6B	ENST00000272427.6	-	chr2	72960248	72968432	8185	GUAAGAAGGCUCUAAGAGAUACUGUUUCUCCGUCCUGUGUUGGGGUUUUGAUUAGGAUUAAAGGAUUAAGGAUUAUAACAUAGAACACAUAUUUGUAGUGAAGAUUUUUGUAUAAUUAGAAAGGAAUUUAUACUGAAACGUACAUUCUUGAGAGUAUGGCUUUUUAGCUAAAAACAAUACCCACCCCCCCUUUUUUUUUUGAGGCGGAGUCUCGCUCUGUCGCCCAGGCUGGAGUGCAGUGGUGCGAUCUCGGUUCACUGCAAGCUCCGCCUCCUGGGUUCACGCCAUUCUCCUGCCUCAGCCUCCCGAAUAGCUGGGACUACAGGCGCCCACCACCACGCCCGGCUAAUUUUUUUUGUACUUUUAGUAGAGACGGGGUUUCACCGUGUUAGCCAGGAU…	fi
EXOC6B:-:chr2:72968598:72945232	EXOC6B	ENST00000272427.6	-	chr2	72968599	73052926	84328	GUACCCCGGGUGCCGGGACCACAGAGGGGCGGGAACGGGCGGGACGGGGCAGGCUCCUCUGGGUCGGGCCUCCGGCCGGCUGUCCCCAGGUCCGGCGCCGGCCCCUCCCUUCGGAGAGACCCUGCAUACCGGGCGAGGCGGGUCUCCCUUCGCAGCCCCGACGCGGGGUCCCUUCCCGGCGCCCUACAGCCCAGUGACUCAGGACCCUCCCGCUGCCUCCCUCGGGGCAGGAGCAGCCUUCGUUCUCCCUCCGAGGCUGGUCCGGCGCUGGGGAACGAGAGGGCGCCCGACAGAUGGUGGUGGCUCCCGGCAGAUCUUCCCCCUGGGGACAUCACCCUUCUCCCUCCGUCUCUAACUACGUCCUGCCCUAGACAGGAGUCCUGCUCUUCAGACAACACA…	fi
EXTL3:+:chr8:28570974:28575724	EXTL3	ENST00000220562.4	+	chr8	28559177	28570973	11797	GUAGGACUGCUGGCCGCGCGUGAGCCCGAGGAGCGGGGGCCGCGCCCGGAAGGGCUCAUGGGAGGGUGCCGGGGCUGGCCCCGAGCGCUGGGGACGCGGCGGGAGGGACCGGGUCCGCCGUGCCCCGGGGAGGCUGCUGCUGCCCGGCGGCGGGAGGCAUGCAGCCUCCGAGCGGAGUAGGCCUGCCCGGUGGCUCGGGGGCCCGGGGAGAGGCCGCCAGGCCCUCGGCCGGCAGCCGGGAGGGCUAACGGGUCCCUGGGCUGGGGCACCCCCUCCCCGCCCCCACACGCCCUCUCUCGUCCCAGUUUGGGCUGCUCGGGACCCGCCUCCACCUUUUUUUGGACGCUCGGCUGCAGCUGUUGGGCUUCCUCUGCUCCCUGAAGCCCUCCACCCUCUGUG…	fi
EYA3:-:chr1:28374937:28362055	EYA3	ENST00000373871.3	-	chr1	28374938	28384504	9567	GUAAGUAUUUCCUUUAACAGUUUAAAGUUGAUUGUAGAAGAGCUAAUCUUAAGAGAUUUUAAUUAUUAUUCAGUUAUAGAUUCCAAAUUAGAAAUAAAAAUAAGGAAAAGAUUCCUUGUUUCCUUUCAAGAAAACAAUGUUAUAUUUUUCUAACUUAAUUCUAAGGAGUCUAAGGAAAAUUUAGCAUUACGAAAUGAAUAUUGCAUUUAGAAAUGUCAUUUAAAAAAAUAAGUGGCUAGUGUUACAGUUUUUAGAAAAUAAAAGAGGACGUCUCUUUACUGAUCUGACAGUAUAUCACCAUUUCUACCAGAAAAUUUAGUUUUGUUUUUACCUAAAUUUCCUUGAGAGUUAAUUUUUUAAAAAGUAGUAGUAGUGAGGAAGUUAUAAUUUGACCACUAG…	fi
FAF1:-:chr1:51061888:51032749	FAF1	ENST00000396153.2	-	chr1	51061889	51121113	59225	GUAAGUGACAGUCAAAUUUUCAGUUUUAUAUCCUCCUUUCUCUUUUGCCACUUUCAGUCUAAUUGGCUUUGAUAAUAAGCACAAUUAAAUGCUUUGAGUCUUCCAUUGAAAGAAUUAUCUAGCCAGGCACGGUGGCUCAUGCCUGUAAUCCCAGCACUUUGGGAGGCUGAGGCGUGUGGAUCACCUGAGGUCAGGAGUUUGAGACCAACCUGGCCAACAUGGUGAAACCCCAUCUCUACUGAAAACACAAAAAUUAGCUGGGCAUGGUGGCGGCCGCCUCUAAUCCCACUACUCAGGAGGUUGAGAUAAGAGAAUCACUUGGCGGCCGCCUCUAAUCCCACUACUCAGGAGGUUGAGAUAAGAGAAUCACUUGAACCUGGGAGGUGAAGGUUGCAGUGA…	fi
FAM13B:-:chr5:137324004:137320946	FAM13B	ENST00000033079.3	-	chr5	137324005	137342678	18674	GUAAUAGCUCAGUUGAAUGAACUUUAGCUUUUGAGUAUUUCAUUCUAAGUGUAAACUCACUCCAGCAUUCAGAAACACAAACUGUAACUAUAUGUGAAAGUUUGGCAUUUGUGUGUGAAAAAGAGCAAGAAGUAAAAUUUAAAGAUGCAGUCUUGCUAAGGAAUUUUCAGUUAUUAGUGUUAAUACCUUUUUUCAAAAACAUAACUUCUUACAAAUAUUUCUUGUUAAAGUUGGUUUUGUAUUAGCUUAUUAAUUGGGCUGGAUAAAAUUUCAGAACCUCUGGAAGUAGCAUCGUUAGAGAAGGAUACAGUGACUGAAUUGACUUGUAUAUCCCGUUUCCAGGCUACAAUUAGUUGUAACUAGGCUGUAAGGAUGGAACUCUGAUCCAUUAAGAUAGUG…	fi
FAM178A:+:chr10:102683732:102685776	FAM178A	ENST00000238961.4	+	chr10	102678199	102683731	5533	GUAGAAUCAAAAUUAAAUUUAUGGAUUUCUAAAUAAAUUUCCAUUUUAAUGGCACUGCUUUUUAAAAUAAAUUUGUUUAAAUAUGCAGUUCCCUUCUUGGGGAUGAAUUAAGUGUCUCAUAUUAAUUAAGAGUUUGGUAAGAUCAUAUUAAAAAAGACUAGUCCCUGAAUCUAGUACUUAUAAUUUGGGUUUGUUUUUGAGACAGGGUCUUACUCUGUCACCCAGGCUGGGAUGCAGUGGCAUGAUCACGACUCAACUGCAAGCCUUGACCUCCUGGCCUCGAAUGAUUCUCCCACCUCAGCUUCCUGAGUAGCUGGGACUACAGAUGUGGGCAACUAUGCCUGGUUAAUUUCUUGUAUUUUUGUAGAGACGAGGUUUCGCCACGUUGCCCAGGCUGGU…	fi
FAM192A:-:chr16:57207781:57197913	FAM192A	ENST00000309137.8	-	chr16	57207782	57219732	11951	GUGAGUGCGGCCUCGGUCCUGGCCUGGCGGCGACACCUGGGUUCCAGCUUCCUUACGGAAGAGAUGAGCUGCGGCUGCUGUUAGGGUUAGGGCCAGGCCUGUUCUCAGUCCGCGCACCCGCUCCUUGUCCGGAGUAGCCGAAGCCUGGGGCUUGCGGGCCCAGCCUGAGGGGAGCUGAGGGUGCCCGCGGGAAGGCAUCUGGGUCGCGGCGAGGACCCUUUCAGGCGGGCCCAACACUGCCGGGCGUUUAAUGGGGUUUCCCCAAUUUUCUGCUAGGUAGGGCCACCCAGGUUUCAAGUGAGUAGCAGGCUCCGUUCCAGAGGUCUUGGAACAGGUCCAGGUUACUCACUCGGAUGUGCGGCGUCUGGUUGGAAAUGGUUGAAUCCCAGAAUGGCAGUG…	fi
FAM228B:+:chr2:24357989:24369956	FAM228B	ENST00000407625.1	+	chr2	24347331	24357988	10658	GUAUAUAUCAAAUAGUGUGGGAUUUGGAGAUUUUUUUACUUGGAUCGUUGCAGUAGGAAGUGGCUUGUGCUAAAUAUAUUGUUUUUUCUAUUGUUUGUUUUUAUUUCAUUCUGUUUAUUAUUCCCUUCACUUUACUAACUUUGUAUAUUCACUUUGCUGUUUUUUUCUAACAUCUUAAGGUGGAAUCAUAGGUCAUUGAUUAUAUACCUUUUAAAAUGUAACAUAGCUAUAAGUUUCUCUUGAGGUACUGCCUUAGCUGCAUCACCCAAAUUUUGAUAUGAUGUAUUUAUUUAUUUAUUUAUAUUUGAGACAGGGUCUUGCUAUGUUUCCUCCUGGAAUCAAGCCAUCCUUCCACUCCCUAGUAGCUGGAAGUAUAGGCGCACGCCACCAUGUCUGGCU…	fi
FAM73A:+:chr1:78267016:78280916	FAM73A	ENST00000370791.3	+	chr1	78249037	78267015	17979	GUAAAUAAAAGAAGCAAACAGGAAGUUGAAUAUUAAGCUUAUUGCUCAGAGCAUAUUUUGUUUACAUUAUUUCAGUUUUAUUUGAGGUUUCUAUAUAGUACAGUCAAAAUAUUUAUUACAGUAGUUAAAAAACCUACUUGGUUAUUUCACGGGUUUUUGUUUUUGGUUUUGGUUAUUGUAACUCUUAAAAAAAGGUUAUGUUACUUAAAAAUUUUUUUCUGUCUUAAGCAAACUUACAUAGUCCAUUAUUAUUACUUUCAGUGAAUUAUGUUAUUCCAGUAGGCCUGUUCUCACUAUUAACAAUCCUUUAAAUUUUAUUGUGGUAAGGUACAAAUAACAUAAAAUUGACCAUUUUGAUCAUUUUUAAGUGUAUAGUUCAUUAGCCUUAAGUACAUUCAC…	fi
FAT1:-:chr4:187630999:187627717	FAT1	ENST00000441802.2	-	chr4	187631000	187644817	13818	GUUAGUUCGCUGGGGCGCGGGCCGGCGGGCGGGGGCGAGAGCGUGCAGCGCGCUGCGGUGCGGACUCUGUGGGUGUCCGCCCGGUCCCCGGCUCGGGCUCCGGCGCUGCCGAAAACGGAUGAGCGCGCGACUUCCCGGAGGGUGGAGUGACUCGGUCCUUCCCAGUUGGGAAAUUCAGCACUGGCUAGGGGGGUCCCGGCGGCGGAGCGGGAAAAGGAGGCGACCGCGCGGGACCGAUCCGGGGCCAUUGCUGGGGUCCGAUCCUUUCUGACACGCCGCCUUCCCUCCGGGAGCUCGCCGGGCUGCGCCGGCCUCGCGGUCUCCUGGGGCAUCCCGCCGUCUGCGAAAGACCCGCUCGCUGAGCGGUGCACGCGGGAGGCCUGCGCGGGGCUGCCGGGU…	fi
FBXL4:-:chr6:99382755:99347144	FBXL4	ENST00000369244.2	-	chr6	99382756	99395681	12926	GUACGGCCCUUCCUUUACUUCUCCCUCCCGUGGGUCUCUGUCUUCUUCCUUUGGCGCCGGGGCGGGGCCGGGGCCGAGCCAGCGCGCAGCUCCGCGCUUUGGGGAGUCUGGACGCCUGGCAGAGGCCCCCGCUGCCCGCCCCUCCCCGCCCGCGGCCCCGCGCCCCCGCGCCUCCGCUUCACGCUUGCGGGGCUUGCUGGGGCCCUUGAGAACUGCUGACGUGCCUCGGGCUCUUUCUACGCUACAGUCUGCCUGCAGGCUGUGAGGCGUCGUUCGGACGUGUGCGCGGCUCAGGGUUGUUUACACCGCGGGGGACUGCGGGUCGCCCCACACCCGCGCUCAGUGCUGCGCCGGCAGCCACGCGUCGGCCACAUGCCCGCCUGUGCUUGUGAUUCCUGU…	fi
FBXW4:-:chr10:103436193:103384502	FBXW4	ENST00000331272.7	-	chr10	103436194	103454137	17944	GUAAGCGUCCGCUCGCCCGCCCGCUCCCCGCCCCGAGCCGGCCCCGCGUCCCGGGAAAGGGCGGGGCGCCGCGGCCUGGUCGGCCCAGGGUCGUGUCGCACCCCGAGUUUCUAGGCCUACACCUGACCUCCGCCUACACCCUUUCCCGAGCACUCUCGGGGACCCCUUUGCCCCUCCUCCCCAAGGCCUCCAUCUGAGGCAGCCUCCCGAGAGCAUCCCUCAGUAGGCACCCUCCCGGGUGGGCCGCUCCUCACAAUUAGCCAUCUUAGGCACUCCCUACAGCUUUCGAUUGUGUGUUUUUGCAGAGGUUUAGCUGCCCCGGUUCCUUCGCCCCAGAGGAGCCAGUCUGGUACGGUGCUUUGGACGAUUCCUUGAGUCCAGGUCUAGGACUCAGGUUCC…	fi
FBXW4:-:chr10:103436193:103427643	FBXW4	ENST00000331272.7	-	chr10	103436194	103454137	17944	GUAAGCGUCCGCUCGCCCGCCCGCUCCCCGCCCCGAGCCGGCCCCGCGUCCCGGGAAAGGGCGGGGCGCCGCGGCCUGGUCGGCCCAGGGUCGUGUCGCACCCCGAGUUUCUAGGCCUACACCUGACCUCCGCCUACACCCUUUCCCGAGCACUCUCGGGGACCCCUUUGCCCCUCCUCCCCAAGGCCUCCAUCUGAGGCAGCCUCCCGAGAGCAUCCCUCAGUAGGCACCCUCCCGGGUGGGCCGCUCCUCACAAUUAGCCAUCUUAGGCACUCCCUACAGCUUUCGAUUGUGUGUUUUUGCAGAGGUUUAGCUGCCCCGGUUCCUUCGCCCCAGAGGAGCCAGUCUGGUACGGUGCUUUGGACGAUUCCUUGAGUCCAGGUCUAGGACUCAGGUUCC…	fi
FBXW4:-:chr10:103436193:103432672	FBXW4	ENST00000331272.7	-	chr10	103436194	103454137	17944	GUAAGCGUCCGCUCGCCCGCCCGCUCCCCGCCCCGAGCCGGCCCCGCGUCCCGGGAAAGGGCGGGGCGCCGCGGCCUGGUCGGCCCAGGGUCGUGUCGCACCCCGAGUUUCUAGGCCUACACCUGACCUCCGCCUACACCCUUUCCCGAGCACUCUCGGGGACCCCUUUGCCCCUCCUCCCCAAGGCCUCCAUCUGAGGCAGCCUCCCGAGAGCAUCCCUCAGUAGGCACCCUCCCGGGUGGGCCGCUCCUCACAAUUAGCCAUCUUAGGCACUCCCUACAGCUUUCGAUUGUGUGUUUUUGCAGAGGUUUAGCUGCCCCGGUUCCUUCGCCCCAGAGGAGCCAGUCUGGUACGGUGCUUUGGACGAUUCCUUGAGUCCAGGUCUAGGACUCAGGUUCC…	fi
FBXW7:-:chr4:153333681:153332455	FBXW7	ENST00000603548.1	-	chr4	153333682	153456092	122411	GUGAGUGGCCCCGGGAGAGGGAAUUGAGGGGGAGAAAGUGGGAGGAUGCCGGCGCUUCCUCCUGGAGUUUUGCUGAUGUUCUCCAGUAGUGUUGGGAGUCUAUCAAUGAGGGAGUCUAGCUUUAUUCACGGAGGGGGGAAGGUGUUAGGGAGGCCUGUAUUUUGUAACUUUUUAGCUCUUUGUACGAGUAAUGCAAGUAUGCAGGUUUCUGUCGGAGGAGUCUUUUCUCCAAAGUGAAUACUCGCACCUUUCUGGCCAGCAGUUGGCAAAGGGAAAUUGAGGAAGCCAGAGCAUAUGUGCGCACAGAGGCCAUCUGUAUCUGUAACCUUUUCCUGGUACUGUGGGUGUGUGCGGUGUACUUUUUGUUUCGGGGGUACUCUCAUAUAGGUUCCCGAAUGA…	fi
FCHSD2:-:chr11:72700142:72695133	FCHSD2	ENST00000409314.1	-	chr11	72700143	72712034	11892	GUAUUGUUUUUAUUUCUGUUCUUAUAUGCAUUUUAAUAUCCCAGUGCUACAUUUAUAAUCUGCAAGGUUAUGCUAAAUUUUAUUUAAAACUAUAUGGUCCCAUAUGUUUCUGGUUGACAUUUUACUAGGAUUUUCUGAUUUCAACAUGUUCUCAUUAAGUACUAUGUUUUAUUAACUGCUAAAAAUGAAUGUAAUUCAAAUCCAUGGACGUUCAAAAAGCUCAGUAAAUACUUUUUAGUAAUACCGCUUUUCGGCAUAAUUCAAGUACAUAGAUCUACUUAGUUUCACAAUAUCGGUAUAGUUUGAUGUGUAUUAGAAUAGUUACAAGGUUAUUAAUCCCACUAGUUCUUGAAAAAAGUUUACAUUAAUUUGUCUUACUUUCAACUUGACCCAUUUUGU…	fi
FER:+:chr5:108103794:108134090	FER	ENST00000281092.4	+	chr5	108083702	108103793	20092	GUAAGAAUUUAUUAUAGGGGGCCACUCCCAGGACCUGCUGUAUGCUUUUAAACAUCCAUUACAAUUCCAGCAUUGAGUUUCUAACAUUUUUAGGCAGGCUCAGGCACUGGGAGUACAGGAUUGAAAGACAGUUCCCGUCCUUAAGGGACUCAGAGUAAACUGGAGUUGCUGAAAACCAUUCUAAAGCAAUCCACGUUAAUAACAGAUACAAGUAAAACGUGGGAACGUACAGGAAAAAGUGACCAAUUCUGAGGCUGAAAAGUGCCUAUUUUAGGGGUGGGGGCCUCGCGGCCCUAAAGCAGCUUCCCUUCCCGGAGAUUUCAGCUCCAGGGAUCGCCCAGCGCCCUCCGGGCACACUUAACAUUUUAAUCACGCCUCCGCCCCCACUCUCCGAAUUCC…	fi
FGD4:+:chr12:32760891:32764217	FGD4	ENST00000427716.2	+	chr12	32755252	32760890	5639	GUAAUAGGACUGUUUUGUUCAAAGCUAUGAAUUACUAUUUCCAUACAAAUUAUACAGUCUUCUAUAUCUAAAACUGAGAUCUAGAGAUCUGUCUGAGAUACCUAGCCAAAAUUCAUUCUACUCCAAAUUAUGCAGAUCAUCUCUGCAAUGCUGAAAUACGUAUCAGUCACAUGCUGCAUACUAAGCAAUAACUUCUCCAUUUGCUUUUGAGACCAGCAGAGGAUGAUUUUUAUUAGGGUCUACAUAAAUUUACAAAAUGAGUUCCCAUUCGGGUCUGUGUCUCUCUUGCAUUCUUUCAGAGGUUAAGUUGUUGGAAGGAAUAUAAAGAAUGAUUGCUGUAAACCUUGAGAUUUGGGAAACUAAUCAUUCUUUUUUUGUCACUUGAUAUCUGUGUCCUCA…	fi
FGD6:-:chr12:95605043:95602619	FGD6	ENST00000343958.4	-	chr12	95605044	95611000	5957	GUAAGUGACGGCGCUCGCGCUGCCGCGGGAAAGUUUGUGGCGAGCGCUGCUAGGCUUGGGCUCGCGAGCAACUUUCUUCGCCGGGGUGGGCGAGUUGUGUGCCCCGUACCUUUGCCGAGCACCUCGGCAAGCGCGGAGCUAAUGGGAUUCGCUGCCGGCUUUCUCGUCUUUUCCUGCCCAGAGGGGCUGUUUGGAAACCCGGGAUUUCUCGGGAUCUCCCUUCCAAGGGGGACUGUGCUGGGGGCUCUGCACCAGGUGAAAUGCGAUGUGUGAAGGGCGUUCGCUCAUCUCUCCAGCAGUGCGAGGACUUCGCCUUUGCAUGUGAAAAUAGUGUAGAUUCCCAAGUUAAUAGAUCAGUUAUUAUAGGUAAAGGCAGUGUUCUCAGCGUGUUCAAUUUGG…	fi
FGGY:+:chr1:59805630:59844509	FGGY	ENST00000430447.1	+	chr1	59787423	59805629	18207	GUAUGGGCAAAACUGGUGUUCUCUCCUUGUUCAUAUUCCUACCUGCUGAGUGUCGUGUGUCAAUCUGGUGCCGUAAACAAUGUUGGGGUAACUUUAGAUGCAGAGGUAAGCAAGACAUAGGCCUUGCCCUUCAGGAGCUCACAGUCUACUGGCAGAGACUGAUAAACAGCUAAUAUAUGGUAAGAGCUGGGAUCAAAGUAACUAUAGCUGGAGCUGGGGAAAGAGCUAACCGGAGGGGGCUCAGGGAAGACAGGACAGCUUGAGGUGUGACCACAUGUGGAAGAAUUCACUGAUCACCUUAUUAACAUUUACCACGCCUUUAAUGUGUGCCAAAGGCUGUGUAAAAUGUGUUAACUUGCACUGUGUAGUUGCAUCUUCACAUGACCCUAUAAAGGUAAU…	fi
FILIP1:-:chr6:76124694:76063255	FILIP1	ENST00000393004.2	-	chr6	76124695	76203129	78435	GUAAGACCAAAAUAAAUAAAUACUUACUCUCUUAAGAAAUAUCUGUUUCCACAAGAAGAGAGUUCUCUCCCAUUCUGUUUUGUCUGUUUCCUUUGAUUCUUCCUGUUCUAUGAUGUGAUAACACAUUUAGAAGUUACGAUAACCAUUGUGAAUUAUUUUUAAAAAGUCAGAAACAUCAUCUCUUCCUCAAAAUUAUACCAAUUCCUUUUUAAACACAUAAUUUUAUGGUGUUUUAGUAGACAUCAAAAUAUUUCUCCCAAGUUAGUGCUCUUCGGCAGGUAACAGAACUAUGACAAAGGACAAUUUCACAUCUCCUUUCACAAUUGGGAUGGCUAAGCAAUGAAAAGGAUAUCUCCCCUAGAAGUAAAAUAACUUUCAUUUACUGAAACUAGCUAAGCA…	fi
FILIP1L:-:chr3:99569914:99567139	FILIP1L	ENST00000354552.3	-	chr3	99569915	99643073	73159	GUAAGGCUGCUUUGGGCAAACAAUGUCCCAUUCUGCAAUCUAUGAGCUGGCCACUGUACCAGGUCUCAGGGAUACAAAGAUAAAUAUGACACAGUCUCUGUUCUCAAAGAUCUCAUAGUCCAGGGUGAGGAAAAGGAUAUGUUUGAAGACAUUAUCAGUACAAUGUAUGGAUAACCAGAUGUGUGAUAAGGACUGUGGAACCAUAAAUGUUAGGCCCCUAACUCUUGAAGGGAGUGCCCUGUGAAGGCUGCAAAGACCAGGCAACAGGGGUCUAGUCCCUAGGCAAACAAGAAUGAAAACCAUAUUCAUGGCAAGGGGUGAAAUAAGUGUGUUAGUAUAGAAGUGAGAAAAGAACCUGCAUUUUGAGGGAACUCAAGCUUUUCACAUGGCUACAGCAUA…	fi
FKBP3:-:chr14:45600003:45587231	FKBP3	ENST00000216330.3	-	chr14	45600004	45603551	3548	GUACCAGAGGCGUAGGGGCGGCCGGGCUGGUGCGGCUGAGGGACGCCUCACCCCCCUGGAGAUGCCCAUACAUUCCGUAUUCCUCUGUGCCCCCGCCCUCGUCUUCCCGCGGCCGGUGGCCUGGAAGGCCGGAGAGGCCCAGCUUGUGCUUUGGUGCCUCGCUCCCGCCUCUCGGGCGUUCUCUACUGGGGCAGGGGAGCAGCUUUAUUUCUUGGGGCACACAGGCUGCAAUUGUAGAGUUAGAACCUCAUUGGGAUCCUUGAGUGGGGGUGGAGGCCAGAAAAAUAGGAACCCGAGGAUAUUGGGGGCUAGGGCGGAGAGGCCGAGGAAUAGUGGUGUGGAUGAGACUCCUGGGAGCGGGGCGCCGGCUACUAGGGAAAUGGGAAGGGAUGUGAAGAU…	fi
FKBP8:-:chr19:18649243:18648411	FKBP8	ENST00000608443.1	-	chr19	18649247	18650180	934	GUGAGAGUCAGCCACCCUUAGGUCUCUGCAGGUCUCAGGAGGGGGAUGGGUGGAGUGGGUGUACCCCUCGGCUCACCCCAUCUACUUGCCCAUUUUAUAGACAAGAAACUGAGGCUGGGUGAGGUGGCUCACACCUGAAAUCCCAGCACUUUGGGAGGUUGAGGUAGGAGGAUUGCUUGAGACCUGGAGUUCCAGACCAGCCUAAGCAAUAUAGACCGCAUCUCUAUACAAAAAAAUUUAAAAAUUAGCUGGGUGUGGGCCGGGCGUGGUGGCUUACGCCUGUAAUCCCAGCACUUUGGGAGGCCAAGGCGGGUGGAUCAUGAGGUCAGGAGAUCAAGGCCAUCCUGGCUAGCACGGUGAAACCCCGUCUCUACUAAAAAUACAAAAAAUUAGCCAGGC…	fi
FNDC3B:+:chr3:171965323:171969331	FNDC3B	ENST00000336824.4	+	chr3	171944738	171965322	20585	GUAAUCCAUUUGAUGGACUUCUCUACUCACUAUGGACACUGUCGUUGCUCCAACAGAAUAUAUGUUGAGGCUUCAAAGCCAUAUUCCAGGAGUUAAUUUGGGUACCGUAGUGCUAGGUUUGCCAUCAUUUUGUGGCACCACAUGGCGUUUCUUGUGUCUUGCCACUUGACGUACCAGAGAACCAGAGAAAAGGAGACACAGAAGGCCUACUAGACUGUCCUCUGCCAAGUGGGGUUUUUAUAUUUGAUUGUUUGGUUGUGAUUUCUUUAUGGAGUCUCCUGCUUCAGACAUUUCCUUCCACCUGUAAUACAACUUUCUGGAAGAAAAUUCAUAGAUGUAGUUAGUUAACAUAUUAAAGGAGACAUAGCUCACAUAAACAGGGCCUACCUUCUGUUACAG…	fi
FOCAD:+:chr9:20715321:20789607	FOCAD	ENST00000380249.1	+	chr9	20694564	20715320	20757	GUAAUAAUUUUUUUUAACAGUUCACAUUGCAAUCUUGCAAUCUCUAGUUACUUUUUUAAAAUUUUCUUUUAUUUUUAAAAAUGUCUUACUAAAACAUACACAGAUUAAUAGGGAAUAUAGUAAAUGAACUUAAUUUCAACAACAUCAACAUUUUGUCAAUCUUGUUUUUCUCUCUAACAUUUUUUCUUCCCUAGUAAUUGUCUUUAAUUAAUAAGGACUUCUUAAAGUACUAUUACUAGGCCAUUCAUUAACAACCCUAACAAAAUUAAUACCAAUUCCUAAAUAUUAUCCAAUACAGUCCAUAUUUCAGAAUUUCUCAGUUGGGCCAAGAUUGUCUUAGUAGAAUUGGUUUUUUGAAAUCAGAAUCAUGUAAGUUUCCCAAAUAUAAUAUAAUUUGGU…	fi
FOCAD:+:chr9:20715321:20823114	FOCAD	ENST00000380249.1	+	chr9	20694564	20715320	20757	GUAAUAAUUUUUUUUAACAGUUCACAUUGCAAUCUUGCAAUCUCUAGUUACUUUUUUAAAAUUUUCUUUUAUUUUUAAAAAUGUCUUACUAAAACAUACACAGAUUAAUAGGGAAUAUAGUAAAUGAACUUAAUUUCAACAACAUCAACAUUUUGUCAAUCUUGUUUUUCUCUCUAACAUUUUUUCUUCCCUAGUAAUUGUCUUUAAUUAAUAAGGACUUCUUAAAGUACUAUUACUAGGCCAUUCAUUAACAACCCUAACAAAAUUAAUACCAAUUCCUAAAUAUUAUCCAAUACAGUCCAUAUUUCAGAAUUUCUCAGUUGGGCCAAGAUUGUCUUAGUAGAAUUGGUUUUUUGAAAUCAGAAUCAUGUAAGUUUCCCAAAUAUAAUAUAAUUUGGU…	fi
FOXO3:+:chr6:108984658:108986092	FOXO3	ENST00000406360.1	+	chr6	108883033	108984657	101625	GUGCGUACCCACCCCGGGCUGGCAGCAGGACCCGCCGGGCCUCCUGCGCAGCGCGAGACGCGUCUCGGAUUCGUCGGAGUGCGCUUGCGGGCUCCAGGGCAAGGGGUUGGCAGGGGGAGCCUCCGCUGCGAGGCUUUGGGGGUUAUCUUUGAUCCCCGGAGUCGGGGCACCUGGGGACGGUCUCGGAGGGGUGAAUGAGGCUCCCCAGAAGCUUGGGGCAUGGCCAGGUGAGGAGAGGGGGCAGGGGACGCCGGCGAGGGAAGGGCGAACGGACAGGAGUACAUUUGCUGGAUUCUCCGGACAGCACCGAGGAGGUAGGUCCGCAGCCAACUUUGGAGUAGAGUUUACCGUAGUGGGGGUCUGGUGCGGGCGCUGUGGCUGGAGUGAGAGGUGUGGGGG…	fi
FOXP1:-:chr3:71102924:71090479	FOXP1	ENST00000318789.4	-	chr3	71102925	71161686	58762	GUAACAAUUCUUUUUCUUUUUAAAUUGACAUUAUACCCUUUGGGAUAAGUGACAAGCAGUUCAGGAGUGGAUUGUGUUGAGCAUUGCAAAUCAUGUAAGAAAAUCUUCUGUGGAAAGUGCAUUUUUGGUUUACCAGCAAGUUGUAACAUUUUGGGGAAAAUGUGUAUUUGACCAAAAGUUUUAUUGUCAGGAGUAAGAUCUGCUGAUUAGUGAAUAUAAUAGAAGGAUAAGGAGUUGUAAGUGUUGAGUUGCUAAUAGGCAGUGUAGGUUACCAAUGAGAAAAGUUCAUAGUACUCAGAAUUGUCACCACAUUCUCUUAUGUUGGGUCUAGAAAUGGCAUAAACACACACAGACACACACCUUACUUUAGUGUAGUCAUCCUCAAUUGGGAAGAUUUUG…	fi
FPGT-TNNI3K:+:chr1:74715143:74737392	FPGT-TNNI3K	ENST00000370895.1	+	chr1	74701895	74715142	13248	GUAAAGUUGUAAGAGUCAUUAUUUCUUUGUAUAAGUGUCUUCAGUAUUCACCUUAUUUUUUAAAGUAUCUGUAUAUUUUUUAAACCCGUAGAACCUCAGACAUAAGCAGUCAUGUUCUAAGCCUUAGGAUGUCAGAUUAUCUCUCUUUGACCACUCAUAUAGCUCUCAAAAUGCAAACAUAACAUCUCACCUCCUUAAAAUAUAAAUUGUAAUCUGCCAUCAUUAAAGUUUAAAAAUAAAAACCUAAAGGCUAGCCUUUGAAUGCAAGCUAUUGUUGAUCUCAGUAAUCUUCUCAGGAAUUAGAUCAUUCUUGUAAACCAUGCCGGCAAUGAAAAGCAAGAUUUUUCUUCCCACAUAGUGGUCGCAUAUUGGCCACAUUGUUCUCUUUGAACUAUGACG…	fi
FRY:+:chr13:32652971:32691610	FRY	ENST00000380250.3	+	chr13	32606003	32652970	46968	GUGAGUAAUAGAAAAUAACCUUUUUGUUUGUUUGUUUGCUGGAUGUUGCAUAAGGCUGGAGACAGAAAAUCUCAACUGGACACAUAUGUUUGUGAGCCGCGGAAGUUUUUCUUUUUUUCUUUUCUUUUCUUUUCUCUUUCUUUCUUUCUUUCUUUCUUUUUCUUUCUUUCUUUCUUUCUUUUUUUGCUCCCAUCUGCUGUGAAAAUCAAAAUGUCAGAGACUGAACUAGCUUUCCUUAAGUGCAAAGGCUGCAAUGGAAUUACAGUAGAUUGUGUUUGAUUAAAUUUUCAAGUGAGGCAGCCCUUCAGACUCUGGGGGAGCUCAGGAUCAGGCAUUCCUGGCUGCAUUUCCUGCCUUGAUGUUUAUUUGAUUUGUUCAGGCUUUCUCUAAAUAUUUUGU…	fi
FTO:+:chr16:53907698:53922863	FTO	ENST00000471389.1	+	chr16	53878211	53907697	29487	GUAAUCUUUGGAAAAUCAAAAUUAUAUUGAAACUCUAGUGUCUAAAUUUAGAUUAUAGGAUUUAUAUUUUGAGUAUGUCUUAUGAAAUAAACUUUUGGAGUAUUUUAUAUUAAGAGCGAAACUUCUUUAUAAGAACAUGUAACUAGGUUUUUCUUUUUUGAGAUAUUGCUGAUUUUUUGAGAUGGAGCUUCACUCUUGUUGCCCAGGCUGGAGUGCAGUGGCACAAUCUCUGCUCAUUGCCGUUUCCACCUCCUGGAUUCAAGCAAUUCUCCUUCCUCAGCCUCCCAAGUAGCUGGGAUUACAGGCACACACCAACACACCCAGUUAAUAUUUUGUAUUUUUAGUAGAGAUGGGUUUCACCACGUUGGCCAAGCUGGUCUCAAACUCCUGACCUCAGGU…	fi
GAB1:+:chr4:144336630:144361535	GAB1	ENST00000262995.4	+	chr4	144258414	144336629	78216	GUAAGUAGAGCUGCGGGCACCACUCCGCGGGCCUCGGCGUCCACACCCCUCCCCAGUCGGCUCGCCGGCGGCUGCAGCUGGCCGCGCGCGGGGCUGGUUCUUAAACGAAUGCCGGUCUCUUUCCCCUUGGCCCCUACCCCUGGCGGGCUCGGGACAGGGUGCCUUGCACUCCCUCACGCCCAGGCAUCCACUUGGCCGGACAACUUUCUUCCUCCAGGUUCCAGACAGCCUGCUUUGCGGGCCUGUUCGCCCCAUAAAAGGACCUAGACGUCCAGCUAAACUCCUGCUGCAUGCUUUUUUUCUUCCUUAGGAAGGAUGGGGUGCGAUGGAGAGAGGAGCCUUCUUCCUGCUUUAUUCCUGCAUCUGAUUAUUGGGCUGAUGUGUGCUAAAGCUCCCGCA…	fi
GALK2:+:chr15:49528048:49531564	GALK2	ENST00000327171.3	+	chr15	49509511	49528047	18537	GUGAGUAUUUAAAAUUGUUAGUGUGUGUGUAUGUAUGGUUCUGUUUGUACCCAAAUGAACUCUUUAGGAGACAUCAAAUUUGUAACAGGUCAUUUAACUUAUUGAUAUUUUGUGUCUGACAUUAAAAAAAUUCUAAGGCCAUUAUUUAUUGUUCAUUUUGUUCAUUUGUCAAUUCAUUUAAGGAAUAUUUAUCAAAGACUUAUCAUGUGCUAGACAUAGUCUUAGAUACCAGGUGAUACAAAGAUAAAUAACUCUGUCCUUGUCCGAUAGGUACUUAUCAUCUAUUGAUCUAAUUAUCUCCAGCAAAGUCAGGUCUGAUGUUUUCCUAUGUUACUAUGGCACCUUCUAAGUAUCUUGUCAUAGCAUAUUAUUAUGCUGUAUUAUUAUUAUCUGUUUAUU…	fi
GAS2:+:chr11:22696396:22777499	GAS2	ENST00000454584.2	+	chr11	22688446	22696395	7950	GUGAGCACGACUGGCUGGCCCAGUUCUGCGCCAACGCCGCCGCAGCGUGCGCGCACCGCAGCCGGGGCUCACGGGAGCCCCUGCCUGUCUACUGCACCCGGGGCGGCGGGGGAGGGGAGAGGUCAUUAAAAAAUAACCUCAGGAACGAGGCGGGGAAGAGUGAAGAGCCGCGGACAGUUGGACAGGCUCUUUCUCUAAGAGUGGGUAUUCACUGCAGGGGGUGACUUUCUGAUUCUCUGGAAACAACCAUGUGUUCCUUAUCCCUAUUGCGGAACACCCCGGACAACCGCAGCACGUAAGCCCGCUGGGGUGGCUCUGCCAACCAGGGACAGAGUGAGGAUUUUUAAUGAACACAUCGAUUAUAAAUGCACACAUAUGCAUUCGUGCACAAGAGUAUCU…	fi
GBE1:-:chr3:81643174:81627076	GBE1	ENST00000429644.2	-	chr3	81643175	81691931	48757	GUAGGUACAUACAAUAUAGAAAUGUUUUCUAUUGUUGCUGUUUAACAUUAAUUUUUAAGAAUUUCACUAAAUUCAUUGUGUGUGUACUCUCUCACUGGUACUUAAUGUUCUUAAUUGGAUUUAUUUUUGUUGUACAGGGGAUUUUACCUUGUUUUGUAUAGCACAUGUAUUUGUGGUAUAUUUCAUUAAAUUUCAAUUUUACAUAUCUUACGCCAUGUAAAAUAUAUUGGUUAUAUAAUCAUUUAAAAAUUUUACUGUGAAUCAUUUUUUUUUAAUAUCUAAAAGGCCACUUUAUCAAUUUGACUUAAACCAUAGCCAGUCUCCUUUUACUAGAGAAAUACAUUGUUUUAAGUAGGCCAUUUAAAAAAAUCAUACUUCAUUGCUUCAUAUCUUAAAAUU…	fi
GDI2:-:chr10:5842668:5827105	GDI2	ENST00000380191.4	-	chr10	5842669	5855176	12508	GUGGGCGCCAGGGCUGAGGGGCCGGGGCUGAGCAGCCGGGGCGGGCGCACCCCCGGCUCCUGCACGGCCCGCGGGUCGCAGCUCCUCGGGGGUCUCGUUCUGCCGUCAGCCGUAGUUUUCGGGACGGGAGUCGUGGCUAGGGGCGCGGGCGGGUUCAGGGGCGCCCCGCGUCCCGGGGCGAGCGGGCGGCUCCCAGUGUGAGGGGCAGGCGGGGAAAUGGAGAUGCGGGCCGUGAGGCUCGGGGCGGGGUGACGGCCGAGCCCGGCCUCUGCGCUUGCCCCCAGCGGAAGCGGAGGGGAGGGGAGAAGGCCGCCCGGGCCAAGGGUCCCGCUCCCCGGUUUGGGCCGGUGACCUCGCCCGGUUGGAAACCAGCACCCGAGGCGGAGGGGACGGUGCAGG…	fi
GDI2:-:chr10:5842668:5836848	GDI2	ENST00000380191.4	-	chr10	5842669	5855176	12508	GUGGGCGCCAGGGCUGAGGGGCCGGGGCUGAGCAGCCGGGGCGGGCGCACCCCCGGCUCCUGCACGGCCCGCGGGUCGCAGCUCCUCGGGGGUCUCGUUCUGCCGUCAGCCGUAGUUUUCGGGACGGGAGUCGUGGCUAGGGGCGCGGGCGGGUUCAGGGGCGCCCCGCGUCCCGGGGCGAGCGGGCGGCUCCCAGUGUGAGGGGCAGGCGGGGAAAUGGAGAUGCGGGCCGUGAGGCUCGGGGCGGGGUGACGGCCGAGCCCGGCCUCUGCGCUUGCCCCCAGCGGAAGCGGAGGGGAGGGGAGAAGGCCGCCCGGGCCAAGGGUCCCGCUCCCCGGUUUGGGCCGGUGACCUCGCCCGGUUGGAAACCAGCACCCGAGGCGGAGGGGACGGUGCAGG…	fi
GIGYF2:+:chr2:233651860:233660931	GIGYF2	ENST00000373566.3	+	chr2	233641188	233651859	10672	GUAGGUCUUAAGGAAAUUUACAGAGUCUGCCUUUUUGAUCAGAUAAUUUUAAUCUACAAGUCUAGUUUGUAGGUUCUCUUCUUGGACUGGUUUUACAGCUUACAUUCCUCUGUUUAUAAUGUUGUGGGGGCUGGUUUCAGCUGAGGUUGAUGUGAUUGGUCACUUAGCCUGCAGGGGGGCCAAUUAGCUCUGAUCAUGUGGAAAAGAAUGCUGGUUUGUUAGGAGGUCUUUCUUUACCCAACACAAACCUUAACAACUCUGGAGAAAGCCUCCAGAACUGACUUGGAGAAGGGGUGCAUUUUUUCCCUCUAAUCAGGACCGGUCUUUAGUAAGUUUGCAUAAUCUUACUUAAGAGUUUUUUUGAAAGUUCAAAGGGAUAAAAUUCCCUGCAAGAUUUUU…	fi
GIN1:-:chr5:102433485:102432245	GIN1	ENST00000512248.1	-	chr5	102433486	102440244	6759	GUAAGACAAAUAAACUACUUAGGUCUGGGAGCAUAUCUUACUUCUUUUCAGUGUCCAGAACCAGUGCCCUCUGCAUUAUAUUACAGAGUGCUUAAUAAGUUCAGAUAAAUUUCUGUAGGUAUAGAGGUAUGAUAUUAAAUACUACAAGGAUAGUUGUACUGGAAAUUAGGAGAUUAGGAUUUUAAUACUUACUGUGGGUUAUUGUAAACCUAUCUUCAGAUAUCCUCAAAUUAAAAUGAGGAGGUUGGACCAAAUAAUCUUUAUUUACUUCUAGAUUAAAAACCCAUGAUUGGUUGGGCCUGGCUCAUGCCUAUAAUCCCAACAGUUUAGGAGGCUGAGGUGGGUGGAUCACUUGAGCUCAGGAGUUCGAGACCACCUGGGCAAUAGGGCGAAACUCCA…	fi
GOLPH3:-:chr5:32143986:32135678	GOLPH3	ENST00000265070.6	-	chr5	32143987	32173915	29929	GUGCGGGCGCGGCGGGCUGGGCGGGGGGCGGCGGCGCGGGGCCCGGGCGCCAGGUGAGCUCCAGGUAGGUGCCAGGUGAGCGCCCGAGGCUUCCGGCCCGCGCACCUGCCCUCGCUCCGAAGUCCGCGCCUGGUGGCGCCCAGCUGACGCCGAGCGGUGUCGGAGUUGGUUGACCCCCUGGCGCGGCUGGUGCUUUCUGGAUCCUCCCCGUAGAGAUGGCUUGGAUUUUUCCUUACCCCUUUCACAGUCGCUCCUUUCAUUUCGACACCCUGGCAGUUUGUAUUUCUUCGUCGCCUUUUUUCCGCGUUUUUAACCCGUGUAGACCCCAGGGUGCAAAUCCAACCCGGAGACUGCCCGGGAAACUAACAGCUGGAGCCACCAGCGCCACGAACUCUUUGG…	fi
GON4L:-:chr1:155823597:155823067	GON4L	ENST00000437809.1	-	chr1	155823598	155829094	5497	GUAAGAAGCAUAGGUAGAUUAUUAUAUGAAAUCCUCUGAUUUCAGUUUUCUGGGCUUUAAUACAGCAGCAAAAUGUUCUCGGUCCUGAGUUCCAGAAUUUUGGGAAAAUAAAAUUCUGUACUGCCUGGAUUUCAGUAUCGACUGCCAUCAUUAUGCAUUUCUGAGACCGCUAAAGGUUAUUACAGAACUUUUUUUUUUGGCUUAUAUUUCACAGUGGAUGGAAACUGUCUUAAACCUCAGAAACUCUGAUGAAAGACCAAACCUGGGGAUGGUUGCACAACUCUGAACAUUUACUAAUUUUAAAAAAACAGCCGGGCACGGUGGCUCAUGCCUGUAAUCCCAAACCUUUGGGAGGCCAAGGCGGGCAGAUCACUUGAGGUCAGGAGUUCGAGACCAGCC…	fi
GPBP1:+:chr5:56542127:56546968	GPBP1	ENST00000424459.3	+	chr5	56533000	56542126	9127	GUAUGUUUCCUUAUUAUUCAGUUUUUCUGGGAACAACUGAUUGCAUAAGAAUAUAGAACCACCUGGAAGGUGUUAAAUAGAAUCUCUAAGAAAUUAGGAAUAAUUUGGAUUUGAUUAGAAUGAAAGUUUUAAAAAUCAAGAAUGCCAGUGAGCGUUUGUCAUAUAAAACUAUCUAUAGAUACUAUUGGUACUGAUCCUGGGUUGAUUUAAUAAUCUUAGAAAUGAUUUAGAGACAAAGACAUAUUUGAAAAUAAUGAGAGUAAAAUGUAUUAAUAUGAAGAUUUUGGUUCUACUGUUUCAGGGUUGGUCUAAGGAUUUUGAGUACUAGUUGAAAAGAUGUUCAAAAGGAAGAUGUACUCUUUACUGUGUUUAGGUAAACUAAGAAAUGUGUCUGCAUAA…	fi
GPBP1L1:-:chr1:46108171:46105882	GPBP1L1	ENST00000355105.3	-	chr1	46108172	46120214	12043	GUAAGUAUGAAUCUUUAGAUGUGUGGUUAGAAGCCAACAAAUAAUGUCUGAAAUAUGAGACCCUGUUAGUAAUGAGAACAUUUCAGAAAUUACAGAAAAAGGAAUUUGUAAGUUGAGGUUUUUAUUGUUUUAGAGGAAAGAAGUUAAGUUGAUAAUAUUUGAAAAUGGUGACCAAAACUCCUAUGUAACUUGUAGCAAAUUUUUCAUCUUUGUGUCUUUGGAAUUUAGAAAAAUAUUUAAUUUCUCUUAAGUCUUAUAAAGUUUACUCAAAUAUAAUUAUGUUAAAAUGUACUCUUGCAUGUUAAAUUGUCUUUUUUCCAACUAUGAUAAAACAUUUUUUCUCUUGAUUUUGUUCUCUAUCACAUAAAAUUACUGUGACAUGAACAUGUAAUUGGGAGU…	fi
GPR137B:+:chr1:236332006:236347206	GPR137B	ENST00000366592.3	+	chr1	236306337	236332005	25669	GUGAGUUUCAGAGAGGCUCCUGGAGGCGCUCACCUGGCGGGGUGGUCCCCGCGGGGCGCCCGAGGCAGGGGCGAUGGCAGCCGCGGGGGCGGGUCCGGCCCUAGGGCUGAGAGUGUAGGGAGAAGGCGCCGGCUCUGGGGUCGUCCGAACCCUGUCCUGUUUGCGGGCAUUUGUCAUAGGAAACCCCCUGCCAUUCCCAAAAGGGGCAAGGAGAAGGCAGGGGAGGGCUGGAGGCCGCCGCUCACUCGCUGCCCCUGGCUCCGCAUCGUGCGGUGGAUUCGGGGCGCUUCUCCGUGCGCAGCGCGAAGCAGCAGCGCCUGCACACGCCAGUUAGUACGGAUGGAAGGUGUGCCCCCAAGGGAGGCCUGAACUCUAGAAUUUGCCCUGCCUCCCCAGGCA…	fi
GTDC1:-:chr2:144969146:144966170	GTDC1	ENST00000392869.2	-	chr2	144969147	144993242	24096	GUAAGCAGAUGGGACUUCAUUUUUAUAUCUCCAUCAAUUCCGUCCUGUGGCAAUAUGCGGGCAUUUUCUAUCAUGUCUUGUUUACUGCAGUGUGGGUCAGUAAGAUGAUUGAUAUUUCUAAAGAGAAGGAAGCAGCCUUUUUUAAGUUUCACCAGAUUAUUUCCCUGCUGCUUAAAGUCAGAUUUCUUCAUUUUUAUCUCAUUAUUAUUUCAUGUAUUCAUACAUCUAUAGUAGAUAAUAAUUCUCUACUUUUCUUUUAAUGUAUAUUCUUUGGAGAGUUGUGGACAGCUCUCAUAUUGUUCCUUGGUUGUCAGCCAAGUUAUAGACAUUUAACUCCUUUAAUCUUUCUUUGUAAUUGAGUUAGCUUGGCUGCCUUUUCCAGAUUUUCCCCUCGUUUUA…	fi
GUCY1A2:-:chr11:106856857:106849345	GUCY1A2	ENST00000526355.2	-	chr11	106856858	106888478	31621	GUGAGCGGGGGGCGGAAGGGGGGACCGCCUUCGGGGGAGAGAACGCGGAUCUGUAAAGUUGGCGCUGGGCGAGCCGGGGCGCGAGCGCAGAGCCCGACCGCUGGGGGGCGGCCCGGCCUUACCCUGCACGGCCUAGGGUUCCAGUGGCUCCGGCGACAGAGGAUCCCCUAGGCUAGGGCGGAAGAGGGGACUACAGCACUGGGAAGGAAUAAGAUUCCACUCCUUUGGGGUAUCCUGAUUCGGGGGCCUGUCUGCCCACCUCUAGCCUUGAACCCUACUUCACCACUGUUCCCCCUGGACAGCCCCAGUGCUGCUUCACACCCACCUGUUUUCUUUCCCCUAAACUUUCCCAGGCACUGUGUUCUGCAGUUCAGCUUCCCUGUCUUUCAUCCUGUUCUC…	fi
GUCY1A3:+:chr4:156617908:156643344	GUCY1A3	ENST00000296518.7	+	chr4	156588572	156617907	29336	GUAAGUGGUCGCUGCAUCCCCACGCGGGUCGGGGUUCUUCAGACAGGCGGUCCCUCUUCCGGGACCCCCGCUUGGGCUGGGUCUCCUUCCUCUCCUGAGAAACCUUCGGUACGCUCCCAGUUGCCCAGCCCUGGGAAGCCAGCAUCGGGUUCCCACGCUGGGGAGGAGCGAGAGGAAAGGAGAGGACGCCCGAGGGGCCGGCCCAGGGCCCGGGGGACCCGCGGCGCCCGAGGGAGGAGCACAGACGGGGGUGGGCGCCGAGCAGCGCCGCGCCGGCUGCUGAGCUCGCGGGGCCGGGCCGUGAGAACGCGCGGGGCGCGCCGGGGCCGCUGGUCUCCCACGGCCAGGGCGCCUGGGCCCCAGAGCCCAUCAGCCGCGUGCAGCGCUGCGGCCUCCGGC…	fi
GUSBP1:+:chr5:21491430:21495291	GUSBP1	ENST00000508260.1	+	chr5	21461976	21491429	29454	GUAAGAAGUUCAGAUAUUUGUCGUUUUAUUGGUUUAAGUACUAUGUAUACCUCAUGUAAGUAUAUUAAAAAAGAGAAAAGAAUGUUGGCUGGGCGCCGUGGCUCACGCCUGUAAUCCCAGCACUUAGGGAGGCCAAGGCAGGCAGAUCACCUGAGGUCAGAAGUUUGAGACCAGCCUGGCCAACAUGGUGAAACCCCAUCUCAACUAAAAAUACAAUAAUUAGUUGGGCAUGGUACAGGGGCCUGUAAUCCCAGCUAGUCGUGCGGCUGAGGCAGUAGCUUCGGUUGAAGUCGGGAGGCGGAGGUUGCAGUGAGCUGAUAUCCCCCCAUUGCACUCCAGCCUGGGGGACAAGAGUGAAAUUCCAUCUCAGAGAACAAAGAAAAAAAAGAAUGUUGUUAU…	fi
GUSBP1:+:chr5:21491430:21497305	GUSBP1	ENST00000508260.1	+	chr5	21461976	21491429	29454	GUAAGAAGUUCAGAUAUUUGUCGUUUUAUUGGUUUAAGUACUAUGUAUACCUCAUGUAAGUAUAUUAAAAAAGAGAAAAGAAUGUUGGCUGGGCGCCGUGGCUCACGCCUGUAAUCCCAGCACUUAGGGAGGCCAAGGCAGGCAGAUCACCUGAGGUCAGAAGUUUGAGACCAGCCUGGCCAACAUGGUGAAACCCCAUCUCAACUAAAAAUACAAUAAUUAGUUGGGCAUGGUACAGGGGCCUGUAAUCCCAGCUAGUCGUGCGGCUGAGGCAGUAGCUUCGGUUGAAGUCGGGAGGCGGAGGUUGCAGUGAGCUGAUAUCCCCCCAUUGCACUCCAGCCUGGGGGACAAGAGUGAAAUUCCAUCUCAGAGAACAAAGAAAAAAAAGAAUGUUGUUAU…	fi
GUSBP2:-:chr6:26856976:26846479	GUSBP2	ENST00000479900.1	-	chr6	26856977	26892898	35922	GUAAGUAAUAAAGGUGACAUUUUGAUCUUUAUCUGCUUACUUACUUCUGCUAUGAUUCUAUUGAUUCUAACAUUGAAGGAGCAGUAAAUUUAUAUGUAUUAUCAAACUAUAAAACAAUAAAUAAACGAUAUAUCAAAUACAUUAUCACAUCCUUAUGUUCUUAUGAUAAUAUUGUCCUUUUUUAACAGUUUUUAUUCUUAUUUGUUGAUUGGUUUGUCUUUAUGUUGUCCUUUCUACUAUCAAACUGAACAUGUUGAGGUCAUAGGCUAUCAAAACUGUACAUUUCUGAUGCUAACCAUAGAGACUUAACAACAACAGUAAACAGGCCAAAAUGGAAUGUUGUUAGCCAUAGUGUGUAUUAUUAUUUCUUUUAUACAUUUGGUCACUGUUAGAGGAGUU…	fi
GUSBP2:-:chr6:26856976:26851122	GUSBP2	ENST00000463434.1	-	chr6	26856977	26892898	35922	GUAAGUAAUAAAGGUGACAUUUUGAUCUUUAUCUGCUUACUUACUUCUGCUAUGAUUCUAUUGAUUCUAACAUUGAAGGAGCAGUAAAUUUAUAUGUAUUAUCAAACUAUAAAACAAUAAAUAAACGAUAUAUCAAAUACAUUAUCACAUCCUUAUGUUCUUAUGAUAAUAUUGUCCUUUUUUAACAGUUUUUAUUCUUAUUUGUUGAUUGGUUUGUCUUUAUGUUGUCCUUUCUACUAUCAAACUGAACAUGUUGAGGUCAUAGGCUAUCAAAACUGUACAUUUCUGAUGCUAACCAUAGAGACUUAACAACAACAGUAAACAGGCCAAAAUGGAAUGUUGUUAGCCAUAGUGUGUAUUAUUAUUUCUUUUAUACAUUUGGUCACUGUUAGAGGAGUU…	fi
GUSBP2:-:chr6:26856976:26853138	GUSBP2	ENST00000463434.1	-	chr6	26856977	26892898	35922	GUAAGUAAUAAAGGUGACAUUUUGAUCUUUAUCUGCUUACUUACUUCUGCUAUGAUUCUAUUGAUUCUAACAUUGAAGGAGCAGUAAAUUUAUAUGUAUUAUCAAACUAUAAAACAAUAAAUAAACGAUAUAUCAAAUACAUUAUCACAUCCUUAUGUUCUUAUGAUAAUAUUGUCCUUUUUUAACAGUUUUUAUUCUUAUUUGUUGAUUGGUUUGUCUUUAUGUUGUCCUUUCUACUAUCAAACUGAACAUGUUGAGGUCAUAGGCUAUCAAAACUGUACAUUUCUGAUGCUAACCAUAGAGACUUAACAACAACAGUAAACAGGCCAAAAUGGAAUGUUGUUAGCCAUAGUGUGUAUUAUUAUUUCUUUUAUACAUUUGGUCACUGUUAGAGGAGUU…	fi
GUSBP4:-:chr6:58252788:58250695	GUSBP4	ENST00000423899.1	-	chr6	58252789	58255322	2534	GUGGGUGAGAGCCAGUUUCAUUUGCGGUAGAGGCAGCAGAGGUUGUAGAAAUGCUCCUUGAGGCAGAUGCCACACCCCAAUUUCAUGGAGUGAUUUGGGCUGAGCCGAGUCUGCAGCAGGCAGAAGGCUCUGAGAUGUUGUCCUAGCCAGGGCAAAGGACAAUUCAGAGCUCGGGGGAAUAGGGGUGUGCUCAGCAUGACUGGGUGGACAGGCCCUUUGUUGUGAAUCGUACAGGCUUCCAGGAGCGGGUGCCUGAGGCUUCCAGACAGGCUUUGGGAGGUGGCCAGAGGAGAUGCCUGUUUCCGGGGCAGGAAAUGGAGGUAGCGCCCAGGCUGGAGAGGUUCAGCCAGGCUGUCACAAGGCUUUGAAGCUUCACAUCUGAGAGCCUGGCUAUUGGAG…	fi
HABP4:+:chr9:99220661:99233376	HABP4	ENST00000375249.4	+	chr9	99212911	99220660	7750	GUACGCGGGGACAGCGGGGUUAGCGGACCACGGCUCGGCCCGCUGUGAGACUGGGGUCCCGGGGGCCGGUUUCAGGAGGAGGGGCCCGGGAACAGUAGGGAGAGUUGAGGGUCCUGGUGGCCGCCGAAGGUAGGAGGAGAGGGGCAGGGGUCACACCCCUUCCAGCUCUCGCCAGCCUCGUGCGGGGCUCCGGGGGAAACGCUGGCUUGGGGUGGGAUAGGGCCCUCGAACCCUGGCACUGAGGCUCUACGGCAAGUUGGACGAAGUUGAGGGAGGUUGUCUGGGUGGCGUGUGGGGGCGAACGGCUGAGGUCGCUACCCCGGGGCUCCCACAUCCAGACCUGGCGGGGACCUUCAUCUUCCAGCCCAGCCUCUGCAAGAUUGAGGUCGGAGCCACCCG…	fi
HABP4:+:chr9:99220661:99246915	HABP4	ENST00000375249.4	+	chr9	99212911	99220660	7750	GUACGCGGGGACAGCGGGGUUAGCGGACCACGGCUCGGCCCGCUGUGAGACUGGGGUCCCGGGGGCCGGUUUCAGGAGGAGGGGCCCGGGAACAGUAGGGAGAGUUGAGGGUCCUGGUGGCCGCCGAAGGUAGGAGGAGAGGGGCAGGGGUCACACCCCUUCCAGCUCUCGCCAGCCUCGUGCGGGGCUCCGGGGGAAACGCUGGCUUGGGGUGGGAUAGGGCCCUCGAACCCUGGCACUGAGGCUCUACGGCAAGUUGGACGAAGUUGAGGGAGGUUGUCUGGGUGGCGUGUGGGGGCGAACGGCUGAGGUCGCUACCCCGGGGCUCCCACAUCCAGACCUGGCGGGGACCUUCAUCUUCCAGCCCAGCCUCUGCAAGAUUGAGGUCGGAGCCACCCG…	fi
HACE1:-:chr6:105291173:105280917	HACE1	ENST00000416605.2	-	chr6	105291174	105297016	5843	GUAACUAUUUAGUUUUCUUAAGUGGCUUAAGUUGUAUUAUCAGUUAUUCAAGGCACUUUGCCUUCGUUUGAUGAUUCCUCCCGCAUCCCUGAUAUUUACCUUGGGAAAAACUAAAAUAAUGGUGCAUAUUUUAUUUUCUAUAUUUUUUUUGUCUCUCAAAGAUAUUAUUGAUGAUAUUGUUCUUCUUUAUAGUGGAUCUGGGGUCAUUAUAUUCAAUUUAAAAAUAGCUAUCAUAUUUAUUAAUUUAUUAGAUUCUCACUAAUUUUCUUCUUGAAAAUAUUAUAUGUGGAAGUUCAUUAUUACUUGUAUUAUAGUGACAUUGUAUUUUCUGAAAAGCAUAAUUUUCAUCUCUAUUUUAGUGUGCUUUUUUUCUGCUAAUCUUUUGCCACUCCUAACUCC…	fi
HBS1L:-:chr6:135363264:135360711	HBS1L	ENST00000367837.5	-	chr6	135363265	135371719	8455	GUGAAUUUUUAAAAAUAAUUUGAUUCCUUAGAUUUGGUGUUUAAAAAUGUAAAUGUUAGUCGUUCAAGGACUGGAGUGUUCUGUGAGACUGUAAUAUAUAACAUUUAAAAAGUUAAUUAUAUGUUAAUUAUUAAAGGCAUAUAAAAUAAUUUCUUUUCCUGUGAGUAGAAUUUAAAUUUGUGAUUCUAUUAUUUAGUUUUAAAUAAUGUGAAAAAGACUGUGGCUUCUUUUCCACCAUACUUUGCAUCAUGCAGUUAAUCUAAAUAUACUAAAAUGGUAAUUUAGUCAAUAAUGAAAUUCUGAAGCCUCUGGAGGCAGGCAGCCAUUAUAUCCUCAAGGAUCUUUUGAGUAUUAGAAACUUGGAGGUGUUAUGCCUAGACUUUCCUUUAUACAGUACUU…	fi
HDAC9:+:chr7:18624904:18688306	HDAC9	ENST00000406451.4	+	chr7	18535948	18624903	88956	GUAAGAUCCUCUUUCAUAACUGAGACGUUUUAGGUUUGAAAGGGGGCUGGCUUGGGAAAUGCAGCUAAGAAAAGCACCUCUCUUAAGGAAAUUGCUGCUUUUUCGUGUUGAUGUUGCUAUUUUCUUGGUGCGUCUGUAGGGUUUAACUUAGAUCCCUUCCAUUACUGUUUCUGUGCAUAUUCAGUCUGCUUAGGGACAGCAGCUUCUGAAUGAAAUUGCAAACUAUUGCUUCUGAUGAAAGAUGAGACUGAGAUAAGUAAAAUGUAGUUGGGGGUGUUUUGCCUUUACUAUGCAACUAGAAAAAGGAGCUGUGUACUGAUUGUAAGCCUAUUCUAAUAGGACUUUAAAAAUCAGGUAAGUUCAUAUUGGGGCUUCAGUUUAAACUGCAGCCCCGCUAGC…	fi
HDAC9:+:chr7:18705836:18706099	HDAC9	ENST00000406451.4	+	chr7	18688307	18705835	17529	GUAAGCCUCCAAGCCAAGUCAAAAUGUUCUAACCGCCAGUUUGGAAAUUGGGUAUCUCUUCACUGAUAUGGGUGUCUAAGAGGAAUGUUGAUGGGAGUCACAGCAAAAAGGAUGUGAUCAUCCUAAGCCUGCUUUCUUGGCUCAAGGACACCAUCACAAUAUCAGUGUUUUAACCACCAUUAUGUUCAUAAGACAUUUGUAGCAAAAUUGAGAUGAUACAUUCACAAGAUCUUUUUAUGAUCAGGUAUAUAUUUUGGUACACAAGCCCAUACGGGCAUAUGUAUAUGGAGCCUCAUUUUUUAGUGUUGCAGAAAAAGUUUGAGGCAGACUUGAAUGUGGUGUGUUGACAUGUCAAAAAGUUUGUACAGGUGAUGACAGAUAGGCCAAGAUUAGCCAGUA…	fi
HECTD1:-:chr14:31614147:31596991	HECTD1	ENST00000399332.1	-	chr14	31614148	31617926	3779	GUAUAUCUGUUGGAUGUGCUUUAUUCUUGUCUUUUAUACUGAUUUGUUAAAUUUUCAGUGGUAAAGUAUAAGCACUGAAAAAAAUUGAGCCAUAGAACAUAAGCAGCCCUAAUAUAAUAUAUUUUUAGUUUUUCUAUUUUCUGUGUUUUCUUAAAUAUUUAUUUACAUAUAAUUUUUAUACCUAUACUAAAUACCAACAUUAAAACAGAAUCAAAAUGGAUGUUAAUAUGAAACAAAAUGUAAAUUACUUGACUUAUUAAUUGCACAAAAAAAUUCAACUCAUUGAGAUUAUUAAUGAUACUAGGAUAUUUUUAGUGUUGUAGUGGGAUUGAAAAUGACUUGUAUUUUACAAUCUGGGUUAAUACCUUGUGAUACAGCAAACUUAACUGCCUGGUUCUA…	fi
HECTD1:-:chr14:31641328:31596991	HECTD1	ENST00000399332.1	-	chr14	31641329	31642361	1033	GUCAGAAAAUAUUUUUUUAAAUAUAAAAAGAAAGUUGUGAGAUAACCAUAUAGGCAGUUUCUAGUUUUCGGACAGUACUCUUAGAAAUCCAGAUAACAAAGUGGCACCCCUUCGAUAUUCUCCCCUAUCCCUGUGCAUAAUUAUGUAAUUAUCAGCUUGGUUCUUGGUGAAACCUGAAUAAAUGCUUGUUGAAUGGGUAAAACUUCUAUAAAGUUUGAAAUUUCUGUUUUAUUACCUGAAGGAGAUCUUAUAAAUUCUAAGGUUUUCUCAAGAUUGAUAGGAACUGAUGUGAAUGAAUUAUAAUAAUGCAGAUUUUUUUUGACUGCUACAUGAGGUGAUGAGCAAAUAUAAUUCCUGAAAGAUGCUUCUGGGUCAUCAGAUUUGUUCUUCUGUGUUCUU…	fi
HERC4:-:chr10:69726559:69714352	HERC4	ENST00000427635.2	-	chr10	69726560	69747799	21240	GUAGGUAUACCUCUGUUAUGCCAUUUGGUUUUCUCAAGUUGCUAUUUAGAUGAGACAUGACCUAAGGGAGAAGCGUAUGUUUCUAACCUAUGGAAUGACUAAAAAACCCACAUGAACCUUUAAUCUUUAGUUUCUUCUCCUUAACAGCUUCUUUGCAUUUUCAGACCCUCUUGCCUAGUGCUAAGGUAAAUAAUAAAGGGAUAAAGGAGAUAAUCCAUCUGUUCUUUGUCUAAGAACAAACCUUUACCGGCCAUUUAUUUUCCUAUUUUAGUGAAGCUCCUGGGUAUUUUUCUCAACUACUUAACUUUCUGGACUUACUUUUUUCUUUGGUAUUUAGUAUGUCCAAGAUUCCUAGAAAAACAACUCAUUUCUCUUCAUUUUGAUUGAUGAAAUCAUAGC…	fi
HERC4:-:chr10:69773943:69714352	HERC4	ENST00000427635.2	-	chr10	69773944	69785302	11359	GUAAGGUGUUAUGUAAAAGAGCAUUUUGGUCUCUAAACUGCAGUUGUUUAGGGAUUGCUUAUUGAAUUGUUUCAGAGAUCCUAAUAAUCUGAGGAAACACAUUCUGCCCCCAAAUACCUAUUUUGCCACUGAGGAGUCAUAGUAACAGGAGAAACAUCUUUUUUACUGUUAUUUUAUUUAUUUUUACUUGAACAGAUUUAGCUGAGGCAAGAUGUUAAUAGUGUAUAUGUAAUAUUAUAUUUAUUGUAGUUGAUAUCACACUCGAAAGGCUUCUUUCUUUCUCUUUUCCACCUUUUUUUCUUUUCUUUUCUUUCCUUUUUGGGGUGAUAGAGUCUUGCUCUGUCACCCAGUCUGGAGUACCACAAUUAUGGCUUAUUGCAGCCUCAAUCUCCUGGGCUC…	fi
HERC4:-:chr10:69773943:69726440	HERC4	ENST00000427635.2	-	chr10	69773944	69785302	11359	GUAAGGUGUUAUGUAAAAGAGCAUUUUGGUCUCUAAACUGCAGUUGUUUAGGGAUUGCUUAUUGAAUUGUUUCAGAGAUCCUAAUAAUCUGAGGAAACACAUUCUGCCCCCAAAUACCUAUUUUGCCACUGAGGAGUCAUAGUAACAGGAGAAACAUCUUUUUUACUGUUAUUUUAUUUAUUUUUACUUGAACAGAUUUAGCUGAGGCAAGAUGUUAAUAGUGUAUAUGUAAUAUUAUAUUUAUUGUAGUUGAUAUCACACUCGAAAGGCUUCUUUCUUUCUCUUUUCCACCUUUUUUUCUUUUCUUUUCUUUCCUUUUUGGGGUGAUAGAGUCUUGCUCUGUCACCCAGUCUGGAGUACCACAAUUAUGGCUUAUUGCAGCCUCAAUCUCCUGGGCUC…	fi
HERC4:-:chr10:69804320:69726440	HERC4	ENST00000427635.2	-	chr10	69804321	69832639	28319	GUAAGUUGAAAUGUUUUUAAAAUUUGCUAUUUUUAAUAAUUAUAUCAUUUUAAAUUUGAAUCAUCGUAUAAUUUCUCUAGUUGUAACUAUAUGUUUAUCAAGCUUUAAAAGCAAAGUAGAAGUUAUGUAUUUCCAUUAUAUGUGUAUAUUUGUAUGGUUCUAAGUACUUUAUGUUGUGGUUUCUUUUUUUUUACUACUAGUAUUAUAAAACCUUAUUUUGUAUGACGAUAUAAAACAAUAAAGAAAAUCAGCCUGCAGUAUAUAAAUCUUUGGUACAGAGUGUGUAGUGUGCAGGUCCUCUUUAAUAAAUUCUGUUCAGCCACCCUGGAUAGAUUUUAAAUGCAUAAUUUACUCUGUGUUUACCUUACUUUGGGAGGGGGGAGGAAAACAAGACGGAAG…	fi
HERC4:-:chr10:69804320:69785303	HERC4	ENST00000427635.2	-	chr10	69804321	69832639	28319	GUAAGUUGAAAUGUUUUUAAAAUUUGCUAUUUUUAAUAAUUAUAUCAUUUUAAAUUUGAAUCAUCGUAUAAUUUCUCUAGUUGUAACUAUAUGUUUAUCAAGCUUUAAAAGCAAAGUAGAAGUUAUGUAUUUCCAUUAUAUGUGUAUAUUUGUAUGGUUCUAAGUACUUUAUGUUGUGGUUUCUUUUUUUUUACUACUAGUAUUAUAAAACCUUAUUUUGUAUGACGAUAUAAAACAAUAAAGAAAAUCAGCCUGCAGUAUAUAAAUCUUUGGUACAGAGUGUGUAGUGUGCAGGUCCUCUUUAAUAAAUUCUGUUCAGCCACCCUGGAUAGAUUUUAAAUGCAUAAUUUACUCUGUGUUUACCUUACUUUGGGAGGGGGGAGGAAAACAAGACGGAAG…	fi
HIBADH:-:chr7:27689252:27668990	HIBADH	ENST00000265395.2	-	chr7	27689253	27702316	13064	GUAAGGACCUCACGCCUCCUCCCCCUUGUCCUUCUUUCGGCCGCUCGCUUCUUCUGUCCAGACGGCCGAAGAAGUCUUUUCUCGGGAGGCCCUGCGGUUGGGCUGGGGCUUAAAAAACAAUAUUUUGGCUGGUACUAAAGGCCUGUCCUUUUCUGCGGCCGCCACUCACUCCGCGAGUACCCCCCUCUGCCUUCCCUCCCUUUCUCCCGGGCUCCUGAUGAACGGGUUCAGCGCCCUUUUCGGGAUUUAGGAAGAGGUGGGGAAGAGCUUGGGCUGAAGAGAAGAGAGUAUUUGGGACCCCGGCAUGCUGCUUUGGAGUUAGGACUCCGAGGACGUUUGGAGCGCCCAACUCCAGGAGCAACCCGCACUCACCCCAGCGACCCCUGGUCUUUCAGCGCC…	fi
HIPK2:-:chr7:139416814:139415731	HIPK2	ENST00000406875.3	-	chr7	139416815	139477403	60589	GUAAGGGGCGCCCGGCCCCGCCGACCCCGCGCCCGCCGCCCUCCGCGGCCCCCGCAGCUUUGUUCUGCCCGCGGCCCCGCGCCCGCAGCCCCCGGCGCCUGCCCCAGCCCCCACCCGGGGCCCGAGGGGGCCGCGACCCCCUCCCUCGCCCGGAAGAUGACCGGGACCCGGCGCCGGCAGGGUCUUGCUUCCAGGGCGGGGAGAGGGGCCGGGGGCGCAGGAGGGGAGGGGGCGUGUGCGAGGGUGGGCGGCUGCCCGGGGAGGGCAGGGACGCCGGGGAAGGCGGACCGGUGACUGUGCUUUUUAUUUAUUUGCGAUAAAUGAAGGUGAUGCGGCUUAGCUUCCACCGCCCCCCCACAUUACCUUUCGGAGCACCUCCUUUCCACUUCGCUCUCCGCC…	fi
HIPK3:+:chr11:33307959:33309057	HIPK3	ENST00000303296.4	+	chr11	33279436	33307958	28523	GUAAGGGAGUCGAGCGAGGGGCGCCGCCACCCCGGGGUGGGGGGAUCGGCUCCGUCUGCGGGCUCCGCGGCCAGCGGACCCCAAGCCUGACCCGGGCCUGGCCCGACACCUCCGGCGCAGCCCGCACUCAUUGCGCGUCCCGUGCCCCAUCCGCAUCCCCAGCGCUCUCGUGCUCCCAGUUUCCGCCCUAGCCCCUGCAGUGUGGCCCGGUAUGAGCCGCUCCCUCGAAGCCGGCGCCACGCCAGGCCCUGGGCCGCCGGACGCGGGGGCCGUAGCCUCCGGGAAGCCGCGCCUGGCCGGGGCCCGGGGGCCUCGGCCCCCCCUCCCCCUGCCAAGGUUGCGCAACGGCUCUUCCCAGCAACCGAAGUUUUGUUUAGUCCCACGGGGAGCCUCUCUUCC…	fi
HIPK3:+:chr11:33307959:33350179	HIPK3	ENST00000303296.4	+	chr11	33279436	33307958	28523	GUAAGGGAGUCGAGCGAGGGGCGCCGCCACCCCGGGGUGGGGGGAUCGGCUCCGUCUGCGGGCUCCGCGGCCAGCGGACCCCAAGCCUGACCCGGGCCUGGCCCGACACCUCCGGCGCAGCCCGCACUCAUUGCGCGUCCCGUGCCCCAUCCGCAUCCCCAGCGCUCUCGUGCUCCCAGUUUCCGCCCUAGCCCCUGCAGUGUGGCCCGGUAUGAGCCGCUCCCUCGAAGCCGGCGCCACGCCAGGCCCUGGGCCGCCGGACGCGGGGGCCGUAGCCUCCGGGAAGCCGCGCCUGGCCGGGGCCCGGGGGCCUCGGCCCCCCCUCCCCCUGCCAAGGUUGCGCAACGGCUCUUCCCAGCAACCGAAGUUUUGUUUAGUCCCACGGGGAGCCUCUCUUCC…	fi
HNRNPC:-:chr14:21702388:21698478	HNRNPC	ENST00000430246.2	-	chr14	21702389	21730759	28371	GUAAGAGGUGUGAGGUCCACUUGGAUUCAUUACAAAGACUAGGAAAUAAACCCGUUUAACAGUUUAGCUGAUGUGUAUAGGUCAUAGCAUCUGGAAGUGUUUGAAACUUUUGUGUGUGCAUCUUGAGGUGUUUCCCAAGGGGGACCACCUCAGUUAUUUGUAAACUAAUGGAAUAAUAUGAGUUGCUAAUUAACUUGGGCUGAUUAGAACAUUUUGGAUACUUGGAAAGAGCAGCUGAAGUUUAAAAUGAAAGUGGCUUGUUUUAAUGAUUAGCAACAAGAAAACAUAUUGGGGAGUCCCUUUUUUUAGAUUGUUACAAAUCAGUAAACAUUUUCUGUCAUUUAACAUAUUCCUUGGGUUUGUGACAUUUUUGGAUUAUAUUCUAUUUAGACUUUUUAU…	fi
HNRNPM:+:chr19:8520289:8528570	HNRNPM	ENST00000348943.3	+	chr19	8509996	8520288	10293	GUGAGUAUCCCACGGUCCUUUGCCACGGGUAAGGGUUCCUCUCCGCGGCCGACGCGGGCGGCGGCUCCGUUAGGUCUGUUGGCGGCCUAGCCCCGGCGCGGCCUCGGCCCCGGCUGUUCCCGUACCGCCUGCUCAGGGUAGCGGCGUCUAGGGCCGUGAGCGGGGAGCCGGGGGAGCCUCCAGAAUCGUCCCCUACACCGGGCCUCGAGCCUCGCCACCCUCAGUCCCUCCAGGCCGGGGCCAACCCCGUAGUCGAGGCCUCAGGCCCAGCUGCUGCGCAUGGGGGUUGAUGGCGCGGGCCCGGACCGGAGAGCCUCCGAGGCCUACCCGACCGCUCCCCGGGAGGGUGACCUCGGGGGCCGGGUUUCAGCCCCCCGUCCCCUCUCCUCCCGGGGUCUG…	fi
HOMER1:-:chr5:78752841:78692646	HOMER1	ENST00000334082.6	-	chr5	78752842	78808592	55751	GUAAGGAUUUUUGUGCUUAACACAGCUUCGAAUCUGUUUAUGUAUGUGUAUUAUUGAGCGGUGGUGGUGAUUGUGUUUUGUGUUUUCAAACAAACUUGCCACCUUGCUAAGCUGGUCAUACUUUAAAGAAAUAGGCAUGCUAACCUUUUAGGUUAUUUUUGCAUUUUUGUAGAGCGGUACCAGAGGUCAUAAUUUAAAAACACAUAUAUCGUUUGUAACUUGAAUAUGGAUUUGUGAGUAAUGUUUACAAAGACAACGCAUUCUACACUUUACUGGUCAGACUGCUGCAUCAGUUUGUAAUCAAAAUCACAUUAUUUUAGCUUUUGCUGACGGUUAUCUUUCAAAGAGAAGUACUGCAUUCUCUCAGUACUUUUAGAUAAUCAGUUGCACAAAGGAACG…	fi
HOMER1:-:chr5:78752841:78734833	HOMER1	ENST00000334082.6	-	chr5	78752842	78808592	55751	GUAAGGAUUUUUGUGCUUAACACAGCUUCGAAUCUGUUUAUGUAUGUGUAUUAUUGAGCGGUGGUGGUGAUUGUGUUUUGUGUUUUCAAACAAACUUGCCACCUUGCUAAGCUGGUCAUACUUUAAAGAAAUAGGCAUGCUAACCUUUUAGGUUAUUUUUGCAUUUUUGUAGAGCGGUACCAGAGGUCAUAAUUUAAAAACACAUAUAUCGUUUGUAACUUGAAUAUGGAUUUGUGAGUAAUGUUUACAAAGACAACGCAUUCUACACUUUACUGGUCAGACUGCUGCAUCAGUUUGUAAUCAAAAUCACAUUAUUUUAGCUUUUGCUGACGGUUAUCUUUCAAAGAGAAGUACUGCAUUCUCUCAGUACUUUUAGAUAAUCAGUUGCACAAAGGAACG…	fi
HSDL2:+:chr9:115166275:115181238	HSDL2	ENST00000398805.3	+	chr9	115142461	115166274	23814	GUAAGGGGGUAGGGGCGGCGCGGGGAGAGACCCUGUCGGGCGAAGGACGCGUCUCGGUGGGGCCGCCGCGGAUCGCCCGGGCUGGCCGGCCCGGCUGUGGGAGGUCAAGGAUACUGCCUGGGCACGCUCUGAGCUCUGGUCCGCGCUGGGCACUGUGCACCGAGAAUCUGCGGUAACGUGUGAAAAGGAACACAAACUUUUGUAUUACAGGAUGGCAGCAGUGUAGAAACCUUUUCCACGGGUAAAGGGCCGAGGGGGAGUCACCACGCCGCCCCCAGUGCCGGCCCUCCCUGAGUUUAGCAGGAGUGCGUGCCUGGCCGAAUGCGUGUGAGUUCUAGGUGAAAGGUCGCAGGAGCAGCUCCAGAGUUUAAAGAGUUUUCACUUGUUCCUGACGCUCAA…	fi
HTT:+:chr4:3088666:3109150	HTT	ENST00000355072.5	+	chr4	3076816	3088665	11850	GUGAGUUUGGGCCCGCUGCAGCUCCCUGUCCCGGCGGGUCCCAGGCUACGGCGGGGAUGGCGGUAACCCUGCAGCCUGCGGGCCGGCGACACGAACCCCCGGCCCCGCAGAGACAGAGUGACCCAGCAACCCAGAGCCCAUGAGGGACACCCGCCCCCUCCUGGGGCGAGGCCUUCCCCCACUUCAGCCCCGCUCCCUCACUUGGGUCUUCCCUUGUCCUCUCGCGAGGGGAGGCAGAGCCUUGUUGGGGCCUGUCCUGAAUUCACCGAGGGGAGUCACGGCCUCAGCCCUCUCGCCCUUCGCAGGAUGCGAAGAGUUGGGGCGAGAACUUGUUUCUUUUUAUUUGCGAGAAACCAGGGCGGGGGUUCUUUUAACUGCGUUGUGAAGAGAACUUGGAGG…	fi
IBTK:-:chr6:82924546:82923944	IBTK	ENST00000306270.7	-	chr6	82924547	82925792	1246	GUAUACUUGUAUAUAUUAAAUUUCAUUUUUUAGAAGGAACAAUCACUGAAUUUUCUUGUUUUCAGUAGCUGCUGGUGCAAAUUUAAUUGAAGAGCUGUUGCCAAGACCUAUAGAGACCUUAGACAUAAUCAUGUUUACAGAUUAUGUCUACAGAUAAUCCAGAGGUAGAAUUUGUUAUACUUGGAGUGAUGAAUGUUUCCUUUGGUUUAUAAACUGACAUUUAUUGAAAAUAUUGAAAAUAUCUAUACAUGCACUCACAAAGUUUAUUGUCUUUCUUUUUUUUUUUUUUUUUUUUGAGAUGGAGUCUUGCUCUAUUGCCCAGGCUAAGUGGCAAAAUCUCGGCUCACUCUAACCUCCACCUCCCAGGAUGAAGCAGUUCUCUUGCCUCAGCCUCCCAAG…	fi
ICA1:-:chr7:8275570:8257935	ICA1	ENST00000396675.3	-	chr7	8275571	8301629	26059	GUAGGAGCUGCCUUCUCUGCCCUCCGCGGGCGGCGCGUGAUAGGCGAGUCGCCUCCUCGGGUCCCGGAUCCCGGUGCGGGAACCGCAUCAGCCCCUUCCCCUCCCCUCCUCCCUCCGGCCUGGGAAGGUCUGGAGGAUGCGCGCGCCGUGAGAGCGUGCGUCAGCCCCGGGGGAGCGGUAGGGAAGCGUUCCGCGCUCCGGCCCCAGCGCUGGGAGCACCGGCACCCAUGCCAGCCCACCCCACCCACCCACCGCGCGCCUCGCCUUCCCGGCGGCUCCGGCCCCAGGACCCCGAGCUCCCUGGUGGGCAGGGACUUGCGUCCAGGGUUGACUUGUUGACAAGUUCACCUGCCGCGGCGCCUGGUGUGUGCUUUUUCUCUUCCCCUCCGUGGCCCUUUU…	fi
ICA1:-:chr7:8275635:8257935	ICA1	ENST00000402384.3	-	chr7	8275636	8301723	26088	GUACCUGCCCUCCGGGGUCGGGGCGGGGGCGCGCCGGGCGGGCUGCAGGAAGCAGCAGGAGACGCCCGGCAGCCGGGACGGUCGGGGACGCCUGGUAGGAGCUGCCUUCUCUGCCCUCCGCGGGCGGCGCGUGAUAGGCGAGUCGCCUCCUCGGGUCCCGGAUCCCGGUGCGGGAACCGCAUCAGCCCCUUCCCCUCCCCUCCUCCCUCCGGCCUGGGAAGGUCUGGAGGAUGCGCGCGCCGUGAGAGCGUGCGUCAGCCCCGGGGGAGCGGUAGGGAAGCGUUCCGCGCUCCGGCCCCAGCGCUGGGAGCACCGGCACCCAUGCCAGCCCACCCCACCCACCCACCGCGCGCCUCGCCUUCCCGGCGGCUCCGGCCCCAGGACCCCGAGCUCCCUGGU…	fi
ICA1L:-:chr2:203693739:203676469	ICA1L	ENST00000392237.2	-	chr2	203693740	203735252	41513	GUAUGUAUGUAUUUUUAUGUGACCAAAAUUUUAAAUCGUUUAGUAUUUGUUAUCUGUGCCUAUCAUACCCAGUAUUCUUUGAAAUCUCUUUAUUUAAUAGUUCAAAAUGAUUGUUUAUCUAGUCGUUGAAACAGCUAUGUGGAAGGCAGUGUUCUAAUUACCAGUUUAAUUUUAGAGUUAGAAGGGUGCUCAGAGAUCAGCCAGUCCAAAGAGGAAAAAUUGCAAAUAUGAGAACUGGUGGAAAAAGUAGGAUGCCAUAUUUUUAUUAUAAAUAUCAUAAAAAUAUAAAACAAAGUUUAUACCAGUUAUGGAACUAGGACCAGAUAUCAAAAUAUUAGAUACAAAAUAGAUAAUAUACUGUCUUGUUCUACUAUACUGCCAAACUUGGUGAUUUCAUUG…	fi
IDE:-:chr10:94297307:94291505	IDE	ENST00000265986.6	-	chr10	94297308	94333678	36371	GUAAGCGGAAUGGAGCGCCCGGGCCCUCGGGCCCCGUGGGUCACAGCGGUUUGGCGCUCGGGUUGCAAAGUGGUGAUUCAGCACUUAAAGCCGCCACCGCUGCCCCUCACGCCGCCCGUCCCGCCGGCCUGGGGCCCGUACUGCCGCGCUGAGGCCGCCCCAGGGCCCGGAAGAGCGGCUCGCCAGGCGGGAGCCAGAGGCCUGGUCCAGAGUCGGGGACGUCCCUUGGGCUGGUGAGGGGCCGGGGCCGCUACCCGGGGCCACGGGGCGUGUGCCACUAGUGCGGGGGGCGCAGGGGCGGACAGAGUCACCCGGCCUGCACCUGGGAGCCGCGCCGCGUCACUCUCCCGGAGUCCGCCUGUGAGGGGGCCGGGAACCUGAGGCGGACUCGAGCCGUGG…	fi
ILKAP:-:chr2:239093928:239090706	ILKAP	ENST00000463129.1	-	chr2	239093929	239096771	2843	GUGAGUCUCAUGUGGUAGGAAGCCCGGCUGGCAUUAACAUCUCCUGGGUUCUGACUGGCAUUUUGGACUGGCUAGUUUGUAUUUACUAGAAAAUCUAACACAUCACUUGAUUGUACAUCAGUGAUUCUCAGCUGGGGUUGAUUUUGCUCCCCGCCCAGGGGACAUUUGUCAGUGUUUGGGUACAUUUUUGUCACAACUGCGGGAGGGAGUUGUUACUGGCAUCUGGUGGGUAGAGACUAGGGAUGCUGGUAAACAUCUUAGAAGCACAGGGCAGCCCCACAACAAAGAAUUGUUCAGCCUGGAAUGUCAGUAGUGUCGCGGUUGAGCAGCCCUGCUGAGCGGGAGAUGACGCUUCAUAGCAUGGCUCUGCAGCGUGUGUUACUCCUUACCAGCAACUGA…	fi
INO80C:-:chr18:33069349:33067350	INO80C	ENST00000441607.2	-	chr18	33069350	33077682	8333	GUACGCAGUCGCGCUCCCAGGCUGCGCGUGCGCGUCGCGAAACGGGACUUGGCGGGGCGGAGCCGAGCCAGGGCGCGUGCGUAAUGUGGGGCGCUGCGCGUGCGGUCUCCGUUGGGGUUGAAAGACGCUGCCCCGCGGAGUGAAUGACUACUCUUUCCCUUCGUUUGGACACAUGGGCUUACAACGCCUUGUGUUGUAAGGAGAGAAGAAGAAGUAGGGAGGUUAUUACUGACUUAGUAUUAAUAGAAGGACUGCCUCUUCCCCUCGAGGUCGCCUUUAGCAUGAGGUUCAGGACUAAUGAGUGUCAGUCAUUCAGAAAUUUGCGUGUCUUCCCCUCGUCCAUUCUGCAGACAUCUACCCAGUGUCUUUGAGGCGCAUAGCGCUGUAAUGUCCUGCAUG…	fi
IQGAP1:+:chr15:90982564:90986710	IQGAP1	ENST00000268182.5	+	chr15	90977028	90982563	5536	GUAGUCAAAUUUUCUUGGCAAAAUAAGGAAAUUAUGAAUAACAUCUGAAUUGAGUGUGUAGUUUUUUAUCCUUGAGGUAAGAAUGAAAAAGUUUUUUGAUUAGUUUCAAAAGUUCCAAAUAGGAUAAAAUACUAUUAUCCGAACAAAAUGGUGAGAAACAGCUGUGUUUUUCUAGGGAGUUUGGAGAAGGGAUUUAUUUAUUUAAUAGCAGGUAAUUUUCUUCUAAAAACAUGGUAUCUUUCAUAAUUGAUCUAGUAUUUCUGUGAACUAUGCAUUCACUUGGGGUGCAGUCUCUUGUUUAGUUAGGUAGGUCCUUGCCAUUGUUAAGCCAUUUGUUCAUUCAUUCAAUAAUUUUUAUAAGCCGGAUGCGGUGGCUCACGCCUGUAAUCCCAGCAUUUU…	fi
ITCH:+:chr20:33057853:33069011	ITCH	ENST00000374864.4	+	chr20	33050027	33057852	7826	GUAAGUUUUCUAAACAUUGUAGAUUAAGAGUAAAAUACUAGUCCUUCAGAUUUUGAUAUAAAGAUUUGUAUUAGCAAGGAGUGGAAGUCUUAGUAUUUCUUGAGUUAGCUUGACAAUAGGUUUCUGUUCAUUAAGUAUUUUGCAUUUCCAUCUCCCUCUUGGAUAUUUUAUCCUAGAGAUUUUCAUAUUUGUUACCAUUUGUUCACACAGCACUAAAUGAAACUAUUUAGAAUUUAUAGGUAUUGUACUGCUUACCAAUUAGUCUCUGAUUUCUGAUUUUCAGCUUCUUUCAUUCCCUUAACUUUUUGACGUUAAAAAAGCUCUCAUUACUUAUCCCCCACCCCAUUUCUGAGAAAGUAACCUUUUGAUUUGCUUAUGUGCUUUAUGACUUCUUUUGUG…	fi
ITCH:+:chr20:33057853:33080402	ITCH	ENST00000374864.4	+	chr20	33050027	33057852	7826	GUAAGUUUUCUAAACAUUGUAGAUUAAGAGUAAAAUACUAGUCCUUCAGAUUUUGAUAUAAAGAUUUGUAUUAGCAAGGAGUGGAAGUCUUAGUAUUUCUUGAGUUAGCUUGACAAUAGGUUUCUGUUCAUUAAGUAUUUUGCAUUUCCAUCUCCCUCUUGGAUAUUUUAUCCUAGAGAUUUUCAUAUUUGUUACCAUUUGUUCACACAGCACUAAAUGAAACUAUUUAGAAUUUAUAGGUAUUGUACUGCUUACCAAUUAGUCUCUGAUUUCUGAUUUUCAGCUUCUUUCAUUCCCUUAACUUUUUGACGUUAAAAAAGCUCUCAUUACUUAUCCCCCACCCCAUUUCUGAGAAAGUAACCUUUUGAUUUGCUUAUGUGCUUUAUGACUUCUUUUGUG…	fi
ITPKC:+:chr19:41242891:41243674	ITPKC	ENST00000263370.2	+	chr19	41239270	41242890	3621	GUGAGGACCAGGAACCGCCUGGCCUGUCCCGGGAAGGCCUAUAGCCAGAUCCCAGGCAGGGCUUCUUGGGGAAAGCCACGAGAGAGUGCAGGAGACGGCGUGGGAUGAAAGGCUGGGGCUGGGGAAGCCCAGCCUCUUUCUUACCUCCAUACCCAUCAGAGCCCAGGUUCUGUUUAUCCGUCUGCCUGAGCAUCUCCUGAGUCCAUCUUUUCCUCCUCUCCUUCUCCAUGGUCAUGUCCUAGUCCAGCCCCAUCUUCUCCUGCCUCUGUCUCCCUGGGCAUCCUGGCCCUGGUCUCCCUGCAGCACAAGAGCUGGAGGGAUCCCUUUCCCCCAGCUAUGGAGAAGGUUUCUCUUUUUCUUUCUUGCAUUCCUUUUUCUUUGUCAAAUUAAAUAUAAUUG…	fi
KANSL1:-:chr17:44172067:44143903	KANSL1	ENST00000262419.6	-	chr17	44172068	44248220	76153	GUGAGUAGACCUCAUGCAUGAUAGCAUUCUUGAGAAAUGUUGGCACAAGGAAGAAUGAAUGAAUCGCCAUUAUGGAGAGAAUGUGAUUCUUUGUACAUAGGUGUCUAGGUUCUGUUUGUUUUUUCCCUGAUGUUGGGUAGAUGAGUGCAUAUACAUGCUAGUGAAGAAGGGGAAGAUACUUUUGCUGUAGGGUUGUAUUGUUGUAGUCUAAAUGGUGGUAAUUUCCUUUUGAAGUCUAAGAAAAAUAACUAGGAGACAUCUUAUGUGUAAAAUUGUACUAGUACCUCUUUAAGAGUGAAUUUAGAUUUCUUUUGAAACUAUAUAUAGGACAUGAUAAGUUAAUGGCCUGAUUGUUGAGAUUUUGUUGUUUCCAGUAAGCAGGGACAAAUGCUGAGUUGA…	fi
KANSL1L:-:chr2:211019335:210962810	KANSL1L	ENST00000281772.9	-	chr2	211019336	211035872	16537	GCGAGUGGCCGGCGUCUCAGCGGCGGGAUGACGGGGGUGGGUCUUCCCUCUUGGGGACGGCGGCAGCGCGGGGAGGGGAGAAGACUGCCGGGUGGACUUGCGGGUCAGGCGACCGACCGGCAGCCCCUUCGCCCCCCGAAUCCUCUGGGCUGCUGGACUCUGGUCUCGGCACGGGAUCGCGCUCUAGGGCGGGGGUCUGACCGCAGCCAAAUUUAAACGGCUAAACCUAACAGCCUUGGCAGCUGGGGAGGGAAGGGGUCUAGGGAGGGGUGGGGGCGGACCUGGACGCCGGUCACGUGGGGGGUGGGGCUUGGCAGACCUCCCUUUUGUUUUGGCUGGCGCGUGCGCAGAAGGCAGAACACGUGGUUUCCUGGACCCGCCUCUUGCCUCAUCGGCUGA…	fi
KANSL1L:-:chr2:211019335:211018219	KANSL1L	ENST00000281772.9	-	chr2	211019336	211035872	16537	GCGAGUGGCCGGCGUCUCAGCGGCGGGAUGACGGGGGUGGGUCUUCCCUCUUGGGGACGGCGGCAGCGCGGGGAGGGGAGAAGACUGCCGGGUGGACUUGCGGGUCAGGCGACCGACCGGCAGCCCCUUCGCCCCCCGAAUCCUCUGGGCUGCUGGACUCUGGUCUCGGCACGGGAUCGCGCUCUAGGGCGGGGGUCUGACCGCAGCCAAAUUUAAACGGCUAAACCUAACAGCCUUGGCAGCUGGGGAGGGAAGGGGUCUAGGGAGGGGUGGGGGCGGACCUGGACGCCGGUCACGUGGGGGGUGGGGCUUGGCAGACCUCCCUUUUGUUUUGGCUGGCGCGUGCGCAGAAGGCAGAACACGUGGUUUCCUGGACCCGCCUCUUGCCUCAUCGGCUGA…	fi
KAT6B:+:chr10:76598441:76603236	KAT6B	ENST00000287239.4	+	chr10	76586544	76598440	11897	GUCUGUCACCCACCCCGCGCGUUCCCAGGGGGAGGAGACUGGGCGGGAGGGGGGAACAGACGGGGGGGGAUUCAGGGGCUUGCGACGCCCCUCCCACAGGCCUCUGCGCGAGGGUCACCGCGGGGCCGCUCGGGGUCAGGCUGCCCCUGAGCGUGACGGUAGGGGGCGGGGGAAAGGGGAGGAGGGACAGGCCCCGCCCCUCGGCAGGGCUCUAGGGCAAGGGGGCGGGGCUCGAGGGCGGAGGGGGGCGGGGCGGGAUCGGGUGGGGGCGGGGUUCGGGGAGUCGGAAGGCGGGGGCUGAGAGGGAAUUUCUGAGUGGGAGUGAACUGGUAGGAGCGGUGGGGGGCCGGCGAGGGUGUGAGGAAGACUAGUGAGGGUUGGGUGGGAGGAGAAGCUGAA…	fi
KATNAL1:-:chr13:30815223:30801549	KATNAL1	ENST00000380615.3	-	chr13	30815224	30829583	14360	GCAAGAUGCUGUCUUUCUGUAAUUCACUCACUUGAAGCCCAGGACUUUUGGUGGAUGUUAUGAUUUUUGUUGGCUUUUCAAGAUACCCUGGUUUUGACGUGGAAGAGUUAGAAAAAAGUCUCAUUCAAAGCCUAAGUAGUCUUUGUAUUUUGAAGGCCAUGCUGCAAUGCAAAUCACCUCAGAGGCGUAGUAAAUAUCUAUAUACACAUACAUGUAUAAAAAUAUUUAGUGAAAUGGAUCCCUUGUAAGAAAAAAUACGGCUUUAAAACUUUUUUGAAAAAUAUUUUAAUAAGUAUUCUGAAUAGAAAUGAGCAAUAAAUGAAAAUAGUUAUGGGGAAAGACAAGAAGGUAGAUGUAUCUGUUCACAGAAUAAGAUGAGGGAUAUGAUUUACUACUGCC…	fi
KDM1A:+:chr1:23356962:23377013	KDM1A	ENST00000400181.4	+	chr1	23346441	23356961	10521	GUAAGGCUCGACCCUUCCCUCAAACGACACCGCCUGGUGCCGAGCUUCCCCGAGGCUUCUCCGCCCUCCCCCGCCGCCGCCGGGUCUUGGGCCCUGCGACCACUCAGACCUCCCCUUGUAUCGCUGCGCACGCCACGUCCCCUCUAGCUGGACGGGUGGGGUGAGAAAGGAAAAGUCUUUGCCGGUGUUGACUGCGGUCUUUGUGCUGGGUCCCGAGCGACGUGGGAAGGGGCAUCGAUGAUUGCUGGGAGGGGUAUUUUAUUCCUUAGGUCUUUCUUGCACACCUUUUCAUUUUCUUGACUGGAAAAUGGCUCCCUGACGUGGGGUUACGGUUGGCGUUCUUGGAGACCUCACUUGUUUGUUCACAGAUAGGUCUGGAAGCUGUUGGGCGAUAUUGAU…	fi
KDM4C:+:chr9:6880012:6893232	KDM4C	ENST00000381309.3	+	chr9	6849701	6880011	30311	GCAAGUUACUUGUUUAAUAUUCAUUUACUUUGGAGUUUUGAAAUUUGGGCAUCAGGCACAUAUUGAAGAGGAUUUUGUUCUUUGAUUUGGUGGAUUCAGAUUUAUGUGAGCUGUAAGGAAGUUUUUGACUGUAAUAGUUAAUUGUCUUCUAUUCUGUCUGGGAUUGUGCUUGGAAACCAUAAACCCCAUGGUAACUCGUACAGUCAUGCACUGUAUAACAAUGUUUAGAUCAAUGAUGGACCACAGAUACAACGGUCAUCCUGAGUUUAUAAUGCAAUUGAAAAAUUCUUUUUCCAUGUUUAGAUAUGUUUAGCUAAAUGAAUACUUUGUAGCUAAAUACUUUGUGUUAAAAUUGCCUACAAUAUUUAGUUCAGUACAGGUUUGUAGCCUAGAAGCAAU…	fi
KIAA0319L:-:chr1:35909904:35906648	KIAA0319L	ENST00000325722.3	-	chr1	35909905	35913773	3869	GUAGCUGGGCAAUGAAUGGGGGGAGCAAAGGAAAGACCAGGGGCCCCCGGGCUUCUUGAAUGAGCUGAGAAAUAGUGUGGUUAGAUAGAGAAAGGUGGGCUUUCUGACCAGAAACACUCAUGUUGCCUUUUCUUCAAUAGACUUCUGUCUUCUAGUGCAGGUGACAUGCGCUGUACUAGACACUUCAGCAGGGCUCCAGGGUGUAGGAGGUCAACUAUUUUGACAACCACAGUCUAGUAGAGGAGAUAAGUAAAUAUGGAACAUUAGUACGGUGUGGGUUUGGUACAACAAGCGGCAUUGUGGAACACUGUGGCAAGGACAAUGAAUUCUUCUAGGAGAGUUGGGGUAGGAGUAAUCCAAAGAUUUUUCUAGAAUAAAGAAAACUUCAACCUGGGCAAC…	fi
KIAA0319L:-:chr1:35944813:35936464	KIAA0319L	ENST00000325722.3	-	chr1	35944814	35972212	27399	GUAAGCAUGCUAUGAAUAAGGAGCAGAGAAAUGGUUAAAUCUGCUCUUACAUUUGGUAUAUAUGAGCAAUGAAGCUGAUGCUUGCGGGCAGUGCUCAUAGGCUGAGGAGUGUAUAUAUAAAGCUGCUUGGUGUCAGCUUCUUUGGUGCUGCCCAGAUGUACAAAGGGUAAUUUGACCCUAGAGAUGUUCAUGCUAUGUAGGUCUGACCAUUGUUUUGGUAAAUGCAGAAAGCUGCUCAUUAUCUAGUCUAAGCUGGUUCUUGGCUACAGGUAAGUACAGUUGUAUGGCUGUUAGUAUUCACCAACCAUUCUGCAGUAUUUUCUGCCAAAUUGCAAAACAGUUGAUUGAUGUGGUUACAGUCAAGUUCUCCUCCAUCUCUCGCCUGUAAACACAUUCUUU…	fi
KIF3B:+:chr20:30904021:30904677	KIF3B	ENST00000375712.3	+	chr20	30898985	30904020	5036	GUACCAUACCCGUACCCUUCCUUAGGCCCUUGCCCUGUCACUGCUUUUGCUUUCAUCAAACAACAACAAAAAACAUAACCAUAUGAGGGAUGAUGUCUCUCAUCAGUUUUGGAUUUCCAACAGCUCAUGAUAUCCAGUACUCAGUAAACCUCUGUUUAAUUGACAUGAAUAUGAUUUUUUCACAUUUACAAAAAUGAAAAUUGAAUUCAUAAUGAGAAUAAUUAUUAUGUAUGCACAUAGUAUAAAGAACAGCAACGCCUGUAAUCCCAGCACUUUGGGAGGCCGAGGCGGGCGGAUCACGAGGUCAGGAGAUCGAGACCAUCCCGGCUAAAACGGUGAAACCCCGUCUCUACUAAAAAAAUACAAAAAAUUAGCCGGGCGUAGUGGCGGGCGCCUGUA…	fi
KLHL24:+:chr3:183361268:183369064	KLHL24	ENST00000454652.2	+	chr3	183354100	183361267	7168	GUGGGGUCCCCAGGGCCGCGGGCCCGUGAAGCCCCAUUAAAGCGAUUGCGAAAUGCACUCGGCACUGUCACCUGACCGUUACCCCCGCCCCCGUCCCCUGCGAGCCUUUGUUUACCACGAUCGCGACACCCGGCCCGCUGCGGCCGUCCCCGGGGAGCCGGGGCGGGCGGGGGAGCGGGCGUUCCGCCGGCGCAGUCCCCGCCUAACCUCCCCACCUUCUUACCACUCCAGGACUCAGUUUCUUAAUUUAGUUCCUAAUGGACCCGCCCUCAAGUUCUGGACACCCCGGGUGAAGACUGUUAACGCGGCGGGGAUUGGGCGCCUGCGGCAGCUUGUGGGCGGUACCCGAGGGAGAGUUCGAGUUUUUAUUGGCGAGUUUUUAUUGUCACUAGGUGGGCC…	fi
KLHL24:+:chr3:183361268:183382827	KLHL24	ENST00000454652.2	+	chr3	183354100	183361267	7168	GUGGGGUCCCCAGGGCCGCGGGCCCGUGAAGCCCCAUUAAAGCGAUUGCGAAAUGCACUCGGCACUGUCACCUGACCGUUACCCCCGCCCCCGUCCCCUGCGAGCCUUUGUUUACCACGAUCGCGACACCCGGCCCGCUGCGGCCGUCCCCGGGGAGCCGGGGCGGGCGGGGGAGCGGGCGUUCCGCCGGCGCAGUCCCCGCCUAACCUCCCCACCUUCUUACCACUCCAGGACUCAGUUUCUUAAUUUAGUUCCUAAUGGACCCGCCCUCAAGUUCUGGACACCCCGGGUGAAGACUGUUAACGCGGCGGGGAUUGGGCGCCUGCGGCAGCUUGUGGGCGGUACCCGAGGGAGAGUUCGAGUUUUUAUUGGCGAGUUUUUAUUGUCACUAGGUGGGCC…	fi
KLHL24:+:chr3:183361268:183390272	KLHL24	ENST00000454652.2	+	chr3	183354100	183361267	7168	GUGGGGUCCCCAGGGCCGCGGGCCCGUGAAGCCCCAUUAAAGCGAUUGCGAAAUGCACUCGGCACUGUCACCUGACCGUUACCCCCGCCCCCGUCCCCUGCGAGCCUUUGUUUACCACGAUCGCGACACCCGGCCCGCUGCGGCCGUCCCCGGGGAGCCGGGGCGGGCGGGGGAGCGGGCGUUCCGCCGGCGCAGUCCCCGCCUAACCUCCCCACCUUCUUACCACUCCAGGACUCAGUUUCUUAAUUUAGUUCCUAAUGGACCCGCCCUCAAGUUCUGGACACCCCGGGUGAAGACUGUUAACGCGGCGGGGAUUGGGCGCCUGCGGCAGCUUGUGGGCGGUACCCGAGGGAGAGUUCGAGUUUUUAUUGGCGAGUUUUUAUUGUCACUAGGUGGGCC…	fi
KLHL24:+:chr3:183368084:183369064	KLHL24	ENST00000454652.2	+	chr3	183361331	183368083	6753	GUAUAUUUGUAAUAUUUAUAAACUAUCUAAAUGUUGUUAUUAGAGAAUUUAAACCAUAUUCCUUUCUUUAACCAGGGAUCACUUAAGCCAAUCAGAUAACAAGGCACAACUCUAUCCUUAAGAUCACAAAAGAUGGCAGUGUGACAAUCAUUUCUGUUACUAAAUAUUUACCCACUCUUCUGUGCUUUCCUGAGAGCCUCAUUCAUGUCUGAUCAACUUAUAUACAUUAACUCAUGUAGAUAUAACUUUAAGUCAUUAUGUUUGUUUGGAAAGAAGCUUUUCCUACUUAUUUUGUCUAGAGAUGCCUACUUAGUUGUUUACUUUUUCCUGAUGGGAAUAAUUCUGCUGUGAUAUUUGCAAAAAUGUUAUAAUGGUUCAAUCUGUAAUCUUACGUUUUGU…	fi
KLHL7:+:chr7:23180388:23191828	KLHL7	ENST00000339077.5	+	chr7	23164792	23180387	15596	GUAAGAAAUAUCAGAUUCCUGUUGUGUGUUUAUUUUGUUUUAUCCUUUAUUUCUAAUUUAAUUUUUUAAAAAGGCUGAUUUUAAGUAUCCGCAUUUAACCUUAAAGACAUUGUCCACUAGAACGUUUUCUAGUAAUAAAAUUUAAGAGGGGCUUAGAGAGAUGCAUAUUAACCUGGGCAGCAGCAAGCUUAUUAAAUAUUAUAUCAACAUUUUCUAAAACACAAAAUGGCAUUUUUAAUGGUUUUUCACGGAUCUAGGACAAUGAAUAAGGAUUGCAUGUGGUGAUAGUAACAUGAUUAUGAAUGUUUCCUUUUAUUUAAGCACUUAUGAUAUGCUAAGGUCUAUCACAGAUGAGGCAACUUAUAGUUAGGUAACUUGCCAGAGGUCACAUAGCUAGUG…	fi
KLHL8:-:chr4:88116842:88116476	KLHL8	ENST00000273963.5	-	chr4	88116843	88141569	24727	GUAACGGGACGCUCGUCUCCCCUCAGUCCCCUCGUCUCCCCUCAGUCCCCUCUUCCUUUGUGCGGUGCCGUCCGCUCGCGCCGAGCCCUCCCUCACCCCAGCCCCCAAGUCGCAACACCGUCCCGUCUUGGGUCUCCGGUGUGCGGAGGAAAUUCGAGCCCUCGUGCACCAACCGAAACUCCACAGCUGAGAGGGCUUGGGGCCCGGACAGCAGGAGAUCCAGCCCCUGAGCAACCUUCCACGGCUUUUGUCGCCCCCAUUGGCGGGAGGAGCAGGGUUAUGCUCCCGGCUCCCGUAGGGGAGCUCCAGCCUCUGGCUCUGUCAGCCUCCCCGGCAGCUCCUUGACUCCUUCCUCCCAGUCUUUCGAAGAGGGGCCCAGGCAGGUGCUUCGCGGGGUCC…	fi
KMT2C:-:chr7:152012423:152007051	KMT2C	ENST00000355193.2	-	chr7	152012424	152027685	15262	GUUAGAGAAUGAAUGCAGCUGGAUUGGAUAUUAGUGACAGGAAUAAAGCAGUGAAAUGACUAUAGAGAAAAUUCAAGGAGUAUGAGUUUAGGAUGAAAAUCUGGGUGGGAUUUUAUGAUUUAGUAGCUAAAUUUGAAGCUGAUACCUCUGUGUUUAGUUGGGAUGAGUUACAUCUGUGGGCUUAGGCAAUUGUAGAGCAGGGCAGCACACUACGGUUUUACUCUAGUCACCUCAGGCCAGUACAGAAUAUUACCAAUGUGCUGUUCCUGGCAGAAGACAUAAAUGUGAGCAUUUAGCAUGAGGAUUAAUUUUUGAUACUUACCUGUAAACUUAAGUUGAUAGUUUUGUUCCUUACCUUCUCCCCAUUCAUUAAAAAAGGAAACACAGGACAUUAUAACC…	fi
KMT2E:+:chr7:104678573:104681470	KMT2E	ENST00000334877.4	+	chr7	104654983	104678572	23590	GUUAGUGCCUGUCGUCUCCAUGGGAGUUCCUGGGGCUUGCGGGGUUGGGGUACUUGUGUUUCAAGGGGGAGGGAGGUCUCUCAUCUUUAUCCUUAAGCUGGGGGAGCCGACGUUGACUCUCAGGUGUCUUUGCCGGCGCAAGACGUUGCUUGCUUAAAUCGAAUUUAUUCUUUCUUCUCCCUGACCCUAGAAAUGGAGCAUUAUGGCGGGUUUUAGGGUUGGGAAAGGGGUAACUGGCAGUUAAACCCCCUUGAGAGUGGGGGAGUUAGGGAGGGGGCGCACUCCUCAUUGGCAGCGGGUUAAGGCCGCUUGAGUGAAGACGGAGGCUUGUGACUGUUAGUAGGGUUUGUGUCGAAGUGGUCCCAGGAGCUGCCAGCGCUCCCUUUUCUCAACCGCGUC…	fi
KMT2E:+:chr7:104714066:104719410	KMT2E	ENST00000334877.4	+	chr7	104707255	104714065	6811	GUAAGUUGCACAUAUCUGAUAACAUUGCCAGUAAUUUUACUGAGGUAAUACUAGUUAACAGAAAUUCCUUUAUGAAUUCGAGUUAAAAAAUUAAUGAAUCACAGCCGGGCAUGGUGGCUCAUGCCUGUAGUGCCAACUACUUGGGAGGCUGAGGCAGGAAGAUUGCUUGAGCACAGGAGUUUGAGGCUGCAGUGAGCUUUGAUUGUGCCACUGCACUCCAGCCUGGGUGACAGAGCAAAACCCAGUCUCUUUUUUUUUUAAAAAAAAAAAAAAAAAAGAAAAAGAAAAAAGGAGAAUUAAUGGAUCACUGUGUUUCAUCGAUUCUAACAUACGCUUUUCCAUUUUUAUGUGUAUUCUUACUAUUAUUUUUGUAUUCUGACAACUCUAAAAUCAGGAAAA…	fi
KREMEN1:+:chr22:29517345:29521404	KREMEN1	ENST00000400338.2	+	chr22	29494942	29517344	22403	GUAAGACUGUAAUACCCAAUGUGAUGGUUUACAGGACUGUGAACACUAAGAGUGCGUAGAGGGAGGCCCCUGCCAGAGGUCAGGUAGUUAGGCUGGUGGAUUUCAUGGAGCAUGUGAAAGGAGAAGCCAUCCUGGGCGAGGAUUUUCACUUCUCUUGUUGAGGCUUUUCAGGAAUAGGAAUGCUGAUUUCCUUAGCACCUCAUUCUAAAGGUAUUCCCUUGAUGGGUAAGCCCCAUGAGAAUUCCUACUUUUGGUUAAUUUCUGAUUCUUUCAGGUAUAGAGAGGGCAACCGCUCAGAAGCAGCCUAGGGGAGAAAAAUAUCUUGUACUUUUUGGAAUGAACAUCUUUAUACAUAGUGAAACUCAGUUAUGGCACUACUUAUUACUUGGAUUUGAAUGG…	fi
KRIT1:-:chr7:91855996:91842509	KRIT1	ENST00000394507.1	-	chr7	91855997	91863762	7766	GUAAAUGGAAUAUUUAUUCUUUUCUUUUUAGAAAGAAUACAUUUUUUAUUAUAAAUGUUAGUCCUUCUUUUCAAGACUGUUCUCAUUCCAAAUACUUUUUCUCUACCUGUUUGCCUUAGGAGUUUUCUGUUUUGAUCUUAGAUGAUUGUAUAUGUGCCAAUGUUCAGAAUUGUAAGGUCUGCCCUAUGGGGAACGUACUGUUAGUGUCCUUAGGCAUUGCCAGGUCAUAUAGUAGGAUACUUAAUGACUAGUAAAUGUCACUGUAGAGUACAAGGUCACUUAUUCACCCUUGCAGUUUCUCUUGUUUUGCAGUUUCUCUUGUUUUGUAUUGGGAUUAUGUUAUGCUUAUCUUUACUGGAAGUUUGCAUGUGUUAACUACUUACGAUUUGACCUUGCGUC…	fi
KTN1:+:chr14:56078737:56086030	KTN1	ENST00000459737.1	+	chr14	56068599	56078736	10138	GUGCGUGCCACCGCACCCAGCUAAGUUUUGUAUUUCGGUAGAGACAGGGUUUUAUCAUGUUGGCCAGGCUGGUCUUAAACUCCUGCCUCAAGUGAUCCACCCGCUGUGGCCUCUGAAGGUGCUGGGAGUACAGGUGUGAGCCACCACGCCCGGCCCUCAAGUGCUUUAUAUUUUUUCUUAUGUUUGAAACUUUAUUUGGAUGUUUUUAGUUGAUUUGAAUGAUACAGCCUUCUACUGAUUAGAAAUAACUUAGAGCAAACUAAAUUUUUGUAUGUAUUUAGAUUUGUUUUAGAUUUUGAGUUCAAUUUUAUUUUCUUUAUCACACUGCAGUAUGUUGCUGCCUUGCUAUAUUAGUUGAAACCAUUUACUGUCUCAUAGAAUUAUAUGCAUGUCUGUGUA…	fi
LAMA2:+:chr6:129371063:129381041	LAMA2	ENST00000421865.2	+	chr6	129204503	129371062	166560	GUACAGUCGAGGCAUGGGCUUGGGUUGCAUCCUUUGCCGGGACCGAGAUUCCUCACUUCUUCCACUCUUCCGAGAGUUGCUGUCUGUGGACUGCCGUCUUGCUUCGCCUUCAGAGAGUGCGCUCUGGGGCAAGAGGAACUUGAAGCAAGUUCAAGUUCAAUGCCAUGAGAGCGUAGUGUAGGGGGAAUUACCUAAGUCCUGCAAAAGGAACGGGGAGUGCUUUUCAUUGUUCUUUAGUUUCGAAGAGGUCUUGCUAUCACGAUACAUCCCGUAAAUUGAUUUCUGAAAUCUUUCCAAGAGGAAAACUUUUUCCAAUUGGAAAAAAAAGAAUUUCUUCAAAUCAGAGCCCAUCCUGCAGAGAAAGGCUUCCCAAGCUGUGUGGUUCAUCCUGGGACUUUA…	fi
LAMA2:+:chr6:129371063:129419560	LAMA2	ENST00000421865.2	+	chr6	129204503	129371062	166560	GUACAGUCGAGGCAUGGGCUUGGGUUGCAUCCUUUGCCGGGACCGAGAUUCCUCACUUCUUCCACUCUUCCGAGAGUUGCUGUCUGUGGACUGCCGUCUUGCUUCGCCUUCAGAGAGUGCGCUCUGGGGCAAGAGGAACUUGAAGCAAGUUCAAGUUCAAUGCCAUGAGAGCGUAGUGUAGGGGGAAUUACCUAAGUCCUGCAAAAGGAACGGGGAGUGCUUUUCAUUGUUCUUUAGUUUCGAAGAGGUCUUGCUAUCACGAUACAUCCCGUAAAUUGAUUUCUGAAAUCUUUCCAAGAGGAAAACUUUUUCCAAUUGGAAAAAAAAGAAUUUCUUCAAAUCAGAGCCCAUCCUGCAGAGAAAGGCUUCCCAAGCUGUGUGGUUCAUCCUGGGACUUUA…	fi
LAMA2:+:chr6:129371063:129475828	LAMA2	ENST00000421865.2	+	chr6	129204503	129371062	166560	GUACAGUCGAGGCAUGGGCUUGGGUUGCAUCCUUUGCCGGGACCGAGAUUCCUCACUUCUUCCACUCUUCCGAGAGUUGCUGUCUGUGGACUGCCGUCUUGCUUCGCCUUCAGAGAGUGCGCUCUGGGGCAAGAGGAACUUGAAGCAAGUUCAAGUUCAAUGCCAUGAGAGCGUAGUGUAGGGGGAAUUACCUAAGUCCUGCAAAAGGAACGGGGAGUGCUUUUCAUUGUUCUUUAGUUUCGAAGAGGUCUUGCUAUCACGAUACAUCCCGUAAAUUGAUUUCUGAAAUCUUUCCAAGAGGAAAACUUUUUCCAAUUGGAAAAAAAAGAAUUUCUUCAAAUCAGAGCCCAUCCUGCAGAGAAAGGCUUCCCAAGCUGUGUGGUUCAUCCUGGGACUUUA…	fi
LAMA2:+:chr6:129687364:129748999	LAMA2	ENST00000421865.2	+	chr6	129674503	129687363	12861	GUACGUAUACUAACUUUGCUGUUAGUUUUGGAGGCCUUGAUUCCAGUUCUGUCUCAUUUCCAAUGAGAAAGAGUGACUCUCCCCGCCCGCCUUUUUUUUUUUUUUUGCAAUAGUUAUACUCUUCAUUCUUUCUGACACUAUCUAUCCACCUUCUGCUGUUCACCUGCUGAUUGCGUGUCCAUCCUGCUGAGCCAAGAACAGCUGAGAAAAUCCUCAGUGUGCUUUAGUCAGUUCAUUGAAAGACCUACAAUGAAGCUCCUGGAGGCAUUUUAUUUGAUUUGUCCAUCUCAGGGUUUACAGUUUUGCCUCAAGUUGGCAUUGCCUUUGUGACAGAUUAAAGAUGUGAGUGUAUUAAAAAAUUUAGAAUCCUCCUGAAUUUGUAAUCGACUGGACAGAUAC…	fi
LAMA2:+:chr6:129766812:129796546	LAMA2	ENST00000421865.2	+	chr6	129764214	129766811	2598	GUACGUAUAUGUUUACUUAUAUACCUUUUAGUAACGCUCAUGCUUCAUUGCCUAUUGCAAAAAGUUUCAGCUUUGCAUGUACUAUAUUUUGGUUUUGCUUUAAACAUUGCGUAGCUAUUCUUUCCACUGUUACAGUAUUAAUGGUAGAUGCGUAAAAGGAAUCUUCCUUUAUAAAAAGGUCAUAUGUGGAUAAAGGUGAUAUAAAAUGUUUUUAAUAGUGUUAUAAAAAGUUUGGUCAGGCGAAGUGGCUCAUACUCUAACCCCAGAAAUUUGGGAGGUCAAGGUGGGAGGAUCACUUGAGGCCAGAAGUUUGAGAUCAGCCUGGGAAACAUAGCAAGACUCUAUCUCUACAAAAAGGAAAAAUGAGUGAAAUAUCUGUAUGAUAGCCACAUAAAAGUG…	fi
LAPTM4B:+:chr8:98817581:98837381	LAPTM4B	ENST00000445593.2	+	chr8	98788337	98817580	29244	GUGAGCGCGGCGCGCCCGGCCCGGGACCCUGCGUUGCUUCCGCGCCCCUAGCUGGGCUUCUGGCCCGGCCUCGCGGUGGGGUGAGGCGUGCGCUCAUCCGCCUAAAGUUGUAUUAUUAGAAACUUAAUUCUCCGGGUGCCGCGUCCGCACUUCCCCCGGCUGGGCCAGCGCCGACUGGGGGAGGCCAGGAGUUUGGGGCGAUGGGGGAGGCCAGGGGCGCGGGGCGGAGGGCCGCACUCGACCCUUGGCGCCCAGGUGGUGUGGGUCGCCGAUCUCCAGCCUCCGCGCAGCCCCGCGGCCUCGCGUAGGGCGCACCGGGGCAGACAAACUGAGCUUAUCUGCCGAGCACGUGUUUCCUUUCUUCUUAAAGCCCGUGGGCUUUGUGUUUCGACGGCUGCG…	fi
LARP4:+:chr12:50821545:50835426	LARP4	ENST00000398473.2	+	chr12	50794812	50821544	26733	GUGAGUGCAUUAUGCUAGUCUCGUCCUGCUCUUAGGAGAGCAGGAGUGUAGAGGCGCCGGCCGGUCCCACCGCCAUGUGACUUUCCGGGCCGUACACGCCGCGGAACCGGCAGAUAGGCUGACACAGCACCUGGGCCGAGCAGGCCUGCAGCUUCCCUCUGCGCGCUCACAACACUCUAGGAAGCUAUGGGAGGUGAGGCCCGUAGUGGAGAAGAAUUGAAGGAGAAAAACGGAGGGCUGUUCUGGUGUGGCGGUGAGGUUCAGAGGAAGGGGAAAGUGUCCCAUAUGGACCUCCUAAAGGAGGCAGCAUUGGGGGGUUGGGGGGCGGAGUCUGAGGGAGGAGAGGGUAAUCAGGUGGGCGCGUUCCGGGGGCCGAGCGCGGCCUCGCGGGGCCCCUCU…	fi
LARP4:+:chr12:50821548:50835426	LARP4	ENST00000398473.2	+	chr12	50794812	50821544	26733	GUGAGUGCAUUAUGCUAGUCUCGUCCUGCUCUUAGGAGAGCAGGAGUGUAGAGGCGCCGGCCGGUCCCACCGCCAUGUGACUUUCCGGGCCGUACACGCCGCGGAACCGGCAGAUAGGCUGACACAGCACCUGGGCCGAGCAGGCCUGCAGCUUCCCUCUGCGCGCUCACAACACUCUAGGAAGCUAUGGGAGGUGAGGCCCGUAGUGGAGAAGAAUUGAAGGAGAAAAACGGAGGGCUGUUCUGGUGUGGCGGUGAGGUUCAGAGGAAGGGGAAAGUGUCCCAUAUGGACCUCCUAAAGGAGGCAGCAUUGGGGGGUUGGGGGGCGGAGUCUGAGGGAGGAGAGGGUAAUCAGGUGGGCGCGUUCCGGGGGCCGAGCGCGGCCUCGCGGGGCCCCUCU…	fi
LATS1:-:chr6:150016357:149997396	LATS1	ENST00000543571.1	-	chr6	150016358	150022914	6557	GUAAGAAUGUUUAAAGACAAAAGAAAGGAUUCUUCUUACCUUAUGCUACAUAACACUUUUUGGGUGAUAACAUGCCAAAAUGUUUCCUUUGGGAGAAUUUAACCCUGUAUACACAUUUAUGUAUUCUAUCAGCAAAGAAUGUUACGUUUAUAAUUCCAUUAAUUACUAUUAAAAAUAAUAUUUCUUUAGUUUCUUCUGUGAUAUGUAUCACUAAAUUCUGGAGUUUCUGGAAUUUAAAAGGCCAGAUCAUGAAGUCAUAAUGGAAGUGCAGUUGAAGAAAGCCAUAGGUGAGGGUAGGGGAAGGACAUCUGUUUGUGUGAAAUACAAGCUUGGUGAACUAAGUGGCUGUUGGGGAAAUGAUAGUUCCAAGGAUAUGAAAUUUAACUUUAUAGUAGGGAG…	fi
LCLAT1:+:chr2:30748453:30756180	LCLAT1	ENST00000309052.4	+	chr2	30682589	30748452	65864	GUAAGUCUUUGUAAUGAUUUAGAUGCUUGAGGUUUUUGUCUUGCUUCAUAUAUCUGAACACAAAGCUUUUUGAAUUGAUCAUAGUUUGUUCCUGUUUAUGUUGUAUUGUUGACAUGUUCUAUGCUUGUUCUAUAACCUUUUCAUUGAAAAAUAAGCAUUCAUUUCUAUUGGAGGGAGAUAAAUGUCCUUUUUUAGAAAAUAAAAUAACACAUUUCUGUGAAAGAACAAACCCAGCAUUUCUGUUUGGCAUUUGGUUGUGUGAUUCUUUUUGGAUCUUUAUUUUAAAGAUUAGGUACCAUUUUGUUUAGAGUCGAAAAUAUUAAAUUUUUUGGAGGUUAUCCCUUACACUUUCUGCUGCAUGCAGUAACUUGCUUUUGUUUGACAUAGGAGCUUAUGUGA…	fi
LIFR:-:chr5:38530768:38510566	LIFR	ENST00000263409.4	-	chr5	38530769	38595362	64594	GUACAGCACUGCUGGGGUUUGCUUCCUUCCUUCCUGGCUUUGUGUCCCAUGUCCCCUUAGACCUGUCCCCCCUUUAGAUUUCUUUUCACUCUGCUUUAAUACCAGUUGUGAGGGUCUCUCAGGGCUCUGACCUUACCUCUUUGUCCUACAAAAGUGUAUUUCUUGUGUGGUUUCCUGUGACCUGUACUUACCCAGACUUUCUCCAGUCAAUCCUUGGCAUCCUACAGAGAUGGUCUUCCUCAGUCUUCAGUCUCUGUAACGAUACCAGCCCUUGUUUAGAGACCCAGAGUAGAAAUGGUCACUGUAUACAGUUGUACAGUUUCUGCACCGCACAGACACCUGAGGAAGAGAGCAAGUGGUUAGGAAAAUCCAGCUUGCACACUGCUCACCAAGAUGAAU…	fi
LIFR:-:chr5:38530768:38523521	LIFR	ENST00000263409.4	-	chr5	38530769	38595362	64594	GUACAGCACUGCUGGGGUUUGCUUCCUUCCUUCCUGGCUUUGUGUCCCAUGUCCCCUUAGACCUGUCCCCCCUUUAGAUUUCUUUUCACUCUGCUUUAAUACCAGUUGUGAGGGUCUCUCAGGGCUCUGACCUUACCUCUUUGUCCUACAAAAGUGUAUUUCUUGUGUGGUUUCCUGUGACCUGUACUUACCCAGACUUUCUCCAGUCAAUCCUUGGCAUCCUACAGAGAUGGUCUUCCUCAGUCUUCAGUCUCUGUAACGAUACCAGCCCUUGUUUAGAGACCCAGAGUAGAAAUGGUCACUGUAUACAGUUGUACAGUUUCUGCACCGCACAGACACCUGAGGAAGAGAGCAAGUGGUUAGGAAAAUCCAGCUUGCACACUGCUCACCAAGAUGAAU…	fi
LINC00999:+:chr10:38724058:38727850	LINC00999	ENST00000423687.1	+	chr10	38717225	38724057	6833	GUAAGUGGGGAGGGGCACAGAGCUUCCAUGCCCUCUGUUGGGCACACUACCCUCCCAGGACCUCCUUGUGUUUAGCAACACAGAAGCUCUCCAAACCCUGCUGUUUGGGUUUUUAUGGAGGCAUGAUUGAUAAAAUCAUUGGCCAUUGGUAGUUAAGUCAAUCUCCAGUUCCUUUUGCCUCCUGGAGUUCAGCAGGUGAGGCUGAAAGUUCCAAGCCUCAAAAAAUGUGCUGGGGCCAGGUGCGGUGGCUCACUCCUGUAAUCCUAGCAGUUUGGAAGGCUGAGGCACAUGGACCACUUGAGGUCAGGAGUUUGAGACCAGCCUGACCAACAUGGUGAAACCCCGUUUCUACUAAAAAUAACAACAAUUAGCUAGGCGUUGUGGCACAUCCCUAUAAUU…	fi
LMBR1:-:chr7:156629579:156619299	LMBR1	ENST00000353442.5	-	chr7	156629580	156685621	56042	GUGCGUGGGGACCGAGGCAGCCCUGACAGUCCCGCGUGCCCGCCCGGGCCCUCCGUCCCCGCCCCCGGGCCCCCGGUCCCCGGACCCCUCACCUCCGGGCCUCGCCUCGCGCCUCCCGCCCCGGCCUCUGCCGCUCUCCCUCCCCACCCCUCCUCUCCCCUCCCCUCCCCUUCCCUCCCCACCUCUCCUCUCCCCUCCCCUCCCCUUCGCUUCCUCUGCCUGCCCCCCCGCUCCGCUCUUGCCUCCCCUGCCCCCUCGCGCUCCCUCCGUUCGAGCCCCGACCCCGCCCCCGCCCCGCGGCCUCGGUGCUGCCCUUCCCUUCCCGCGGGGAGGGCUGCGGUGCGCGCCGCGCUCUGGGACCCCAGGGGCUUCCUCUCUGGGCGGGUGUGCGGCUCGCGC…	fi
LMTK2:+:chr7:97820040:97823884	LMTK2	ENST00000297293.5	+	chr7	97816311	97820039	3729	GUACGUAUUGGCUUACCGUUUUAUUAGUCAUUUCUUUGGCAAAGUCCUAACUUCUUCCUCUUUGAGUACUUCCUUAAAGGAAAGUAGUUGUAUAAGAUGUAGGAACAAAAGAGUAUCUGAUGGUGUGAAAAAGACAGUUUAAAAGACACAAAUAGUAAUUAUCACAAUUGUGGUGAUGGAGUUAACGUUUUGAAUACUGCCCCUGCUACCCAUUUUCCUUUAGAAAAGCAGGAACCAAGUCUGUUUCAUAUUCUGUGCCUCCCACAGGGCCUGACAUGUAAUAGAUAUUUAAUAUGUAUUUAUUGAAGUGAAAGAAGAAACUGAAAGGGGUGUGGACUAUCAUGUUUAUACUAUGAUUUAUAGGAGUCAGUUUAAUGGGAGCUAAAAAGAUGCACCUAA…	fi
LONP2:+:chr16:48311249:48337216	LONP2	ENST00000285737.4	+	chr16	48304186	48311248	7063	GUAGAACACUUCUCUCAGUUUAAUCUCUGAUUCCUCUUUCUUUUUAAUUGACUAGAGCUCCCUAAAAGCUUAGGCAUAGCAUACAUCUAUUUUCCUUAAAGGGCUAUGUGUGGUACCUUGAAUGAAAAGGACAUUUACAAGAAGUAUCAGCUAGCCUAGAGCCUCUAAGCGUAAUGAUAAACCCAAACUAACCUUGAUUUGUAUGACAGUGGAUACUACUCUGUGCCUCAACUUUCCUGGAAUCUCAUUUGAAUGUAAUUAUAAGUUAUUUAUGAUUGGAUAUUAUUAUGUCUUUACACUCUUUUCAACCCAGUAGCAUGCCAUAAAUAAUGAUCCCUAACUCUCAGAGUUAAAAAAAGUAACUGCAAUAGGGAGGGCCAAUAGGAGGAGGUGAGAAGU…	fi
LPAR1:-:chr9:113735838:113734353	LPAR1	ENST00000374431.3	-	chr9	113735839	113800120	64282	GUCAGUGCGCCCCGGGGCCCGCCCAGUGACACGUAGGUGGCCUCCGGUUACCUGGGUCGGGGUGGGUGCGCGGGAGGGCUUGCGAGGGGCCCUCGAAAUUCUCCCAAAACCUCGUCCCGCUGGACUUGCACCUCCGAGGGGUCCCUGCGCCCCUGGGGCUCCGCACCUCUCGCUUCCCACUGACGACUCGGUUGUCCCCCACCACCGGGCUGAGGACUUUUAACUAAGUUUCUGUCCAGCCGCCUAACAAACGUGCUUAACAAGUAACAGGAGGUUGUAAGGCAAGGGAGGGACCUGGCUUUGAAAGUUGAUGGUUUUGAAAUCGACGGCUCCUUUGACUUGCGUAGGACUCCUUUGUGGUGAAUGGAUUUAAAGUUUAUUCUUGUUUUUCUUUGCUGC…	fi
LPAR3:-:chr1:85331821:85331068	LPAR3	ENST00000370611.3	-	chr1	85331822	85358698	26877	GUGAGUGAGGGUCCGGGCGCAGGGAGGGUACCCCGAGCCGCAGUCACCAGGGCGUGCGUCGUGGGGAGGCCGGGGCGCAGCGGCGCCUGCAGGGCUCUAGCCUGCGGCUUUUCGGGGUUGCCUGGCGUGCAAGCCUGGGCUCCAGACCCACUCCAAACCCCGGGACAAGACUCUCCCGGCGGGUGUAUGGCACAACUUGCUCUUUUCCCACCUUUUUCCCCGCUAGGAGCAAAAAGCAAUCUAGAUGCAAAAUCGGCGUUGCGUCCGCUGCUGAGGGCUGGCGGGCUGGGCGCAGAGGCCAGGAGAGCGCCGCACGGGUUGCGUCUGCCUUUGCACACGUGGUUCUUUCCAAACUCAGUCUCAUUGCCAUCGAUGGUGAUUAGGAAACUGGGGUUCUCU…	fi
LPGAT1:-:chr1:211966532:211952260	LPGAT1	ENST00000366997.4	-	chr1	211966533	212002400	35868	GUAAGAGUGAGAACACUUUUCUUUAAUGCAUAAGAAAAAAUUUGUCAGGAACCAUGAUUAAAUGUAUAUUACACUUUGGGUUGAGGAUGCUUUCAUGUCUUCACUAUUGAAAAAAAUAAAAAGAAAACAGUUCUAUUGGGUUUCUCUUCAGAAUCUCAGGAAGACCAAUGUUUUCAGAAGUAUAAUUUCAUAAUUAUGUAUUGGUAAAUUUCUUAGUGUUUUUAUUGUGAUUGACAUACAUUUAUUAAAACUGGUCUGCAAAAGCUCUGGUAGAGGAAUAGGAGUGCGUUGUAUAGGACUCGAGAGCUUAUAAAGUGAAGAUGUAAGAUAUUUCAUCUAUUUCAUGGAAGAUGCCCAUAAACAUUGGAAAUUUAGAAAAAGAAUGGGACCAUAUUUGUG…	fi
LPHN3:+:chr4:62800558:62910267	LPHN3	ENST00000512091.2	+	chr4	62778476	62800557	22082	GUACUUUCUGCGUUUUUAUAAAUGUGUUAAGUUGUUGAAUGUCUCUGUUGUGAUGGCAUGAAUGGACACCUGAUAGAAAAAUGAUAAUGUACCUUACUGAAAUAAAGGAAUUUCAUGGAGGGGGAGAAGGGUGGGAACAGAAAGCAUGAAAGCAUUGGCAGUGCCAAUGCUCUGUCAAACAAGAGGAACACAGACUGAGAAGGAGGUGCAACUUGAGGUGUGAACUUUUUCAUCAUCACCAAGAGGUGAGUUGGGUAUAAUCUAUAAAAUCCCUAUUUUUUUCAUAGAGGUGGGUUUGAAAACAUUUCAUUUUUUCAUUGGGUCAGCCAAUAUUUGAGUAGCAAGUCAUUCAGAAAUGAAACUAAAUCAGUCUUAUAAGACAACAAGUAAUCCAGGAUA…	fi
LRBA:-:chr4:151729550:151656410	LRBA	ENST00000535741.1	-	chr4	151729551	151738275	8725	GUGAGUUAGUUAUCAGUGAUUUCAACAAAAAUGUUUUUAGAUCUCAUUUUAGCAACGCUUAAGAUUUUUGAUUAACUUAAAAUUUGGGGGCACAUUAGAAACCAUUGUACUUUUAUACUGUUGAUUGUUUACUACUUUUCUGAAUAAAUUUGAGUAAAAUUAAAAGAAAUUAAGUCAAGGAUUUCACUAUUUUCUCCACUCAAACCUAGUAGUGUGUGGUAGAUUAGAUGCUGCUAGUUGGGUAGAUGAGUGCAUGGAUGAAUGAUAGAUUCAUAAAAAUAUUUUUUUCCUUUAUUUUCUUUCCCUGCACUUAAGAAGAUGUAUAUAGAUAGUGGCCUAAAUAAGAAAGUCUUGUUGACAUGUAAUCUUUUAAUGUGGUUACUGGUUGUCAAAUAUUUU…	fi
LRBA:-:chr4:151738409:151719233	LRBA	ENST00000535741.1	-	chr4	151738410	151749331	10922	GUACUGAUAAUAGUUUUUCGUUUUGGUAUGUUUCUACAUCUGACCCUUGAACAACAUGGGGGUUAGGGAUGAUGACGCCCUGUGUAGCCGAAAAUCCACAUAUAACUUUUCACUCCCUCAGAACUUAACUACCAAUAGCUUAUGUUGAUCAGAAACUUUACUGAUAACAUAAACAGUUGAUUCACACAUAUUUUGAUUGUUAUAUGUAUUAUAUACUGUAAUCUUACAGUAAGGUAAGCUAGAAAAAAAGAACAUGUUAUUAAGAAAAUCAUAAGGAAGGCCAGGUGCAGUGGCUCACAUCUGUAAUCCCAGCAUUUUGGGAGGUUGAAGUGUGUGGAUCACCUGAGGUCAGGAGUUCGAGACCAGCCUGACCAACAUGGUGAAACCCAGUCUCUACUA…	fi
LRCH3:+:chr3:197541779:197547301	LRCH3	ENST00000438796.2	+	chr3	197518412	197541778	23367	GUGAGCGGGGCGGGGGGCGUCUCUGCCCGUCGGAGACCCGGCGCCGGGAGCCGCCCCGGCCGGGGGAGGCGGAUGCGGGGGAGUUACAGCAGCUCGUCCCGUAGGCGCCGGGUCCGGACCCGGGUAACGGGGAGAAGCCGACGGCGCCAGCCCUCCGGGCCUGCGCCAGACCCAGAGCCUGGGGAGAGGCGGCGGGCGGCGGCAUCUCUCGGGGAAGGGGGCCGGAGUGAUUGAUGGAUGAUUUUUUAGGCUUUCUGAGGAAAAUCAGUUUCUGCCACGGCGGAGGUAGACCCUUGCCCCGCCCCGGUUUCUGCAGGCCCUUUCGGAUUUGGGGUGCCGAAUGGACCUGCUAAGACGGGAACGUUAGCGCGAGCUCUUCACAGAUCAGAGUAGCAGGGG…	fi
LRP6:-:chr12:12397589:12397196	LRP6	ENST00000261349.4	-	chr12	12397590	12419614	22025	GUGGGAAGAGUGGGGGCACUGGAAAGUUGGUGGGGUUCGGGGGGAGGUGGCCUUGUUGUAUGUGUCUAGGGGGAGGGGAGGGACGGAGGAAGGGAGAAGGGGAGAGGAGCGGGGAGAGGCCUGGUCGUGGGGAGGGGGAGAGAAAGGGGCCCGGGAGCAGGGGCUGCGUGCACCGCCCGGCCACAAUGCGGACCUGGCCUGGCUUCCCAGACCUUCCCCGGACACAUCGGAGCUUCGAUCCCGGCUGCUGGUCUUAGGGAACCCUUGGCACCCCAUGCUGUCGGGAUGACUGAGUGUCUGUGUGCCUCUCUCUGCCUGGGGUCUUCCAGGGAAAAGGGUCUUUGUACGUAUUUUGGCUUUUAAAAUGUUUGAGUCCGAGAUGCUUUAAGGUUGGCCUUA…	fi
LRRC16A:+:chr6:25482485:25500463	LRRC16A	ENST00000329474.6	+	chr6	25472750	25482484	9735	GUACUGCAGAGUUCUCAUUAUCAUUGAUGCCAGAAUUGUAAGAGGAUUAGAGAAUUUUAAUUUAGCCAUGCCUGAAGAGCUGUAUCAAGCUAAGUUGUAAUUAUAAGUGCUGUUAAUGGUCCUGUUGGCUUCCAGUUCUUUCCACCCUUUCAUAUAAAUGCUUAUGUUACAAUUGUAUGAUCUGCUUCACCUUUUUUGAAGUGAAACAAAAGGAAAGGAAGAUAUUAUUUUUAAUAUGUUUUAUUAGUUACAUAGUCCUGCAUAACAAAUUACCACAUACUUGGCAGCUUAAAAUGAUACAAAUUUAUUAUCUCAUACUGUCCUUGGCUCAGGAGUCUGGGUACGGGUUAGCUGGGUUCUGUGCUCUGGGUCUGUCUCUCAAGACAAGGCAAGUUGUCA…	fi
LRRC37A:+:chr17:44380004:44400393	LRRC37A	ENST00000320254.5	+	chr17	44377232	44380003	2772	GUGAGUAUAUUCUCUCCAAAUAUGACAAAAAGCUAACUGCAUUGUAAGAUCCUUCUUGGUCCAGAAUUUUGAGGUCGGUACCUCUGAGGAAAGAUAUUUCUCCUCCAUGCCCCAAAUCAACCACUGUUGAUUGCAAUUGUAUGGUCAUUUUAAAAUUAAAUUUGGUAGGCUCUCUUUAAAAUAAGAGGCAAUUUAAAUUUAUUUUUUAUCAUACAAAUAGUACAUGGUUAUAUUCCUUUUUGUUCUCUUUUUUGUUUUUUUUUUCAGAGACAGGGUCUUACUUUGUCCUCUGGGCUGCAGUGCAGUGGCACAAUCACAGCUCACUGCAGCCUUCACCUCCCAGGCCCAAGUGAUCCUCUCACCUCAGCCUCCCCAGUAGCUGGGACCACAGGUGCAUGC…	fi
LRRC37A3:-:chr17:62885870:62864580	LRRC37A3	ENST00000584306.1	-	chr17	62885871	62888646	2776	GUGAGUAUAUUCUCUCCAAAUAUGACAAAAAGCUAACUGCAUUGUAAGAUCCUUCUUGGUCCAGAAUUUUGAGGUCGGUACCUCUGAGGAAAGAUAUUUCUCCUCCACGCCCCAAAUCAACCACUGUUGAUUGCAAUUGUAUGGUUAUUUUAAAAUUAAAUUUGGUAGGCUCUCUUUAAAAUAAGAGGCAAUUUAAAUUUAUUUUUUAUCAUACAAAUAGUACAUGGUUAUAUUCCUUUUUGUUCUCUUUUUUUUUUUUUUUUUUUUUUUUUCAGAGACAGGGUCUUACUUUGUCCUCUGGGCUGCAGUGCAGUGGCACAAUCACAGCUCACUGCAGCCUUCACCUCCCAGGCCCAAGUGAUCCUCUCACCUCAGCCUCCCCAGUAGCUGGGACCACAG…	fi
MAGI1:-:chr3:65607763:65595419	MAGI1	ENST00000470990.1	-	chr3	65607764	65703149	95386	GCAAGAUGCAUUACUAGUAUGUAACUAAAGUGUAUAUUGAUAUGCCUGUUCAAAGAUUGCUUCAUCUCCAUCUCGUGCUGGAAACAUGUUCUGUGAAAGGAAUUGCCUCUACCUACUGGGUGCCAGUAACACAUUCCCCCAACCCUAGUUGUGAUCAUCAGACAUGUUUUCAGGUAUUGCCACAUGUUUCCUAAGGGACAAAACUGUUCCCAGUUGAGAACCACUGGUUGAGUCUAACUGGGUUUGAAGACAACUCUUUGACUUUUCGGUUGUUUGUCCUAUAUUAACUUUCUUUCACUGUCUUUUAGAUGAGCCUGCUUCUGUUAUCAUAUAUAUUUCUCUGACUAAAGCCAGGAAAAGGCCUCCUCUUUUAAAAGAUUCAUGUGAUUUGCCCAUCCA…	fi
MAN1A2:+:chr1:117944808:117957453	MAN1A2	ENST00000356554.3	+	chr1	117911108	117944807	33700	GUUUGUUUAUUUCAGAAGUUCUGGUACUAACAUUUGGCAGAGCAAGGUACGGUGAUUGGAUCGAAUCUGUCUUUUUUUUUUCUUGCAGUAAAAUGUAAUUUUUCGAGUCAUAAAUAUUGUAUUGUUACUUCAAGACUGGCUGAAUAAAACCAUAGACUGGAGGGACUCUACCUCCAGUCUAUGGUAGAGUCCAUAGACUGGUAGGACUGGAGUCCUACCUAAGUCGUUCUUCUCUUCGGUUUUAUAUAAGAAAAACAUUUGCGUUCAGAGUUGUGUCUAAUGUGGACAUCUGGGAAGGGAGGUAUGAAAACUUAACCUAAAGAAAUGGUGACAUAAGCUGUGCCUGCAUUUAUUAAUAACGUGUUGGAGUCAGUCAUUGUGCCACCAUGUGAAAUCAAA…	fi
MAN1A2:+:chr1:117944808:117963271	MAN1A2	ENST00000356554.3	+	chr1	117911108	117944807	33700	GUUUGUUUAUUUCAGAAGUUCUGGUACUAACAUUUGGCAGAGCAAGGUACGGUGAUUGGAUCGAAUCUGUCUUUUUUUUUUCUUGCAGUAAAAUGUAAUUUUUCGAGUCAUAAAUAUUGUAUUGUUACUUCAAGACUGGCUGAAUAAAACCAUAGACUGGAGGGACUCUACCUCCAGUCUAUGGUAGAGUCCAUAGACUGGUAGGACUGGAGUCCUACCUAAGUCGUUCUUCUCUUCGGUUUUAUAUAAGAAAAACAUUUGCGUUCAGAGUUGUGUCUAAUGUGGACAUCUGGGAAGGGAGGUAUGAAAACUUAACCUAAAGAAAUGGUGACAUAAGCUGUGCCUGCAUUUAUUAAUAACGUGUUGGAGUCAGUCAUUGUGCCACCAUGUGAAAUCAAA…	fi
MAN1A2:+:chr1:117944808:117984947	MAN1A2	ENST00000356554.3	+	chr1	117911108	117944807	33700	GUUUGUUUAUUUCAGAAGUUCUGGUACUAACAUUUGGCAGAGCAAGGUACGGUGAUUGGAUCGAAUCUGUCUUUUUUUUUUCUUGCAGUAAAAUGUAAUUUUUCGAGUCAUAAAUAUUGUAUUGUUACUUCAAGACUGGCUGAAUAAAACCAUAGACUGGAGGGACUCUACCUCCAGUCUAUGGUAGAGUCCAUAGACUGGUAGGACUGGAGUCCUACCUAAGUCGUUCUUCUCUUCGGUUUUAUAUAAGAAAAACAUUUGCGUUCAGAGUUGUGUCUAAUGUGGACAUCUGGGAAGGGAGGUAUGAAAACUUAACCUAAAGAAAUGGUGACAUAAGCUGUGCCUGCAUUUAUUAAUAACGUGUUGGAGUCAGUCAUUGUGCCACCAUGUGAAAUCAAA…	fi
MAP2K5:+:chr15:67956935:67995746	MAP2K5	ENST00000178640.5	+	chr15	67950953	67956934	5982	GUAAGUAUAUGGCUUCAGUGUUAGGAAAUUUGAGUGAUUUAAUCCUUCUAAUCAAGCUCAUUCUUCUUAUAUUCUCAAUGUUUUUUCUUGUUCUUCAAUCCCAGUUGGCUCCUAAGACCUUCUUGAUUUUCUCCUGUUUUGUUCUUCUUUUCAUAGACCAGCCCACCCAACAUCACAACAUAGUCACACGCUUAUGUGCUCCAACCUGUUCUAGUUUCAUGUGUUUGCAGGGACCUUGGUAUUCUUGUUGACUCGUAAAAUUUCCAACUUCUUCUGAAAAAAAAAUGCUGUUUUUUGUUUUGUUUUUACAUUUUGUAGUUAUGAUUAGCAUAUGAUUAGCAAAUACUUAAAAAGUCUGAGUUGUUAAAGCAGUCUAUGAGAAAAUAUUAAUUUAUUAAG…	fi
MAP3K4:+:chr6:161455291:161471011	MAP3K4	ENST00000392142.4	+	chr6	161413116	161455290	42175	GUGAGUGUGGCGGCCGCAGUCGGUCGCUCGCAGAAAGCGGGGCGGGUCCUGGCCCGAACUCGGUCGGGCCCGAGGGCCUCUGCUUCCCGCCAGGUGGGGAGGGAAGCAUCCAGUCUCUGCAGGCUGGGGCGGGAGGGGCGCGGUGCAUCCCUGGGUCCCAGGGGACCGCGUCUGAGUCUGUCCGGCGACUCCUCCCGGGGUUGCAGCUCCGCAGGGUUCCGCUCGAGCGUGUUGCCGGCUCCCCUUCCCUUGUAGACUCCCCCAGCUCACCCUCAACGUUGCGGGGGCUGGGAGCAGAGUGCGGCUGCCUCCCCUGCCGCUAGCUUCGGAAGAGUGGCCUCACUGAAGUGCCUCUCAUCAUUACUGAACGAAAGUGGUCCCUCCCCUCUGCCCUCAUUC…	fi
MAP4K3:-:chr2:39564722:39564061	MAP4K3	ENST00000263881.3	-	chr2	39564723	39570528	5806	GUAAGACCAAAGUUGUAUUUUUAUAGGGGUUAGGUUGAAUUUCUUAAAAUACAGCUAUUUACUAUAUUAAAACAUCAACAUUAUCUUAAGGAAAGCAAGCUAUGUUUUAUUGUUAUAUUGUUUGGCUAUAUAAAGGUAUUUUAGAUAUAGGUGGAAGAAAGGAGGAGUCUUUGCUUUUUAAUUUGGAAAAUUAAAUGCAUUUGAAUUAUUUGCUAAUUCUGCAGAGGCAUAUUGUAGUCAUUUCAAAAAUUUAAACUCAGACUUGUAAAAAUUCAAGGGCUUUGCUGGCUAAUGCUAAGCUGGUAAAAUAUCCAGUGUAUACAUGAGUAGUGAUAAUACAAAGAUAAUUUAUUUUGCUCUCAUGUAUUCAAGAAAUAUCAAUUAAAUGUUUAUUCUCUU…	fi
MAPK8:+:chr10:49609655:49618211	MAPK8	ENST00000374189.1	+	chr10	49514865	49609654	94790	GUGAGUGCGGCGGACGCCGCAGGGCCGGGACGGCAGGCGGCCCCGUCGUGUUUAUGUUAUUGUGCCGCUGCCGCCGCCGCCGCCUUCUCCUCAGCCGUAACCCCCUCCUGGGAGUGGGGGCGGGAGCGCGCGGUGGGCGGGGGCGGCGCGGGAACAAUAGCGGCGCGGAGGCGGGGGCCAGCCGAGGGGGCGUGGGGCUGCGGGACCUGGGUGCGCUCCGCUGCCCGCCAGCCCGCCUGCCGCCGCGAGCCCCGCCCGCCUGUCCUCUCGCGUCCUCUUCGCGUGGGUCCUGCCUCCGCGGCGGGAGAAGAAAAUGGAGCGGGGGGGUGGGUGGCAAGUUCUGAAACACUUCGGCAAGGGUCGGACGGAGGUGUCUUUGCGGCCCGCCGCGCCCUGGCU…	fi
MAPK9:-:chr5:179707608:179688684	MAPK9	ENST00000452135.2	-	chr5	179707609	179718847	11239	GUGAGCCCGGCGGGCGGGCUAGGCCUGGCGGCGGCUGCUCGGGCCGGGCCCGCGGGGAGGGGCGGUGAGGGAACCGCGCGGCCGGGGGCUUCGGGGCGGGCCGGGGGCUGCGGGGCCCUGGCAGCCGCAGCCGUCGCCCCUGUGCUGGGGGAUGCCGCAGGCGCCCCCUUCCGCCCGGCUGUCAGCAGCCCCGGGCUGCGGGCCUGCUCACCGGCCUGGCCCGGCCGACCUGCCCGUGGGGUCUGCGGGCGCCAUCCCUCCCGGAGGUGGGGCAGACAGCUGCACUCCUGCGCCGGGUGCCCAGGGGCCCGGGGUCGCGUCCCCGCGACCUUGGCCAAGGCACUGACCCUCGCUCUGCCGCGGUUUUGCCUUCGGGAAGGUGGGGAAAUGUCUCUUCUG…	fi
MAPKAP1:-:chr9:128434922:128419930	MAPKAP1	ENST00000265960.3	-	chr9	128434923	128469249	34327	GUAAAGGUUGCCCCAGCCGCCAGCUCCCCGCCCGUCCGUCAGCCCACCAGCUUGCCCACCUGGCGGCCCUCUCACCCCUCCAGUUUCAGCGCUGCCCGGCGGGCCGCCUGCCGGGCCCUUGUUCAGGUGGCCCGGGCGCGUUCGUUUCCUGGCCAUUUCCAGAACUGGAGGCUGUCAGGAGUCUGAGGCGGGUGUGUGGUUUAGGGGAAAAGAAGCCAGCUGACCUGGUAGUGUGGGGGUGGGGGGUGUAGUUGACUCCGGCAGUUUCUGGGCCUGCACUUGGCAAUAUCUAGGUGCCCUGGUCUUCAUAAUGUGAAAAUCAAGGUUUUCAAGCAUUGACUGUGUGGUCCUUGUUUCCUUGCGUCCCUUCUCCCCCUCCCCCUUAAAGAGGUUAACAGC…	fi
MARK4:+:chr19:45766371:45766625	MARK4	ENST00000300843.4	+	chr19	45762448	45766370	3923	GUGAGUAUGGGCACAGGGUGGGGCUCGGGGCAGGUCCCUGUGGGACCAGGUCUUCGGUGUAUGUUGAUAGAGGUCAGGAUUGGCCCUGGGUUUGCUUUGUGGCCUCAGGUAAGUUCCCGACUCUCUAUGGGACAGGUCACAAUAUCUCUGAUGUUCCCAGAACCACCCCCAUGGGAAAAGAGAACUAAUUUCAUGUAUCCCUGAAAUUGCCGGGAAAUCUCAGAUCACAGGCAGUCCAAUGUGUGCGUUGCUAAGGAUGCAUGUGGCUUUUGUAGAUAAACCUGAGCUGUGGCCGGAUGCAUUGGCUCACACGUGUAAUCCCAGCACUUUGAAAGGCCAAGGCAGGAGGAUUCCUUGAGCUCAGGAGUUUGAGACCAGCCUGGGCAACAUAGCAACACU…	fi
MBNL1:+:chr3:152132730:152150709	MBNL1	ENST00000282486.6	+	chr3	152018157	152132729	114573	GUGAGUAACUAUUAUAUUCUUUUAAGGAUAUUCAAUGAUUGAAUGAGGGGUAUAUGGACAUACAGUUCUCUGCAUAUGGGAUUAUGGAUUGCUUUGUUCAUAGUUUAGUUAUACAGUGUGUUGAUGAUGUUGGGCUGGGGAACUUUACGAGAAGCAGUAGAAUCAAGUCUGGCCAAACUUUGUUAUGAAUAACUUUAUCAGUCCUUUCACUGCAUGUUUUUUUUUGCUAGGGCAGAAAGUGUUGACAUAUUUUUCACUUAGUAAUGGCAAAGUGUCUGUCUGUCCCUGGAAAUGGUAAAUGUAGCUACCUGUGAGUGUUUAGCAUAUGCAUAUAUUAUAUAUAAGGCCAUGGCAAUAGCUGAAUGAGGAUGAUUUUUAUUUGUUGGUAAAGGCAUUGUA…	fi
MBOAT2:-:chr2:9098771:9048751	MBOAT2	ENST00000305997.3	-	chr2	9098772	9143668	44897	GUACCCCGAGGCGCCCUGGCGCCGGGCGUCGCGCCCUCGCCGCCCCUCCCCGCCGCGGUGCCACCCGACCGGGGGCCCGGGAGGAGGGUGGGGGCUGGGGCCGGGCGCCCGGUGCCCCCCUACCCGCCGCUCCCUGGAAGGGAGGGGGCAACAAGCCGGUUAUUGUCCCAGAGCCCCCUCCCUCCUGGGUGCGCCCCCAGCCCGCCAUCCCCGGGCCGAGCGGGAGGUGGGCCGGGCGUUGUUGCCGGCGACAGCCCCCGGGGAGGGUGGUCGUAUGGGCGUGCGGGUGUGCAUGCGGUCCCUGCCCUUCGCGGCAGCGGCGCUCGGAUCCGGUGGUCGGGUCCCGGAGCAGCCCCCGGUGCGCAUGGACCGGGUUGUGGAAAGGGUGCGGAAGGCUGC…	fi
MBOAT2:-:chr2:9098771:9083316	MBOAT2	ENST00000305997.3	-	chr2	9098772	9143668	44897	GUACCCCGAGGCGCCCUGGCGCCGGGCGUCGCGCCCUCGCCGCCCCUCCCCGCCGCGGUGCCACCCGACCGGGGGCCCGGGAGGAGGGUGGGGGCUGGGGCCGGGCGCCCGGUGCCCCCCUACCCGCCGCUCCCUGGAAGGGAGGGGGCAACAAGCCGGUUAUUGUCCCAGAGCCCCCUCCCUCCUGGGUGCGCCCCCAGCCCGCCAUCCCCGGGCCGAGCGGGAGGUGGGCCGGGCGUUGUUGCCGGCGACAGCCCCCGGGGAGGGUGGUCGUAUGGGCGUGCGGGUGUGCAUGCGGUCCCUGCCCUUCGCGGCAGCGGCGCUCGGAUCCGGUGGUCGGGUCCCGGAGCAGCCCCCGGUGCGCAUGGACCGGGUUGUGGAAAGGGUGCGGAAGGCUGC…	fi
MCU:+:chr10:74468041:74475660	MCU	ENST00000604679.1	+	chr10	74452060	74468040	15981	GUGAGCGAGCGCGCCCGGAGGCUCCGGGGAGGGCGGGGCGGCGCUGGCGUGUGGGAGCCGCCGGCGGGCAGGCCGCCGGGGCAGCAGGCGAGUUACCUCAACUCCCGGCCGCUCCGGAGGUUGCCGGGCACCGAGGAGCCGCCGUGCCCUUCAGGCGCCUGCGGCGGCGACCAGGAAGGGAGGGCGGGCGGGAGGAAGCCGAGAGGAGGAGGAGGGGCGACGGCGGGGAUGUUCCCGCAGGACUGGGGACACCAGGGCGGGGAAGGCACGGGACUUGAACCUCUCCCCGACUCGCCCCCAAUCGCGUUCCCUCCCUUCUUCGUUCUUAACAGCCCUGCCCCAAGGCUCCCUGAACGGAGCCAGAUGGAAGUUGUCCCCUUUCCCUCCUCCUCCGGGCGG…	fi
MED13:-:chr17:60062451:60061532	MED13	ENST00000397786.2	-	chr17	60062452	60064367	1916	GUGAGUAUCUCAUUAAUGAAUAGGAUUAUAAUUUGUUUUCCUUGAUUUUAUUAUUUUUUUAUUUUUUAGAAGUGAUUUGUGAGUUUAAUACUAUGUUUUAGCCCUGAACAAUAGGAAAUAUAGUAAAACCUCAUUCAUUGAUUUCUUUUUUAAAUCUCAUGUUUGAGUAGUCUUGCCAUAGUGUCAUCUAUAAACUUUGAGGGUUUUGUUUCUCCUUUUGUUUUUACAUUUGGGGGACACAUGAUUAACCUUAAUUUGAGCUCUGCCGUAUGUUCUGUUUUGUAGUUUUAGGAAGCAGAAUUAUUUUCCUAUUUGAUUCUGUAGUUUGAGAAAUGACUCUGGAAUUUACUCAUUCAGAGAACACAUACAUAAUUGACAUUAAAGUUAUUUGCUUUGUCA…	fi
MED13:-:chr17:60072726:60059559	MED13	ENST00000397786.2	-	chr17	60072727	60087910	15184	GUAUGUAUUUUUUUUAAUAGUCACCAUUAUAAUUUAAGGGUGGAAGUGAUGCAAGUUCUUAAUACUAGGACUCAGUAUUGGAUUCAAGGUAGGAUUUACAAGAAUAAAUUCAUUGAGUAUUAACUUUGCAUUAUUCCUUUACUGUGUUUUUUCCUCAGGGAACUUCUUCAUUAUGAAAUAACUUUAGCCACAAAAAGUGGAGAAAAUAAUGUGUAAACACUUGUACAUCAGCCAACUUAAGGAUUUUACAUACAGUUAGAAUUCCCAUGUACUGUUUUUCUUCUUCCAGUCUUCCUUCCACUGUCCUGAAUUUGGUACCUUUUUUUUUUUUUUGAGACAGAGUCUCUGUCACCCAGGCUAGAGUGUAGAGGCACGAUCUAGGCCCACUGAAAUUUCCGC…	fi
MED13L:-:chr12:116549317:116534474	MED13L	ENST00000281928.3	-	chr12	116549318	116675272	125955	GUAAGGUUUCUGUUUUUUUCUUAAAAAUUAUUUGCAUCAUAUUUUUUUGAACAUUGAUAAAUUUCAAACAGAUUAUUAAGACUUGUCUAAAAGAACGAUCUUAAGUGUUUCAUGGAUGUCUCUCUCAAAAGGAACAUUCUCACCCCUCUUCCUCCCAUCCCUGUUUUUUUUUCCUAACUCUUGUCCUUUUCCAGUUAUGCUGAGAAUCAGAACCUUGUGAACCGCUGCUGUUAAAUGAGAGUAUUGUGUCUCCUGGGUGCGGUGGGGUGGAAACCAGGCUAAGAUCCACUGUUUUUAAAUGAUAGUGAAUUGUGAGUAACUAACAAGACAGUGAAUUGAACAGUUACUGUUUUUUUCCUUGGACUGUGGUUGUUAUGGUUCACUGCCAGCUGAACUCUU…	fi
MEF2A:+:chr15:100138635:100173378	MEF2A	ENST00000354410.5	+	chr15	100106310	100138634	32325	GUGAGGGCCGCGGGCAGCGGGGCUCAGUCCGCGACGCCGGUAGUGCUGGAGGGGGGCGGCGUCUCGCUUAGGGGACCGAGUAGGGGUUGGGGUGGAGGUGCUGGGGCGGGGGACGGCGCGGCCGAGAGGGUCGCCCGGGGGGCUCCGGGGACCCCUGGACGAGGCCGUGUCCGGCUUGGAGGGGGCCAGGGUCGCGUUCGCGCAUUGGCGGGGCGGGUAGGGUGCUGGGAGGCGGGUAGGGUGCUGGGAGGCGGCGAGGGGUGGUCGGGUCGGGGUCGGCGCUGAGGAGCUAGGCGCCCGGGGAGGUGGGGGCGGGGUGCCCUGAGGGCGGGCCGGUGGGGCUGGAUGGGGCUCGGCUGGGCGGGCCGAGGGGAGCUCAGUCGCGCGGGCUGGUGGCGA…	fi
MEMO1:-:chr2:32157204:32142995	MEMO1	ENST00000295065.5	-	chr2	32157205	32168370	11166	GUAAGUCUUUUUUGUUUUUGUUUUUGUUUUGUUUUUUGAGAAGGAGUCUCCCUGUGUCGCCCAGGCUGAAGUACAGUGGCAUGGUCUCGGCUCACUGCAACCUCCGCCUCCCAGGUUCAAGCGACUCUCCUGCCUCAACCUCCUGAGCAGUUGGGACUACAGGCGUGUGCCACCACACCUGGCCAAUUUUUGUAUUUUUAGUAGAGACGGAGUUUUACCAUGUUGGCCAGGCUGGUCUUAAACUGCCGACCUCAAAUGAUCCACCUGCCUCGGUCUCGCUCACGCCUGGCCUGCACUGUAAGUUUUAAGAGUCUACUUAAAAUCUUUUUUGUAUGUUUAUUAUUAGUAAAUGAGUAUCUACAGAUUGAACUAAAAAUUAAAAACUGAAGUCUAUACUGA…	fi
MFSD11:+:chr17:74763468:74772623	MFSD11	ENST00000588460.1	+	chr17	74750170	74763467	13298	GUAAGUAUUUUCUGUAUCUGAAAUGCAAGAACUGUUCAGGAACAACUCGGCAUUUGCCUUUCCCCUAUUCCCUGGUAACUUUGGAUUGAUGACACCCCAGGGUUUGCAUUUUUCCAGGUAUGCUGCUCUGAAAUAUAUUGAUCUUCCUUAUCAACAUCUCUCUAACAUGGGGGUUGUGAGGGAUGGAUGAUGGUAUGACUGCCCACCUGCCCAGGUGUGUGAGGGAAGUGGAAAGAGGCUGCAUAGCACUCAGGUUCUCCCUGAAGUUGAGAGUCUUCCUGGGAUUUUUGCAGGGUAAUUAAGAGCAGAUUGUGGCUGCGCGCAGUGACUCGCGCCUGUAAUCUCAGCACUUUGGGAGUCCAAGGCAGGCGGAUCACCUGAGGUCGGGAGUUCAAGACC…	fi
MGA:+:chr15:41961026:41962156	MGA	ENST00000219905.7	+	chr15	41952724	41961025	8302	GUAACUCUCGGGCCUGGGUGGAGGGCAUCGCUUAGUACUGGCCCGAUUGGAGUUUUUCGAGAGUUUGAAGCUCUUGUGUAUUUGAACGGCGUGAGAAACGUUCCGCUGAGAGAGCUUCGCACGCCCUCGCCAGGCCGGGCCUUGCGCAGGGCCGCCUUUGGCGCGCCCCUGUGGUCCCUGAGCGAGGCUGCGCAUGUCACCUCGCGCGCGUCCCCGGCCUCACUUCCGCGUCGCUCAGCUACCUAACUGGGAACAUCGACGCCAGAGAGAGCGGCCACGAGGCGGGAGGGGUGAGAAGCGCCCAUGGCUCGGCCCUGCCCUCGCGUGUGUGGGGUGCCGCUCCGCGUGGUACGGUCCGCGUGACGACUUCUCGCCCGGCGCCGGGCUCUAGGUCGAGAG…	fi
MGA:+:chr15:41988273:41991357	MGA	ENST00000219905.7	+	chr15	41962157	41988272	26116	GUAAGUAGUAGUUUUUCUGUUCUUAGAAAUAAAAGGAAGAUUGAGAUGGGCCAGGUGUUGGAUUUAACAUCUUGGUUCUGUGGAAUGCUACAGAUGUUGAUAAAUGUAAGCCACUAUAAAAUAUACUACAACUGCUUUUACAUUCUGUGAAGUGACAUCAUUUUUCUGUAAUGAGAAUCAGUUGGGUUCAGGAUCUAGAAUUGUAGGCAAAUUGGAUAACUUAUCAGAAUUAUUCAUAUGUAUUUAGAAUGUUCCUUGAUAUCCUUGGGGGAUUGGUUCCAGGACCACCCAAGAAUACCAACACCUGACUACAUUUGAGACUCCAUCUCAAUAAAAAAAAGAAAAUCAUACCAAUUAUGACAACAUAGAUGAGCCUAGAGAAUACUAUGCUAAGUGAAA…	fi
MGEA5:-:chr10:103570071:103552596	MGEA5	ENST00000361464.3	-	chr10	103570072	103572786	2715	GUAAUCUUUUUCUUUUUAUCCAUAAAUUCAAAAUCUGUGAAGAAAACGGUUAUAUUUUAAAUGUAGUUGUACAAGAAUUUUAUGACAUUUUAUUUUUAUUUUGUAGGUAGUUUCCUUUUCUUCUAUCUGGUAACUAUUCAGUUAGCUGAGAUUGAAAGAGUGCUCUGCGCUAGCAAGGUCAUGACCAUAUGUGUGAUAUCAUGGGCGUGCUAGGCUGACUCCAUCUGUUCUGUGGUCAUAGAUUGUGCUGCUUACUUCUGCCAGUGGAUUAAACAGUGGGCCACUGGGCAAAGAAGUGCUGGAGCUGGGCUAGGCCCAGGGCAAGGCAAGUGAGGCACGUACCUUGGGUGCAAAUUUUAAGGGACCCCCAAAAAGUAAUCAACAUAAAUAAUAUUUUAU…	fi
MGST2:+:chr4:140616351:140625350	MGST2	ENST00000503816.1	+	chr4	140599797	140616350	16554	GUAAGUAAUGCUUCUUCCACCCUUCAUGGAUCUGUGCCUGCCAUACAGACACAAUUCCUGACUAGGGGAAAGGGAUAUGGAGAAGACCCUAAGUUCAUGUGCAAUAUCUAGUUAUAACAAGUCACUCUUCACAGCCAAGACCGUUCUCAGAAUCCAGAAAGUUUGAAGGGUUCGGGGCAUGAAGUCUCUGCCCACAUCUAUUACCAAUUCAGCAGGGUAUAUUUACAGAAAAGGCUGGGAUCUCAGGAGGGACUGCUGUGUCUCCCAAGGAGGGUCACUGGGUCAAAGAGGCCCCCUGGAGCCUUGUGAGACCACAAUAGUCUGAAGUUGGAUUCGUUAUGCUACAAUUUUCUAUCUUAUUUUUUCCUCCCUACUUCAAAACAGAGGUAGAUCAGGAUU…	fi
MIB1:+:chr18:19345733:19359646	MIB1	ENST00000261537.6	+	chr18	19321774	19345732	23959	GUAAGCCGCGGCCACCUGGCCAGGGCUUGCGCGCGCGGGGGGAAGGGGCGAGCUGCGGUGGGCGUCGGUGUCGCGGGGAGAGGUCUGCAGUGGGACACCUGGUGGGCAGCGCCCGGCUGGAGCGAGCGGAAAGGCAAAGCGCCAAAGGAAUUCUAGGUUCCGAACGGGUGAACAAACACUUUCAGAAAAGACCCUCUACCCCCAAGGGAAAUGAUGGCAGCACCAUCACCGGGAUGCUUUCAAGCCUGGAAGACACAAAGCACCGGGAAGAGAACAGACACAGGUCCCCCAACCCGACUCCUCCUCUUGGGAAGGGGUCUGGAGAGGCCUAUCUAAUAAGCCAUUGAAAUUAAUCAGCCACCAAGUGAUAACUGUCUGAAGGGAGGCUUGCUUUGCCAU…	fi
MIB1:+:chr18:19345733:19399607	MIB1	ENST00000261537.6	+	chr18	19321774	19345732	23959	GUAAGCCGCGGCCACCUGGCCAGGGCUUGCGCGCGCGGGGGGAAGGGGCGAGCUGCGGUGGGCGUCGGUGUCGCGGGGAGAGGUCUGCAGUGGGACACCUGGUGGGCAGCGCCCGGCUGGAGCGAGCGGAAAGGCAAAGCGCCAAAGGAAUUCUAGGUUCCGAACGGGUGAACAAACACUUUCAGAAAAGACCCUCUACCCCCAAGGGAAAUGAUGGCAGCACCAUCACCGGGAUGCUUUCAAGCCUGGAAGACACAAAGCACCGGGAAGAGAACAGACACAGGUCCCCCAACCCGACUCCUCCUCUUGGGAAGGGGUCUGGAGAGGCCUAUCUAAUAAGCCAUUGAAAUUAAUCAGCCACCAAGUGAUAACUGUCUGAAGGGAGGCUUGCUUUGCCAU…	fi
MKLN1:+:chr7:131113792:131130662	MKLN1	ENST00000352689.6	+	chr7	131099470	131113791	14322	GUGAGUAGCAGUUGCAGUGGAAAGCAAAAUCUUCAUUGGCUACAGGCAUCGUCUAAACCAGGCAGUGGCAGGUAAGGAAGGGGCGGGGGGUGGGGGGCUCUUACACAAAUGAAAUUAGAUUACCUAAAAAAAGUUUAACAUGCGGCCUUUUAUGUGUGUCUGUAUGUGUGUGUAUGUGUCUAGUUUAUAUGUGUUGUAUUUUCAUGGAAAACUGGUGUAUUUCUGGAUUUUUGUUGCACUUAUAUAGUAGAGUAAUAUGGGAAUUACUGGAAUAAAGAGAACUAAGAUAUAUUUUUAGAGGAAGCAGAUAUCAAAUUAGGCAGCUAAGUGUUGGUAAGUCCAUUAAUUGCUAAAAACUGUUCACAAGCCUGUAAAUAAUUUAGUUGUUGUUUUUUGUUU…	fi
MLIP:+:chr6:54013854:54095715	MLIP	ENST00000502396.1	+	chr6	54003085	54013853	10769	GUAUUUUUUGCAUGUUGCAUGGUGCAUGCUUAUUUUGAAACAGGGAAGAAUCUUUUUUUUUUCCCCAAGGCAGAAAUCAAUAAUUAUAGUAUUAAUUGUACUCCUACAAGGAGGAAGAAAAAGUGCAAGACGGUACCAGGACUUGGUAUAUUUGAAUGUGUAAAUGAAUUAUAAUCUGUAUAGAAUUAUGUGUUUCAGUCAAAUCCUUUGAUUUUGAAAAUCCUCUUUCUCUUCCUAACUUCUUAUAUCUAUGACUCCAAGGGUAUUAUUUUUCCUCAGACAUAAUAUGAGUUAUAUCAUUGGCCCUAAUGACAGAAUUAAAAGCAAGUAGUAGAGAUUCAGGACUAUGAUAUGUUUCUGAUUGUUUAUUAACAGGGACCCUAGCAUCCAUCCAAAUAU…	fi
MLIP:+:chr6:54025165:54067031	MLIP	ENST00000514921.1	+	chr6	54013926	54025164	11239	GUCAGUGUUGGCUCAAAAACAGUGAAUUUUACAUUUUUAAUGUGAUUUUUAAAAUGUUUUCUAAAAUUUCUGUUGGGAAGAUUUCUGUUUUAAAGUUCUGCCUUUACUAAAAUAACAUUCCAUUCUUAGUUUAGGAUGAUGUGGUGAAAACAUUUUGGUGAAUAUAAUUGGAGAUAUUAUUGGUUUAUUGCUAGAGACUGAAUAUGAGCCUAGGGAUGUUUAGUCCACUGUCAAGCUACUUUGGGAAACUUGAUUCAGAUUUGGAUAGAUCUCCGUUCUUUGGAAUUUUAAAUAAUUAUUAUAUUCAAAAACUUCCAUAUCAAGAACUUUCAUAUCUGUCCAUAUUGAUCAAAAGAAUUGAGGUGAAAUGGGAUUGUUUGUGAACAGUUGGCCACCUUG…	fi
MNAT1:+:chr14:61262935:61285565	MNAT1	ENST00000261245.4	+	chr14	61201670	61262934	61265	GUGAGUUGGGCGGCAGUGGAUUCCCUGGGGGAGAGACGCGCUGGGUGGGAGGAGAGGACCGGGAGAUGCUAGGCCUCGUCUUGGGAGCAAAGGGCGUUGUUAGUUUCAACACUGGGGAGGAAAAUGGGAAAAGAAGGCGUUGUGACUUUAAAUAGACUGUAGCCGCUAGCCCCGAGCGGCUCUGGCCUGCUUUGAACUGCGGGUUCUCAGUGUGGCAUCCAGCAGUUUGUCAGGUUCCCCCUUCCAUAGCCAAUGAGUAUCCCGACUGUAUUUCCAGGCUUUGUGUUGUUUACUGGGCUCUGGACAUCGCUGAUUAAAAGCGUGGGGGAUUGGAGUGUUUAUUUCAUAUGAAAUGUUUUUAUUGAAAAAGUGCGAAAGUGCUAUGAAAACUUAAAAUUU…	fi
MPP5:+:chr14:67736418:67770316	MPP5	ENST00000261681.4	+	chr14	67708251	67736417	28167	GUAAGAGGCGGAUCGGCGGCGGCUGGGCUGUAGAGAUCUUAAUCAACAGGUCCCUGGGAGCGCGGCGGGGGAGGGGCGGGCGGCCGGGCUCCCCUUCCCCCACACGCUGCGCAAACUCCGGCCAGCGGGAGACCCCUGGCAGCCAGGCGGGCUUCCUCAGGCGCGCGAGCUGCGGCCGUGGAGGGUGUGAGCCCAACCUUUGUCCCUCGGAGCAACGCUGCCUGCGCGGUGCCCGCUCCUUCUGCUUGGCUGGGCAUGCACCUUGGCGCGGGCCACAGCCAGCCGAGCCCGAGGUGCAGGGGGCGCGGCGGGGAGUCGUCUGCCCCCUGCGCCCUCUCUCCGAGGUCGCGACGCGCGGGACUCUCCCGGCCGGGUCUGGGAAAUCGGCGAGGGAACGCU…	fi
MRPS17:+:chr7:55979309:55991392	MRPS17	ENST00000426595.1	+	chr7	55974073	55979308	5236	GUAAGUUCUCCUGAAUUCAGACCUCCCAUUAUUUGGGUGAAGGUGUAGACAUUAUUUGGGCUGUUUUUCAAACCUUCCCUUUUCCUUAAGAGUGAGGGCUUCAAUCUCUGUCUUUGCACAGGAGAUUCAGGUCAAGAUAUCUGCAGAGAACUGCCUUUUUUUUUCUGCCUCUGUCACAGCGGAAAGUUCAGGUCAAGGUUUUUCUGCUUCUGCCUCAGGACGGGAGGUUAGGGUAAGGGAUUGGCAGUGUGGCACCUAUGGUCUCAUUUUAUACAGCAUGCUUUUAAGAUUGCAGCUGUGUUUUAUUUUUGGGAAUUGGGGCUUGGUUUUUCAUUUGUGACCAUCACCAGCUGGGUUUGUGUAUGACACUUAUGGGGCGUCCUCUCGUAAAUAUCUAGG…	fi
MRPS35:+:chr12:27867713:27877119	MRPS35	ENST00000081029.3	+	chr12	27863889	27867712	3824	GUGAGUGUCUGUCUCGUCUUCUCUGGGCUUUGGGGGAGGUGCAAGAGCGGAAUACCGGCCUCAUGAAGGGUGCCGCGGUGGCUGAGCCAGCGCCGCCCGGGGGAGGCCAGUGCGUCCGCUGCCAGGCCCGUCUGGUAGGAAAACCAUGGACGUGGGUCUGUGCUCUGCACCCGCGUUGCCCGGCUUCUAGCCGCCUGUUUCUGCCCUGGGUGCUCUGGGAGUUUGCUCAGAAAGCUUACAUCCCCCUUCCCCGUGACCUGCUCCUGUGUUGCCCCCGUCCACAGCCCCUGGCACAGGUUACUGGUGCUGUGUUGUUUAUCGGGCAUCGGCGCUGUUGAACCAUGGAUUUCCCCAAACAUUAAGAGAGUCAUACGGCUGUGCUAGGACAAAUUGCUGCUC…	fi
MTHFD2L:+:chr4:75040223:75091111	MTHFD2L	ENST00000395759.2	+	chr4	75023999	75040222	16224	GUACGAGGGCUGCGGGCGCCGGGUGCGGAGCCGCUGGCGGUGGGAGGUCGGCGGGGGCGCGGGCGGCGCUCGCGCGCGUGGGGCCCAAGGCUCGUGGGCGGCCGCGCGGCGGCGGGCUGGGUCGAGGACAGCCUUGUCUGUGAGGUGGCCUUGCCGGUCGCGCGGGCGAGUCGCAGUUGCCUCAGCUUGGGGAACGAAAACGUGCUCUGCUCUGGGCUCUCGCACCAGAAUGUUCCAUCUUUGCAGCAGGUGCACUUGAUUUAGGAAGACAUUUGAGGCACUAAGAAAAGGUAGUAUAAAAACACGUGGUCGGCUUGGUCAAACAUUUGUUUUUACUUUGGUUAUUUUAGUGUUUCGUAAAUAAAGGAGUAGGCGUUGUGCAGAUGACUUACUAAUGUU…	fi
MTUS1:-:chr8:17573410:17532695	MTUS1	ENST00000381869.3	-	chr8	17573411	17601112	27702	GUAAGAAUAAAAUAGUUCAAUAGUUUAUGAGUUAAUUGAAUGUAAAAUUGGACAGUCAUGAUUAUAGGUCUAAUGCCUUCUGUCACUAAAGCAGUUAGCCUUUUGUGGAUCAGCAUCCUGAGCACAGGAGGUAGAAAAAGAAGAUGACAACAUAUAUCCCUUAUCUUUGAGCAAGGCAAAGGCUAGUUGAGGAGAGAGGUAUAGGUGUAUAAACCAUCUUAUAAGCUAUUCAGAAGGAUGUGUACAUAAAUAUACAAUUGGGUGGCUGAUGUAAAUUUGAAUCAUUUCAUUAAGUUUUUUCAAAUGGUUAAGUGCUUAACAAUGCUGAAGUGUUGUACGGUAGGUCCCUAGUGUGCCCUCAAUACAUGUGAAGAGAUUAAUUUUUUUUUUAAUUUUACU…	fi
MTUS1:-:chr8:17581342:17570723	MTUS1	ENST00000262102.6	-	chr8	17581343	17601112	19770	GUAAGAAUAAAAUAGUUCAAUAGUUUAUGAGUUAAUUGAAUGUAAAAUUGGACAGUCAUGAUUAUAGGUCUAAUGCCUUCUGUCACUAAAGCAGUUAGCCUUUUGUGGAUCAGCAUCCUGAGCACAGGAGGUAGAAAAAGAAGAUGACAACAUAUAUCCCUUAUCUUUGAGCAAGGCAAAGGCUAGUUGAGGAGAGAGGUAUAGGUGUAUAAACCAUCUUAUAAGCUAUUCAGAAGGAUGUGUACAUAAAUAUACAAUUGGGUGGCUGAUGUAAAUUUGAAUCAUUUCAUUAAGUUUUUUCAAAUGGUUAAGUGCUUAACAAUGCUGAAGUGUUGUACGGUAGGUCCCUAGUGUGCCCUCAAUACAUGUGAAGAGAUUAAUUUUUUUUUUAAUUUUACU…	fi
MTUS1:-:chr8:17613470:17532695	MTUS1	ENST00000381869.3	-	chr8	17613471	17658106	44636	GUGACCUUAUUGACUACUCUAUAGUGCUUAGUGGACUUAGGUGUUCACUGAGGAACGUUUUUGUUCUUUUUUGAAGACGUACUCCUUUCUACCAAGUUGUUUGUUGAUUUUUGACUUGGAGUAAUUUGGGACUAGGAAGGAAGAGGUUAAUUCAUUUAGCCUGCGUAGUUACACAUACUCUGUUAAAUACUGUUUGUUUGAAGUAGUCAGUGUUCUAAGAAAGGAAAUCCAGUGUGUUUUGUUUGUUUCAAUGAAACCAAAGUCUUAGGCAAAACGGUGCGUGGAAGCUUUCAAGUUUUGCCAGGUGCAGGUGAUCGAAAGUCAAUCAUCACUAAAUCACAGCGCUGGGGCUGGAGGGUGGGAGUAGGGGUGUUACCAGUGAAUUUCAGGAGGAAGGGA…	fi
MTUS1:-:chr8:17613470:17570723	MTUS1	ENST00000381869.3	-	chr8	17613471	17658106	44636	GUGACCUUAUUGACUACUCUAUAGUGCUUAGUGGACUUAGGUGUUCACUGAGGAACGUUUUUGUUCUUUUUUGAAGACGUACUCCUUUCUACCAAGUUGUUUGUUGAUUUUUGACUUGGAGUAAUUUGGGACUAGGAAGGAAGAGGUUAAUUCAUUUAGCCUGCGUAGUUACACAUACUCUGUUAAAUACUGUUUGUUUGAAGUAGUCAGUGUUCUAAGAAAGGAAAUCCAGUGUGUUUUGUUUGUUUCAAUGAAACCAAAGUCUUAGGCAAAACGGUGCGUGGAAGCUUUCAAGUUUUGCCAGGUGCAGGUGAUCGAAAGUCAAUCAUCACUAAAUCACAGCGCUGGGGCUGGAGGGUGGGAGUAGGGGUGUUACCAGUGAAUUUCAGGAGGAAGGGA…	fi
MTUS1:-:chr8:17613470:17601113	MTUS1	ENST00000381869.3	-	chr8	17613471	17658106	44636	GUGACCUUAUUGACUACUCUAUAGUGCUUAGUGGACUUAGGUGUUCACUGAGGAACGUUUUUGUUCUUUUUUGAAGACGUACUCCUUUCUACCAAGUUGUUUGUUGAUUUUUGACUUGGAGUAAUUUGGGACUAGGAAGGAAGAGGUUAAUUCAUUUAGCCUGCGUAGUUACACAUACUCUGUUAAAUACUGUUUGUUUGAAGUAGUCAGUGUUCUAAGAAAGGAAAUCCAGUGUGUUUUGUUUGUUUCAAUGAAACCAAAGUCUUAGGCAAAACGGUGCGUGGAAGCUUUCAAGUUUUGCCAGGUGCAGGUGAUCGAAAGUCAAUCAUCACUAAAUCACAGCGCUGGGGCUGGAGGGUGGGAGUAGGGGUGUUACCAGUGAAUUUCAGGAGGAAGGGA…	fi
MTUS1:-:chr8:17613470:17611226	MTUS1	ENST00000381869.3	-	chr8	17613471	17658106	44636	GUGACCUUAUUGACUACUCUAUAGUGCUUAGUGGACUUAGGUGUUCACUGAGGAACGUUUUUGUUCUUUUUUGAAGACGUACUCCUUUCUACCAAGUUGUUUGUUGAUUUUUGACUUGGAGUAAUUUGGGACUAGGAAGGAAGAGGUUAAUUCAUUUAGCCUGCGUAGUUACACAUACUCUGUUAAAUACUGUUUGUUUGAAGUAGUCAGUGUUCUAAGAAAGGAAAUCCAGUGUGUUUUGUUUGUUUCAAUGAAACCAAAGUCUUAGGCAAAACGGUGCGUGGAAGCUUUCAAGUUUUGCCAGGUGCAGGUGAUCGAAAGUCAAUCAUCACUAAAUCACAGCGCUGGGGCUGGAGGGUGGGAGUAGGGGUGUUACCAGUGAAUUUCAGGAGGAAGGGA…	fi
MYO10:-:chr5:16783578:16779654	MYO10	ENST00000513610.1	-	chr5	16783579	16794754	11176	GUAACGGGGCUCACAGCCAGUCGGACUUUCCCAUGGCCCAGGAGUCCCUCCGCGCACCCCCAACCCCAGCCUCCUUAGGGCAUUAACCAGAGGAAGCUUUUACAACCGCCUGAGUUUCUCCGACAGAGUUUUCUGUUUUGAAUGGCAUGGUAACUUCAGCUUUCAGAAGGAGCUUACUUAGCAAAGCAGAUGGACCAUGUUGCUUGGCUCUUGUCCUCAGAAUAAUUAUUCCAUUCUGUUCCUUUUUUUUUUUUUUUUUUUUAAAGCAACAUUUAUUUGCCUUAAUUAUUCUUUGAUUUAUUUCAAUGAUGAGGCAUGGUCCUUCUAUCUGUUUAAGGAAAUCUUGCAUAGUUCUUUCAAAUUUAAAUGUUUUAUAUAGCCUACAGUGCUACUCACAAG…	fi
MYOCD:+:chr17:12608445:12626325	MYOCD	ENST00000425538.1	+	chr17	12569561	12608444	38884	GUAGGGCUAAGGCAUUUAGCAUUCCUUCUUAAACUUUCCUCUUCUGCAAUUCUCAACUCUAGAACUGCUUUCCAAUAAAUGUUUCAAAGCCUGCCAGGUCUACCUCAACUUUGUUCCCCAAAAGCACAUUGUGGAAGCGAAGAGUUUUGUUUGACUUUGGGGGCCUUUCGUGUCUUCCGUUGUAAGUGCUUUGGGUGGUCGAGUGUGGUUGUUCAUCUGUGAAAAGGCCAAUCCUUUUAUUUUAUUUUCUCUGCAUCUAUGAAUAGAAAUUUUGGAGGGGUACAUUCAGAGGGAGCAACUUUGGAAAUGAACAAAUAAGGGAUUUCAAGUUUGGAAGCUGCGUAGUAUCGGUUAUAAUCGCUGAGAAGAUGAACCUGAUGUUGUGUGUUAGGUACAGGG…	fi
MYOM1:-:chr18:3193956:3164276	MYOM1	ENST00000356443.4	-	chr18	3193957	3214931	20975	GUAUGUCGGACGCCCUCCUCCAACCUUCCAACCUCAGGAAGAGGCGUGUGCUCUGAGUAACCCUCCCAGUUACUUCUCGCUUUGUUUCGGUUCGGUUUUGGUUUUUUGAGACAGAGUUUCGCUCUUGUUGCCCAGGCUGGAGUGCAAUGGCGUGAUCUCGGCUCCCUGCAACCUCUGCUGCCUCCUGGGUUCAAUCGAUUCUCCUGCCUCCGCCUCCCGAGUAGCUGGGAUUACAGGCGUGCACCACCACGCCCGGCUCAUGUCGUGUUUUUAGUGGAGACAGGGUUUCACCAUGUUGGCUAGGCUGGUUUUGAGCCCCUGACCUCAGGUGUUCCACCCGCCUGGGCCUCUCAAAGUGCUAGGAUUACAGGCGUGAGCCACCGUGCCCAGCCUCUCCCA…	fi
MYOZ2:+:chr4:120072027:120085549	MYOZ2	ENST00000307128.5	+	chr4	120057757	120072026	14270	GUAUCAAUAAAAAUCCUUCGUAGCAUUAAUAUAGCACAGCAUGAAUGUGGCUCCAUCCUGACGUUGUUUAAUAUUCCAUAGUUUACUUCCUUUAGAUUCUUGCUGUUCUGUCAUAACAAACCUGGAGCUCUAGGGGGUGUAGAAAAGCCUAUGGUAACUAAUCCUUUUGUAGUCAUCCUUUCUCAUUUGGAAGCUAUUUUCAGAGGAACAACUGCUGUAAAAGGCAUGAAGCAAUCUGACAGCUGAUGUACAUUCUGCUUGGCUUGCCUUCCACAUUAUAAGUUAAGAUCACUCUCGAUUCUUUUUUUUUUCUGGACAAGUCUCAUACAAUCUUGUCUUUAUUGUCCAUCCCACAUGGUUUAGCUUGAUUUCUUUUACCUUACAUUAUAUAAAUCACUC…	fi
N4BP2L2:-:chr13:33018263:33010498	N4BP2L2	ENST00000509076.1	-	chr13	33018262	33091993	73732	GUGGGGAGGCUCUCUUGGCUCACAUAAUCGUGUCUGUGUCACAAAUAAUCAUUAAAUUAGCUAUUUUCAGCUAACACAUUUGUUGUUGCACUUGAAAAAGAGUUAGUGAGCCUGUCUUGGAGUUUAAGUAGUUUCAAAUAAAAAAAGGCUACAGUGCCUCACAAAGGAUGUUCCCAGCAAGUUGUUUAAAUUCCCAGCAAGUUGUUAAAGUGUAAAUAAAAAUAUAUGAAAUUGUAUUUUAAAUGUUUUUAUAUUCUCUUGUUGUAAUACUCUUGGCUGUUAUGGAAGCACCUGAGUAAUAGAGUGGUGGGUAGGAGCUAGGAUGUUUUUCUACAAUCGAAUUUUAAACUAAUUUAUCUAUUUUAUAGACACUAUUGAACAGUUUUUUAAUAGUUCAUA…	fi
N4BP2L2:-:chr13:33101669:33091994	N4BP2L2	ENST00000357505.6	-	chr13	33101670	33112754	11085	GUGAGUAGACACCCCGUUUUAGGUGAGGGUGGGGCGGUGGUGGUGUUUUUCGCUUUCACUUCUUGACUGGACUGUUUAGAUUAGCUGUAAACGUAGACGUAAGCUCUGUGUGAACUUUUGCGCCUCAGAGACCUCCAGAAUUCCUGGACAGGACCUGAGCGUGUCUGCACUGGGACAAAAAAGCUGGGUGACGCACUUUUGCCCGGGUCGCUCACUCUGGAAGUCUGGAGGCAUGGGGCUCGGAUAGUGUAUAGAUCACGCGGUUUAUUAACGCAACCCGGUUGCUUUUCUUCGGGACUUUUCUGACACAUUUCGAAUGAGGAAAGGAGAAACCGAGAGGAGGCCUUUUGGCGUUCUCCGCAGUUGUCUUCCUCCAGCUCUGUGGCCUGCUUGCAUCAU…	fi
NBAS:-:chr2:15651474:15601325	NBAS	ENST00000281513.5	-	chr2	15651475	15674666	23192	GUAAGUAACCAUUUGUUCUCAUAUUUAGUGGGACAUAGAAAUGUUGGCAUAGAUUCAGAUAGAAGAAACUAUUCUGAUUCUUAUGUUGACUUCUUAAUUUCCUCCUCUUGUGCGUAGUUAUCUUUAAUAUCUAUAAUACUGUUGUCAUCUGAUUAUUCAUGCUUAUCUAUCUGGCUCACUGAGCUCUUCUGAGCCAGAUGGGGCACUGGGAAUAUUCAAUGAGGAAUUUAUUCUCCUCUUUUAACCCCCGGACCUUAUUUUUCUCAUCUGUAAAAUGGGUAUGAUACAUAACUCAAGAGAAUUAGUGAGAGAACUAGUGCUAUAUAUAAAGUGCCCUCACACAGAACGGCCUCAGUAGAUGCUACUUCCCUUCUUUCUUUCCUUGCUAGUUACCGCUGC…	fi
NBAS:-:chr2:15651474:15629018	NBAS	ENST00000281513.5	-	chr2	15651475	15674666	23192	GUAAGUAACCAUUUGUUCUCAUAUUUAGUGGGACAUAGAAAUGUUGGCAUAGAUUCAGAUAGAAGAAACUAUUCUGAUUCUUAUGUUGACUUCUUAAUUUCCUCCUCUUGUGCGUAGUUAUCUUUAAUAUCUAUAAUACUGUUGUCAUCUGAUUAUUCAUGCUUAUCUAUCUGGCUCACUGAGCUCUUCUGAGCCAGAUGGGGCACUGGGAAUAUUCAAUGAGGAAUUUAUUCUCCUCUUUUAACCCCCGGACCUUAUUUUUCUCAUCUGUAAAAUGGGUAUGAUACAUAACUCAAGAGAAUUAGUGAGAGAACUAGUGCUAUAUAUAAAGUGCCCUCACACAGAACGGCCUCAGUAGAUGCUACUUCCCUUCUUUCUUUCCUUGCUAGUUACCGCUGC…	fi
NCAM1:+:chr11:113073101:113085233	NCAM1	ENST00000397957.4	+	chr11	112832387	113073100	240714	GUACAUUUUUUUUUUUUUUAAUUCUCAAUCUGGUUUGCUAAUUACCCCUUCCUCCUACUCCUAGGAGGAACGCUAUUAUUUUGGGUGGUUUUACGUGGACUGCUAAGGCUGGUCAUUUUCGUUUAGCUGUGAAAGGAGCGCGUCGCCCUUGCUGCCCAGCCGAACCCCGCUCCCUCCAGGGCUGCGCUGCACGGGGCUGCCUCCCCGAGCCGCCAGCGCCCGGCGCCCCUCCGGCGCGUCCGCCCUUCCCACUUUGUGCGCCCGCGGCGGUGGGAGCAGAGCCGGCCGGCUCCUGGGGACUCAGCGGCCGCGCUGGUGAUGGGCAGCGCUCCUUCCCCAAAGGCGGGCGGCGGGGCGGGGGAGGUCGCGGCUCGGGUGGUGCCGCCGCACGGGCUCGGA…	fi
NCOA2:-:chr8:71075089:71071740	NCOA2	ENST00000452400.2	-	chr8	71075090	71075699	610	GUAAAUUUCCUCUCCAAAGAAGACCAAAGGAAUCAUUUUAGAAUACUUACAUAUUUGGGAAUGCAAGGACUCUAUUUAGAAGACUGUAAGGAUGCUAGUACUAGCAAUUGCUGCUGCAGUAGAAAUGUCAAGGAGUUGGAGGACCGGAGAGAGAGCCACUGGCUCUCACUGUAUACCCUUUUGUUCCAUGUACUUAUGUUACCUAGUUUAAAUAAAUACAUUUAAAUCUUGUUAAAAUUUAAUUGUUUCUGGCUGGGCACGGUGGCUCACACCUGUAACCCCAACACUUUGGGUGGCUGAGGCAGGAGGAUCACUUGAGGUCAGGAGUUCAAAGCCAGCCUGGCCAACAUGGCAAAACCUCAUCUGUAUUAAAAAUACAAAAAUUAGCCAAAUGUGGUG…	fi
NDRG3:-:chr20:35299800:35288740	NDRG3	ENST00000373803.2	-	chr20	35299801	35309218	9418	GUAAGUACCACAUGAAGGUGUCCAUCGGCUUAUCUUGGCCCAUCUCAAAACAGCUUACCAGUUUUUCAUUGAGGUAUAUAUACAGUUAAGGGUAAAAAUGUUAAGUAUAUAGCUUGAAGAAUGUUUACAUAUAAAAUCACCAUCCAAUCAAGAUAUAGAAUAUUCCCAGCUCACUAGGGGAUUCCGUUGUAUCUUUUCCUAAUUGAUACUUCCUCUCCUUCCCAGAAAUUACCUGUUCUGACUGUUGUUACCAGAGAUAAGUUUUAUCUGUUUUUAAACAGUUUUAUCUGUUAAAUUGGAAUCAUAGAAACUGUAUUUUUUUUUUUUUUUUGAGAUGGAGUCUCACUCUGUUGCCCAGGCUGGAGUGCAGUGGCAUGAUCUUGGCUCACUGCAACCUCC…	fi
NDUFS4:+:chr5:52942063:52954454	NDUFS4	ENST00000506974.1	+	chr5	52900726	52942062	41337	GUAAUCAAACACCACUUGCUUAGUCAAGUAUAAAAGAAAUGAGGGGCAGGGCAUGGUGGCUCAUGCCUGUAAUCCCAGCACUUUGGGAGGCUGAGGCGGGUGGAUCACGAGGUCAGGAGUUCGUGACCAGCUUGACCAACAUGGUGAUACCCCGUCUCUACUAAAAAUACAAAAAAUUAGCUGGGCGUGGUGGCGGGUGCCUGUAAUCUCAGCUACUCAGGAGGCUGAGGCAGGAGAAUCGCUUGAACCUGGGAGGUGGAGGUUGCAGGGAGCCGAGAUCGCACCAUUACUCUCCAGCCUGGGCAACAAGAGUGAAACUCAGUCUGAAAAACAAAACAAAAGAAAUGAGGCAGUUAUGUGUGUAUGAAGUGAGGAUGAUUUUCACAUCCUGUGUGUUCA…	fi
NEK7:+:chr1:198201683:198233365	NEK7	ENST00000367385.4	+	chr1	198126407	198201682	75276	GUGAGUCGCUGCCCAGGGUUCAGGCGCCCGGACCGGGCAGCUCCUGCCGGGAGGGGCCGCCUGCGGGAGUCGGGCCGGGAGAGGGAGGUCGGGACCGCGCGGGGCGGCCUCCGGGAUACCCUCGCUCGGGGUAGGUGGGGCGGGGCGCGCUGCGCUCGAGGCGGAUGGGGGUUUCGGUCUUGUUCGUUGGCAGCGGUGGGAGGGGGCGGCAGGAAACUUCAUACCUGGCCCCGGCUCUAGAGGCCCGAGGCCGCCAAGGGCGCCGCGGUAACUAAGAAACUCCGUGGCCACGGCGGCGGCGGCAACAGGUCUUUGGUUUCGGGACCCGAGGAACUUAAGCGAAGUCCCGCCUUCCGGCGGAUGCUCAUUGGCGACGUCGGUUAUUUAUCUCUCGCGGAU…	fi
NF1:+:chr17:29483001:29490394	NF1	ENST00000358273.4	+	chr17	29422388	29483000	60613	GUAACCGGCCCGUGGCGGGCGGGAGGUGGGAGCGGAGUGGGGGUGGGGACAGAGUAGGUGAGGGGAGGUAGGAGCGGCCGCCUCCCCCGCGGCUGCCUCAGGCUCUGGAGGAAAGGAAGGGAAGGGAAGAGAAGGGAAGGGGGGAUAAGUGGGGGUGGCCAAGGCGGGAGGUGAGGGGUAGGAGGGGACAGCUGGGAGCUUGGGCACCCUUUCCCUCCUAAGUCGGGGGGUGGGGCCUUGUCCCUGACCAGCCUCCGACCCUCCAUCCCCUUUAUCCCAGCCCUUCCGCUUGGAAAUGGGGAUGAGUGACCUGGGGGCGCCUUUAGGGGCGCGCCAUCUGGAUUUAAUAAUUACCCCCUUACUUUUGUUUUUGAGCAGAGGUGGGUAACGUUUAGGGGU…	fi
NF1:+:chr17:29483001:29497015	NF1	ENST00000358273.4	+	chr17	29422388	29483000	60613	GUAACCGGCCCGUGGCGGGCGGGAGGUGGGAGCGGAGUGGGGGUGGGGACAGAGUAGGUGAGGGGAGGUAGGAGCGGCCGCCUCCCCCGCGGCUGCCUCAGGCUCUGGAGGAAAGGAAGGGAAGGGAAGAGAAGGGAAGGGGGGAUAAGUGGGGGUGGCCAAGGCGGGAGGUGAGGGGUAGGAGGGGACAGCUGGGAGCUUGGGCACCCUUUCCCUCCUAAGUCGGGGGGUGGGGCCUUGUCCCUGACCAGCCUCCGACCCUCCAUCCCCUUUAUCCCAGCCCUUCCGCUUGGAAAUGGGGAUGAGUGACCUGGGGGCGCCUUUAGGGGCGCGCCAUCUGGAUUUAAUAAUUACCCCCUUACUUUUGUUUUUGAGCAGAGGUGGGUAACGUUUAGGGGU…	fi
NF1:+:chr17:29483001:29509683	NF1	ENST00000358273.4	+	chr17	29422388	29483000	60613	GUAACCGGCCCGUGGCGGGCGGGAGGUGGGAGCGGAGUGGGGGUGGGGACAGAGUAGGUGAGGGGAGGUAGGAGCGGCCGCCUCCCCCGCGGCUGCCUCAGGCUCUGGAGGAAAGGAAGGGAAGGGAAGAGAAGGGAAGGGGGGAUAAGUGGGGGUGGCCAAGGCGGGAGGUGAGGGGUAGGAGGGGACAGCUGGGAGCUUGGGCACCCUUUCCCUCCUAAGUCGGGGGGUGGGGCCUUGUCCCUGACCAGCCUCCGACCCUCCAUCCCCUUUAUCCCAGCCCUUCCGCUUGGAAAUGGGGAUGAGUGACCUGGGGGCGCCUUUAGGGGCGCGCCAUCUGGAUUUAAUAAUUACCCCCUUACUUUUGUUUUUGAGCAGAGGUGGGUAACGUUUAGGGGU…	fi
NF1:+:chr17:29576002:29592357	NF1	ENST00000358273.4	+	chr17	29563040	29576001	12962	GUUUGUCAUCUUUUCACAUAGAACCGCUGUUUUUUGUUUUUUUUUUUUUGUUUGUUUGUUUUACUAACACUGCAUGAAGCAAGGCACCUUCUCCCCUUGAUCAUUAAAAUUAGUUUUUAAUUAUAAAAGUUAUAUACAAAUACACGUUUCUUUAAUGAUAUCUGUAAUUUUUUUUUAAGGUAUCCUUUUAUUUGCCUUAGAUCCAGGGACAAACUAGAGAAAGGUGUCUUUGACUUCCACCUCCAGAGACUGUUACUAGUUAAGUCUGUUCCCCUGUCCUUUUUCCAUGCAUUUACAUAUUCAUAUGCAGUCACUUGCAUGCAUACUCUUUUUCUAACUCACUUCUUCUAUGAUGAGGAGUGACUUAGGAGAAGGGAAAGAGGCUAAUAGGUAAUGCAG…	fi
NFIB:-:chr9:14179779:14146688	NFIB	ENST00000380959.3	-	chr9	14179780	14306987	127208	GUAGGAGCAGAUUGUUCUUUUUUCUAGCACGGCAAACACCGCCUACAAAUCUCCGUAGACAGAGUAUCUGGCUUGAGUUAGAUGGUCCUCAAGGCCCCUAGAUAUCCUCCACCCUCUCUGGGUAUAGUAGGGUGUCCGCUUUCACUCACAUGUCCGCUGCCAUGUGCGAGCCAUGUAAAUAGACACAGAGCUUUCGUACCUGGAUAGGCUUGGAUAUUUAAGAAAGACCACAAAGAGGUGCGUUUUCAAGUAUCUUUAAAAUAAUACUGUUUUUCAAAGACAUAGGGUAGUCUAACAAAUAUAGUUCAUUACACUAUACUUUCUGUCGUAGGCUACAUUUUUGCAUCUAAUCUAGUAAUCUUUUCCUGAUUUGAAAAUAUAACUUUAUUUAUGAAUAGC…	fi
NHLRC2:+:chr10:115636280:115644139	NHLRC2	ENST00000369301.3	+	chr10	115618440	115636279	17840	GUAUCUGCUCUUUAAUUAGUUUCUAACAGACUGUCCUGGCAUAGUCACUGGAAGAGUGGCUGACUCAUUAGCUCAUAGGAGAAUGAACAUUUGGCAAGGCUUCAGGGAUUCUAAAAGUAAUCUCUUAUCUAUGAAUUAAAGACUUCAUGUACCUUUUCAUAAAGGAUUAAGCUUAGUGAUAGUGGUUUGCCUAUCUAAAGAACCAGCAUUUAGUAUAUGGUUUUUCUCUGCGGAUAGGGGCAUAAUUUGCUAUUUUUCAUGAUCAGAUAUUUUAAAAGGUCUUUUUGUAUGUUGAGGCUGACUUAAAUUUGUUCUAUUAAAAAAAUAAAAUAUCUGACCUUAAUUUUACACUGUUUUCACUGUGAUACAAAGGUUUAAAGUUCUUAUUAGGAAAUGUGA…	fi
NIPBL:+:chr5:36953720:36986403	NIPBL	ENST00000282516.8	+	chr5	36877281	36953719	76439	GUAAAUUCCUGCUCUUUAUUUCGGCGGCGGCGGCGGCGGCGCCGGCGCCAGGUCCUCAGCGUCUCUCCUCCUCGCUCCCCUCCCCGCCGUUUCCUUAGCGGCCCCAGGUCUCUUCCACAGGCGAGUCUAGAGUUCGCUCCUCUCUGGUGGCAGCCGCCUUGGGUAGCGGUGGUUUUGUACCCUCUCCCGGCCGGCUCCGGUGGCGGGGACUGGGCUCCUGCUGGGCGGCCGGGGAGGCGUAGGCCCGGCGGAGAGUGCAGGCCGCGGGCCAGCGGAAUCUACUUGAGCUCGGGGAUUAGGAGAGCUCCGGGCUGAGCGGAGCGACUGCUGGUCGGUGACAGGCCUCGCCCGGGAGUGGAGCCGUAGCUAGUGGGGAGGCGGAAACAAUACAACUAACAG…	fi
NLGN1:+:chr3:173322069:173322881	NLGN1	ENST00000457714.1	+	chr3	173152869	173322068	169200	GUAAGUUCUCGCAGUUUGAUUUCCUUUCAAUCACUGAAGUGUUAGAAAAGUAGUAACAAAAGCUCCCACGGCAAAACAGCAAUUCUGUUUCCUGACCAUCCACCAUAGUCAUGACUUACCUCUUUUGUUCCAUUGAUUUUUCUGUUGAACAAUUUUAAUACUUUUAGCCAUACAAUAUGCAGUAUAGUUUUGACAAGCUGGCAUAAUCCUUUAACCAUGCUUUGAGUGUACACUUUUUCUCCUUCUACCCCCAUAACCUGCCAUAGAAAAACUGAUUUUAUUUUUGAAAAUUUCUUUCCCUUUUUCAGCUAUUAUUUUCACUUAAAUAUAUAAUGUUUUUAUGUUACAAAGUUUGAUUCUCUUUUGAUGAUAUAUACAUACACACACAUAUAUGAAAAU…	fi
NLK:+:chr17:26449629:26499644	NLK	ENST00000407008.3	+	chr17	26370358	26449628	79271	GUGAGUAUCCAAAGAAAAACACAACCUCUCAUGGUUUCUUCUGUUGGUUGUCAUUGGAUGAGUCCAUCUCUAAUGGUUGUCUCCAUGUUGACCAAGGUGCAGCAAGCUUCUCAACCCAACUGUAGGAAGCCACCCUCACUUAUGUGGUAAAGAGGCCUAAUGCAUUGGCUGUCUAGGCUCAUGGCAAGUUUUGGUGGAGCGCCUUCUCAUGAGCAACACACAUAAGUGUGCUGUCUACCAAACUUUUCUAUUAGAACCUAAGCAAGCCACUGAACACAGGAUCAGUAGAUGAAUGUAUGCAAUACUAAUUCCUACGAAGACCUUGGUCAUCUCGUGUGUUUGAUUCAGUGGCCCUGUGGCAUUAAGUGUUAGCACCUGAUCCAGACUGAAUUCCUUUAU…	fi
NLK:+:chr17:26490569:26499644	NLK	ENST00000407008.3	+	chr17	26488293	26490568	2276	GUAAGAUUUCUUUAUGAAGAAAAAGGUGCUGUCACACUGUAAAUGAAAUGUUUUGCUUCUCAUUUAGACUUUAAUCCGAUCUUCCAAGGUUUUCUUCUUCUCUAAAGACUUUUUUCUUUUGACCAAAGCAUAUUUUAUAAUUUCUAUAUUUAAUGUUAAAGAGGAAGCUUUUUAGGGUUGCCAAAUAGUUCUUGUUUUCAGUGAUGAAAGAGAAAGCCCUGUCAAAUUCAUUAGGCAGUUGAGUGGGCUAAUCUAGGUGAAUAAGCAGGAUGGUUUGUCACAAGUUCACAAAACAGCCUUUAGUUUUCAACGGAAUAGGAAUAUGUGGCAUCAGACGACUAAAGUGAAAAGUGACUAUAUCCCCUAUGGAUGACGUCCAUCCUGCAAGCCAACAGUAGG…	fi
NOLC1:+:chr10:103916776:103917971	NOLC1	ENST00000405356.1	+	chr10	103912288	103916775	4488	GUGAGUUCCGGGCUUGGGGCGGGGACCGGGCUGAGAUGACCACAAGGCUUCAGGCCCUGACGUGCUUAGGUUUCCAGGUGGGGAAGUCUGGGGGUCCGCCAGUCCAGUGUCUGCAAGGCCUUUACGCCGACCCCUCGGCAGUGACCAGAGAAAGCCUGCGGCCUCGGUCGCUUACCUUCCUCCAUGUCUGAGUAGAUAUCGCUGAGUCUUGUUGCUUUUUUCUUGUGACCUGUGCAGCGGCGGCAGCGUGGGAGCCUCGUGGCCCCAAGCCACAUGGCUGGCAGAGUGCAGCGGGGAGGUAGAGUCUUGUUCCACUGAGGACGUUGGUUCUUCGGCAUCUUCUGGGGGGCUUUUCGUUGGGUGAGGCAAACCGUGAUUUGACCUUAGCCUCAGUCACAU…	fi
NOX4:-:chr11:89185063:89165952	NOX4	ENST00000535633.1	-	chr11	89185064	89223625	38562	GUAAGUAAGGUGAACUUGGAUAAUCUGGUGGAAUGGGUUUAACACUGGCAGACAUUGCUACAGGUUUGGUCAGUUCCAUUCAUUAAAGAAAUGUGCACUCUUCACUUUGAAAACCUUUGUUGUUCUCUAAAGUGGUCACAUUUUCCUGAUUUAUCAUUUACACUUGUACAAGUUAAAAAGAUUGACUCUCUCAAGAACCAAAGGUAAUAUCUGCUGAAGUGAAACGAAUGAACCUGCCAGACCAGGUUAUUGGUGCCUUAAAAAAAUUGCUACUUAUUGCCAGCUGCUAAGUACCCUGAAGGAUCUGAUUCACUAGGAGGAUCAACCAAUAACAAGCUUUUAGUAUAUACUUAUCAGUGCUUUUAGCCUGCUCAUGAGCUUAUCCAGAGGAUUUCUGCA…	fi
NPIPP1:-:chr16:15212911:15208300	NPIPP1	ENST00000448014.2	-	chr16	15212912	15219547	6636	GUGAGGGCUCUACUGGGGGUCCUGGGCUGGGCUGGGGGUCCUGCCGCCUUGGCGCAGCUUGGACUCCAGACACUGUGCACCUCUCAGCAGGCCUUUGCUGGACAGGUGAAGAGUGACUUGUUUCUGGAUGAUUCUAAGAGGUGGGUUCCCCUAGAGAAACCUCGAGCCCUGGUGCAGGUCACUGUGUCUGGAGUACCGGGGGUGUGCGGGCUGCGUGUCCUUGCUGGGUGUCUGUGGCUCCAUGUGGUCACACCACGUGGGAGCAGGUUUGCUCGGAAGCCCAGGGUGUCCGUGCGUGACUGGACGGGGGUGGGCUGUGUGUGUGACACAUCCCCUGGUACCUUGCUGACCCGCGCCACCUGCAGUCUGGUGUGCUGGCCCUCCAGCGAGGGAACGCCC…	fi
NRIP1:-:chr21:16415895:16386665	NRIP1	ENST00000318948.4	-	chr21	16415896	16437065	21170	GUGAGUGACGGCCGCGGCCAGGGCGCCAGGAGUAGCGGCCGCCGGCGCCGCCGGAAACGGCCCGGGAGCGCGGCCCGCGUCGGCUCUCGCUUGGCUGGCAGGGCCGCGGGGGCGUCGGGGCGGCGGGGAGGGCGCGUUUCCGGGGAAAUCCUGCCUCUGCUGCCUGGUUCGAGUCUCCGGGUUCUCGCGGGGGGCCGGGGCGGCGGGCCGGCAAGUUGUGGAGUGGCCCCGGGUCGGCCCGCCCGUCCGUGCCAGUUCUGGGCAAGGGGGCGGCCGUCGCGUGGCCCCUGAGCGGGGCCGGACUCGGGGGGCCGGGUCGGGGUUGCCCCCGCUCGCUUGCCCUCUCGGUCCCGAACCCCGGGCACCGCUCGCCUCGCCGCUCUCCGUCCUGCUGUCCAG…	fi
NSD1:+:chr5:176618885:176639196	NSD1	ENST00000439151.2	+	chr5	176563032	176618884	55853	GUAAGCAGUUUUUGGUACAACUUAAAUAUAUACAUAUAUGUAUAUAUACAGGCCACUUAAAGGGAAACUUGUAACAAAUUUGUUUUUGGUUGCUUAUCAGUUCACAGCUGAAAUCCUAUUGCUAAUCAUAAGCUUUGGGCAAAAUUUUACUUUGAUUUUUAAAUUUAUCUCUGUUGUAUGAAUUUGGUUGUUUUAAGCUUUUUCCAAAUAACUCUUCAUUGAGAGUAGGCUAAUGCUUUUAAAGGCAUUUGAUUGAGUUCAGGUUUAAUUUCUCAAGUUGGAGGUAUACAUAUAUGAUUAAAAAAAAAAAAAAAAGAUGGGUUUUGGCCUGCCAGCACCAUGAGUGCAGGUGAACCAAUUUAGUACUUGGAGUCCUGUUGCUAUAUGUGGCAGAUUAUU…	fi
NSD1:+:chr5:176636637:176639196	NSD1	ENST00000439151.2	+	chr5	176631294	176636636	5343	GUAGGAAACGAAAAAGGCUUUUUAUUGAGUGACAGAAGCAAGUAAGAAAAAGAAAGAAAAUGGCCUCUUAUUUAUUUUCGAGACAGAACUUUGCUCUGUUUCCCAGAUUGGAGUACAGUGGUGCAAUCUUUGUUCACUGCAACCUCCGCGUCCCAGGUUCAAGUGAUUCUCGUGCUUCAGCCUCUUGAGUAGCUGGUAUUAUAAGCGAGCACCACCACGCCUGGCUAACUUUUGUAUUUAGUAGAGACAGGAUUUCGCCAUGUUGGCCAGGUUGGUCUUGAACUCCUGAGCUCAAGCAGCUUCCCAAAAUGCUGGGAUUACAGGUGUGAGCCACUGUGCCUGGCCCGGCCUUUUAAAAAUCAUUAUCUACUUGGGAGUUAGCAGAGAGGAGGCAGGGAA…	fi
NUP54:-:chr4:77065626:77055328	NUP54	ENST00000264883.3	-	chr4	77065627	77069460	3834	GUGAGUGAUCCCCCUAGACCUUCACCCGGGAAGAAGGGGAAGGGUCUGGUCCGCCCCCUCUGUCCGAGACUCUCCGACCUGGGGAUCCUGGAAUCUCCCGCCGACGCGGAGACUUUAGAGGCAUUGGAAAAGGGCGGGCGGCGGCAGAGUGGGCCGAGGCGGCACCCGAGGAGGCCACGGGGGUACUCGGGGUCCCACUAGAAGCUCGCUUGCCGCGCGUGAGUUUCCACAGGGCCCUGGCUUGAGCGGUUCGCUUCCCGCUGCCGGGGAGUCCUACUCAGAGAAAUUGGAGGUUGCUUCCCUCUCCCCUUGCCCGAGAACCUCCCUCCCCUCUGCACCUCAGCCUCCUGGAUGGGCGGGAACGCUUGCGUGGUUCCCGCUGCCGGACUCGGCGAGGAU…	fi
OGDH:+:chr7:44684926:44687358	OGDH	ENST00000222673.5	+	chr7	44664165	44684925	20761	GUAAGGCUCGCAGGGCUGUGGGUCUGCCUCAUGUUGGUGUGUUGGCCUGUUCCUGACUGGUCACCAGGUAAGUGUGUGCGUCCUGAGGAGUCAGCGGGCAGACAGGCAGCUGGAGCGCCAUACCAACCACCGUAUCUGUAUCGGACCCAGCAUAGCCCCAGCAGAAGCCAUGGUCCCUGGAUUGGCGUCCAGCAGUAGACACUGUGCUUAACUCUGCGAGGAUGUGAAGAAGCAUGUGUGUGACCCUCCAGCAUCUCCGCAAGGGCUGCUUCAGGAUGAAGCCGCUGAAGAAAGAAGAAAGAAAGAAAGUGUGUGGAAAAGAGCAGGACCUCAGGAAGCUCCUCCAUUCUAACUGUCUGGAGAGGAUACUUUCAUUUGUAACAUGCCGUAGUCACCUCA…	fi
OMA1:-:chr1:59004982:58971732	OMA1	ENST00000371226.3	-	chr1	59004983	59012374	7392	GUCAGUCCUCACGGUGACGCUUUUCCCCAGCUUUUCCGAGUAGGAUCGUGCCCAGGGGAGGAGGCAGAGUGCGGCAGUGGGGAGGGGGCGGAGCGCAGAGCGCCUGCGGGGGCGCCCGGGCAAGGAGUGGGGAUCCUUGGGGAUGGGGGUACGGGAGGAGGCGUGGGUGGGCGAUAAGGCUGCGUGGAGGGGAGGGGCGGGGGGCGCCGGGGCGGGAGACGGAGGGGAUCUGUCCUGGGGGAGCCCGGUUCUCCCCUAGCCUUGCCCGGGGCACGCCGGUGACCCCGUGUGUCUGCCCCGUGGCAGUACUUUCGUGGGCCGCCUGCCCUCCCCCUCAGCCCGCCCUUAUCCGCGGCUCCGCUUUCAGAGCAGGGUUUCUCACCCGCGGGGCUUCGGGCU…	fi
ORC4:-:chr2:148739650:148730308	ORC4	ENST00000535373.1	-	chr2	148739651	148778201	38551	GUAAAUGCAGGCUUUUAUGCGAGAGGUAAUGGUGGGGGUAAACUUGCUGCAAACGAAGGCCAGGGGCGUCGGUGGCGCAAGGUGAAUCGAAAGUGGGAGGAUGGAAGGCUGUGGAGAUUGGGAAUUGGGAAGGGGGCAGGCUUGUAUAGGCCGGGAAGGCCAGGACCAGGCGAGCUCCGUCUUGUGGCCACUCCCGCCCCGUGAGCUUGCCGAGGAAUCCUUGACAAGUGCAGGGAUCCUGAGUCUACCUCUGCAUCGGGGUAGUAGGUGAGGAGCGUGACGGUCCGAGUGUAAGAGAGAAGGGAACUGUGAAGCCUCAGCAAUUGACCCUCAUGACUGCAGGACGGAGGACUUCUAUCUAGGGACAGAGACAAGUCCUCUGUAUGCAUUUUGACCAGA…	fi
OSBPL1A:-:chr18:21819346:21776089	OSBPL1A	ENST00000319481.3	-	chr18	21819347	21860805	41459	GUAGGUAGUUCAGAAUUGAAUUUGUAAAAUAAUUGUUUGGAUGUUGCAUGCGUGGUUGUCCAUGAAGUCAUUGCUUUCAAAUUGUUCAAAGGUAGGAAAAAAUUAGUAUUAACAAAGGAAAGCUUCAUUUGUCACAAAAAUUUAGAACUUAUUUAUUAUUGAUUAAGCAGGAUGAAAUAACUUGUGUUCAUAUCUUUUGAAUUUGUUGAUGUAGCCAUAUUUAAUAAGUAUACUUAAAAUUGAUCUACUCAGGAUUGUUAUGACACUUCAAUAAGAGAGAUGUGAAAAUAUUCUAGAAACAGAAGGUCUUUACAUUAAAAAUACUUUUAUUUAGAAAAUAGAGUACUAUCAUACUUAUCUAUGUAAACUAAGCCCAAUGGAUUAAAUAUUUUUUGUGUU…	fi
OXCT1:-:chr5:41807540:41794105	OXCT1	ENST00000196371.5	-	chr5	41807541	41840552	33012	GUAAGAGGUUAUUUUUGAAUUCUUGGUGUUAAUUAUUUAACUUGAUGUUAAGUAUUAAUUCAAGAAAAAGUACCACAGUUCAUUUGUUUUAUGGAUAACAAUGACAGCUUUUUUUUUUGUUUUGGAAAUGGAUCCAUUCUAUCUAAAUAUAUAAUAGUUAAAAUUUUGCUGUAACUUCAGCUUUCUGGUUAGAUAGGGUCUCACUAGAAUGCUCUCUUUGGGAAUCAAGCAAUGGGACCAGCUUAUAAAAGUCUUUUGAUCCUUAAAUGAAAUAGAUCUCCUUGAAUGAAAUCCCAAGAUGAAUUUAUGUAUGUGGAAUCCCUGGAAAACAGUAAAUGUGUCAGAAGAAGUUCAUGAUCUUACUGUGAUAGAUUUUGUGAUUUCUUUAAGGGAAGAGCA…	fi
PAFAH1B2:+:chr11:117023157:117034608	PAFAH1B2	ENST00000527958.1	+	chr11	117015135	117023156	8022	GUGAGUGCAUCCAGGGUCGCAGGGAACCGGUGGCUUAGAGGCGGGGGUCGGAAGGGGCUGCGAGGUGUUAUUGUGAGAGGCCCGCGACCUCCCCUCCCCCACCCUUGCGGCCCCUCCCCCCACGCCGCCCCAUCCACUUGGGGGGGGCCUCGCGAGCGCGCGCCUUCUCUGCGGGCCCAGCGUCGGCUUCCCAGCAGCCGGCGCAGCUAGUUUUCGCUCUGAGAGCCCUUUCCCGAUAUUCCAUACCGAAAGCUGGCGUUUCUCCUCAGCCGCCGGCCGGCGCCUCCACGGCCUUUCCCAGGAGGGUAGCGCGGCGGGCGCCCCGCCCCGCCCUGCCCUGCCCUGCCCUGCCGGGCCCACCCGCGGUAGGCCUUGCGCACCCCAGCUCGCCCCGGCUGG…	fi
PAIP2:+:chr5:138699448:138700432	PAIP2	ENST00000394795.2	+	chr5	138679096	138699447	20352	GUAGGUAAUUUCACCCUCUUUUGGUCAGAAUGAGUUUAUAGCAGGCUUUUCCUUAAAUAAGCACUCUGCACUUUAUUCAGGUUUAUCACUUUAUGACUCUAGAGUGUGAUGCUCCAGUUUUAGUGAAAAACUUGAACACUUAGCACAGCAAUUUGGUUGAUACUGUGGGAGAUUAAAGAAUGUGGAAGGCAAGACCUCUGCCCCCUUGUAAUCUAAUAACCUUUUGUGCUUUUAAAACAUUUUCUUGUAAUUUACAUCCUAUUGUCAUUCAUUAUCAUGAAACGUGAAAUGGGCAGAGCAAGUUUUUUUUUUUUUUUUUUUUUGAGAUGGAGUCUCACUCUGUCGCCAGGCUGGAGUGCUGGAGUGCAGUGGCGCAAUUGGCUCACUGCAACCUCCGCC…	fi
PALLD:+:chr4:169432574:169433563	PALLD	ENST00000335742.7	+	chr4	169418346	169432573	14228	GUCUGUAAGGUGUAUCUUAAUAUACUAACUAGUAGGGCAACAUUUUAAGGACUUAAAAAAAAAAAAACUAAAAAUACAAAAGUUUUUCUGAAGAUAUGAUACUAUUUACAAGAUACCUUAAUUAUUCUUUUGCUUGGAGAGGAAACGUAAUGAGAAUGUUACGGUUUUGCCAAAAACAGAUAAUACGUAAGAUUUGCCUGCCCACUUCAUCUCUGCCUUUGCUGUCAGAGAAUUACACUUUCUGUUAUAAGCUUAAGCAUGCUAAGAUGGUGCUAUCAAUUCCAAAAGGAUUAAAUGUAUUUAUGGAGCCAGCUUUUGUCAAGAUCGUGUAUGUGUUAUGUUUCACAGAAAAGGAAAACGCAGCUUUCUAGACCCUCACCCAUAUUUAAGCUAGAUAAG…	fi
PALLD:+:chr4:169589341:169633074	PALLD	ENST00000335742.7	+	chr4	169433564	169589340	155777	GUAUGAAUUUUUGUAUUAUGCAUAGCAAAUGAUCUUGUUGACUUUGGUGUUACUUUAAUAUGGGAGGAAGAAAGAUUUCCUGUGUCAUUAGCCCUCUGGAGACUGAGGUAGAGUACUUGCAAGGAGAGAAGCAGCCCAGAAUCGCCACUAUGAGUUGUCCUAGUUGUCCCUGGCCUGAUAUAUCUGUGGUCAUGCACCCUCUGUGCUAAGGAAGGAAGGCAAAGGACUUGAGAAGGCAAAGAGCAGUGGAAACAGUUUGUUCUCUAAGAUGGUGGAACUAGUAACAAAUAGGCACACUUAAGAUGUGAAACUUAUUUACUCGAAGUACUGUGAAAAGUGUGUGUAUAUUUGAAUAUGAGUUGCUAAAGACGGUUGAAAGCAUGGCUAAAACUAGCUGCU…	fi
PAPD4:+:chr5:78936674:78964851	PAPD4	ENST00000453514.1	+	chr5	78919313	78936673	17361	GUAAUAAUAAUGUAGAUUUUAGUUUUGCCUUUUGGGAAUUUAGUAUAAAUAAUGUAUUAAUCAAAAAUAUUUAAUAUCCUGGAUUAAGUAGAACGUGCCUUUUUUUGUUGCAAUGUUUAAAGUACUAUUCAGCCUAAUUUUCUGUCCAAACAUUACUUUGAUUUUUGUUAGCUAUUCUUUUAUAGAAAUGCAGCCAUCAGGAAAUCAGAUUUUCCCUGAUAUAUGAAAAUUUUAUUAGAACCCAGACACUUUCUGAGUUUAGAGAACUGUCUUGUUACUUGUUUUUACUGAAAAAAAAAAAAGUUGUCAUAUAGCUAUUGUAAUACAGUGUUAGAACACAUUUUAUUAUGGGAUAUUUGUGUUAUAACAUGAGGUUUUUUGAAUGUCAAAAAUAGAGAA…	fi
PARD3:-:chr10:34573173:34558585	PARD3	ENST00000374789.3	-	chr10	34573174	34606034	32861	GUAAGUCGUUACCAUCCCAAACCAGAAUCUCCUUAAACAUACAGGAGUGUGAGCUUAGCAAAAAGUACUAAAAACUGGACACGGUAGUGCACACCUGUAAUCCCAGCUACUUGGGAGGCUGAACUGGGAGGAAUGCUGGAGCCCAGGAUUCCAAAUCCAGCCUGGGCAACAGAUCAUUCCAUUCUCUCUCUAAAAUAAAUAAAUAAAUAAAUAAAAGCACUGAAAGCACAGAUUUGAAAACAUUAUCUUUGAGAUCAACCAAAAUUCUUGUAUAAUCUUUUCCUACCUCAUUUUUACUUUGUUAUGGAUUUCAUGUUAGCUAUUUUCAGACUAUUUUAGCAGCCUAAAUGAUUAUAUCUUGCCAACCAUGUAAAUAAUUGUUGAGAGGUAGGAGGGACA…	fi
PARGP1:+:chr10:51629986:51648990	PARGP1	ENST00000456092.1	+	chr10	51623902	51629985	6084	GUACGUGGGAAAAUAAAAAUCUUUGUCCUUCGCCUCGGCCCGAACCUUCUGGUCUCAGGGACUCCAGUCACUCCUUUCUGGUCUUGUGUGCAUCAUCACUCUGAGGUCCACUUGCUGAGCUACCAAAGCCACUAGUGGGUGAAUGGGGCCGCAUUUUUCCCAGUGCGAUUGAUGUGAGAAACUCUGAUGAGCAGUCACUCACAGGGCGGAAAAUGGCAGGAGACUCCACCACCUGUUUGCUUCUUCAGGUUUGAUUGAGAAAUUGCCUUAGUCGUCAAGGAGAUCUAAUUGUGUAUGUAAAACAGUAGGGCGCUUCAGCCUCUAGAUAGGAAGAAAACAACUUCACUUGUGCAGAUUCUGGGUCCCAGGGUGCAGAGCUAUUAGUCUAAGCUGGCAUUG…	fi
PCCA:+:chr13:100909849:100925600	PCCA	ENST00000376285.1	+	chr13	100888133	100909848	21716	GUAAGUCCUUAAAUUAACUUUGGUAGGAUUUCUGUGUCUUUCAGCAGAUACGGUUGAGUCAACAGGUAAUAAGUAAUUCCCAUAGAGCAAAUAAUACUUUAAUAGUUUUAGAUUUUGAUUACUUGUUGCUCUGGAAGAAUGUAUCAGUUGAAUUGCCAAAUUCUAUUAUUAAAGGAGACUGUAAAGAGUAAUUUGACCUUAACUAUACAUAACUCUUUUGUAAGAUGAGAUCACAGGCUAAUUCAAAGAAGGAAUUGUCUUAAGAAUUCUAAAGAUUGGAUAUAAGUUUAAUGUCAAUUUAUAUGUACAUAGUUGAAUGUGGUUUGUUAAAAUUAAGAACAUUUGGAUUAAAAUGAAGAUACCAUAUGUGACAUAGUUCUUUAAGUUUUUGCCUUUUGC…	fi
PCMTD1:-:chr8:52773806:52744004	PCMTD1	ENST00000360540.5	-	chr8	52773807	52782807	9001	GUGAGUAAGCUUCCCUCUAGAGCUGGGUGAGCUUAGUCCUCAGUUUUGCAGAGAAAGGAGCAGCAAGGAGCAGUUGACUGCUUCCCUCUGGGUGCUAGGAGGAAAGGAAAGUGAGUCAGCAUUCAUUUUGUUCUCCUCCCACCUUGCAACAUCUGUCUGCCAUUGGUCUGCUUCCUACCUCCUUUAACUUGUCAGUGCUUAAUCCUCCAGAAGGCAUCCUUAAACUGCCUAAGAGACACCAUAAUAUUGUAUGGGGCCUUUGACAGUUCUUUCCUAAAUAGAUUUAAGUCACAAUUCUAAAUUUUGGAAUAAUAGCAAGAAACGUUUGGAACACUUUGCAGAUAGUUUCAGGUGUGUAUAUGUGAGUGUACCCUUUAUUUUCUCUGCAGCCCUUACCUA…	fi
PCMTD1:-:chr8:52773806:52773405	PCMTD1	ENST00000360540.5	-	chr8	52773807	52782807	9001	GUGAGUAAGCUUCCCUCUAGAGCUGGGUGAGCUUAGUCCUCAGUUUUGCAGAGAAAGGAGCAGCAAGGAGCAGUUGACUGCUUCCCUCUGGGUGCUAGGAGGAAAGGAAAGUGAGUCAGCAUUCAUUUUGUUCUCCUCCCACCUUGCAACAUCUGUCUGCCAUUGGUCUGCUUCCUACCUCCUUUAACUUGUCAGUGCUUAAUCCUCCAGAAGGCAUCCUUAAACUGCCUAAGAGACACCAUAAUAUUGUAUGGGGCCUUUGACAGUUCUUUCCUAAAUAGAUUUAAGUCACAAUUCUAAAUUUUGGAAUAAUAGCAAGAAACGUUUGGAACACUUUGCAGAUAGUUUCAGGUGUGUAUAUGUGAGUGUACCCUUUAUUUUCUCUGCAGCCCUUACCUA…	fi
PCMTD1:-:chr8:52773806:52773421	PCMTD1	ENST00000521344.1	-	chr8	52773807	52811489	37683	GUAACGCCGCCGCCAGUGGGGGCUCGGGGUCGUGGGGUGUGCGAGUCCCGCGUGCUAGGGCCGGGCGGGCGACUGGGAUGCGCUUGGAGGCCAGAGGGCCAGGGGGACGGCAGCCGAAGAGUCGGGGGCAGGGGGACUUAAGGGCGGGCAGGUCGGGGGCCAGGAAACUGAGGCGCUGCGGGGCAGGUUGGGGGAAGGACGGGCCGGGGGCGGAGGACUUGGGAGGUCGGGGAGUCGAAAGGGGCCCAGCGAAGCCUGGAGGUCGGGAGCCGGGGUCCCUGGGGCCGGGGAGGUCGGGGGCCCGAGGGAGGCCGGGGCGCCGCGUCCUCGGCCCGUCCUCGGCUCGUCCUCGGCUCUGACCUGGGCUUGGGGACCAGAGUCCCGAGGCUGGCGUCUUGA…	fi
PDE1C:-:chr7:31920473:31904556	PDE1C	ENST00000396184.3	-	chr7	31920474	32091165	170692	GUAAGAACGUCUUUCUGAGCUGCAACUGGUUGAUUCAUUUGUGGCCCAGCUCUUCACAAGUCUGGCUCAUGGUGGACUGGAACUGUAAUAAACAGGCUUUUGGUUCUUUCUCAGCAUGUUGCGUGCUUUAUCUCCGAUCGUGACUGCUGCUGUAAUUAAAAAUUGAUUGCAGGCAUCUAGUGAGGCACAGUAGGUGGAUGCCUUCACAAGAGAGUAGAUCCUGUGGGCUCAAAAGCUUGUUACUGCCAUGCUGUCUAGUGAUUUUCCUAAAACCUUGACCAGAGAGUGAUUAGGCUGGCGGGGGCUGAAGGUUUAUGGAUGGGGAGCACAAAGCGGUCUUUAUAUAACAUGUUUAGUGUCUGAAUUCUCCUUUGUCUCAGAAUAUCCUUUGCCUGAUUU…	fi
PDE3B:+:chr11:14793483:14810788	PDE3B	ENST00000282096.4	+	chr11	14666600	14793482	126883	GUAUGUUAGCUGGAAGGCGAGGUCUGGGACGCGAGCGGGUUCGGGUUUACCGCUGCAGUUUCCGAGUUGAAUUCGCUUAUUUCAAAGCAUGUUAACUUUCAGAAUGGAAAAAGGGUGUGUUGCGGGGGGGGGGGGGGAGGAAAUAAUGUUUUAUUCUGGAAAGGAUUCUUAAAAUACAGGAAGCCUUUUAAAAAUGCAGAAGCAAGUAGCUUUUGUCAUUGAAUAGAAAUCAAAUAGCCCGCUAAUCACAUGGCACUUUUUAAGGACUGUAUAUGCAAUAGAUGAGUUCGCAGAAGAAUGAGGUGAAUCAUUUGUGGUUGAAUAGAUUGACUACUCCCGCUUUUGGCAUCCUCUGAUAUGUGUCUUUUUGGUGCCAUUUAUCUGUUUGCUGUUAUAAUG…	fi
PDE8A:+:chr15:85607601:85626875	PDE8A	ENST00000310298.4	+	chr15	85525580	85607600	82021	GUAAGGGGCGCCGGGCACUCUGGGGCCGCCGCGAAACUCGGGCCCGGCCAGUAAGCAACUUUCCCGCAGGGGCCGGGCGGGGUCCCCCCCACCCGGCCUCGGUGCCCUCUUGUCCCGCUUUGGAUGGUUCUGAUUGACGCCAGUCUCCCGCCUUGCCGGGGCAGCGUUCAGAGAAGGACCGACCCAGGUCCCGCGACCCUGAUUUCCUAGGGUUGCGAUUAGGACGCCGCCUGUGUCGCGGCGUCGGUUUUUUGGACACAUCCGACUCCCGGAGCGGCGGGGCCCGAUGUGAAGUUGACUGAGGCGCUUGCAUCAAUUUCCUCUCCAAGAGCGGGUGUUUGAGGGAAACCCCCAGGAUAUUCUGGCGCGCCCCUGCAAUGUUAAAUCAGUGUGAACUUU…	fi
PDLIM5:+:chr4:95494502:95507595	PDLIM5	ENST00000514743.1	+	chr4	95445027	95494501	49475	GUAAGUUGCUUUUUGUUUGUCCCUGAAAGAGAAAACAACAUUGAGGAAUGUGUUUUUGUGUGUCUGACUCACGGUGUUAACUAAGACUCAGUUUCUGCUACCAUCAUUUCAGGUAAAUAAAAAAUAUAAUGGCUCUUAAAUUGGAUAAUUAAGCAGCAAGAGAAUUGCUGAAAGCUAUGAGUUAUUUCCCCAUCAAAAGGCAUGUAUUCCCAUACUAAUAAAAAUUGUGUGGGCCUGUAAUCCCAGCACUUUGGGAGGCCAAGGCGGGAGGAUUGGUUGAGCUAAGGAGUUUGAGACCAGCUGGCCAAUAUAAUGAGUCCUCGUCUCUACAAAACAUAAAAAAAUUAGCCAGGCGUGGUGGCGUGUGCCUGUAGUCCCAGCUAUCCAGGAGGCUGAGGC…	fi
PDLIM5:+:chr4:95529210:95539342	PDLIM5	ENST00000514743.1	+	chr4	95507596	95529209	21614	GUAAGUUCUCUAUCUUUUUGACAAUUGAAUGUUUUCCUUUCACGAAUGGUCUCAAUUUAGUUUUUCAAAUUGUCAAGUAUAAUGGUAUGGCAUUUCGUCUUUGCAGCUAGAAGCUAAGCAUUUAACUUUGGUGCCUUUUGUGUGACCUAAAUGUACAACUUGCAGAUUUUAAAAGUAGUAGAUAUUGUCUGGAUUUUAAGGCUUGUUUUCCCUAGUAUUGAAAUAAGAAGUGGGCAGAAGGGUAUAUUUCGGGGUGCUUUGCUAACAAUACAUAUGUCUGUGAAUGAGCUCGUGUGUUGUCUUGCAGUCACUUUAUUUUGAACAUAAAAAUGUAUGUUUCCAAGAGGGAUCUGUGGAUUAAUUGCUAUAUUUCUAAAAAUGCUCUACCCUUAAAAUUUU…	fi
PDLIM5:+:chr4:95529210:95561601	PDLIM5	ENST00000514743.1	+	chr4	95507596	95529209	21614	GUAAGUUCUCUAUCUUUUUGACAAUUGAAUGUUUUCCUUUCACGAAUGGUCUCAAUUUAGUUUUUCAAAUUGUCAAGUAUAAUGGUAUGGCAUUUCGUCUUUGCAGCUAGAAGCUAAGCAUUUAACUUUGGUGCCUUUUGUGUGACCUAAAUGUACAACUUGCAGAUUUUAAAAGUAGUAGAUAUUGUCUGGAUUUUAAGGCUUGUUUUCCCUAGUAUUGAAAUAAGAAGUGGGCAGAAGGGUAUAUUUCGGGGUGCUUUGCUAACAAUACAUAUGUCUGUGAAUGAGCUCGUGUGUUGUCUUGCAGUCACUUUAUUUUGAACAUAAAAAUGUAUGUUUCCAAGAGGGAUCUGUGGAUUAAUUGCUAUAUUUCUAAAAAUGCUCUACCCUUAAAAUUUU…	fi
PDZD2:+:chr5:31995682:32010588	PDZD2	ENST00000438447.1	+	chr5	31983763	31995681	11919	GUAAGGUUUGGUUUGAUUAUGGAACCAGAAUUUUAUUUAUCGUGUGUGUUUGUUUGUUUUUGCAGCCCAGCCCAUGCGGGAAAUACAAGCUGGGCUCAGAACCAGAAUUUUGAAAGAAAUAUUGUUUGAAGUUGCUUUUAAGGUUUAAAAAAUAUACCUAAGAUGACCUCGCAUUGAGAAGCCAACAAAUGCAUUAAGAAAAGUGAUCAGAGGAGAAUGACAAAAAAGCUCCAGUCAUUUUAUCCUACUUAAAUAAAGAGCUAGUCAAGUGAUCCUAAGUGGAAAACUCAAGCCUUCUGUGUUAAAAUUUGAGUCAUGUGAGGUCCAGAUAAAGUACUUCACUGCAUCGUUAUUUAUCGCUGCUGUCACCAGUGGAAUCGCUGCUGCAAGGCCAAGAAU…	fi
PEAK1:-:chr15:77578846:77544709	PEAK1	ENST00000558305.1	-	chr15	77578847	77657504	78658	GUGAGAUAAUUUAUGAAUUCAUUUGCCUUUUAAUAUAUAUUUUAUAAUGAGAAAGAAUUGUUUUUGAAAAAAUUUAAGGCAAUAUCAAAUAUCUUUUCCUCUGAGUGUUUUAAUAGGAAAGUUAUAAAACUACAUAUAGAGUAUGCUUACUUUUAAGCAUGUUUAUAAGACAUUUGAAAUAAAUGAAACUUGUUCUAGUGAUAAAAUACUUUUGAGUGAAUUUUUUCUAUAUCUUUAAUACUCAAAGACGAAAUUCAUACUACUGUUCUCUGAUAUACUUGAGAAUAUAUUGGCAUUAUAAUCUAAUAUUUUUGAAGACAAGUCUUCCAUUAGUUAAAUCAUAGAUUAAAACAACUGCUAUUUUAAUGGGCCAUUAUUAAGAGCUUUCUACCACUCUAC…	fi
PGM5:+:chr9:70993115:71007389	PGM5	ENST00000396396.1	+	chr9	70972305	70993114	20810	GUGAGUGUCCGGAUGCCCCUCGCUUCCCGCCGCGCCGCCGCCAUGCCCUCUCCUAGCCCUUGUCCCCCUGCUGCCUCCGGGCCCAGUUGGGAGGCCCCUGCCCGGCCCCGGCUUUGCUACCUCACUCCCGCGUCCUCACCCUCCAGCGCCCCACUCCCGCCGCGCUCGCAGCCUCCCCGGUGCACCCCGGACACUGGGUUCUAUUAGUACCCACCGCCCCCAAAAGCCUUGAGGGGUUUCCGUCGUUCCUGGAGCCACUCCGGGCGCCCUGGACUCUUCUCCGACUCUGCGCACAUCCCGCACCUGCUCAUUUUUCUUUCGGACAUUCUCUUACCCGGCCCUGUAGAUUCCAAGGCAGCUCCCAGUUUUCCAUAUUGUUCCCAACGCAUUCACUGCCCA…	fi
PGM5P1:-:chr9:68788980:68773919	PGM5P1	ENST00000510760.1	-	chr9	68788981	68809468	20488	GUGAGUGUCCGGAUGCCCUUCGCUUCCCGCCGCGCCGUCGCCAUGCCCUCUCCUAGCCCUUGUCCCCCUGCUGCCUCCGGGCCCAGUUGGGAGGCCCCUGCCCGGCCCCGGCUUUGCUACCUCACUCCCGCGUCCUCACCCUCCAGCGCCCCACUCCCGCCGCGCUCGCAGCCUCCCCGGCGCACCCCGGACACUGGGUUCUAUUAGUACCCACCGCCCCCAAAAGCCUUGAGGGGUUUCCGUCGUUCCUGGAGCCACUCCGGGCGCCCUGGACUCUUCUCUGACUCUGCGCACAUCCCGCACCUGCUCAUUUUUCUUUCGGACAUUCUCUUACCCGGCCCUGUAGAUUCCAAGGCAGCUCCCAGUUUUCCAUAUUGUUCCCAACGCGUUCACUGCCCA…	fi
PHC3:-:chr3:169867032:169854207	PHC3	ENST00000495893.2	-	chr3	169867033	169889160	22128	GUAAGUUCCCUAAAUUUUUUUUUCCUGGAUUUAAAAUUUUAAAGAAUUGUUUUCCAAAAGUAAACUGUUGUUAUUUAUGAAGCUGUUAUUAUAAUUUGUUGCAUGCUGUUUAAAGUAACAAUUGCCCAGAAAUAGAAAUGAUAAAAUUCAAGAAUUCAGAACUAAUGUUAAACUUAUGAAAAUCUGAGUCUUAAAAAAAUCUUUUUGUAUUAUUUCUUGUAUAUCCAUUUGCACUGAUCAUGUUCAGAUCUUAUGUGGUUUCAGCUUUCUGUGUGUAUUGAAAGCCUAAAAUAUACAAUGCAGGGAUAUUGGCCAUGAAUUUACUGUGAUAUACAAUAGUAUGUCAUGUCCUUGGUAGACAUCUAAGCAUUUCUAACUUUGUGCAAUUCACAUUUUAGA…	fi
PHC3:-:chr3:169867032:169863211	PHC3	ENST00000495893.2	-	chr3	169867033	169889160	22128	GUAAGUUCCCUAAAUUUUUUUUUCCUGGAUUUAAAAUUUUAAAGAAUUGUUUUCCAAAAGUAAACUGUUGUUAUUUAUGAAGCUGUUAUUAUAAUUUGUUGCAUGCUGUUUAAAGUAACAAUUGCCCAGAAAUAGAAAUGAUAAAAUUCAAGAAUUCAGAACUAAUGUUAAACUUAUGAAAAUCUGAGUCUUAAAAAAAUCUUUUUGUAUUAUUUCUUGUAUAUCCAUUUGCACUGAUCAUGUUCAGAUCUUAUGUGGUUUCAGCUUUCUGUGUGUAUUGAAAGCCUAAAAUAUACAAUGCAGGGAUAUUGGCCAUGAAUUUACUGUGAUAUACAAUAGUAUGUCAUGUCCUUGGUAGACAUCUAAGCAUUUCUAACUUUGUGCAAUUCACAUUUUAGA…	fi
PHF21A:-:chr11:46113774:46098305	PHF21A	ENST00000257821.4	-	chr11	46113775	46142485	28711	GUGCAGUAUCCCAGCUUUUCCAUUCUCUCUUCUUCUCACUCUCCUCUCUCUCUUUUUUUCUGGAGUAGCUCUAUUUCCCCUCCCUCCCCCUUCCCCCUCUGCCUCUCUCCUCUCUCCCUCUGUCUUGUCGCUGGUGUUUGUCUCUGGGAGGAUCAGGGGCUGCCUGCUUGGAGUUUGUUGUGGGGGGAGGUAGGGGGAGGGGAGGGGUGUGUGGGAGGGAGGAGGGAAAGGGGGGUGUUCUCGUCAGGACCCCUCAGUCAACUUGAGAUUUGAGCAAUAACUUCCCCUUCGGGGCGCCCCCCUGCGUGCCCUUCCCAUACCUCCCCCCCGAAAAAAAAGACAAUGGGAAAACCUUGGCUCCCCCCCCUCCCCUCUGCCCUCCACCCCUCCCCAGGAUAA…	fi
PHIP:-:chr6:79770535:79770195	PHIP	ENST00000275034.4	-	chr6	79770536	79787164	16629	GUGAGACAUUCACGUCGCAGAGCAAAGAAACUUUUCCCUGAGUCGAAUAAAAAUUGAAUUUCCCGCAAUUUUUUACAGAGACAAAAACUUGGCCCUAGAACGUGAAAGCUCCAAAGGCCAUGGGGAGGGUUGGGAGGCCGGCGCGGGGUCUGCGGGGGCCAGUGGCCGGGGGUACUCGUACUUCGGGGCCGCAGGGGCUGCGGACAAUUUAUUUGUGAUAUUUUGUUAAUGUGCUAGAAAUAAAGAUACGUCAUGAGUGUUGUGCAGUGCAAGGCCGGAGGAGGAGGGGCCGGCGCGCGCGUCCGUGCGGGCGCGGGGGCGCGCGAGAGUCGGCGGCGGCGGGAGCGGCGCGAAGAGGGAGAGCGCGCUCGCUCGUUCGCUUGCUCGCUCUGCACGCGC…	fi
PHKB:+:chr16:47531310:47549512	PHKB	ENST00000455779.1	+	chr16	47497905	47531309	33405	GUAAGUGUUGUAGACCCCAAAAGGGUCACUUGGUAAUUUUAAAUACCUUUGUUUCUGAAGGUUGAUUUCACUAUAAGAUAUCAUUAUGUCUUUAUUUCUUCUUUGGUGGGCCCAGGCCUGAGUACCCGGCUGGUGUUUUGUUUAACUUUGCAUUGUGUUUUGAAUGUGGCCUAUUGUGUUCUUCUCAUGUGGGAUGUGAAAAGAACAGAGAGUGGAGUGCCUGCCCCGAUAUUUGCAAGCAGAGGCAGUUCCUUAGUGUCUGGGAGCUCCCAUUGUCAAAUGUGCACAUAGCAUAUUUCUUAAAUGAUUUUUGUCUUCUUGCCACAAUGGAAGUAACUUCUACAAAUUAGGAAAUUUUGGUCAACAUCCCACUUAUCUGUUCUUCAUCAGCUUACUGUG…	fi
PHLDB2:+:chr3:111632166:111639266	PHLDB2	ENST00000431670.2	+	chr3	111604260	111632165	27906	GUAAUCUUCAUCUCAACAGUGAUUGACCUCACUGUUUCAUUAACCAGCAUCUACAGGGCAGCCUUGGAGAUGGACUCCAGGAUAUGUGGGAAUAUAGGAUAUUCAUGUUCACUAGCCACAGCUGCUAUCUUUCUCUUCUCUCCUGCUAUCCUUCUUCUUCCCAUAUCACUAUUAAUAGGCUUGUUUGGCUAUCUUGAAGGCCUCCAGGAAUUAAUGUUAAUUUAGUUGCUCUGCGGACUUCUCACAAGUAUAAAUUCUUUAAAAACAUAACAGAGGAGUUGGGAAUUUUAUGAAAUUUCUGAGUCUUACAAACUUCUCUUUAAGACUAUGAGGAAAUGCUGACUUGUAUUAUUUAUAUCAUUAAAUUUGCUUGUGUAUGGUUAUGAGAAGUAGUCAGUG…	fi
PIAS1:+:chr15:68434284:68439038	PIAS1	ENST00000545237.1	+	chr15	68379089	68434283	55195	GUAAGAUUAUUGUAUGAUAGUAUUUGGUUACUUUUGCAGGAUGAAUUUUCGUUUUAGGCUUUUACUUUGACCCAGUUUAUUAUUCAUAAUGAAAUUUUCAUUUGAUAGUAACAGCUGGAUAAUAAUGAAGAUCUUUCAAAUUUAGAUAAAAUCAAAUAUAUAAAAGCUGUCUUUCAGGAAAAAAGGUAGUAUAGUGAUGGUUACUGACAAAGUAAAUAUUAAAAAGUUUCAAGAAUAUAAACUUCCAAAGAGUAGUAUUUUAGAAGGUUGAUUAAUAUUUUAUAAUAUCUCAUAAAUUAAAUUAAAACCAAAUGAAUCACUACAAGUCUCUGAUUAGUUCUUAAUUUUCAGGGGUUGAUGAUCUCUAAAACAAAUCACUGACUAGUUUUGAUUAUUUAA…	fi
PIAS1:+:chr15:68434284:68457142	PIAS1	ENST00000545237.1	+	chr15	68379089	68434283	55195	GUAAGAUUAUUGUAUGAUAGUAUUUGGUUACUUUUGCAGGAUGAAUUUUCGUUUUAGGCUUUUACUUUGACCCAGUUUAUUAUUCAUAAUGAAAUUUUCAUUUGAUAGUAACAGCUGGAUAAUAAUGAAGAUCUUUCAAAUUUAGAUAAAAUCAAAUAUAUAAAAGCUGUCUUUCAGGAAAAAAGGUAGUAUAGUGAUGGUUACUGACAAAGUAAAUAUUAAAAAGUUUCAAGAAUAUAAACUUCCAAAGAGUAGUAUUUUAGAAGGUUGAUUAAUAUUUUAUAAUAUCUCAUAAAUUAAAUUAAAACCAAAUGAAUCACUACAAGUCUCUGAUUAGUUCUUAAUUUUCAGGGGUUGAUGAUCUCUAAAACAAAUCACUGACUAGUUUUGAUUAUUUAA…	fi
PICALM:-:chr11:85714494:85707869	PICALM	ENST00000526033.1	-	chr11	85714495	85718584	4090	GUAAGUUUAUUGUUAAAAUACCAAUCCACUAUCUGUUGUGUACAAGUUGUGAAGAGUAUUAAGAUAAGUAACAUAUAGCCCCCAUUGUCAAAGGGAUCAAUGCAGUUUUUGACCAGUUUUAACAUUUUGAUGUAUUCCUGAAGAUUGUUCUAACACUAUGACCACGUAAAAUGAUCUGCUUACCACUUAUAUUUGUUGCCUACCCACUGUCAUACCAUUUAUUUAAUCUCUUCAAUCACUCUUUCUUUCCCAUCAUCAUUGUUUAAAAAAGGAAAAAAAAACUUUUUGGAACCUGAAUUUAGAAAAUGAUAUUUAGAAAAACAAUUUUCACUAUAAUGCUGGUAGAGAAUUAUCCAGUAUUUAUUUUUCCUGUUUUAAACUUCCACUUUGACUGUUUGA…	fi
PICALM:-:chr11:85742653:85685751	PICALM	ENST00000526033.1	-	chr11	85742654	85779692	37039	GUGAGUGAAGCCGACCGCGGCCCCCGCUCCCCGGCGCCCGCGCGACCCGCGCGCGUCCUUCUCUCUCUCUCUUGUCUUUCACCCUUCUACUGCCUCUUCCCUCCCUGCGUCUUCUCUGGCACGGCCGGUCCUGUGCCCGUUGAGCUGUGUUCUUUUGCUUCCAUCACACCUGCCUUCACGGCCUCCGCUCCCCGUCUCAAAAUCUGACAAGCCACUCCCCUCCCUAUUCCUAGGGGACCCUCGUCUCCCUGCCCGGUGCGCUACCACACCCCAUCAUACCCAACCAACUUGCUUCCCCACCUGGCUUCUCACCCCCUACCCGUCUCCACUGCAGCCUUCUGCUCUUCCUUCCCACCCGUCCGGUGCCGCCUCGUCGCCCUCGUCUGAGCGUCUCCAAGC…	fi
PICALM:-:chr11:85742653:85707869	PICALM	ENST00000526033.1	-	chr11	85742654	85779692	37039	GUGAGUGAAGCCGACCGCGGCCCCCGCUCCCCGGCGCCCGCGCGACCCGCGCGCGUCCUUCUCUCUCUCUCUUGUCUUUCACCCUUCUACUGCCUCUUCCCUCCCUGCGUCUUCUCUGGCACGGCCGGUCCUGUGCCCGUUGAGCUGUGUUCUUUUGCUUCCAUCACACCUGCCUUCACGGCCUCCGCUCCCCGUCUCAAAAUCUGACAAGCCACUCCCCUCCCUAUUCCUAGGGGACCCUCGUCUCCCUGCCCGGUGCGCUACCACACCCCAUCAUACCCAACCAACUUGCUUCCCCACCUGGCUUCUCACCCCCUACCCGUCUCCACUGCAGCCUUCUGCUCUUCCUUCCCACCCGUCCGGUGCCGCCUCGUCGCCCUCGUCUGAGCGUCUCCAAGC…	fi
PICALM:-:chr11:85742653:85711686	PICALM	ENST00000526033.1	-	chr11	85742654	85779692	37039	GUGAGUGAAGCCGACCGCGGCCCCCGCUCCCCGGCGCCCGCGCGACCCGCGCGCGUCCUUCUCUCUCUCUCUUGUCUUUCACCCUUCUACUGCCUCUUCCCUCCCUGCGUCUUCUCUGGCACGGCCGGUCCUGUGCCCGUUGAGCUGUGUUCUUUUGCUUCCAUCACACCUGCCUUCACGGCCUCCGCUCCCCGUCUCAAAAUCUGACAAGCCACUCCCCUCCCUAUUCCUAGGGGACCCUCGUCUCCCUGCCCGGUGCGCUACCACACCCCAUCAUACCCAACCAACUUGCUUCCCCACCUGGCUUCUCACCCCCUACCCGUCUCCACUGCAGCCUUCUGCUCUUCCUUCCCACCCGUCCGGUGCCGCCUCGUCGCCCUCGUCUGAGCGUCUCCAAGC…	fi
PICALM:-:chr11:85742653:85718585	PICALM	ENST00000526033.1	-	chr11	85742654	85779692	37039	GUGAGUGAAGCCGACCGCGGCCCCCGCUCCCCGGCGCCCGCGCGACCCGCGCGCGUCCUUCUCUCUCUCUCUUGUCUUUCACCCUUCUACUGCCUCUUCCCUCCCUGCGUCUUCUCUGGCACGGCCGGUCCUGUGCCCGUUGAGCUGUGUUCUUUUGCUUCCAUCACACCUGCCUUCACGGCCUCCGCUCCCCGUCUCAAAAUCUGACAAGCCACUCCCCUCCCUAUUCCUAGGGGACCCUCGUCUCCCUGCCCGGUGCGCUACCACACCCCAUCAUACCCAACCAACUUGCUUCCCCACCUGGCUUCUCACCCCCUACCCGUCUCCACUGCAGCCUUCUGCUCUUCCUUCCCACCCGUCCGGUGCCGCCUCGUCGCCCUCGUCUGAGCGUCUCCAAGC…	fi
PICALM:-:chr11:85742653:85722073	PICALM	ENST00000526033.1	-	chr11	85742654	85779692	37039	GUGAGUGAAGCCGACCGCGGCCCCCGCUCCCCGGCGCCCGCGCGACCCGCGCGCGUCCUUCUCUCUCUCUCUUGUCUUUCACCCUUCUACUGCCUCUUCCCUCCCUGCGUCUUCUCUGGCACGGCCGGUCCUGUGCCCGUUGAGCUGUGUUCUUUUGCUUCCAUCACACCUGCCUUCACGGCCUCCGCUCCCCGUCUCAAAAUCUGACAAGCCACUCCCCUCCCUAUUCCUAGGGGACCCUCGUCUCCCUGCCCGGUGCGCUACCACACCCCAUCAUACCCAACCAACUUGCUUCCCCACCUGGCUUCUCACCCCCUACCCGUCUCCACUGCAGCCUUCUGCUCUUCCUUCCCACCCGUCCGGUGCCGCCUCGUCGCCCUCGUCUGAGCGUCUCCAAGC…	fi
PICALM:-:chr11:85742653:85733410	PICALM	ENST00000526033.1	-	chr11	85742654	85779692	37039	GUGAGUGAAGCCGACCGCGGCCCCCGCUCCCCGGCGCCCGCGCGACCCGCGCGCGUCCUUCUCUCUCUCUCUUGUCUUUCACCCUUCUACUGCCUCUUCCCUCCCUGCGUCUUCUCUGGCACGGCCGGUCCUGUGCCCGUUGAGCUGUGUUCUUUUGCUUCCAUCACACCUGCCUUCACGGCCUCCGCUCCCCGUCUCAAAAUCUGACAAGCCACUCCCCUCCCUAUUCCUAGGGGACCCUCGUCUCCCUGCCCGGUGCGCUACCACACCCCAUCAUACCCAACCAACUUGCUUCCCCACCUGGCUUCUCACCCCCUACCCGUCUCCACUGCAGCCUUCUGCUCUUCCUUCCCACCCGUCCGGUGCCGCCUCGUCGCCCUCGUCUGAGCGUCUCCAAGC…	fi
PIK3C3:+:chr18:39607407:39629569	PIK3C3	ENST00000262039.4	+	chr18	39600670	39607406	6737	GUAUGUAAAAAUAAUUUUCUGUUUAUUUUCUUAUUACCCUUAAGAAUUAUUUUUUCUCAUGCUAUAAACACAAAGAUGAUUUAAAAUAAGAUAUGAGCAAUCAUCAAAAGUCUAGAUAUAGUAUUUAUAUCUAACUGUAUUCCCUGACAGCUGGGUUCAUGGAAAUGCUUGUUGGCAUCAACAUUUCUCUCCCUUUCACUAAGGAUAUAACUUUCCAGGAGCUAGGAUAUAACUGGGGAGGGUAAUGGGUACUUUCAGUUUAAUAUCUGUUUGGCAUGUAAAGUAGUUGAGUAUGAUAUUUCACAGUUCUUCAGGAGUAUAUAUUUUCACAUUAUUUACUAAAACAUUGGAAUCAUUUAAAAAGAAAAAGUUGGAAUUAAAAGUUACCUUAUGGCAUUU…	fi
PIK3R3:-:chr1:46546422:46521467	PIK3R3	ENST00000262741.5	-	chr1	46546423	46597518	51096	GUACUUGGGAGAAAAAAAAAAAGAAUCUCGUGAUGGGUCUGAUUUGUAUUUACCAAGAGCUUGCUGAUGUUUUCAGGGCAGAAGUAUUCCUGGGUGCGCUAGGUUCGGGAUGAGGAGAUUUGCAGUUACAGCUGCGGUAAAACUGCUUCUGGUUUACACGUUUAAAGUUUGCAGUUAGGACCCUGAUCCUAUUGUCCUGCGAAGGUGGGGGUGGGGGCUGGAAGUGGGGGUGGGAGGAGAGACCCCUUUUUAAAAUUAUCAUUAUUUUUUACUUUGCCUUUGCGUGUCGUUCAGGUUUUUCUUGUGCCCGCCACUUUAUUUUAUUUUUUUCUUUUUCAAUUAAAGACUCUUCUACCUGCAAAGGAUGUUUUAUAUCCCGGGGUUAAAACCAGUCUUUCA…	fi
PKN2:+:chr1:89206671:89251896	PKN2	ENST00000370521.3	+	chr1	89150312	89206670	56359	GUAAGGGCCGCGGCCCUGGUGAGAGGCGCUGGCGGAGGAGACAGGGAGAGAGCCCCGCGCGGCGUCGGGGACCGAGGAAAGCCCUGCGGCCGCCGCGCCCCUAGCCCGCUAAGUGCGGAAACUCCGGGAUGUCACUCGGGAAAUGCUUCCCUCGGGGAACCGCUUCCCUGGGGAGCCGGACCCUCUCCCCCGCCAAAGCCCUGGCCUGCCACCGCUUUGGUUUGAUUCUGCCUACCAGAGGGGACCCCAUCUCUGCAGCCCUGCUGCAGCGGGAGCCUGCUCUCGCCUGGUCCCCGGAGAGGCCGGCCCGUCGCCCCCUCCCUCGGUGUCAGAGCUACCCGCGAACGCCCCUGUUGCCCCCUCCCUUCGCGCGGCCGGGCCCCGCCCCGCCUUUCCUCC…	fi
PKN2:+:chr1:89236035:89251896	PKN2	ENST00000370521.3	+	chr1	89226060	89236034	9975	GUAAGUGUAGUUAAUAAAUGUAACUAUAUAGUCAGUCAUUAUUUGCAGAUUCCAUAGUUAUAAAUUUACCUAUUCAAUAAAAUUUAUUAGUAACUCCAACAUCAGUACUGGUGGCAUGGCACUUUGGCAGUCAUUUGUGUACAUGCAUGGAGCAGGGGAAAUUUGAAUUAUAUGACAUGCUUGUUUCCAGCUGAGUUCGAACAAGGUGAUUUUGCCUUCUUAAGCUAUGGUACACUAAAAAGUAUCCUUUUUCAGAUAUAUUUAGUGCUGUUUUUUUUCACAUUUUUGUGCUUUUAAUUGGUAAUUUCACUGUUUAAACACUAUAUUGUGACAUCUGAAAUCAUUUUGACCUCAGAAUUUGAAAGAAUGGAUAAAAGAAUUUGGAAACAUGUUUUUCUU…	fi
PLCE1:+:chr10:95790440:95792009	PLCE1	ENST00000260766.3	+	chr10	95754016	95790439	36424	GUGAGGAAGCGACUCUGUAGCUCGGUUCCUGAGGACUGGAGAAAGGGAAGGAUGGGCUGGUUCUCUCCCAAGGCAGUCGACCCGCCUAAGGGAGCAGCCCGACUCCGCGUACCUGGCGGAAAAGUGUCCUCGCGCUCCCGGGGGACCCGAGGCGGGCGGUCCUCCAGGGCAUGCAGGCCGCCCUCGCAGGGGCUAAAGGACACCCUGCCAGUGCCUUCACUCCAGACGCCUGCCUCAGGUCGCCCCUUCGUGUUGUGAAUACGGUGUGGAGGUGGCCAGUGCAAAGAAAAACGUAAGCUCUUUUUGUGGCGGUACUUAGCAGCGGUAUUUCAAGGAAAGUGCUCAAGAGAUUGUUCCUGGAGAGAUUUGUGUACAUCAAGUCCUAGAAAAUACAAUAUU…	fi
PLCL1:+:chr2:198948482:198953785	PLCL1	ENST00000435320.1	+	chr2	198866733	198948481	81749	GUGAGUUGUAUAAUUAUUUCAUUAUAUAUUACAAUGUAAUAAUAAUAAAAAUAAAGGGCACAAUAAAUGUAAUGUGCUUAAAUCAUCCCAAAACCAUCUCCACCCCCUGGUCCAUGGAAAAAUUGUCUUCCACAAAACCAGUCCCUGGUGCCACAAAUGUUGGCAACUGCUACUCUAGAGUGUCCUAUUGUACCCCACAAUUUAUGUAUCUAUUCUUCAGUUGAUGGGCUUGUGGGUUGUUUCUAAUUUUUGGCUUUUAUGAAUAGUGCUGCCAUGAACAUUCUUACAUGUGUCCUUUGAGAACAUAUGUAUGCAUUUUUGUUGUAUAUAUAUCUUGAAAUCAAAUUUCUGGGUGGUAGGAUGGGUAUACAAAGGUUUGAUUUUAAUAAAUAGUGACAA…	fi
PLCL1:+:chr2:198948482:198968660	PLCL1	ENST00000435320.1	+	chr2	198866733	198948481	81749	GUGAGUUGUAUAAUUAUUUCAUUAUAUAUUACAAUGUAAUAAUAAUAAAAAUAAAGGGCACAAUAAAUGUAAUGUGCUUAAAUCAUCCCAAAACCAUCUCCACCCCCUGGUCCAUGGAAAAAUUGUCUUCCACAAAACCAGUCCCUGGUGCCACAAAUGUUGGCAACUGCUACUCUAGAGUGUCCUAUUGUACCCCACAAUUUAUGUAUCUAUUCUUCAGUUGAUGGGCUUGUGGGUUGUUUCUAAUUUUUGGCUUUUAUGAAUAGUGCUGCCAUGAACAUUCUUACAUGUGUCCUUUGAGAACAUAUGUAUGCAUUUUUGUUGUAUAUAUAUCUUGAAAUCAAAUUUCUGGGUGGUAGGAUGGGUAUACAAAGGUUUGAUUUUAAUAAAUAGUGACAA…	fi
PLCL2:+:chr3:17051166:17056403	PLCL2	ENST00000418129.2	+	chr3	16926866	17051165	124300	GUAGGUGGGAGAAGGGCGCUCAUCGCCCACCCUCAGCCGUCCUUGGAUUCUAUUUUCUCCCUGGGGGAGUGGUGGUGGAAGGAGGAAGCCCACUGCUAACAGGAACCACUGGAGCAUGGGUGCUUGGGGUGGUUGAGCGGGGAUUGGAUGCAAAUGGCAUGUGGAAAGAAUGGAGAGGUGAUCCCUAAUGUGCAGGGGGAGCUGUGCUCAGACAUCCUCAGUUGAACUUGGGGCUGUCACCUCUUCCAGGAUUGGUCUGGCAUUAGGGCCUUGUACCUGCCGGGGUAGGGCAUACUAUUAUGUGUAGCCUAGUCUGGUUAACAGACUCCCUGUAAGAUUUCUAUUGUAUCUUAAACACAGAUAGGGAUUAUGUGAAAUGUGAGAACAUUUUCUUAAAAA…	fi
PLD1:-:chr3:171410232:171360630	PLD1	ENST00000356327.5	-	chr3	171410233	171417534	7302	GUAUGUACUUUCCCAGAAAAUGCUGAUAUAAUUUUUUAACUGUCUGUUGUCUCUGAAAUGCUUUUCUUUUCAAAGCCUUUCACACGUAUAACUUUUCACUUUAGAGUUUGACAAAAAGUAGGAUAACUAAUGUUUUCCAGUUCAUUUGGUUCUAUUUUAUUCCUAUUGCUUUUGAGUGCAUAAAUAUUUUAGACUAAUUCACAGCAUGGAUUAUGUUAGCAUCUCUAAUUCUUAUUUUUGAAUCAGUUAUGGGCAGCUAAUUUUAUAGGCAAAAAAAUUAUAAUAAAAUUUCAUCAUUGAAUAAUAAAUGAUGAAAUGGAGCAUAGCAUUUAAUUGUAUUCAUUAUUUUGUCAUUUAAGCAAAAGGAAAACUCAUCUGGAGAAUGGUUUCAGCUAGAUG…	fi
PLEKHM3:-:chr2:208842310:208841375	PLEKHM3	ENST00000457206.1	-	chr2	208842311	208865753	23443	GUAUGUUUUUAAAUUUUAUUUAUUUCCUUUUUUUUUUUUUUCUUUUUGGGGCUGUGACUCAGAUAAGCUUGUAUGUUUUUAUAUCUGACUUCUACUGAAUCAUUGUUGGUUUUUCCUUUGUCUCUCUUAAUCUGGCUCAUGAGAAUCUUAUGCUCCAGCAUCCACAUCUGCCUUGCAUAUUUAAGCUCUCUCUUCCAUUUUCUUGUGUACUUUACAGUCUUAUUAUCUUCCUAAGAGGUAUUUAGUGAAAAGACAAUUACGGUAAAUUCUCCCUUUCUAAUCUUGUAUGUUAGAAUCGGAAUACUCUCAUACUUAAUGUAUUAAUAGUAUUUUUCUGUGCACAUUGUAUGAUACUGCCUGUUCUUAUAGUAGAUCGUACGUUGGGCUGAGCCUAUGCUA…	fi
PLOD2:-:chr3:145842016:145838899	PLOD2	ENST00000282903.5	-	chr3	145842017	145878667	36651	GUGAGCACCCCGCGGUCCGCCGCUGUCCCGCGAGGCUCGGCCGGCGGGGGGGCAGUUCAUUCAUCCACCAGCCCUUCCGCGGGGCUGGCCAGGUGAGUAGUGGGGGCCUGUCCCUCCUCUCCAGGACCGCCGGGGUCUUCCCCAGAAUUGCGGUCGGGCGGCGCUGGUCCCUGGGGAAGUGUAGGGGCACCCGCCCUCGUUGACUCCUUGGAGUUCUCGGUGAACUCAGCGUGCCCGAAUUUCCCUGCAGAACAAGUUGGAGUUUCCUUUUGGACUUGCAGGUCAUGGGCACCAACACCUUUCCUGCAGCUCUCCUUUCCCCUCCUUUCCGAGAGUUGGCAUGGAUUUAUCCUUGAUGGACGAGGCAGUACUCCUUCUGUGACCUAAACACGGGGCUUA…	fi
POLI:+:chr18:51804073:51813781	POLI	ENST00000579534.1	+	chr18	51800461	51804072	3612	GUACAAAUGAUAAGCAAUGUACUUUUAGCAUUAAUUUUUAUGUAGGAUGCCUGUUCAUUACAUGAAUUUUUUAAUAAAUGUAAAAUAACAUAAGUCAAGAUGCUUUUUCCUAAUAACUUCUUAUUUUGGGUCUUGUCAACUUUAAAAAUUAUGUGAAAGGAUAACUGUAUGCUAUGAAUAGUAUUUUUAAGAAGAUGUAUAGUUGGAAGUAAUUUUAACUCUUAUUAUUGAUGUUUAUAUAACAGGGAAAAGUGGAAAACAAAGUUUAAAAGUGAGAAAAUGGGAAACUGUACUGUAAAAGAUGCCAGGUCUUUAAAAUUUUAAGUUUAAAUGAAUUACGAAGAAAUAUGUUGUUUUCUAAUGCACUAAUGAUAAUUGAAAGAGGCUUCUGUAACAUUU…	fi
PPA2:-:chr4:106377902:106345353	PPA2	ENST00000341695.5	-	chr4	106377903	106395050	17148	GUAAGUAGCUCCCGGAGGUUCGCCGAGCGGCGCACCGGAGAAACCUGGGUGGGGGAUGGAAUGGGGGACACUUGGGACGCCCCGCGCGGUCUCCCUUCUCUCUUUUUGGGGCCCUCAGCGGUAGCCGCGCGGUCCAGGCCACCUUACUUCCCGCGGGAGCGCGCACCGAGUCACGAGAACUGCCAGCGAGGAGGCGGCGGAUCAAGACCCCAAAGCGGAGAGCAGAGGCGCAGGGCUGCCGGCUGGGGGGUAGAUAGCGCCCUGUGCCCUGCCAGCCGCCCUCCCCGAGGGGUAGGCAGAGUGCAAGCGGCCACCCCGCGGCGGCCUGCAGCCAUUAGCCGGCCCGGCCGCCGUUCCCGGUUCACACAACUCAGUGAGGAAGGGAAGGCAGAGCCCGCC…	fi
PPFIA1:+:chr11:70200407:70202360	PPFIA1	ENST00000253925.7	+	chr11	70194527	70200406	5880	GUACGUAUCCGCCCUUUCCCUGCUGUGGCUGCCCUCAGCAUACCUGUAUGAAAUCUUGGACACUACAAAUCUACCCACAAGAAAAUCAAGUACAUUCGUUAUUCUAAGAGGUUCAAGAUUAUAAAAACUAGUUACUAUUUAAUCAUUCAGUUAUGACAAACUAAUUUUAAUAUCUGGGGCCGGGCGUGGUGGCUCAUGCCUGUGAUUCCUCACACUUUGGGAGACUGAGGUGGGCAGAUCACUUGAGCCCAGGAGGUCAAAACCAGCUGGGCAACAUGGCAAAACCCCAUCUUUACAAAAAGUAGCUGGGCCUGGUGGUGUGUGCCUGUAGUCCCAGCUACUCUGGAGGUUGAGGUGGGAGGAUCACCUGAGCCCAGGAGGUCGAGGCUACAGUGAGCC…	fi
PPM1B:+:chr2:44428325:44445676	PPM1B	ENST00000378551.2	+	chr2	44396414	44428324	31911	GUAAGGCCGCCCGGCACCCCGCCGGAGGGGAAGCGGCUGACCGGCCGCGCCGCCGAGGCCCCGGGCCCUGGGCAGGUUUUCGCGGUGCUGCCGAGCCGCGGCCGGGGCCUCUGUCCUUCCGAAUCCUCGCUGCUUUCCCUGCUGCCGCGGAGCCUAGGCAGGGGAACGCCGGGCCUGGCUCUCGGGUAUAGGCCCCUUCCCCGGCCGCCGCCUCCGCUGGGCUGAGGUCUGGGAGAGGCGCAGGGAGAGAAUGGGAGUUUGCUGGAACGCCUGGAAGCUGACUGAUUCUCUCUUCCCUCCGCUUCAGUCUGCAAGCAUCUCUUUCACACGAAAGCACUGGGGCUACCCCAAGCCUUGGCGCUUCUCUUCCUGGUGCAUGCCCUGUUUGAAAACACUAUC…	fi
PPM1B:+:chr2:44436349:44445676	PPM1B	ENST00000378551.2	+	chr2	44429185	44436348	7164	GUAUGUAAACUUUUUUGUCAUUAAAAUAACAUGUUAAUUUUGAAAAGUUACGGUAGGUAAAGUUAAGCUAACUUAAAAUUUUAAAACUUUUAAUAUUUUCACAGAAGCUGUAUAUUUUGAAGUACUUUACCAGAAAUGAAACCAUUGUUUUCUUUGCCAUCCUUGUUUGUCCCAGCCUUCUAAUUUGAAAAUUAAGCUUGAUAAAUUUGAGGCAUUUGUUGUCAUUUAAGUACUUCAUAGCUUGUUGCUGUAGCAAAAGCAUUUACACAGAGUGACUUUUUCUUGACAUUGGCAGUAACCAUCUUAUGCCUGAUUAUGAAGCAGCUUGAUAAAAUAUGUAUAUAGUAGAAUUCUGUACUAGAUAUUACUAAAAGAUCAAGAGCCAUGUGAAAUAUUGGA…	fi
PPP1R13B:-:chr14:104263855:104245082	PPP1R13B	ENST00000202556.9	-	chr14	104263856	104313635	49780	GUGGGUGAGGGCGGGCGGGAGGUGGCGGCGGCUUCCUCCGCGGGCCGCUGGCCAAACCUCCUUCCUCCCGCGGCUCCCAGCCCCCGCGGGCCGGUGCGAGGCCGGGCGGGCGGGGAAGGAAGUGGCUGGGCGGGCGCGCCCGGCCGCGGCGCCCCCCAGGCGGGCAGGUGGGGGCGGCGCCGGGCUGUCAGCGCGGGGCCGGGGCCGCCUGCGGGCCCUUCCUGCUCGGCCUCCGCGGCCGCGGGGAGAAGCAGAUGCAUUUGGGGCCGGUCAUCUCCUCGGUCCUCUCAGGUGCGCGGUCGGACGCUGGGGCACAGGUCUGGUGGGUGGCGCAGCUGUGACCCGCCUGAAACGAACGUUCUGGGGUCGCCCUGGGAGUCGGCGGGGUGGGCACCCGCG…	fi
PPP4R1:-:chr18:9595100:9583115	PPP4R1	ENST00000400555.3	-	chr18	9595101	9614223	19123	GUGAGUGGCCCGGCCUCGCGGUGGCCUGGCAGUCCGCGGGGAGCGGCCGGGGAGGGCGGGCGGCGGCGAGGCCUGGGCCGGGCCCUGGCUGGCUGAGGGGACGGUGGGCGAGGGCGGCCCCAGGCGGGCUGGGGUGGCGAUCGGGGGGGAAAAUCUCGCGUCCGUGAGGAAACGGCGCGCCCAGGUUCCGCUGGGGGAGGGAGACGCCCGGAGUAACGCCCAAGUUCGCUUUCCGCCCUUCGCUCUCUUCUCCCGGCGCCCCCGAAUCGCCUGCGGGCUCAGCAGUGGCGCGGCUGUUUUGGAAGGAGAAGCGGUGGGGCAGGAUUUGAAGUGGGGUUUGGGUGUGUUUCUGCCCCUGGUGUCCCCUUCCCCCGUCACUCUAGGAAGGAAGAGGCUCGC…	fi
PPP4R1:-:chr18:9595151:9583115	PPP4R1	ENST00000400556.3	-	chr18	9595152	9614223	19072	GUGAGUGGCCCGGCCUCGCGGUGGCCUGGCAGUCCGCGGGGAGCGGCCGGGGAGGGCGGGCGGCGGCGAGGCCUGGGCCGGGCCCUGGCUGGCUGAGGGGACGGUGGGCGAGGGCGGCCCCAGGCGGGCUGGGGUGGCGAUCGGGGGGGAAAAUCUCGCGUCCGUGAGGAAACGGCGCGCCCAGGUUCCGCUGGGGGAGGGAGACGCCCGGAGUAACGCCCAAGUUCGCUUUCCGCCCUUCGCUCUCUUCUCCCGGCGCCCCCGAAUCGCCUGCGGGCUCAGCAGUGGCGCGGCUGUUUUGGAAGGAGAAGCGGUGGGGCAGGAUUUGAAGUGGGGUUUGGGUGUGUUUCUGCCCCUGGUGUCCCCUUCCCCCGUCACUCUAGGAAGGAAGAGGCUCGC…	fi
PPP6R2:+:chr22:50810449:50832564	PPP6R2	ENST00000359139.3	+	chr22	50781980	50810448	28469	GUGAGUGCGGCCGCCCGCCGCUCAGACCCGGCCCCCAGUCUGCCAGUGCCCCCCAAGUCACUUCUCCCCGAGUCAGUCAGUGCCCCCUCCAGAUAGUUAUCCCCCAGUCAGUCAGUUCCCCCUCCAGUCAGUUCCCCCCAGUCGGUGCCCCCGGAGUCAGUGCCCCCCCCAAGUCAGUCAGUGCCCCCUCCAGUCAGUUCCCCCCCAGUUAGUGCACCCUCUAGUCAGUUCCCCCAGUCAGUGCCCCCUCCAGUCAGUUCCCCCCCAGUCAGUUCCCCCCCAGUCAGUUUCCCCCCAGUCAGUUUCCCCCCAGUCAGUGCCCCCCAGUCAGUGCCCCCUCCAGUCAGUUCCCCCCCAGUCAGUGCCCCCUCCAGUCAGUUUCCCCCCAGUCAGUGCCCC…	fi
PRKAA2:+:chr1:57140054:57161832	PRKAA2	ENST00000371244.4	+	chr1	57111155	57140053	28899	GUUGAGUACGCGCUCCGGACCGCUGUGCGGGGCUGCCUGACUUGCGGGAGGCCGAGGGGAGAGGCGGGAGCCCCGGGCCUCCGGCGGGCGCGGGGCUCGGCGGCAGGUGGAGCGGUCCCGGGUCGCGCGGAGCUGGGGCCCCGGGAGGGUGGCGCGCACCGCCUCGCCUGGCACCGGCGCCCGGGCCCCACAGGGUCCAGGGAAGAGGGCGGGGGUGUGAGCUGAGGAUGGGCGUCCUGGGUUCCAGGUUCCGCGCCCAUCUGCCUUUCUGGAGGUCGGAGCAAGGCACUUCUGUGUUCUCUGGACCUCAGUGUCCUCCUCUGCAAAAUCGGGAGAACUGGACUCGUUCUGCGAGGCGCCUUCCAGCUCUGAGCCUGUAGGCUUAGGGCGGGGAUCAUC…	fi
PROSC:+:chr8:37623044:37623873	PROSC	ENST00000328195.3	+	chr8	37620277	37623043	2767	GUGAGGAAGGAGGCUGCGUGGGGACGGUGGGCGGCCGCCUUGAGAAGAGGGACACCUGCGUGGGAAUGGGUCGUCACGGUGACGCAGAGGGGUCUCCCAGAGAGGCGGGACUGGUCGGCCGCCUAGGGCCACCGAAAGGCUAGCGAAGGGUUUCCCCAGCCUCCUUACCUUGAGUCUGUUAGGUUUUCUGGAGAUUGGCUUCGUUGGAGCAGAGGGUACCGCUACCUCGGGAAAAUGACUUAGUGCCUAGGUGUCGUGGCCACUUGCGCACCGCGUCGUUUCGGGGUCGAUAGCCUUGGCGGAUGCGAGGGGGGCCAGGCCUGUGCCCACGGAUGGUAAGGGGAGACGGGGGUACAAGAGCACCCCGCGGAGGCCAGAGACGCCCGAGAUCGCGUGUGU…	fi
PRRG1:+:chrX:37245852:37285253	PRRG1	ENST00000542554.1	+	chrX	37208723	37245851	37129	GUGUGUGGGGGUGACUUCGGUUCUGCGAGGAGAAACCCGUCAGAUAUGCGGUAGCGUUGGUAGCGACGCUGCCUGUGGGUGUCCGGCCAGGGCCGCGUGGGGAGCGGAGUGCGUGGUAGCGGGAGUGGGUGAGGGUGGGUAUGACGAGAAAAAAAAUUGAAGGAAUGGGGUUUACAGGCUGGAAGUCCGCACACAGACUGGGCAGGACCGCGAGGCUUGCCAACGGUGCUGGAGGGUGUCCCAGCUUCAAGUUCAGUCCCCUGCUUGGUGCCCAUGAGGGACGUCCCAAGCUCAUCCCUUCCUCCAGCGCUGCUUUCUCUGGUGCAGAGUUGCUAGAAACAUUCCCCGUCGGAGGGGAAAGGAUUUGGAGGCGGUGGGCUGUCGGCCCGGGCUAGUCCC…	fi
PSD3:-:chr8:18662408:18622959	PSD3	ENST00000440756.2	-	chr8	18662409	18725183	62775	GUACUCGUCCCAUUCUCAUUCAUUUCAUGCUGGUGGUUUUUGUAGGAUUUCUUUUCUGGGAAAUCUGAGUGUGGAAUAUAUAUUUAAAUCAUUUGGCCAAUUUCUGUGGACAUAAGCAAAUGAUGUGAGUAAAAAGUAAUUUGAGUUUUAGGGCAGGAAAGACACACCUUAGUGGUUUGUCACAUUGGCACACUGUGAUCAUUUUAGUCUGUGGGAUUUCCUGGAUGACUAUAUAUAAAUUGGAUACCAAACAAAUAUUUGGGGAUGAUGAGUGAGGUUAUCAGCUCCGAUGAUGGCAGAGACGUGGUGCUGUGAAACGAACACUGAGAGAUCGUAGCUUUAGUCUGGCACUGAGGGUGGUUGAAGACUUCAAGAAGAUUGUUUGAUUAGCUCAGAGAU…	fi
PSD3:-:chr8:18662408:18656805	PSD3	ENST00000327040.8	-	chr8	18662409	18725183	62775	GUACUCGUCCCAUUCUCAUUCAUUUCAUGCUGGUGGUUUUUGUAGGAUUUCUUUUCUGGGAAAUCUGAGUGUGGAAUAUAUAUUUAAAUCAUUUGGCCAAUUUCUGUGGACAUAAGCAAAUGAUGUGAGUAAAAAGUAAUUUGAGUUUUAGGGCAGGAAAGACACACCUUAGUGGUUUGUCACAUUGGCACACUGUGAUCAUUUUAGUCUGUGGGAUUUCCUGGAUGACUAUAUAUAAAUUGGAUACCAAACAAAUAUUUGGGGAUGAUGAGUGAGGUUAUCAGCUCCGAUGAUGGCAGAGACGUGGUGCUGUGAAACGAACACUGAGAGAUCGUAGCUUUAGUCUGGCACUGAGGGUGGUUGAAGACUUCAAGAAGAUUGUUUGAUUAGCUCAGAGAU…	fi
PSEN1:+:chr14:73614503:73614802	PSEN1	ENST00000394164.1	+	chr14	73603932	73614502	10571	GUGAGAUGUGAUUAGAGUUCGAUCUGCGGUGGUGGCAGAGGCUUACAAGAAACACUAACGGGACAUGGGAACCAAUUGAGGAUCAGGGAAUAAAGUGUGAAGUUGACUAGGAGGUUUUCAGUUUAGAACAUGGCAGAGACAUUCUCAGAAAUAAGGAAGUUAGGAAGAAAGACCUGGUUUAGAGAGGAGGGCGAGGAAGUGGUUUGGAAGUGUCACUUUGGAAGUGCCAGCAGGUGAAAAUGCCCUGUGAACAGGACUGGAGCUGAAAACAGGAAUCAAUUCCAUAGAUUUCCAGUUGAUGUUGGAGCAGUGGAGAAGUCUAAGCUAAGGAAGGGGAAGAGGAGGCCAAGGCAAACACUUAGGAACACUUGCAACGAGGGGGUGGAAGAAGAGCAAGGA…	fi
PSEN1:+:chr14:73614503:73640415	PSEN1	ENST00000324501.5	+	chr14	73603292	73614502	11211	GUGCGUGAUGGGGAGUCCGGGCAAGCCAGGAAGGCACCGCGGACAUGGGCGGCCGCGGGCAGGGCCCGGCCCUUUGUGGCCGCCCGGGCCGCGAAGCCGGUGUCCUAAAAGAUGAGGGGCGGGGCGCGGCCGGUUGGGGCUGGGGAACCCCGUGUGGGAAACCAGGAGGGGCGGCCCGUUUCUCGGGCUUCGGGCGCGGCCGGGUGGAGAGAGAUUCCGGGGAGCCUUGGUCCGGAAAUGCUGUUUGCUCGAAGACGUCUCAGGGCGCAGGUGCCUUGGGCCGGGAUUAGUAGCCGUCUGAACUGGAGUGGAGUAGGAGAAAGAGGAAGCGUCUUGGGCUGGGUCUGCUUGAGCAACUGGUGAAACUCCGCGCCUCACGCCCCGGGUGUGUCCUUGUCC…	fi
PSMD1:+:chr2:231940225:231951895	PSMD1	ENST00000308696.6	+	chr2	231937130	231940224	3095	GUAUAAGUACCUUUUUCUGCAUCAAAACUAAUUGAAUAAUCUUUAUUUCAUUUUGGGGACAGGUAGAAUAUUUAUAGGAAGCAUAUUCUAAGAAUAAAUUUUGCCACUAGCUUUCAUAGAUUGUAAAGUCUUAUUAGGCUGUUGCUCUGUUUUGUACUGUGCUGGGUGUAGUAAGGAAAACCGAAGAAAUUGACCCUUCUGGAAAGAAAUAGAAGUGAUUAUCUCGUAGGGAGGGCCUACCAGACAACAUGUGUACUAUUUAAUCAAGUAAAUUUAAAAAAACAGGUGGGGAUAGGUUGGGGCUACCUUUUAGAUAUUUGGGUUAGAUAUAUCUGGGUUAGAUAUUUAGAAAGUAAAGAACAUUCUCAGCUUUUUAUGCUUUUAUUAGAACUAAAUACA…	fi
PTK2:-:chr8:141762415:141749117	PTK2	ENST00000522684.1	-	chr8	141762416	141771263	8848	GUAAGUCUUUUAAGACUACCAAACAACUAGACUAAUUUUGACUAUUUAAGUUUAAAUUGCUUUUGUUUGUCUUCAUGAGUCCUUAGUUCUUCUAGGUAUUAAUAUUUACGGGUGUCUUUUAUAAAGCUCUUCAUAAAUGUCAGCUUAUACUUGGCGUAUUCAGAAACCAAAAAAUGGCAACAUUAGCUCCUACAAGGCUGGGCCUGUCUUUUAUUCAUUUUAAUCUUUCAGCCUUUGUCAUCAGUAACAGUUUUUAUAGGUGACUGUUCUUUGGAUGGAAUUAGCAAAUCAGAUGAGAGUCAGAAACAGCCAGUAUACCUAUUUACCUGCAUUUUUGAGAAAGAAAUGUUAAUUUGCCCCAGUUUACCCUCCAAAAAAGAUGAAUAAAUUUUAAAAAUG…	fi
PTK2:-:chr8:141900868:141828376	PTK2	ENST00000522684.1	-	chr8	141900869	141935759	34891	GUAUAGUAAUGGUUAAGAAACUUUGCAAAGAAAGUGAAUAAUGCCAGUACUGUCACCUUUUGGAACUUGUUGGUAUUUCCUGUUGUCUGUCUUUGGAAGGUGAUUAGAUUUAUUAUGACUAAUAUUUCUUUGAUUUUAACCAAGUCAUAAUUUUUGUGGAUAGACUAAAAUUUUUGAAAAAUUGUUUUCGUGGUGGAAACAGCAAGACAAAAUGACAGGAAUGGUAAUUAGUAAUCUUACUGGAAAUGAGCGCAGUAUGAGAUACCUGACAUUCUAAAGUUAGGAUAUAUUGUAAUUAUCAAGUGCUAAUUGGAGGAACCAUAUUGUAAAACUGUCGAAGUUAUUUAAAUCUGUAACUCCCUGAUUAAUGCAAACAUAAAAGAGUUGAAAGAUGAUAUA…	fi
PTK2:-:chr8:141900868:141856359	PTK2	ENST00000522684.1	-	chr8	141900869	141935759	34891	GUAUAGUAAUGGUUAAGAAACUUUGCAAAGAAAGUGAAUAAUGCCAGUACUGUCACCUUUUGGAACUUGUUGGUAUUUCCUGUUGUCUGUCUUUGGAAGGUGAUUAGAUUUAUUAUGACUAAUAUUUCUUUGAUUUUAACCAAGUCAUAAUUUUUGUGGAUAGACUAAAAUUUUUGAAAAAUUGUUUUCGUGGUGGAAACAGCAAGACAAAAUGACAGGAAUGGUAAUUAGUAAUCUUACUGGAAAUGAGCGCAGUAUGAGAUACCUGACAUUCUAAAGUUAGGAUAUAUUGUAAUUAUCAAGUGCUAAUUGGAGGAACCAUAUUGUAAAACUGUCGAAGUUAUUUAAAUCUGUAACUCCCUGAUUAAUGCAAACAUAAAAGAGUUGAAAGAUGAUAUA…	fi
PTK2:-:chr8:141900868:141874411	PTK2	ENST00000522684.1	-	chr8	141900869	141935759	34891	GUAUAGUAAUGGUUAAGAAACUUUGCAAAGAAAGUGAAUAAUGCCAGUACUGUCACCUUUUGGAACUUGUUGGUAUUUCCUGUUGUCUGUCUUUGGAAGGUGAUUAGAUUUAUUAUGACUAAUAUUUCUUUGAUUUUAACCAAGUCAUAAUUUUUGUGGAUAGACUAAAAUUUUUGAAAAAUUGUUUUCGUGGUGGAAACAGCAAGACAAAAUGACAGGAAUGGUAAUUAGUAAUCUUACUGGAAAUGAGCGCAGUAUGAGAUACCUGACAUUCUAAAGUUAGGAUAUAUUGUAAUUAUCAAGUGCUAAUUGGAGGAACCAUAUUGUAAAACUGUCGAAGUUAUUUAAAUCUGUAACUCCCUGAUUAAUGCAAACAUAAAAGAGUUGAAAGAUGAUAUA…	fi
PTK2:-:chr8:141900868:141889570	PTK2	ENST00000522684.1	-	chr8	141900869	141935759	34891	GUAUAGUAAUGGUUAAGAAACUUUGCAAAGAAAGUGAAUAAUGCCAGUACUGUCACCUUUUGGAACUUGUUGGUAUUUCCUGUUGUCUGUCUUUGGAAGGUGAUUAGAUUUAUUAUGACUAAUAUUUCUUUGAUUUUAACCAAGUCAUAAUUUUUGUGGAUAGACUAAAAUUUUUGAAAAAUUGUUUUCGUGGUGGAAACAGCAAGACAAAAUGACAGGAAUGGUAAUUAGUAAUCUUACUGGAAAUGAGCGCAGUAUGAGAUACCUGACAUUCUAAAGUUAGGAUAUAUUGUAAUUAUCAAGUGCUAAUUGGAGGAACCAUAUUGUAAAACUGUCGAAGUUAUUUAAAUCUGUAACUCCCUGAUUAAUGCAAACAUAAAAGAGUUGAAAGAUGAUAUA…	fi
PTPN11:+:chr12:112884080:112893867	PTPN11	ENST00000351677.2	+	chr12	112856930	112884079	27150	GUGAGGAGCCCCGAGGGGCCCGGCGCGGGCCUCGGCCCGGCCACCGCCGCGUUCGGUUAGCCCCGUCCGGAAGGGGGCGCCCCGGCCGGGCUUCGGGCUCCCGCCCCGGGUCGGGGUUGGGGGCCGGUUCCCUCCUCGUCCCCUCGCCCUCCAGGGGCCGGGGGCCGGCCCCACCGCGCCCCCACCCCUCGGGUCCCCAUUCAUUUCCUGCCUCCCCGAGUUCCGGCUGCGGCAGCCCCGGGGAUGCCCGUCAGGCCCGGGGCAGGUAGAGCCGCCGAGGGAACCACGGGUGCCAGCGGCCAGGCUCAGCGCCGCAUUCCUGACCCAUUGCCUCAUGAGAAUUGCCUCAUGGUGAUUCCGAAAUAACCCUGCUCACUUGGGGAGGCUCCUUGGGACACG…	fi
PTPN4:+:chr2:120684174:120692534	PTPN4	ENST00000263708.2	+	chr2	120677818	120684173	6356	GUAAGUAUUGCUUCUGUGUUAAGGCUUUAUUGUUGGAUUUUGUUUCCUUUCUUUAAAAUAAAGAUGUAGUUUAUGGAACCAUACAACCUUUGUUACACAAACUUAACUGAGUCAAAAAUCCCUAUGGAUUGCAGCCUCUAUAUCAGUAUCAUUAAAAAGUUCUAUAGGUUCUUGUGAUAUGCUACAGGCUUGAGAAACCAGUUCUGUGUUCUGUAUUUGCUGUCAUUAUUUUCUGGAGUAAAUUAACUACAUUUACUUAUUUACAAUAAAGACAGAUGACAUAAUUUCUAUUGUGUCUUUAUUAGAUAUUUGCUUGAAAACUUUUCUUUGUUCUAAGACACCCAAGGUAUCUUAUGCCUAAAACUAUAUAAUUAUUGUUUUUUAAUUUAGAAUUUAGCA…	fi
PTPRA:+:chr20:2928628:2945848	PTPRA	ENST00000216877.6	+	chr20	2903932	2928627	24696	GUAAGAGAAAUAAAACCAGAACUGUGAGGAGGCUUUUGCCAGCCAAGUAGUGUCCUUAAAUAAAGCUAACAUCACAUGCUUUCCUGCUUCAUUUCGUUUCUAAGCUGUAAGAGUAGCUUAUUUUUUUAUUAUUAUAAACAUUGUAAUUAUCCUUUAAGAUACUUCUUAACCUGAUUAUGAAUCAGAAUCACUUGAAGAGCUUUUUUUUUUUAAAAAAAAAGACCAAAGUCAGGCUGGGCAUGGUGGAUCACGCCUGUAAUCCCAGCACUUUGGGAGGCCGAGGCGGGCAGAUCACUUGAGGUCAGGAGUUCAAGACCAGCCUGGCCAACAUGGUGAAACCCCAUCUCUACCAAAAAUACAAAAAUUAGCCAGAUGUGGUGGCAUGUGCCUGUAAUCCCA…	fi
PTPRA:+:chr20:2944918:2945848	PTPRA	ENST00000216877.6	+	chr20	2928671	2944917	16247	GUAAGUACUGAAAUAGUUUUUUAAGUUUUUUCUACAAGAAUAGAGGAAGAAAGGAAACAUGGAAUUCUGAAGGGCUACUUAGCAAGCUGCUUAUGGCAUAAUCUGGGGUGGGGGUGCAUAGUAAAGGAUUUGCAUUUUACUGAGACCGAUACAUGUCAAGGGAAUGGUAUUUAAAAUUAGUGAUAUGUGUUGAUUUUUCAAGGACUAUAGCCCAUCAACUACAAUAGGCUCCAAAAAAUUCUGGUGAAAUUAGCUUCUUGGAGCCUUCCAGUUUACCUACUAUGUUAUUCCCACUAUAAAAUAUUCUCAACUUUUGGGGUUUUAGCCACUUAAGUUUUUUAUUUUCUCUAAUGUCUCUAGUAUCUGCUUUAGUUUCCUGUCAAUGCUAGACUCUGUGGU…	fi
PTPRM:+:chr18:8113484:8143777	PTPRM	ENST00000332175.8	+	chr18	8088850	8113483	24634	GUAUGGAACAGAGGGUUGGGCCGGCUCUAGAUAGAAGAAAACUAAAUCAAGUUGAUUAAUUCCUCCAAUGUGUUUUCUAGGGAUUUGCUGCAAAUCUCAGCCAGCAUGUAAAUCCAUAUGUUUAUUAGCUCUAAUUAAAAGUAAUGACUGAGGAAAAUGAAAGGGCUUUGAUGUAAGGUGAUCAAGUAUUGUUUAAAGGGUUUUAUUCUGAUGCAAGUGAGUUGUUCUUUUGAAGAUAAGGAACAAAGCACUAGUCUGUUGAGGAGGUAGUUUUAAAUUAAAAGGUGACUGCUUGAUGCAAUUUGGUUACCCAAGGGCAGAUGACAUUUUUGUUCUCAGCUCUGUUCUUUGAAUGGAUGUUUCGAUUUUUUCAUUUGUGUGUUUACUUUGGGUUUUAUG…	fi
PTPRM:+:chr18:8244056:8253412	PTPRM	ENST00000332175.8	+	chr18	8143778	8244055	100278	GUGAGCUCCUAGCUGUUGCCAAAGAUACAGUUAUAUCCCAUUGUUUGCUGGAAUGUUUUGUGUGUGUGAAAAUUCUCAGUUACUGAACUGGCUUUGAUAACCCAGACACAUCUGUGACUCUGUGAUUGUUAACAUUUUUCAUCAUGUGGCAUGGAAGGUUAUGGGACAAAAAUUUAGAGUAAAUGGCUAUGAUUCUGUGUGAAUACGCAAAGCAUAUCAUAUCAGAAUAACCAUCCUGUGUCUUCCCACACAGUGGCAGAUAAAGCUCUGCAAAAUCUUAGAAGCCACUUAUUCACCAGGAAAUGUUUAGUACUGAUUUCCAACAUACUAAGACAUUUGGUAAUCACAAAGAUAUGAGAAGACUUUACUUUUUAUUAUAGUGAGGAUGAUGAUGAUGAC…	fi
PVRL3:+:chr3:110830877:110845182	PVRL3	ENST00000485303.1	+	chr3	110791025	110830876	39852	GUAGGUGAACCUCGGCGGCCGGCGUGGGCUGAGGGAGCCGCCACUGAGGGUGCGGGCGCCGCGGCCGGCUCUGCCAGCCGUUCUCUGGAGCAGCGAGGCGGUUGGUUGUGCGAGCGAGUGCCGAGGACUUUGGCUGGAAACUUUUCGCCGCGCCCGGGGCGAGGCCCUGGAAGGGCCAGGCCAGCGAAUGCUGAGCCGGCGGCCCGCUGCCCUCCCCCGCGGCCGCGCGGGUCGCCGUGCGGAUGGCCGAGGGUUGGCGAUGGUGCUUCGUGCGCCGAACUCCGGGUUUGCUCCGGGGACCGUUACUUCCUCGCUCAUUCUCUGGGAACCCUCGUAGGUUAAGGUGCCGGGAUGCACGUUUGCCGCUUUUUUUCCCGGUGAAACUUGAGCUGUGAGCCC…	fi
PXDNL:-:chr8:52567320:52412259	PXDNL	ENST00000356297.4	-	chr8	52567321	52721740	154420	GUAAGUUCACAUAAAUUCCCCAGAAACCCUCUUCCCCAAUGCUUCAUUGCUUCUCUGCUAGGACCUGUGUCCUUUUAAUUUACGAUUCCUAAUGCUCUCCCUGCUUGUAUACUUAGAAGAGGCUUUUCACUUUUCAAACAAUUUCAUGGUUCUGCUCUGUUAGACUAGAAAAUGUAAGCAAUGAUGAGUUGACAUAAAUAUAUUUGUUUUGGAUUCAGUUCUCUUCCAGCAUCUUCCAGAACUUAGCAUUGAGAAUUCUCGUCUUCAUUCUUCCUUCAAUAAUUUUCCUGCAUACUUUCUCAAUUUAUUCCUAUUCAUCCUCUACUCCCAAGUCUUUGGGCCUCUUAAUUGGUCAGCACGUGUCUGCCCCAUUUGGAAGGAACUAAUUUAACUUUAGAG…	fi
QKI:+:chr6:163876311:163899928	QKI	ENST00000361752.3	+	chr6	163836368	163876310	39943	GUGAGCGUCUCCAGGGCCCCGGCCCCGGCCCGACCCCCGCCGGGGCGGCCCCUUUCCCCGCUUGGGAUGGUGGGGAGGGCGGGAAGGUCACGGCCGGGCGGGACCGAGCGCCGGGGGGACUGGGAGGCCAGGAGGGCGCACAAAGGAGGUGCCGGGCCGGGCUUGCGGCGGGCGGGCGGGCCGGGGUGGACCCGCCGGUGCCGGACGCCCCCUGCCCGGCCGGGACCCCGCGCCGCUGGCGUCCAAGUUGGCGCGUUGCGGAGGGCUGCGGGGUGAGCCCUGCGGCCCCUCUAGCUUCGGCGGUCACAUUUCCGAGAGGUCGGCGGGGGCUGCGCGGACUCGGUGGUCCUCGCCGAGCCCUCCCGAGAGCAGGCCCACGCCGCGCCGCCGGCCUGGAGG…	fi
QKI:+:chr6:163876311:163956157	QKI	ENST00000361752.3	+	chr6	163836368	163876310	39943	GUGAGCGUCUCCAGGGCCCCGGCCCCGGCCCGACCCCCGCCGGGGCGGCCCCUUUCCCCGCUUGGGAUGGUGGGGAGGGCGGGAAGGUCACGGCCGGGCGGGACCGAGCGCCGGGGGGACUGGGAGGCCAGGAGGGCGCACAAAGGAGGUGCCGGGCCGGGCUUGCGGCGGGCGGGCGGGCCGGGGUGGACCCGCCGGUGCCGGACGCCCCCUGCCCGGCCGGGACCCCGCGCCGCUGGCGUCCAAGUUGGCGCGUUGCGGAGGGCUGCGGGGUGAGCCCUGCGGCCCCUCUAGCUUCGGCGGUCACAUUUCCGAGAGGUCGGCGGGGGCUGCGCGGACUCGGUGGUCCUCGCCGAGCCCUCCCGAGAGCAGGCCCACGCCGCGCCGCCGGCCUGGAGG…	fi
QSER1:+:chr11:32948703:32956981	QSER1	ENST00000399302.2	+	chr11	32914881	32948702	33822	GUAGGGAGGGUGGGCGGCGGGGUCGCGGUGGACCAGGAAAGGCCGGGGAUGCGUUUGGGGCCUUCGCUCGGUUGCAGCGCCGCCCAGAGGUCUGGGCCGGGCGGGGAGCCCUCCGCUCGCCCUCGGCCAGCUCGGGGGAGGCGGCUGAUGACUCCUACGGGGUGGUCGCGGGUAGGUGGGGGCGCCCGGUGCAGGAUUCGCGCCUGGGGACGGCGGGUGAAGGAAUAGCUGGGCGGGAGUCGUGGGGCUCCGUCACCUCUUGGGUCCUGGGCUCUCACAUGGUGAAGUUUGGGCUCGUGGCUGAACUCGGGAUCUGUGAGACCCAGGAUUGGCGCCGGGGGUCCGAAGGGGGCGCCGGAGAGUUUGGGGCAGUGGCGAUCCAUUGUAUUGGAACCUGGG…	fi
RAB11FIP1:-:chr8:37735069:37727938	RAB11FIP1	ENST00000330843.4	-	chr8	37735070	37756588	21519	GUGAGUGCGGGCGGGGAGGGGAGGGCCCGGCCUGGGGGCGCGGACCCCUCCGGCAGGGCGGUCUGGGCGCUGGACCCUUCGAGAGUAAGCCGGGCAGCAGCGGGGAAGGCCUUUCGGGACGGAGCCCUCGGCCGGUGCUGGUGUUCUCACCUGGCUUCCCCUUCUGCGGCUGUCCCGCCCAGCUCUGCCAGCUUUGGGUCUUCUUGGAAGAAGGGGCCGUAUCUGGGGCGCUUUUUUUUUUUUUUUUUUUAGACAGAGUCUCUGUCGCCCGGGCUGGAGUGCAAUGGCAAUGGCACGAUCUCAGCUCACUGCAAACUUCGCCUCGCAGGUUCACGUGAUUCUCCUGCCUCAGCCUCCCGAGUAGCUGGGAUUACAGGCGCGCACCACCACGCCCGGCUA…	fi
RAB11FIP1:-:chr8:37735069:37734627	RAB11FIP1	ENST00000330843.4	-	chr8	37735070	37756588	21519	GUGAGUGCGGGCGGGGAGGGGAGGGCCCGGCCUGGGGGCGCGGACCCCUCCGGCAGGGCGGUCUGGGCGCUGGACCCUUCGAGAGUAAGCCGGGCAGCAGCGGGGAAGGCCUUUCGGGACGGAGCCCUCGGCCGGUGCUGGUGUUCUCACCUGGCUUCCCCUUCUGCGGCUGUCCCGCCCAGCUCUGCCAGCUUUGGGUCUUCUUGGAAGAAGGGGCCGUAUCUGGGGCGCUUUUUUUUUUUUUUUUUUUAGACAGAGUCUCUGUCGCCCGGGCUGGAGUGCAAUGGCAAUGGCACGAUCUCAGCUCACUGCAAACUUCGCCUCGCAGGUUCACGUGAUUCUCCUGCCUCAGCCUCCCGAGUAGCUGGGAUUACAGGCGCGCACCACCACGCCCGGCUA…	fi
RAB23:-:chr6:57075243:57058640	RAB23	ENST00000317483.3	-	chr6	57075244	57086523	11280	GUGGGUACCUGGAAUUGCCUGGUGGGCGGGAAAGAGGGGUGGAGCGAGGGCGGCGCUGCGUCCCCAGUCUGGCCGAACGUUCGGCUUUUUGCCUGCCCCAAGUCCCGACUGGGGAAGGGGCGACCCGGGCUGGGCCAGACACCAGUAAGGGCGUGAAGUGCUCAGGUUAGGUUUGAUGGCGAAGAGAGUCCUCAGCUCCACCCUGGCAUUUAGACUCCUCCCUGCAGUGCGACCACUCUUUACCCGCGACCCCACCCUUCCCUAGUUUCUUGUUCAUAGAGUGCUGGAAUAUGAAUGAGCCAAAUUGUGCUGUUCCAUUGACACUGGUUGCUACAGAAUUAACUUUACUCGGAGAUCCGAGGAGCCAUCGGCAGUUCCCAGGAGUAAGAACCUGAGAGC…	fi
RAB6A:-:chr11:73429763:73418465	RAB6A	ENST00000336083.3	-	chr11	73429764	73431890	2127	GUGAGUAAUAUUUUCAGUGUGCAAUUUUCUGCAACAUUCCAGGUUAGAAAACUGCAAUCAAAGUUAUCAAUGAUUGUCACCAUAAGAAGUACUUAGCAAAGUUACCAAAGAUAGUUUACAGUUGUUGAGAAAAACUCUUAUUACCGAGUGAGUAGUACUUGGCAGUCAUCUUGAUUUGGAAAAAUGAAAACAAAGAGCUUUACAGAGAAUUAAAGGAGAAUUUUUAUGAAGAAAUUAAACCUGCUAAAGACCUUCUAAAUGCCACCCUUGAGGCAUUCAAAAAGAUUUCAAUUUGUGAACUUCAAGAUUUUUUUUGUCAGGAUAGGAUGCGUAUCAAAGUGACUGACAAAAAAGAAGUUAUGUGGGCAGGGUGCGGUGGCUCACACCUGUAAUCCCAGC…	fi
RAB6A:-:chr11:73431944:73418465	RAB6A	ENST00000310653.6	-	chr11	73431945	73441809	9865	GUAUUUUGUUUUUGCCAAUUUAUUUGUUGUCUAUUUUUUGUUACAAGUAAUAUUCAAGAUAUUUUUAAAAAAUUAUUUACUUGCAGUUGUGGAUGUAAAAGUACUUUCUAUAAUCUGUAAAAUGCUGUAUAAAUACAAUGUGUAAAUGAUUUUGUCCAGUCCUAGGAUAAACUUUUAUCAUUUGAUUUCUUUUGUCUCUUCCAAAGUCUGUUGAAAUAUAUCUCCAAUAUCAUCUAGGAUGGCAUUAGAAGUAAUGGUGGAUAUUCUCUAUAGAUUUUGUCCAAGCCUAGGAUUCUGUGACAUUUUUUAUCUACAUUUGAAAUUAAGAAUAAAUGAAUAAUGAAAUUAGAAAUCAUUAACAGAAGGAUAUUUGGCACAUUCACAAAUAUGUGAAAAUUA…	fi
RABGAP1L:+:chr1:174241552:174363283	RABGAP1L	ENST00000251507.4	+	chr1	174221729	174241551	19823	GUAAGCAGCUUGCUCCUAAAUGCUACCAAAAACUUGUAUUGACAUUGUUACUGUCUCAGAUGCAUUGCUCAGUGUGGCUUUUCACUAUACUUCAUUUUCUCCAAUUAAAAAUGAGGAUAAUUAAUAAUACUUUCUCUACUUUAACUUAGAUGUAACUGGUUUCAUUGAAAAUCAAUUGCUGGGGUAAGUAAACAUGAAAUGGUUUUAGUUUUUCAGUCAUAACUGCUACAACUGGGUUUGUUCACAUCUUUUUUUCUUGUUCCUUAUUUACAUACAGCAUAAAUACUUUUAACUUUUCAAUCACUUUCGAUUACUCUUCCACUUAGCUGCUGGAAUUUCAGAAACUUUAAAAGAUAGAUACAUAUUUUUAAAAUAUAUAAAUACAUACACAUAUACUUG…	fi
RAD23B:+:chr9:110062422:110074018	RAD23B	ENST00000358015.3	+	chr9	110045977	110062421	16445	GUAUGCGCGCGGGCCGGGGGCAGGGGCAGCCGCGUGCGGGCCGCGGGGAGCGCCAGGAGCUCGUGGGGCCGGGCGGCGCGCUCCAGCGGGGGAAGCCCCGGAGGGCGCGAUGAGGGCCCUGGGUCCUGGUGCCGGCCCUGGCGGCGUACAGCGGAGCCGAUCCUCCUGUCUUGGCCGUGGGCUUUGUGGCAGGAGAAUGGGGAAGCAGUGGCCGGACGCCGAAGGCCUGGUGGCAGAUGGCGUGGAGCGCACGCCCGCGGGCCUGGGCCUAGGAGCUCGUGCUAGCGGGGCCGGAGGGGGAUGGGAAGGUCCAGGCCGUCUCAGCCGUAGAGCCUGGCUUUCUGGUAUGGGUGCACAGGUGGGGGAGGGAGACGUAGGCGUCGCCACUACCCCUGUGUG…	fi
RAD23B:+:chr9:110062422:110087285	RAD23B	ENST00000358015.3	+	chr9	110045977	110062421	16445	GUAUGCGCGCGGGCCGGGGGCAGGGGCAGCCGCGUGCGGGCCGCGGGGAGCGCCAGGAGCUCGUGGGGCCGGGCGGCGCGCUCCAGCGGGGGAAGCCCCGGAGGGCGCGAUGAGGGCCCUGGGUCCUGGUGCCGGCCCUGGCGGCGUACAGCGGAGCCGAUCCUCCUGUCUUGGCCGUGGGCUUUGUGGCAGGAGAAUGGGGAAGCAGUGGCCGGACGCCGAAGGCCUGGUGGCAGAUGGCGUGGAGCGCACGCCCGCGGGCCUGGGCCUAGGAGCUCGUGCUAGCGGGGCCGGAGGGGGAUGGGAAGGUCCAGGCCGUCUCAGCCGUAGAGCCUGGCUUUCUGGUAUGGGUGCACAGGUGGGGGAGGGAGACGUAGGCGUCGCCACUACCCCUGUGUG…	fi
RALGAPA1:-:chr14:36104804:36094567	RALGAPA1	ENST00000258840.6	-	chr14	36104805	36121010	16206	GUAAUUUAAAUUUUGUUUGAUGAUUAGUAUGUGGUUAUUUAGUAAAAUAUUUGCAUUUCAAAACUUUAAAGGUAUGUAUAUUUACAUGGUAAAAAUUUAUCCUUGUUCAGAAUCUACUAUAAUGUGAAAUGCCUUUCUGUUAUUUAAGUAUAACUAAAUUAUAUUUUGGUUCACAUUUCAUUGCCAUUUGAUAAAAUCUUUGAGUCUCAAGAUUGUAAGGAACCUUAGAGGACAUUCUGUCCACCUCUAUUUCAUUACAUUCUGCCAAAUUGUGUUCUUACCUUUGCCUGAAGAUUGUUAAUUCUGAGGAGUUAAUCACCUCUAAAGGCAGCCACUUGUUUUUGUAUAGAUAGAAAGUAAAGAUAAAAUAUAUAGAGAUACGUCAUUUAAAAGAAGACA…	fi
RALGAPA1:-:chr14:36128402:36121011	RALGAPA1	ENST00000258840.6	-	chr14	36128403	36133847	5445	GUAAGAAAUGAGAUGCUAAUUUUUAGCACUUAAAUGAUUUUAUAAUCAUAAAGUAUAUGCAAUAAAAUUUGUAUUCUUUCUUUUCUUUUUGAAAUCCACACAAUUGUUAAAGAACAUUAGCCAUAUCCUCCAGACACAAAGGCUUGAAUGUUCAUUUGGAGCAUAUCCUUUUUUGUGUUUAAAACUGCUUUAGAACCUUUUUCUUGUUAUUGAACCUACUCACAUGUCUACCUGUUAGGAUUCAUUCACUUACUGAACAUUUAUUGAAAUACCCCAUGAGCCAGAUACUAUGCUACUAAUGUAAAGCUUCUGAGAUUAAGAUGGUAAAGUAAACCUGCAUAUUAGACUCUCUCCUUCUCCCAGUUUCUCAGUGUGAUGAGUCAAACAUAGUAAUGGAAA…	fi
RALGAPA1:-:chr14:36194359:36133848	RALGAPA1	ENST00000258840.6	-	chr14	36194360	36197567	3208	GUAAAAAAAUUUUUAUCCUUUAUGUCUAUGUGUUUUUAUUGUGUACACAGGUAUAGUAAUUUUUAGAGAAAUAGUGUCUGUGAAGAGGGUUUGUUUACAGUAUUAUAGAGGCUCCUAUUAUUGAAUAAAUAUAAAAUUAAUCAUAGUGGCAAUAGUUCCUUUCAGCUUAUCUGAAACUUUGUUCGGACUUCCGCAAGACCCCUUGGACUGUCUUCCUGAAGUGAGCAUAUAAUGGCCUCAUCCUCCUCAACCCCUAAGGAAAGAAUACAUGCAUACAAAUGUAUAUGAGUAAAUGAAGUUUACUUGUGUGUGAAUGAGUUAAUGAAUAAGUUGAUGAUUGACUGAAUAUGUGAAUGCCUGAAUCCUUAAUCUGGCAUUCAGAGCUGUAUACCGUCAGGC…	fi
RANBP17:+:chr5:170305101:170323119	RANBP17	ENST00000522066.1	+	chr5	170289056	170305100	16045	GUCAGUGUGCUCUGCGCCGCGGGCCCGCGCUCCGCCACGCUGGGAACCCGGCGGGACGCGUCUGGAGACCGAGGGCCGAGGACAGCGGCGGAGGCCGCAGGGCCGUGGGCCGGUGUCCCCGGAGUCCCAGCCCCUGCCUCUGCCCCUAGCCGGGGACCGGGACACUGGUCUGGGCUGCACACCCCAGGCCCGGGCCGGAGCCCGAGAAAGGGGCGGCCGAGCCUGGGUUGGAGGCGGCGGGUGGAGGGGGCGGGGGACAGGCCCAGGGCUCGUCCCGGGGAAGGUGCGGACGCCGGCAGCACGCUCGCUGACCGCGGCUUUAGUGUUGCCAGGGCAGGUGGGAGUCCCAGCUGGGCCGGCUUUGGCGCGCCUCGCGCGGCUGCCGAGCGGUGGAGCAGC…	fi
RANBP2:+:chr2:109388157:109389502	RANBP2	ENST00000283195.6	+	chr2	109384845	109388156	3312	GUAAGUACUUUGUUGUUAAAGUUAAGCACAAUUUUUCUUUCUUUUAAUGUUUAGCUUGAUGCAGACUCUUUGUAGGAUACUAAUGUUGGGAUAUAAAUGAUGCUUUGUGAACACCCCCAAAAUAUUUGAGCAAUUUUUUUUCUCCCUUAAUAAGUUCACGGUGAGGUUUCAAAGAGCAAGAGAACUUAGUUUAAGACAUUUCAGUAACUGGAAGAUACUUUUAUCAUGCUAGGGCAGAGCAAAAGAACUCGGUACGGUAUACGGACUCAUGCUUGAAUCAUGCACAUUAACGUGAGUCUUUUUUUAAAGUGUUCAUUUUCAUUUGUUCAGUUUCUUUUGUCACUCAGAAAACAUGAUAUUGAGGCUGGGCACGGUGGCUCACUCCUAGAAUGCCAGCAC…	fi
RAPGEF2:+:chr4:160159961:160164943	RAPGEF2	ENST00000505478.1	+	chr4	160131736	160159960	28225	GUAUUGUAUAGACAUUCUGUAAUAGAUUAUCCAUGAAGCUUGAAAUUCUUUUGCAGAAUUCAGUUCUAAAAUUCUUUUCUCUUCCUGUGUUCUCUUCUGCUGAUACAAAGCAAGACAGUACUUUGGGGUGUUGAUGCAUGAAUCUUUAAGAAAUAACUUUGUUUUGUAUAUACUUUUCCAAUCUCUUUAACAAAGGGCAAGAACAGAAAACAUGCUGAUGACAUGUGCAUUUGUUACAUGAUCAUGUCAGCUGUGUUGAGGGCACAUUUGCUCCUAGGGAAUAAAAUCAGCUCAAGAUAGCUUAGAUAAAGGGGGACGAACUUAAAGAGUAUAGCAGGCAGUCUCAUAAACAUCUAAAGAGAGGCAAAGAAAGUUCAUUAAGACCACAUGGGACUAGAA…	fi
RB1:+:chr13:48947541:48955579	RB1	ENST00000267163.4	+	chr13	48942741	48947540	4800	GUAUGAAUUUUCCUACUUUUAAUUAUAUUAUAAUUUUGUUAUUCAUGGCUUUAUAGUGUUUCAGAUUUGUUCACGUUUCUUUAUGUAUUCAUACAUACAUGUAAGAAAUAUAUAUUGAAGGCCAGGUGUGGUGGAUCACACCUGUAAUCCCAGCACUUUGGGAGGCCAAGGCGGGCAGAUCACCUGAGGUUAGGAGUUUGAGACCGGCCUGGCCAACAUGGUGAAACCCCGUCUCUACUAGAAAUACAAAAAUUAGCUGGGGGUGGUGGUGUGUGCCUGUAAUCCCAGCUGCUCGGGAGGCUGAGGCAGGAGAAUUGCUUGAACCCGGGAGGCGGAGGUUGCAGAGAGCUGAGAUCGUGCCAUUGCACUUCAGCCUGGGUGACAAGAGCGAAACUCCGU…	fi
RB1CC1:-:chr8:53599527:53568568	RB1CC1	ENST00000025008.5	-	chr8	53599528	53626634	27107	GUAAGUGUCGCCGCCGCCCGCGUCCCCUUCCCCCAUCUGGCACAGCGGUCGCGCGGCGGGCCCUGGCACGGUGGGCCGGGGUCGCAUGGUCCAGGGUUCCGGUCGGCCUGAGCCCGGCCCACGCGCAGGUGUGUGCACGGGAGGGCCCCGGCGCCUCCCGCCCCGGCAGGUGUUGCCCACUGGCCGCUUUCCCGGCGCGACAGCCCCUGUGGAGACAAAAGCGGUUCGAGUCGAUGCUCCACUAGGCUGCCGGAGGUGUGGGUCGGACUCGUGCUGCGGGGCUGCCUGCGGCUUCCUCGGCCGGAGCCUUGGGAUCCCUCCCUCUGCGCUGCCGCUUAGUACCCGGCCUAGUUGCCGGAGUGGCCGAGGGCGAGGGACGUCCGAACCUCCCAAGACGCA…	fi
RBBP4:+:chr1:33133826:33138502	RBBP4	ENST00000373493.5	+	chr1	33123174	33133825	10652	GUAGGAAUCUUAAAGGUGAAAGAAGUAAAGAUGUGUGGGUCAUAUCUGUUAUGUGCACUUUGAUAAAGUAAACUCUGACUUUAGAAACAAUAUUUAAGGUUGAGGGAAAGCCUGAGUUUGCAAUGGUAGGUAUUUAUAUUUAUAUUAGAGUUUUAGGUAUCAGAAGAAAUACUUAACACAUCCUUGGUUCUGUACCUUCACAAUAAACUUUUCUCAGCUGGUGCUGGUGGGGAGGAUUUCUGCAAUUGAAAGAAGCAAAAAUAUAUAUUAUUGCUGUACAUUCUUGAUUUUUUAUUUUUUUACUCAGUCUCGCUCUAUUGCCUAGGUUGGAGUGUAGUGGCACGAUCUUCUCUCACUGCAACCUCCGCCUCCCGGGUUCAAGCGAUUCUUCUGCCUCAU…	fi
RBFOX1:+:chr16:7629779:7657340	RBFOX1	ENST00000340209.4	+	chr16	7568392	7629778	61387	GUAAGUGGACGUGUUUGCUACGGGUGGGAGGUUAUGGGGAGGCGCCCCCAGCCCUGGUAAUGGCAGCGGGGGUGCACCCCCAUCUACCCAGGGACUCUGGGAAACAGAUCAGUCCCUAAGCCCACCCUCAUCAUACCAGCUUCCUGAAGUUUACCUCAUUUCCAUGCAUUCAUUCUUAGCGUUCAUUUAAAUCAACGGAUUAUUAAUUAAUUUCAUUUAUUUGUAAAGGGGCACAUUUAUCAAUUUUCUAUUCCUAUAGUUUUGCCUUUCUAGAAUGUCAUCCCAAUGAAAUCUCAUUUUUUUGGAAAAAAAAAAUUUGAUGUAAGAUAAUUUUUCUUCAAGUCUUACGGAGGCUGGGUGUGGUGGCUCAUGCCUGUGAUCCCAGCACUUUGGGAGGCC…	fi
RBFOX1:+:chr16:7629782:7657340	RBFOX1	ENST00000547605.1	+	chr16	7568392	7629781	61390	GUAAGUGGACGUGUUUGCUACGGGUGGGAGGUUAUGGGGAGGCGCCCCCAGCCCUGGUAAUGGCAGCGGGGGUGCACCCCCAUCUACCCAGGGACUCUGGGAAACAGAUCAGUCCCUAAGCCCACCCUCAUCAUACCAGCUUCCUGAAGUUUACCUCAUUUCCAUGCAUUCAUUCUUAGCGUUCAUUUAAAUCAACGGAUUAUUAAUUAAUUUCAUUUAUUUGUAAAGGGGCACAUUUAUCAAUUUUCUAUUCCUAUAGUUUUGCCUUUCUAGAAUGUCAUCCCAAUGAAAUCUCAUUUUUUUGGAAAAAAAAAAUUUGAUGUAAGAUAAUUUUUCUUCAAGUCUUACGGAGGCUGGGUGUGGUGGCUCAUGCCUGUGAUCCCAGCACUUUGGGAGGCC…	fi
RBM23:-:chr14:23380612:23378692	RBM23	ENST00000557667.1	-	chr14	23380613	23388207	7595	GUGAGAAACCCCAAAACCCGGUCCCCACCAGACGUCACCAAUGCGUGACGUUGCUGCACGGCGCCUCCCCCCUGACGUCACGGGCAGAAAAUGGCGUCACGAAGAGAUUCAGGCGAACUUUUAACAUUAAAAAAACCUUUGUUUGUUUUGACCUGGAAGUGUUAGCUACUUAAAUGUAGCCCACUGCCACGAUUUUAGAGUUGGGCACCCUCGUGGCUGUAUCUUGCACCGAUAAAGAUGCGGUUUCUAGAAUCCUGUGAUUUUUCUUUCCGGGUCUCUGCAGCCGUGACACUUAGGGUCGCCCACACUGGAGAGGGAGCAUCGACCCUCCGCGGCCUGAGAGGACACGCAUCAUCAGUUUCAGCCACUCGCACCACCAUUCAGAGAGAGAGAAGGGAA…	fi
RBM39:-:chr20:34313077:34304662	RBM39	ENST00000463004.1	-	chr20	34313078	34317233	4156	GUAGUUUACUUCUUUAAAGCCUUUAGCUCUUAAAAAGCUUUUGCAGCUUAUGGUACUGUUAAAUUUGAUGAUAUUUAGUAAUUUGGACCAUAUUAAAUCUUGCUUUUGCUUUCUUUUGCACUUCCAGUACUUUAAGGUCAAGUGAAUUUCUACUGAGUUUUCAGUAGUUUUCACUUUAAUUUCAUAUAAUUAAAGCAACAGUUAUAUAUUUAUUUAUUUAUUUAUUUAUUUAUUUUGAGACGGAGUCUCACUCAGUCACCCAGGAUGGAGUGCAGUAGUGCAGUCUUGGCUUACUGCAACCUCCGCCUCCUGGGUUCAAGCAGUUCUUCUACCUCAGCCCUCCAAGUAGCUGGGAUUACAGGCAUGCACCACCAUGCCUCGCUAUUUUUUUAUUUUAGU…	fi
RBM39:-:chr20:34313077:34309662	RBM39	ENST00000463004.1	-	chr20	34313078	34317233	4156	GUAGUUUACUUCUUUAAAGCCUUUAGCUCUUAAAAAGCUUUUGCAGCUUAUGGUACUGUUAAAUUUGAUGAUAUUUAGUAAUUUGGACCAUAUUAAAUCUUGCUUUUGCUUUCUUUUGCACUUCCAGUACUUUAAGGUCAAGUGAAUUUCUACUGAGUUUUCAGUAGUUUUCACUUUAAUUUCAUAUAAUUAAAGCAACAGUUAUAUAUUUAUUUAUUUAUUUAUUUAUUUAUUUUGAGACGGAGUCUCACUCAGUCACCCAGGAUGGAGUGCAGUAGUGCAGUCUUGGCUUACUGCAACCUCCGCCUCCUGGGUUCAAGCAGUUCUUCUACCUCAGCCCUCCAAGUAGCUGGGAUUACAGGCAUGCACCACCAUGCCUCGCUAUUUUUUUAUUUUAGU…	fi
RBM39:-:chr20:34320057:34317234	RBM39	ENST00000463004.1	-	chr20	34320058	34326889	6832	GUGAGUUUUAAGAAGGGGCUUGGGGGAGGGUGGUGAGCUUUUUUGUGGUUUUAGACCUUAAGUUGUGUUCCUGUGGCUAAAGUAUACAAAAUUCUCUUCUGAAGCUUUUCUUUGCUGCUUUUAGAAAAUUGGUUCUUUGCCUUUUGAGACAAACUCUUGGAGGAACUGUGGAUUUUUUUGCUUAGAUUUCAGAAUAUAGUUUCAGAUACCUUCCCCUCCAAGUCCAUCAUGACAAUCUGGUGACAAGUUCUGUAUUAGAGGUUGUCUUGUUUUAAAUUUGUUAACUUUGGUUUGAUAUUUGGUUAUCUUACUGAUAAAACUGUUAUAUAUCCAUUGAUCUUAAAAGGUAGAAAGAGUUAAAUUAGGUGAUAACUAGGCCAUGGAAAGUAUUGUUUGCCC…	fi
RBMS2:+:chr12:56956201:56965639	RBMS2	ENST00000262031.5	+	chr12	56915874	56956200	40327	GUAGGGAAAAGCGCUUUUUUGGUAUCUAGCUACUUCUUUUUCUGGGGAUCUUGCAAUGCCCUUGGUUUUUACAUUCUUUUUAAAGAGGGGAAGGGGCUUCCUCUCUCAAGAUUCCUAAUUCCUCACCGCGCUUCUCCCUUUUCCACUACUGCUUUCUGCAUCUUUCCUCAACUGGUUCUGGAGUUCAGGGAACUUUCAGUCUCUGCGAGGCCUGAAAAGACAGGGGAAUUAAAAACAAAUCAAGCUUGCAAGUUUGUAUCCUUAUGAAAUGAAGUUAGUUUGACUUCCUGCUGAUGUAUCAAUCUCCACAAGGAUAAUAUGUCAUUUCAGACCCUGUCCCCCAGUCCACCCCACCCCACAAGAUUAUUUUAUUUUUUGAUUAACUGUUUCCAUUCUCUC…	fi
RBPMS:+:chr8:30332295:30336893	RBPMS	ENST00000320203.4	+	chr8	30242675	30332294	89620	GUACUGGGCGGCUCGGUGUGGUGGCGGGGGCGACGCGGGACCCAGUGCGGGCGGCCGGCGGGGCGCGGGCCCGGGGCGCGGCGGUGGAAGAAGGUUCAGGCAUGGCCCGUGCCCCGGACGCAGCCCCACAGUGUGGCCCGGGGAGGGUGGAUCUCGGGAGCGUGUGUUUUUGUGUCCACGCGCGUCUGCGGGCCCCAAAUUGCGUAACUCCAAGGACUUUUCGGAGACUUUUGUAAGUAUAAUGCUCAGCUUUGUUUGCCCGGGAUUUAUAAGUGGAACCGAGAGCUGACUCCUGGGUGACCUCAGAUAAUCGGGACUCGGAGGGUCAGGACUUAGGGCCGGGGCUGGAAAUUGUGUAUGGAUUCAGGGUCGGGGGGGGAGCAGUUUAAGGAAGAAACU…	fi
RELL1:-:chr4:37636745:37633007	RELL1	ENST00000454158.2	-	chr4	37636746	37640068	3323	GUGAGUGCUCCUCCCCUCUUUCUUAGUGCGACAUCUUUUCAGUUACUUGCUCAGAUAUGGCGCCAUCUGAAAUGCUCUUCUGCUAGAGCAGGUUUCCCAGCUUUAACACUAUAGUUAUUUUGGGACCAGGUAGUUCUUUGCUGUGCGGAACUGUCCUGUGUAUUGAGGAUGUUUGAUAGCAUCCCUGGCCUUCACUCACAAGGUGUCAGAGCAUCCCCUGCCCCCACCCUCCCAAGGUGUGACAACCCAUAAUGUCUCCACACAUUGUCAAUGUCCCGUAGUGGGGACAGUCACUCCUGGUUGAGAACUGCUGUGUUAGAGAAUAGUGAUGGGAAGAAGGAAGGCAUAGAGGUUAAGGGCAAGAACAUAGCCUUGGAAUUGGGAGAUGUGGUUGAGUCC…	fi
RELL1:-:chr4:37640126:37633007	RELL1	ENST00000454158.2	-	chr4	37640127	37648989	8863	GUGUGAACAUUUUAGUGUUCCAAAACAAUUCAGUAUUCCUAUCCUUUAUUAAAAACCUGCUUCGAAGAGUCAAGAUUUAUAUAGACUCUCUUACUGACUUCACCUAAGCUUUCUAACACCUCAGCUUCCAGCAUUAUUCAGCUACGCAAGUUUCACAUGAGUGAGUUUUCUAAGCGUGAGUCGGUCUAAGCGUUGCAGAGACCCAGCCCUGGAGGCGCUGUCAGCUGGUGUUCAAAUCCUGGCCUCACUGCUUACUGGUUGUGUGCAAUUUGGGGAAACUAUAUUGCCUUGUUUCAUGAGGUAGAGUUUCUUCCUGUAAAAUGAGGAUAAUAAUAUUUACCUCAGCCUGGCACGGUGGCUCACAUCUGUAAUCCCAGCACUUUGGAAGGCUGAGGUGGG…	fi
RERE:-:chr1:8601377:8555123	RERE	ENST00000337907.3	-	chr1	8601378	8616533	15156	GUAAGUACUGGAGACGUGCUCUUCCAUGUGAAGGAGGAGUCACUGAGUGCAGGAGGUGGAGAGUAAUUUCUCCUGAUCUUUUAGUAGUCACUGUAUUAAUCAGACUCCUCUUUUGGCCUCAGUGAACAUGCCAGUGUCCGCUCUGGAUUGUUGAGAUUGCAGAGGUUCUCCGUGUCUUCACUAAUCUAGCUUUACUUCUCUCUCUCUUUUUUUUUUUUGAUAAUUUACUUUUUAAUGCUGUUUCUAUAUUAUUGUAUCUUCAUUUCCUUGGAAAUUAUUAUCCUGGUAUUGUUUGCUGAAGUAUGUGGGUGAAAUGUUCCGAUGGGCCAGGUGUGGUGGCUCACAUCUGUAAUCCUGGCAUUUUGGGAAGCUGAGGUGGGAAAAAGUGUUCUGAUGGUC…	fi
RERE:-:chr1:8617582:8568686	RERE	ENST00000337907.3	-	chr1	8617583	8674619	57037	GUAAGGAGAAUCCCGUUUUUAAAAGCUAUCAGUAUUUUAUAUCCCAUAGGGUAUAAAAUAGGAAUAUUACCUCCCUCCCCAGAGCCCCUUUUAAAAUGUGCUGUAUUAUAUGUGUUUUUAAAGGAGUAACAAGUACAUGCACAGAGGAAGCAAAAUACGGGACUUGCCUUACCCCUCUAGGACAGUUCCAGAAGUUAGCGGGGUUUGGUGGAAGGGUAUUUUGGCACCAGCAGAGAGCAUGCUGGGCUGCUGCAAGGAGCAGGAGCUGGCAAUCAGCAGCGAGUAUGGAUGUUGGCAACUGAAAUGGGGAAAAAAGGGGGUAAGUUUGAGCUCAAGUGUGGAAUGUGCGUUUCCCCAGGCUCAUUGGGACUCAUGGCCCACCAAUCUAAACUAUUUUGG…	fi
RERE:-:chr1:8617582:8601273	RERE	ENST00000337907.3	-	chr1	8617583	8674619	57037	GUAAGGAGAAUCCCGUUUUUAAAAGCUAUCAGUAUUUUAUAUCCCAUAGGGUAUAAAAUAGGAAUAUUACCUCCCUCCCCAGAGCCCCUUUUAAAAUGUGCUGUAUUAUAUGUGUUUUUAAAGGAGUAACAAGUACAUGCACAGAGGAAGCAAAAUACGGGACUUGCCUUACCCCUCUAGGACAGUUCCAGAAGUUAGCGGGGUUUGGUGGAAGGGUAUUUUGGCACCAGCAGAGAGCAUGCUGGGCUGCUGCAAGGAGCAGGAGCUGGCAAUCAGCAGCGAGUAUGGAUGUUGGCAACUGAAAUGGGGAAAAAAGGGGGUAAGUUUGAGCUCAAGUGUGGAAUGUGCGUUUCCCCAGGCUCAUUGGGACUCAUGGCCCACCAAUCUAAACUAUUUUGG…	fi
RERE:-:chr1:8674745:8555123	RERE	ENST00000337907.3	-	chr1	8674746	8684368	9623	GUAAGCGUUUUUAAUGUGCUGUUCACUCUGCUCUGUAUUCUCUCUUUUUCCAGUUCCAUUGGCUAUCUCUUAUUGUUCCUCCAUCGCUGUUGACGUGGUUACCAGUUCACCUUUUGAGUGCUAACUGCCUCGUGGCAGUAGCACUGAAAUGAGGGUUACUAGUUCCAUCUUUUCAGCUUUGUAACACUUACUCUCAUAAUGCUUAUAUUGUAAACAAUAUUUCUGAAGUUUUUAUCCCUUUAGUAACUUUUGACAAUUUCAGAUAGUCCCUUGAAUUUCUGAAGUAGCUUGUUUCUUCUCAGCCAUUGUUAAGAGCCUGAAGUAAAGUAAAUUCAGUAAAUUGAUGAGUAGGGGAAAUAAUAUAAACGGGUCAGAGAAUAGUUUCCAGUGGAAACCUGU…	fi
RERE:-:chr1:8674745:8601273	RERE	ENST00000337907.3	-	chr1	8674746	8684368	9623	GUAAGCGUUUUUAAUGUGCUGUUCACUCUGCUCUGUAUUCUCUCUUUUUCCAGUUCCAUUGGCUAUCUCUUAUUGUUCCUCCAUCGCUGUUGACGUGGUUACCAGUUCACCUUUUGAGUGCUAACUGCCUCGUGGCAGUAGCACUGAAAUGAGGGUUACUAGUUCCAUCUUUUCAGCUUUGUAACACUUACUCUCAUAAUGCUUAUAUUGUAAACAAUAUUUCUGAAGUUUUUAUCCCUUUAGUAACUUUUGACAAUUUCAGAUAGUCCCUUGAAUUUCUGAAGUAGCUUGUUUCUUCUCAGCCAUUGUUAAGAGCCUGAAGUAAAGUAAAUUCAGUAAAUUGAUGAGUAGGGGAAAUAAUAUAAACGGGUCAGAGAAUAGUUUCCAGUGGAAACCUGU…	fi
REV1:-:chr2:100081447:100078958	REV1	ENST00000258428.3	-	chr2	100081448	100106278	24831	GUGAGCGACCCCCGGGCCGGCGGCGGGGUGGGGGAGGGGCGGGAUCGGACACGCGUCGCCCGGAGGCGCCGCAGACCCGCCCGGCAGCGGCCAGAGCGCGGUCGGCCUGAGGUGGCGCGGGGGAGGGGUGCGUCGCCCCGGCCCCGGCCCGCGGCCGUCCUGUCGCGGCCUGGGCUGUCCACGGCGCCUUCCCCUGACGCUCGCAGCCGCCGGGUUAUGUAAUGUGUGACCUCCCCUCCCCUUCCCUUCCGUCAUGGCGCGGCCGGCCCCGCGCCGCCGCCAGCCCCAUGGGCCGCCCCGCGCCGACCCCUGGCGCAGCGGCCCUUCCCUCCGCGCCCGGCCGCAUCCCGCCGGCCCGGUCAGACCGCGCCGCAAACUCCUUCCUCCUGCGCCGGCGCC…	fi
RHBDD1:+:chr2:227729320:227732034	RHBDD1	ENST00000392062.2	+	chr2	227704344	227729319	24976	GUAAGUGGGAUUCACAAACUUGUUCUGAAGACAAUUUCCAAGGUUGUCAGCCAUGUCACCAUAUGGAUGGCUUCUCAUGCAGAGGAGUGAGUGAUUAUUGAGAAAAAAAAAAACCCACCUGACCCGUAUUUUACAAAGUAGGAUUCUGUGCACUUUUUUGAGGAAUUAGCUUUUUAAAAAAUCCCUCCAAGUUGUGACAGCUGUAUCGCUAUUAAAAGCUAUUUGGCAUUUUAACUGACUGUUGUUUAGGAUUACAAAUGACUCGGGGAAAAAGAAACAAGGAGUCAAAGGAAGUGUAUUACUUGUGUUUAUAGCCCUAUCAUUUUUUUGUUGUAUGGAAGCAACUACUCUAUAUUUAUAUAGUAAAGUGUUUUUUUAGAGUUAAUUUUUAGUUAAUAA…	fi
RHBDD1:+:chr2:227729320:227779067	RHBDD1	ENST00000392062.2	+	chr2	227704344	227729319	24976	GUAAGUGGGAUUCACAAACUUGUUCUGAAGACAAUUUCCAAGGUUGUCAGCCAUGUCACCAUAUGGAUGGCUUCUCAUGCAGAGGAGUGAGUGAUUAUUGAGAAAAAAAAAAACCCACCUGACCCGUAUUUUACAAAGUAGGAUUCUGUGCACUUUUUUGAGGAAUUAGCUUUUUAAAAAAUCCCUCCAAGUUGUGACAGCUGUAUCGCUAUUAAAAGCUAUUUGGCAUUUUAACUGACUGUUGUUUAGGAUUACAAAUGACUCGGGGAAAAAGAAACAAGGAGUCAAAGGAAGUGUAUUACUUGUGUUUAUAGCCCUAUCAUUUUUUUGUUGUAUGGAAGCAACUACUCUAUAUUUAUAUAGUAAAGUGUUUUUUUAGAGUUAAUUUUUAGUUAAUAA…	fi
RHBDD1:+:chr2:227771509:227779067	RHBDD1	ENST00000392062.2	+	chr2	227732035	227771508	39474	GUAAGUGUUUUCUUUUGGGGAAUACAGUUGAAGGACCUGAUGUUCUGUGGAGAAAAAAAUUGCAAUAAUAAUGAGGUAACCAAUUGUUUUUCACAGUGAGGUUUAUUCUUUAUCUAUUAGGACAGAAUCAAGCUUAAUAGUUUUAAUGUCAGAUAUUUCUGGGUUUGAAUCUUUUCAACUAUUAAGCUGUAUAAUUUUGGGUCACUUGUCUUAACUGAGUUGCAGAUUCCUCAUUUUUUUUAAGUAGGAGAACCUGCUAUACUGAUCUGAGGAUCAAUAUUAACCAGCCAAUCAGCUGGUUAAUUCUGAAAGCAAGAUUCCAAAGAAGCACAUAGAAACCACGUAACUAUAAAGAUUAAAAAGCUAUAAGGUAUGUUGAUCUAAUGCUUUUUAUUAUUA…	fi
RHOBTB3:+:chr5:95091100:95099324	RHOBTB3	ENST00000379982.3	+	chr5	95088055	95091099	3045	GUGCAUUUCUUAGCCAAUGUCUAGACAUUCAUUAAACAUUCAUUACAGAUCCUUUCUCACAGGUCUUAGAGCAAUUAUUCUCAAACUUGAGCAUGCUCAGAGCUUACCUGACAUUCUGAUUCAGUCAACCUGGGAUAAGGCCUAGAAUCUGUGUUAAUCAGCCUCCCAAGUGAUGCAAAAGCAGAUUGGUACUUGAAUCACAUUUUGAGAAAUACUGCUUUAAAAAUUGAGCCUAUAGAUCCUAUGUGUCCUAGGUGGGGAGCUGUUCUAGAUUAAAGUCUAAUGCUAAGUUACUACUAAAUGCAAUGCAUGAACCUUGAUUGGAUACUGGUUCAAUAAAAACAUCUAAAAGAUGUUCUUGGGACAUGGGUUAAAUUUUAAUACGGACUGGAAAUUAGA…	fi
RHOT1:+:chr17:30498062:30510291	RHOT1	ENST00000358365.3	+	chr17	30469749	30498061	28313	GUGAGUCCGCACCCUCUGGCCGGCCCCUGAGUCCCUGCCCUCCCUGCCCCUGCAGCCCCUGUCGCCCCUGUCGCCCCUGCAGCCCCAACCUUUGCAGCCCCGGCCCUUCUCGCGCCUCACAGCUCCGCUCGCCUUUCUCCGCGUUCCUAGGCCUUCCAGCCCCUUCACUCUUCUCUUUUGGCUGGCCGCCGGCGGCCCUCACCCUGUCACCUCACCUGGGCCCUCCAGAGAUCUCCUUUCCCUGUUCCCCAGCCGUCCUCCCAAGCCAUGUCCCUAUUAGCCCUAACCGCCCGACCUCAUCCCUCCGAAGCUUCUCUCCUCCUUUUCCUCUUCGAACCCUGUCCUUCUGGGCCUCACAGUUUCCCAGGCCGCCUCCUUUCAGACCUUCUUGUCUUCUGG…	fi
RHOT1:+:chr17:30498066:30503232	RHOT1	ENST00000358365.3	+	chr17	30469749	30498061	28313	GUGAGUCCGCACCCUCUGGCCGGCCCCUGAGUCCCUGCCCUCCCUGCCCCUGCAGCCCCUGUCGCCCCUGUCGCCCCUGCAGCCCCAACCUUUGCAGCCCCGGCCCUUCUCGCGCCUCACAGCUCCGCUCGCCUUUCUCCGCGUUCCUAGGCCUUCCAGCCCCUUCACUCUUCUCUUUUGGCUGGCCGCCGGCGGCCCUCACCCUGUCACCUCACCUGGGCCCUCCAGAGAUCUCCUUUCCCUGUUCCCCAGCCGUCCUCCCAAGCCAUGUCCCUAUUAGCCCUAACCGCCCGACCUCAUCCCUCCGAAGCUUCUCUCCUCCUUUUCCUCUUCGAACCCUGUCCUUCUGGGCCUCACAGUUUCCCAGGCCGCCUCCUUUCAGACCUUCUUGUCUUCUGG…	fi
RHOT1:+:chr17:30498066:30510291	RHOT1	ENST00000358365.3	+	chr17	30469749	30498061	28313	GUGAGUCCGCACCCUCUGGCCGGCCCCUGAGUCCCUGCCCUCCCUGCCCCUGCAGCCCCUGUCGCCCCUGUCGCCCCUGCAGCCCCAACCUUUGCAGCCCCGGCCCUUCUCGCGCCUCACAGCUCCGCUCGCCUUUCUCCGCGUUCCUAGGCCUUCCAGCCCCUUCACUCUUCUCUUUUGGCUGGCCGCCGGCGGCCCUCACCCUGUCACCUCACCUGGGCCCUCCAGAGAUCUCCUUUCCCUGUUCCCCAGCCGUCCUCCCAAGCCAUGUCCCUAUUAGCCCUAACCGCCCGACCUCAUCCCUCCGAAGCUUCUCUCCUCCUUUUCCUCUUCGAACCCUGUCCUUCUGGGCCUCACAGUUUCCCAGGCCGCCUCCUUUCAGACCUUCUUGUCUUCUGG…	fi
RHOT1:+:chr17:30500850:30503232	RHOT1	ENST00000358365.3	+	chr17	30498121	30500849	2729	GUAAACAUUUUGAUUUCCAUAUUUAAAUUUUAAAAAAUUUAUCAAAAUCAAAUUAAAAUGAACUGAAUUCUGUCUCUUUUGGCAUGUGUUAUGUGCUUCCUUUUGGACAGUUGAGACUUUUUUUUCUCCCUUCUUUAGAGACAGGGUCUCACUCUAUUGCCCAGGCUGGAGUGCAGUGGUGCCAUCAUAGCCCACUGCAACCUCCAACUCCUGGACUCAAGCAAUCCUCCUGUCUUGGCCUCCCAAAGUGCUGGGAUUACAGGCAUGUGCCACUGUGCCCUGCCAGUUGAGACUUUUUAAAAAGCUAAUAUUUGUUUAUCACCUGUAUCUAUGAAAUACAGUAUAGGAGAAAUAACCAGCCUGUGUCUAAGUUCAUCUAAGUCUUUUGCAUUUUCUUCC…	fi
RILPL1:-:chr12:123984083:123983091	RILPL1	ENST00000376874.4	-	chr12	123984084	124008041	23958	GUAAGUGGGGGUCGGCGCCAAUGCAAGGGGGCCGGCCAUUCCUUUUCUUAUUGCCCACAUCAGCGAUUGUCGCCACCACCCCUGGACGCUGAUGCGGUGCUGGCUGAUUCCCAAAGCCCUUUGCCUUCUGUAUUGUGUUGAUUUGCACCAUAACCCUGCCAGAGAAACAUCACGUAGCCUCAGUUUACAGAUGGUAACACAGAGGUCCUUUCAGCAAACUGUCACAGGUUCCCCUCUGUUUGUCAGGCUCCUCUCUUGGCCCUGGGAUAUGUGUUAAACGUGACAGAGACCCUGCCCUUGGGAAGCUUGUGUGCUGUGCAGAGGAGAAAGGGGCUUAACAUGUAAACACACAGACACCAUAGUUCCAGGGGGCGGCCGUGCUCUGGGAGAGCGGCAGUG…	fi
RLF:+:chr1:40654727:40668286	RLF	ENST00000372771.4	+	chr1	40627309	40654726	27418	GUGAGGGGCUGACUGGCUGGCUGAGGGCGGCGGGGCGGGGAAGUCAGGGAAGGAGGCCCUGGAUCCUCUGUAAGCAGCCGGGUCCAAACUGAAAGGCGCCACCUCCGUGACUCGCCGCGCCCCCGGGCCGGGAAGGCCCAGCUCGGAAGCUCGACCGCUGGCCCCCCUGCGCCACUGCCCGACUUUGGCCACCGCUGGGUCGUUUUGCUCUGAGCCUUACUGAGAUCCCGGAGGGCCCUGGCGGGUCCCUGGAAGGGCUGUGCCCUGUCGCCGUUGCCUGUGUCCUGGCCGGGUGGUUGGAGCGCCACUGCCCCCUGAGGGAUUGAUUGCUUGUCCCUGCCGGGAGAUCCUUUUUUGAGUGGAGUGCAGAUCUCCGAACUGGUAAACCCGGGUUUUUCU…	fi
RNF216:-:chr7:5692141:5680785	RNF216	ENST00000425013.2	-	chr7	5692142	5751391	59250	GUAGGGAGGCACAUUUUUUUCUAGAUGUAUAUUGAAUUAUGGUAUUAUGGGCUGCCCUCAUGGCCCAAAUAUCUGCUGUUUACCUGACUGCUGAUGUAUAAGAAGGAUUUGAGUGCUUUCCUUUUCAUAAGCAAAUGAGGACGAGUACUUUGUGAGUAACGGUUGACAUGGUUACUGAGAUGGCAGCCACUCUUGCCACUCCAGUUACAAAGCUCUGGAUUCCUAUUUUAUAUCAUCUUCUUUAGGACAGAUACUAUAAUGUAAAGUGGGAAGUGUUUAGUUUUUCUUCCACUGUGUCAACAUUUUUCUUGCUUGCUCUCUUCACCACCUGUGCUCAAAUAGCCCCUGCUACCCCUCCCUCCCCACACACACACCUUUUGCCAUUUUCAAAGUCCAAAC…	fi
RP11-175I17.2:-:chr10:46395874:46383613	RP11-175I17.2	ENST00000435772.2	-	chr10	46395875	46405996	10122	GUAUGUUUUCAGAAAACACCUCUUUAACAAUGAAAAAGACAAAGGUGGAAGGAACUAAUAAUAUUUCUUGAAUGAAUUCCAUAGGCCAAGCAUUUUAUAUGCAGUUGUCUUAUUUAAUUUUUACAGUACUUAAGUGACAUUUUCACCAUUUUGCAGGCAAGGUGAUUAAAGUUCAUUGAGGUUAAAAGAACUUGAUUAGGAUCCAGGAGCUAGUAAGUCACAGAACUGAGAUUUUAUUUCAGGCCUGUCUUACUCCAGGGCCCAUGUUCUUUCUGUCCUCUCAGAUGAUUCCCCAGUUCUCUGGACUCCACAUGCCUCUUCAGUUUGAUUAUUCACGAGAACUUUUGUUGUGCUUAUAUUCCUUAAUGCUGAAAUACUGUGAAAGGUAGAGGAAAAGUC…	fi
RP11-384K6.6:+:chr4:119529813:119542682	RP11-384K6.6	ENST00000567913.2	+	chr4	119526975	119529812	2838	GUGAGUAGCUCUGAGAUGACACUUCUGCUGUUCCCAAUUCCAGCAUUAAUUGGAUUAGAUAGUUAUUUUAUGAAGAAUUUUCAUAUGCCACAAUCCUGACCGUAUCUUCAAGUGAACAGAAAAAUUCUAUUAAAAAGUCAACCUUCUGUCUCACUCUAUUGCCCAGACUGGAGUGCAGUGGUGCAAUUAUGGCUCACUGCAGUCUCAACCUCCUGGGCUCAAGCAAUCCUCCUGCCUCAGCCUCACAAGUAGCUGGGACUACAGGUGCUUGUCACCACACCUCACUAAUUUUCCCAUUUGUGUUACAUGUGGAUUCCACAGGACUGACUUCAAAAACUUGAGUAUGCGUGCAUUUUGGUAUACACAGAAAUGGGAGAGCUGGAACUAAUCCCCCCAUAU…	fi
RP11-592B15.4:-:chr10:51364771:51345753	RP11-592B15.4	ENST00000404618.2	-	chr10	51364772	51370853	6082	GUACGUGGGAAAAUAAAAAUCUUUGUCCUUCGCCUCGGCCCGAACCUUCUGGUCUCAGGGACUCCAGUCACUCCUUUCUGGUCUUGUGUGCAUCAUCACUCUGAGGUCCACUUGCUGAGCUACCAAAGCCACUAGUGGGUGAAUGGGGCCGCAUUUUUCCCAGUGCGAUUGAUGUGAGAAACUCUGAUGAGCAGUCACUCACAGGGCGGAAAAUGGCAGGAGACUCCACCACCUGUUUGCUUCUUCAGGUUUGAUUGAGAAAUUGCCUUAGUCGUCAAGGAGAUCUAAUUGUGUAUGUAAAACAGUAGGGCGCUUCAGCCUCUAGAUAGGAAGAAAACAACUUCACUUGUGCAGAUUCUGGGUCCCAGGGUGCAGAGCUAUUAGUCUAAGCUGGCAUUG…	fi
RPA1:+:chr17:1746097:1747980	RPA1	ENST00000254719.5	+	chr17	1733421	1746096	12676	GUGAGGAGGUGCCGGGGGCUGGGCCGGCGGUCCGGGGUGGCUGCGGCCCCGAGCCUCGCGGAGUAGAGAGGGGGAGGGGAGCCCGGGGCGACGGGGGAUGAACGCGAGGGGAGGAGAUGGCGGGGGGCGGUGGGGACCCGCCGGGCGUCCCUCUAGUGUCAUCGCCCCCUCCUCAAAGCAUUCUUUCGAUCGUCUUUAAAACAUGCUCACAUUUUUCCUACGUAAGAACAAACUAAAUAAACGCUUGCCUUUCUCUGCAUCUUCCACCUGCGGACACUUUCUGUCUCUUCUCCUUUCCCCACCCACAGCCAAACUUCUUGUCUGGUUUCAGCCACUUCCUUUCCUCGCCUUUCAUCAACUCUUUAACCCACUCCAGUCAUCCCUUUGAUCGCUGUAGAA…	fi
RPAP2:+:chr1:92798948:92811471	RPAP2	ENST00000610020.1	+	chr1	92789933	92798947	9015	GUAUGUCUUACAGACAUUGAGUUUUUCCAGAUCGUUAACAUUUGGAAAACUCACCACAGCAAAUCUUGGAGCAGGAAGGAUAUUGAAGAGUUAAUUGUUAAAUUUUCAAAUAGUUUCUUUAGUCAUUCUGCCUUUUGGUUUACAGUGCCAUCUCCACUGUUGGCAUUACUAUUUUACAAAUAAGUUGACGUUUACCCCUAGCAAAUUUUCAUCAGUGUGCAAUAUUUUUUUCUAAUGUAAAAAUAGCCUAAAAUGGUGGGACAAAGUUUUCCCUAAUUCUUCAUACAAUAAAUGAAGCCUCUGAAGAGGCUUGCUUUUUCUUCUUCGGUAUUCUUUCAGAUUUUUACAUGGGGUCUGUGUGUGUGUGUUUAAUGGAAGUAUAUGCCAUGGAAUAGACUU…	fi
RPRD1A:-:chr18:33613800:33606863	RPRD1A	ENST00000399022.4	-	chr18	33613801	33647216	33416	GUGAGUCAACCGCUUAUGUCGGCCGCUUCCCACCACCCGGCCGGCCUCCAGGCGCCCCCGGGAACCCCGUUUCUCCAGCGCCCCCGGCUUCCCGGCGUCGGGAUGCCAGCGCGCGGUGGUCUGCGGGCUUGGAGGAGCUGCGUGCACCACGCUUCUGCAAAGUCUGGGCUUAGAUAUUUAUUGAAUAAAGGAAUGAAUAAUUAAAAAAGAAAACUCCGGUUAGCUUAACACGGAAACAGUAGCAGGGGGUUGGGACUCCACACCCAAUUAGGGCCAGAAAUUCAGGUGGUCAGGUAUUUUUUUCAUUCUGUGAAUGAUAAUGGAGGAUAAGGGAGGGAGAAGGUAGGGGAGUGGAAAGAAAAAGAUUGGUGUGGGUUUGGGAGUUACUUCCGUCAUUUC…	fi
RPS6KC1:+:chr1:213251038:213290752	RPS6KC1	ENST00000366960.3	+	chr1	213244384	213251037	6654	GUAACAUUUAUAUGAAGAUUUUAUUUUAUGUAUUUGAUAAAAAUUUAACUAAAUGCUUUUUUGAGGAAAUUGCCUGAAUCAUUUGUACAUCAACCUCUUUUUUUUGAGACGGAGUUUCGCUCCUGUUGCUCAGGCUGGAGUGCAGUGGCGCAAUCUCGGCUCACUGCAACCUCUGCCUCCUGGGUUCAAGUGAUUCUCCUGCCUCUGCCUCCCGAGUAGCUGGAAUUACAGGCAUCUGCCACCACACUCAGCUAUUUUUGUAUUUUUAGUAGAGAUGGGGUUUUACCACGUUGGCCAGGCUGGUCUCGAAUUCCUGACCUCAGGUGAUCCACCUGCCUCAGCCUCCCAAAGUGCUGGGAUUACAGACGUGAGCCACUGUGCCUGGCCUGUACAUCAGUC…	fi
RREB1:+:chr6:7176888:7189555	RREB1	ENST00000475946.1	+	chr6	7108936	7176887	67952	GUAUCCGGGGGUGCCUGCCCGGGGUGCUCGCGCGGGGGUGCCUGCUCGGGGCUGCUCGGUGGGAGCAUCCGCCGCGCCCUGCUCUGCGGACUUUGAACCUCCCGGGCGGACGGCGCCGGCCGGGAGGGGGCCGCGGGCAGCCCCGCGCCCUCGCGGGUUCCCGGCUGGCGGUCGUGGUCACGCCGACCACCGCCCCGGGGGGCCUGGGGAGGAGGGGACCGGGCCCUAGCCGUGCGGGCACGUAUUGUUCCCUCGCCCUUCCGUUGGCGGGGUGAGUGUUUUCGUGGGAGCCCUCGGUGUGGAGCUAGCCUGCCUCGCGGGCGGGGGGGGUGGGGGGCUCGGCGCCGUCACGAGCACAGGAAGGAGGCCGGGAGCAUCCGAGGCGGGGCCGGCCGCCGG…	fi
RSRC1:+:chr3:157839892:157841780	RSRC1	ENST00000464171.1	+	chr3	157828001	157839891	11891	GUCUGGACCCAGGUGAUGCCCACGACCAGGGCCUGGGGAGCGGCAGCCGUGGCUGCGGAGCUCCGAGGCCCUGAUCCGGCGAGAGGCGACGCGGGGCCUGGCGCAGUUUGCGGCUCAGUGUCUGUGGAGGGUGGGCUGCGGCCUCGGGGCGUGCGCAGUGUCACCGUGCGCAUGCGUCCCGCACCUGGGAGGCUCCGGACUCCUUGGGUCAAGGCUGGUGGCUGUAGGGUGGGUGGGUGGCCGCAGGCCUCAAGCUUGGCCUUCUGUCUUGAGGACAUGUCGGAGAGUUCGCCGACUCCUCCCCUCGCCCCACGUUCCUGGUUCUUCAUAGCUGCUUUUGGGUUUCCUGGCUCAUCUUGCAAUAUAAGCCUGGCGCUUCCUCACUAGCUCUAGGUAGGG…	fi
RSU1:-:chr10:16824083:16794538	RSU1	ENST00000377921.3	-	chr10	16824084	16858971	34888	GUGAGUUCUCGGGCAGGACUCUCCCGUGGAUGAGCUGGAAGGCUUUCUAAGUUUGCCAAUUCACUGCUGGUCCUGCUGUGAGCGAUUGUACUGGUUUAGACCCCAGCCCCUGCUUGUAAACCUCACUUGUCAGGGGCUUCGCGCAGAGGGUUUGCAGUAGGAUUUGUUCUGUUCCACCUGGAAAACGAUCCUGAGAGUCCACGAUGAGAAUCACACAGACAGCUGUGCCUCAUCGGUUGUCUCUGCUGUAUGGCAUUGAGGUGGAUUUUCCACAGUUUGCUUAAUAGUCACUUUAAUUAUAAAUUGAAAAUUAAUUUUGAGUCCUUCUUCCUGUCUCCUAAUACAGUCUUUGUCCAUGAACAAAUGACACAGAAAAGUUCCAUGGUUAAUAAGCAUUCU…	fi
RUSC2:+:chr9:35546427:35548532	RUSC2	ENST00000455600.1	+	chr9	35539106	35546426	7321	GUAUGGCUCAGGGAGCUGGGGGAGGGGCAGGGCAGAGAUGCUAGGAUACCGAUCAGCACAUUUGGGCCCUGGCUUCUGAGGGUUGGCUUUGUCUUUCCAAAAGGGAGAGGGGGGCGGUGCGGGGGGGGAUAAAGGGGGGAACAUGCGGAAGCACAAGCAUUAGACAAGCUCAUUGCAUACAUUUGGGCUAUGGUGCAGAGAUGGGGAAAAGCCAAGGCUUGGGCUAAUGCCAUUUAUGCUAUUUUGUCAAGAAGCAGAUCUCAUCCUUCCUUUUUGGGCAUUUCUAAUGAAGCUUCUAGUAUGGGUCAGGGAUGGGGGAGUCAGAUCUAGAAACAAAGGCUUAAUAGGAGGAGACACCCCUACAGCUACUGUAAGUUUAUGAUGGAGAACAUGCAAGGA…	fi
RYR2:+:chr1:237433797:237519285	RYR2	ENST00000366574.2	+	chr1	237205870	237433796	227927	GUAAGCGCCGUGCGUCGCGUGUGCUGUCAGGGGAAGGGGGCGUCAGGGCAUCCACUAGCGGGGUCCGGGCAGAGUGACAGCGGGCAGCGGGGACUCGCGGGCGGGGCGAGGGGGUGCCCCCUGAGGAUGCGGGAGGAGCGGGCAUCACCAAGUGUGUGCAGGUGUGCGUGUUGGGGCGAGGGAAGGCAAGGGCGCGUGUCUGUGCGCGCGUGUGGAAAGCUAGAGGAUGGAGCGCGGCUAGCCGGCGGCAGGCGCCCGGGCUCGGACCCGGGGCACCGGGGACAGGAGCGUCGGAGCUGCGGGAACCGGGAGAGGAGGGGACGGCCGGUCCGGCCUGCCUGGUGGCACGGCUGGGACCUCCCGGGCGGCCGGGGGCAGGGUGCAGAGCAGGGUGGCCCG…	fi
RYR2:+:chr1:237532834:237586548	RYR2	ENST00000366574.2	+	chr1	237527673	237532833	5161	GUAAGACAUCUUAAUAUAUAUGCUAUGUAUAUAUAUAGCAGAUAUAUUACUAUAUAUGGAUUAUAUAUGUAUGUAUCUGCAUAUUAGUAUAGCUGUAUUAUAUAUAUGACAGAUAUAUAUAUUACUAUAUAUCAGCUAUAUAUAUGUGGUACUUUGUAUGUUUUCUGUAUGGUUAUACACAUUUGUUUUACUUUUGAAUCCAUGUAACUUUUCUUCACAUGCUUUUAAAAGGUUUUUAAAAAUCAAGCUUUGGAGCUUUUAAAUUUAGAUAAAUCACGUUUAGAUUUAACAACUCAACAAACAACAUUUGACAUUUUUGGGUCAUAUUGUAACAUUAUAUUUAAUUAGCUAACAUUAAGAAUUUCUCUUAUUAAAACAAUUUUAGUAGCUCUCCAUUUA…	fi
RYR2:+:chr1:237532834:237620035	RYR2	ENST00000366574.2	+	chr1	237527673	237532833	5161	GUAAGACAUCUUAAUAUAUAUGCUAUGUAUAUAUAUAGCAGAUAUAUUACUAUAUAUGGAUUAUAUAUGUAUGUAUCUGCAUAUUAGUAUAGCUGUAUUAUAUAUAUGACAGAUAUAUAUAUUACUAUAUAUCAGCUAUAUAUAUGUGGUACUUUGUAUGUUUUCUGUAUGGUUAUACACAUUUGUUUUACUUUUGAAUCCAUGUAACUUUUCUUCACAUGCUUUUAAAAGGUUUUUAAAAAUCAAGCUUUGGAGCUUUUAAAUUUAGAUAAAUCACGUUUAGAUUUAACAACUCAACAAACAACAUUUGACAUUUUUGGGUCAUAUUGUAACAUUAUAUUUAAUUAGCUAACAUUAAGAAUUUCUCUUAUUAAAACAAUUUUAGUAGCUCUCCAUUUA…	fi
RYR2:+:chr1:237532834:237632487	RYR2	ENST00000366574.2	+	chr1	237527673	237532833	5161	GUAAGACAUCUUAAUAUAUAUGCUAUGUAUAUAUAUAGCAGAUAUAUUACUAUAUAUGGAUUAUAUAUGUAUGUAUCUGCAUAUUAGUAUAGCUGUAUUAUAUAUAUGACAGAUAUAUAUAUUACUAUAUAUCAGCUAUAUAUAUGUGGUACUUUGUAUGUUUUCUGUAUGGUUAUACACAUUUGUUUUACUUUUGAAUCCAUGUAACUUUUCUUCACAUGCUUUUAAAAGGUUUUUAAAAAUCAAGCUUUGGAGCUUUUAAAUUUAGAUAAAUCACGUUUAGAUUUAACAACUCAACAAACAACAUUUGACAUUUUUGGGUCAUAUUGUAACAUUAUAUUUAAUUAGCUAACAUUAAGAAUUUCUCUUAUUAAAACAAUUUUAGUAGCUCUCCAUUUA…	fi
RYR2:+:chr1:237532834:237675091	RYR2	ENST00000366574.2	+	chr1	237527673	237532833	5161	GUAAGACAUCUUAAUAUAUAUGCUAUGUAUAUAUAUAGCAGAUAUAUUACUAUAUAUGGAUUAUAUAUGUAUGUAUCUGCAUAUUAGUAUAGCUGUAUUAUAUAUAUGACAGAUAUAUAUAUUACUAUAUAUCAGCUAUAUAUAUGUGGUACUUUGUAUGUUUUCUGUAUGGUUAUACACAUUUGUUUUACUUUUGAAUCCAUGUAACUUUUCUUCACAUGCUUUUAAAAGGUUUUUAAAAAUCAAGCUUUGGAGCUUUUAAAUUUAGAUAAAUCACGUUUAGAUUUAACAACUCAACAAACAACAUUUGACAUUUUUGGGUCAUAUUGUAACAUUAUAUUUAAUUAGCUAACAUUAAGAAUUUCUCUUAUUAAAACAAUUUUAGUAGCUCUCCAUUUA…	fi
RYR2:+:chr1:237532834:237693810	RYR2	ENST00000366574.2	+	chr1	237527673	237532833	5161	GUAAGACAUCUUAAUAUAUAUGCUAUGUAUAUAUAUAGCAGAUAUAUUACUAUAUAUGGAUUAUAUAUGUAUGUAUCUGCAUAUUAGUAUAGCUGUAUUAUAUAUAUGACAGAUAUAUAUAUUACUAUAUAUCAGCUAUAUAUAUGUGGUACUUUGUAUGUUUUCUGUAUGGUUAUACACAUUUGUUUUACUUUUGAAUCCAUGUAACUUUUCUUCACAUGCUUUUAAAAGGUUUUUAAAAAUCAAGCUUUGGAGCUUUUAAAUUUAGAUAAAUCACGUUUAGAUUUAACAACUCAACAAACAACAUUUGACAUUUUUGGGUCAUAUUGUAACAUUAUAUUUAAUUAGCUAACAUUAAGAAUUUCUCUUAUUAAAACAAUUUUAGUAGCUCUCCAUUUA…	fi
RYR2:+:chr1:237538017:237675091	RYR2	ENST00000366574.2	+	chr1	237532909	237538016	5108	GUGAGUAGGCAUUUGAUUUCAUCUCCCUGUGGUCAUGCUGAUCCAUUUGGGGGUACAUGGUCUGCAAAUGCUGGUAGCAUCAUUUCUGCAAUGGUAUUAAUGAGCUUGGAUGUUUGUGUUCUUUCAUAUCUUUGUACCCUUGUUAGUUUCUCAUGUAAAAGAUGAAAGUCAGCUCAGAUGACUUUUAAGGUCCUUUAAUUCUAUCAUUAUAUGAUUACCAUCUUCAGUAUCUUACUUUUGAUAGAGUAGUUUUAGGAGGAGAGAGGUGUAAGAGUCAAAUAAGAGAUAUUUUCUUUUCUGAUUUUGUUUUGAAGAGUUCAUUUAUUAGAGAAAUAAGGUAUCUUUAUUGAAAGAUCAGAUUUAAGAAAAUCUACCUGUGAGCUCCAAUAUUAAUUGUAC…	fi
RYR2:+:chr1:237550581:237620035	RYR2	ENST00000366574.2	+	chr1	237540736	237550580	9845	GUAAGUGUGGAAAGUAGGAUCAUGUAUCUGCUGAUAUGCUAAAUGACAAGUCAAUAAAAUGAUCUCUUUAAGGUUUAUAUUGUAAAUUAUCUAUGAAAAUUGCUUAUAACCAUUCCUCUAUCUCUAUUAGAUUAAUUAUAAAUAACUUCCUAAACGGAAGAAUAAUGUGAUGUGGGUGCAAAUAUAGCUUAUCAGGUUGUUCAGGCAGGCUUCCCUCAUAACCUUGAUAUGCAUGUUCAUGAUAUUGAUAGUACCUUUUAAUAAAUUACUUUAUUGAUAGAAUGUAAAUGCAGUCUAAUCAGGAAUUAAAAAUUCUAUGGUCUUUAUUUUGCACCUGAUGAAAAGGCUAUAUUAAUGAGGUUGUGAUUACCUAUUCUGAUAUUUAUGAAAGCAAAUUAU…	fi
RYR2:+:chr1:237550581:237675091	RYR2	ENST00000366574.2	+	chr1	237540736	237550580	9845	GUAAGUGUGGAAAGUAGGAUCAUGUAUCUGCUGAUAUGCUAAAUGACAAGUCAAUAAAAUGAUCUCUUUAAGGUUUAUAUUGUAAAUUAUCUAUGAAAAUUGCUUAUAACCAUUCCUCUAUCUCUAUUAGAUUAAUUAUAAAUAACUUCCUAAACGGAAGAAUAAUGUGAUGUGGGUGCAAAUAUAGCUUAUCAGGUUGUUCAGGCAGGCUUCCCUCAUAACCUUGAUAUGCAUGUUCAUGAUAUUGAUAGUACCUUUUAAUAAAUUACUUUAUUGAUAGAAUGUAAAUGCAGUCUAAUCAGGAAUUAAAAAUUCUAUGGUCUUUAUUUUGCACCUGAUGAAAAGGCUAUAUUAAUGAGGUUGUGAUUACCUAUUCUGAUAUUUAUGAAAGCAAAUUAU…	fi
RYR2:+:chr1:237550581:237732619	RYR2	ENST00000366574.2	+	chr1	237540736	237550580	9845	GUAAGUGUGGAAAGUAGGAUCAUGUAUCUGCUGAUAUGCUAAAUGACAAGUCAAUAAAAUGAUCUCUUUAAGGUUUAUAUUGUAAAUUAUCUAUGAAAAUUGCUUAUAACCAUUCCUCUAUCUCUAUUAGAUUAAUUAUAAAUAACUUCCUAAACGGAAGAAUAAUGUGAUGUGGGUGCAAAUAUAGCUUAUCAGGUUGUUCAGGCAGGCUUCCCUCAUAACCUUGAUAUGCAUGUUCAUGAUAUUGAUAGUACCUUUUAAUAAAUUACUUUAUUGAUAGAAUGUAAAUGCAGUCUAAUCAGGAAUUAAAAAUUCUAUGGUCUUUAUUUUGCACCUGAUGAAAAGGCUAUAUUAAUGAGGUUGUGAUUACCUAUUCUGAUAUUUAUGAAAGCAAAUUAU…	fi
RYR2:+:chr1:237580349:237608822	RYR2	ENST00000366574.2	+	chr1	237551484	237580348	28865	GUUAGUACCUGAGCUCAUUGCAUUGAGACUUGCACUCUUUUGCCUUGAUGUAAUGUUUUAAAAACUAGGGAUCUAUUCAUUCAGGCCAGUAGCAUCAUACAAGAUGGGCUACUGACAUUCAUUGAUUCACUGAAGUGAUCCAUUUGUUGCCCCCUCUUAGCUUUUUCUCAUGUUAUAUUUCUAUUACCUACCAACAGAAGAACUGAAAAUUUUUGUAUAAUUAAAACAUAUUAAGAAACACUGAACAAAAUUAACGAAGUGAGAAGAGUGACCACAUUGCAUUAAACUACUUAGAACUUCAUUAAAUGCUCAUUAGUUUUGAUUAAUUUUCUUUUUAGAAUGUUUAAUCUCAAACUCAGUUUUGAAGUCAGAGUUCUCAAAUUGCGUACAAUUUUAGGA…	fi
RYR2:+:chr1:237604619:237632487	RYR2	ENST00000366574.2	+	chr1	237586549	237604618	18070	GUGAGACAGAAAAUAUUUUGGGUUUCCUAUAAAUGUUACCCGGUCAUAUUUCCUUUGAUGUUAGAAAGGAGAAAAGAAAUGAGAAAAUAAAUGAUGUAAGUAUGUCUUAUGUGUAUUUCUAAAUUCCCAGUUUCUCUUCCAUACAUUCCUCUCUGGUAAAACUGACUUUUCUAAACCAUUAAAACCUGCCUAUAGAAACAAUCUAAAUGUACAAUAAAGGGUAAUGAUUACAUAAAGGGUAAUGAUUGCAUAAAUCAUACUGUAUACAUACAUAUUGGGAUAGUAUGAAGCUGUCAAAAAUAUAAAACAUGAAAAUACCUAUUAUACGUCAUCAAAUGAAAGGUGUUUCAUGUCGUUUACAGUUCUUAAAACACAUCCAUCCAGCUCCUUCCUGUUUUC…	fi
RYR2:+:chr1:237617691:237632487	RYR2	ENST00000366574.2	+	chr1	237608823	237617690	8868	GUACUUUUUCUUUUGUAGGCGUAGUUGUUUGAUACUUCAUUUUCAUUUCUUUAUUGGAUAUGCAAAUAGACAAUUUAAAAGUAUGCUAUGAUGGUAAUAAAUCUCAUACUGUUUGGUAAGUCAGCAGAAACGUUAGGAAGUGUUAAUGAGAUGAUUUAAUGUCUUUCUUUUAAAUAAACUUUUAAAAAGAAUAUGGUUUUGGAAAUUGGAUGUGUAAUUUGUAAUUGAUAGGUAUAGAUUAGGAUGAUUUAAUGACUACUUUUCCUUGUACUGAACCUAUUUAGUUCCUUUUUCUUUUCCUUUUUUCUUUUUGAGACAGAGUCUCACACUGUCAUCCAGGCUGGAGUGCAGUGGUGCAGUCUCGGCUCACUGCAUCCUCUGCCUCCUGGGUUCAAGCGA…	fi
RYR2:+:chr1:237693727:237713991	RYR2	ENST00000366574.2	+	chr1	237675092	237693726	18635	GUGAGUUUCUUAACUUUUUCUAUUUUCCAACCUGCCUUCCCUGAAAAAAAAAAAAAAAAAAAAAAAAACAGGUAUUGAUGCUAUAUGUUAAUUGAGCUGUGAAGUGAUUUUUAAUUCCAGCUAGAACUUUUUAUAAUGCAUAAGUGGAUUGGAUCAGUAUUUGUUGAGAAUAAGACUUUGACCCUGUUAAUUUAUGUCCUCUUGUUCUACAUCAGUAUUUUGCAAAGGGUGUCCUACAGGUGUAUAUGGGUAUUAUGGAUGAUGAGGAUUUUGUGACCUGAUAGGAUACAGGUCCACAGAAUGUGGGCUGUGGACCGGGACUGUGUCAGUCACAAAUUGUUACUGGUUUGUGACUAAAUAAGAUAUUAAGAGCAAGUGUUUAUAAACUUCUAUACCAAU…	fi
RYR2:+:chr1:237729867:237732619	RYR2	ENST00000366574.2	+	chr1	237713992	237729866	15875	GUAUUUUGGUUUUACUUUCCUCUUCUUCGGUUGCAAGAUGAUGUAGUAGUUCUUUAAAGCCAAAUAAAUGAAUAAAAGGGGGAGUACUGGAUAGAGUCCUCUAGUCUAGGUGUGGAAUUUCAGCCAAGUGGAUUUUCUUCCCUGAAAAACACCUGAGGGAUUAGACCCAUCUCUCAGUGGGAUGGCUCAGGAUGCUGAUGAUUCUUUGGGCGGAGAAAAUGGGCCUGUCUUCCUCAAGCCUCUGAGAUCAGUAGGUACCUCCCUGAUUAUGAUAUUGGGCUCCUCCCCUAGCCCACCAGCCCUCCUCCAGAACAGCUGAUUUUUGCUGAUUUGGGGAAUAAGCUUGUAGUGGAGGCUAGUGUUUUACAAAAUCCCACCUUCAUCAUUUACACACACGUA…	fi
SAMD4A:+:chr14:55168780:55169298	SAMD4A	ENST00000251091.5	+	chr14	55034831	55168779	133949	GUAAGUGUGCGGCGGCCGCCGCCGCCGUCCCGCCUGCCCAACCCCCGCUCCUCCCUCCGCUUCUCUGCCUCGGGCCAGGCCGAGGCCAGUCCCUGCCAGCCGCGCCGGGACCUGGACGGCGUGGCCCCGAGGCCCUCGGAAUCCACCCCCUCCGGGUGUCCCCCCACUACCGCCCCCCACCUACUUACCUCCGCCGGCCGCUUUGGGAUUUUGCCCACUGUGAACUCCGUCAGCCCUUUCCGUGUGGUAGCUACGGUAGCAUGAAUGAUUGAUUUUUCUCUCAUGCAGUUUCCUGGGAAAUAAGUAAGUCAGGUCACGUAGAGUCUGGAUUUUCUGGGUGUGUGUGUUUUUUCCUUCCUCCUCCUUCUUUUGGGCAACGUGGCUCGCUGGAUUUCAGCA…	fi
SCAF8:+:chr6:155095123:155116273	SCAF8	ENST00000367178.3	+	chr6	155055065	155095122	40058	GUUGGUAUGGCAGCCGGGUUCCCCUGCUCCUGCCCGCACCGCCCCCACCCCUGGUCGAGGCCGGGGCCCGGAGGGUGGGCGCGGGCCUGCGGGUUUUUUAAGGGUGGGGUGAGCGGUGGCCUAGCAGUGCCCGUGGGGGAGGGGUGUUUCUCCUCUGGGUGCCCCUCCCCCGGGUCCGGGAGGAGGGUUGGGGGAGGGCCGCCCUGGGGCGGAGGGAGGUUCUGGCGUCUCCGGCGUCCUAUGGAAUGGCUGCGAGCUCGGAGGGAAAGACCCGGUUGGGCCCUCACCCGGAGACUCCCGACAGGUCCCUCGAGGUCAGUUCCGCCGAGGCCUGGCCCGCCCACCUCCUUCCUGGGCCUUUGAGGAUUUAAGUGGACGCUGGACAUGACUCUCCAGACC…	fi
SCLT1:-:chr4:129880932:129857810	SCLT1	ENST00000506233.1	-	chr4	129880933	129891532	10600	GUAUUUUCUAUUUCUAAGACAAAUGGGUACCUAUUGCUUAGUUUUCUUUCUAUUUUGUUGAUUUAUUUUGGAUUAGGUGUUAAAGAGGGUUGUCAGAAGAUGAAUUAAUUAUUUUAAUACCCUUAAAAUAUGAAAGUAGGAAGCUAAACUAUAUUAUUGAAAACAACUUUAUAAAGAAUUUUUUAUUUCCAUUCUCUAUAGCCUAAUUCAAUAGAACGUCAUAAUCACACCUAAGCACAUCAUUACUGAAACGCAAAUUGAUACAAGAUCAAGUUUCAGUUAACUGGUUAUUUGCAGGUGGAAAACAAGCAUUUAAUACUACUUUUAUGUUAUUUACUAAAGUAUUUAUUGACACAAUAGACUCUGGUUCUUUUUAAUAUGUAAUAGAGAAAUUUCAGA…	fi
SCLT1:-:chr4:129891623:129857810	SCLT1	ENST00000281142.5	-	chr4	129891624	129913321	21698	GUAUUUUCAAAAAUGAGUUUCAUUAUUUCAUUGUUAAUUAUUUUUCUUCAGGGGAGCUGAUGAUGCUAUAAUUUUCCCCAUGGGUGUUUUUUUGCCUUCCUUUUGUUAAGCUUCUGCCAAUAUCUUCUUGUGUAUAUGAUCUGUUAGGAUGGGAAGAAACUGAAAUCAAGAUUAUUAGGAGAUAACUGUGAUAUACAGUCAGACCUUUAAAUACACAGAUGUUCAAGUCCUUUAUAUAAAAUGACAAAGUAUUUGUAUAUAGCCUAUGCACAUCUUCCCAUAUAUUUUAAAUAAUCUGAUAACUUAUAAUACCUAGUAUAAUGUAAAUGCAAAUAGAUUAUAUACUGUAUUGUUUAAAAAUUUUUAUUUUUUAUUGUUUUAAAAAAUAUUUUCAAUCUG…	fi
SCLT1:-:chr4:129925031:129857810	SCLT1	ENST00000281142.5	-	chr4	129925032	129960195	35164	GUAAAUCAAUUAACUAUUGGUUUUAUCUUUUAUUAUUGUCUUAGGUAACUUUUAUUUUUGUUAUUUGAUAUUUGAUAGCUAUAGUAUUAAUAGUUAAGAAUGUGGACCCCGGGGCUGAUUUUCUAUUUGACUCCUGGCUCGAUUACUUGUUAGCUGUGUGACCCUGGACAGGUUACUUCCCUUUCUGCUUUAGUGUCCUCUUCUAUAAAUCAGAGAUAAUAAUAGAACCUAUUUCAUAGGGCUGACUGUAAGGGAUAAAGUAAGUACUUGGAGUAGCAUACAAAAUAAUCACCUUACCAAUAUUAGCAAUCAAUAAUGUAGUAUAUAAUAUAUAUGUAUGUUAGAAAACAUAUUGAUAAAAUGAAAACUUUUCAGCCUACCACUCAGCUUGAAUGUUAA…	fi
SCLT1:-:chr4:129925031:129913322	SCLT1	ENST00000281142.5	-	chr4	129925032	129960195	35164	GUAAAUCAAUUAACUAUUGGUUUUAUCUUUUAUUAUUGUCUUAGGUAACUUUUAUUUUUGUUAUUUGAUAUUUGAUAGCUAUAGUAUUAAUAGUUAAGAAUGUGGACCCCGGGGCUGAUUUUCUAUUUGACUCCUGGCUCGAUUACUUGUUAGCUGUGUGACCCUGGACAGGUUACUUCCCUUUCUGCUUUAGUGUCCUCUUCUAUAAAUCAGAGAUAAUAAUAGAACCUAUUUCAUAGGGCUGACUGUAAGGGAUAAAGUAAGUACUUGGAGUAGCAUACAAAAUAAUCACCUUACCAAUAUUAGCAAUCAAUAAUGUAGUAUAUAAUAUAUAUGUAUGUUAGAAAACAUAUUGAUAAAAUGAAAACUUUUCAGCCUACCACUCAGCUUGAAUGUUAA…	fi
SCMH1:-:chr1:41541123:41536267	SCMH1	ENST00000402904.2	-	chr1	41541124	41578954	37831	GUAAAGGCCCAUCUACGUGCUCUUGAAAUCAGGACCCAGAUGAUAAGGGAGACUACCCAGGGCUGUCAUGAUCAUAUCUUCACCAGUAUACUUCACUAGUAUGCAGGGGAGGAGCAAGGGCCAGCAGCUUAGGUAAAAACCCAGGUCUACCAGGGAGCAAUUAGAAACAGUUAAGUAUUAAGUGUCAAAUGAAACCGCAUAUGGCAUUUGGGAUAAAGUAAUAAUUCUUUGCUCUACAUAUCCUGGUUUAUUCUCAGGCAACCAGCUUUUCAUCUCUCUUACUUUUGUCCCUAACCCAUUACAAAGUUUGAGUACUAGUAUUCCCAAGGCACACACCUUCCUCUGACCUUAGGGGCUUUGGAUAAAAGCUGGAGUAACACUGUAUUGUAAAAAUAGUUG…	fi
SDCCAG8:+:chr1:243468015:243507633	SDCCAG8	ENST00000366541.3	+	chr1	243456522	243468014	11493	GUGAGUAUUUGGGUGCUUUUCUCUUAUACAUCUUUUUUUUCUUUUUCUCUUUUGUACUUUUUUAAAAUUCUGGUAAAAUAUAUAUAACAAAAUUUACCAUUAUAACCAUUUUUAAGCGUACAGUUUAUCUGCAUUAAGUACAUUCAUGUCACUCAAUCAUAAACAUUAUCCAUUUUCAGAACUUUUUGAUCAUCUCAAACAAAAAGUCUGGACGUAUUAAACAAUAUCUCCAUUCCCCUCCCUGCCAACCCCUGAUGACCUCUCUUCAACUUUCGGUCUGUAUAAAUUUGCCUAUUUCAGAUACUUGACAUAAGUGGAAUUAAACAAUACUUGUCCUUUUGUGUCUGGCUUAUUUCCCUUAGCAUAAUAUUUUCAAGGUUCAUUUUGUUGUAGCAUGUG…	fi
SDHAF2:+:chr11:61205097:61205585	SDHAF2	ENST00000301761.2	+	chr11	61197655	61205096	7442	GUGAGGAGAGAGAACGUUCUAGCGUCCGGGGCGGGCGGCAGCGGGGAUUACCCUUUGUCUUCCUCUGUGGUCUCUAUCUUGGGGAGAGUUCGUCUGCCCGAUAGCGCAGGGCAAGGGCAGGCCCAGGGAGAGGCCGAUCCUGCAACUCAGGAAAUAAAGGUCGCUUCCAUUCUUUGGUGAGCCUACUGUGUGCCGGUCUGGAAAUAUCUGCUUAAACGAUCAGUCAUCGUCCAAGACCCAAUUCGCCUCUCACCUACGUCCCAGGCGGGAUUAGCCCAACUUCCCUGGGCUCCCCUUCUCCCCGUUCUUUAGUCUUUAAUGCUUUUCGUGGUUUCACAUAGUAUCUUCAGCUUUUUGUUUGUUUAUAAUUGACAUAUAAUUGUACGUGUUUAUGGGGGU…	fi
SEC11A:-:chr15:85234875:85223944	SEC11A	ENST00000268220.7	-	chr15	85234876	85259255	24380	GUGAGCUUGUCCGUCCUCUUUUUCUCCUGGCUCUUCUUGUCCCUUCGAGGCUGCUGCUGCGGGGCCCGGCGGACCCCAGGGUUCUGGUGUGAGGGUCUGAGCUGGUCUGAUACCCGGGUCAUUCGCUUUCUUUGGAGACUGUGGCCAGAGGCCGCCUUGUCCGCCUCAUUAUUUUUAACCCCGAACUGAUUCAGGGCCUACCGGGGGCGGGGCGGGAAGCGGUGUCUUCACGUUCCAUUCCUCCCACUGAGGCAGGGGAGCAAAUGGAAACCGUACGCGCUUGAAGUGGGAGUUGGGGUUGCUUAUUGUUUUAGUCAUUUUAAGGCGGCGGACUCUUGAUUUCUCCAGUCGGAGCGACUCCAGGUGGUUUCGGGAGAGACGAGGUUUAGCCGGUUUCUG…	fi
SEC22A:+:chr3:122942406:122978436	SEC22A	ENST00000309934.4	+	chr3	122928247	122942405	14159	GUAAGACUUCAGUUUGCUUCAUUUGACUCAUUUGCCCAGUAGUUGUCAUUUUAAUGAAGUUUAAGUGGUUGCAAUAGAAAGGAGUGAUUAGGAAAACCUGUUCAAGUCGAGCAUCAUAUUGUUCUGAACUUAUACUAAAUAGUCAUCAUGUCAGCAGCAGCCUUUUUGUAGUUUCUUUGUAUCUGGCUCUGGGAAAUUUUAUAGUUGUGCAGAUCAUAGAUAUCCCUCUUUUAAGUUGAUCACUAAAUAUUUAUUUGCAUUCUUACAUACCUAGGGUUGUAGUAAGCAAACUAUAAUUGGAAAUAAAAAUUUUUUACCUGAUAUCUGCCCUCAAAGAACUGAAGCAACUUACGUCUAGUGGGAGGGGGUAGCACUUAUCACUGAGUCACAUACAAAUCA…	fi
SEC31A:-:chr4:83803090:83799883	SEC31A	ENST00000432794.1	-	chr4	83803094	83812240	9147	GUGCGUCCGCCCGUUGCUUUUUGUCCUCUUCGCCGGUCCUUAAGCUUUGAGGUAGAGCCCAGGCCAAAACUGGGACCGCAGCCUGGGUCUCCGCUGCCCCGCACCAGCCUGAGGCCCGGUCUCUGGUGACGGCGCGCCCCUAGUCUUGGUUUCGGGCCCGGCGGAACAACGCCUGGCAUCUGGACUCCAGUGAUCGCGCCCGUCCGCAUUCGCCGACGUCUCCACUGCUGAGCAAAAGCCACCCGAGGCUGGCGACAGUGUCUUGCCGGGGAGUAGUAGCCGGGCUGGUAACUGGAGUUUGAGAUUAGGAGACUUUCAGACCCUUGUGCACAAAGAGGUGCGGUCCCCGAGGGUGAGGAGAGGAAAAAAAAUCUCAGGAUUACUUUGGCUUUGGUUAGG…	fi
SEMA3C:-:chr7:80440017:80418622	SEMA3C	ENST00000265361.3	-	chr7	80440018	80447614	7597	GUAAGUAUAACUAUUUAACAUUCUUAGUUUUGAUAUUAGUGUCAAGGAUUUUUGAAACUGUAUUUUAGAGUAAAAACUUGGACAUAUCAAUAUUCAUAAAAUAUUUUCAUGCCCUUUAAAUACAAACUAUAUUACAUUUUUUCCUGUCUGCCAAGUUACUUGAAGUAUCACCUUUUGCCUUCAGCUAAAAAAGUAUAUAUAUUUUUAUGUGUAUUAUAUGUGUGUGUGUGUGUGUGUGUGUAUACUUUUAGUUGGAGGCAACUAUAUAGUUUUAGUGUAUAUGUAUAUAUUUUUAGUAUAUCUAUUUUAUUUGUAAAGCUGUAAAAGAUGAAAGAAAAAUGUUAUAAUUUCAAGAUUACUUGAAUGUAAUACAGUAAUAAUAUUUGCUCCAAAUUAUAG…	fi
SENP6:+:chr6:76344423:76388643	SENP6	ENST00000370014.3	+	chr6	76343443	76344422	980	GUAUAGGCACUUCACCACACAUUCCUACAGAAAAGAUAAAGGAAGAGUUUGACACCAAAAACUUAGAAGCUAAUAGGCCCAACCUGUACCUUUUCUUCUGAAUUUGUCUAUAGGGCCAAGAGGUAGCAUGGUCCCAGUAUGUGGAUUCUUUGCUUUGAAUCUUAGGAGUAGGAUUGAUUGCAGUGUCUCUUGUUUCUGAAUAAAACAUUGCAAGAAAUACUUUGUUAGGGUGGGAUAUCAUGAUUUUGCUUUCAUACAUUUAGUAGAAUCUCAGUCAUAAUAUUUGAAGAAGCACAAUAGAGUGGUGUGGUCAUGUCUCCUUUAGGAAAUACUAAUCAGGAUUGUCUCAAUAGGGGACUUAAAAAUUUCUUAUUCCUCCUUUUUACAAUAGUGAACCAC…	fi
SENP6:+:chr6:76357447:76388643	SENP6	ENST00000370014.3	+	chr6	76344717	76357446	12730	GUAAAUAGAGAAUUUUUCACUAAGACCUGUUGUAUUGCAUUAUAAUCCAGAGAAUCUAAGAUGAUACUGAAACUGAUUUACAAUAUUGACCUGAAAGUGUUUGACUGAGAUAUCUUCAGUUGGUAGUUUAGCUCUGAAGAGUAAAAUUACAGUUAAUACCGUACUUUCUUUAUAAGGCUUAUAAGAGUUCAUAGCAUCAAAACAAGUCACAUUAGUUUUAAAUGUUGGAGAAAAUGUUAUUUUGUAGUUGUAGUUAGAUUUAGGAGUUCUCAUUGAUCUUGAAAGUACUGCUUGAGUCAAAAUAAUGAAAGUAACAUUUAGGGAACCAUUUUUGGAAUGUUACAUGACCUUUCAGUUGACUGAAAUUCUUAGGCUACAAGAGUUAAAUAAAUAAUUUGU…	fi
SENP6:+:chr6:76368978:76388643	SENP6	ENST00000370014.3	+	chr6	76357518	76368977	11460	GUAAGUGUGCAGUUUUGUUACACCUGUGAAGGAUUUCAAAUUGCUGUAUGAAAAGUACAAUGGAGAUACGAUGCUGGCUUUAGAAUAUUCCCAGGUAUAAUAGAUAUAUAUGUAGAAAACCAUUUUUUUGUAACUGAUUUGAGAAUUUCUUCAAUGGUAACCUGAUACCUGGAACAGUUGCACAGUUAGGUGAUUACAGUUUGAAAUCUUUUGAUUAUUUUAGCAUUUUUGCUAUGUUACAAAUUUGCAAAUAGUGUAACUGUAGUUGAGCUAUAGCUUUGAAAUUGAGUUUUAUUGAACUAUGUUAUAAUGUAUUAUGUAAUUGUGUUUCCACUUACUGGUUUUGCUUCUAAAAUUUAGAAUACAUUAGGGAAACACUCAAUUAAAAAGAGACCACAC…	fi
SENP6:+:chr6:76412361:76412788	SENP6	ENST00000370014.3	+	chr6	76407234	76412360	5127	GUGAGUAAGAAUUUCCUUUAAAGGAAAAUCUUUAAAUCAUGUAAAUGAUGGCAAUUUUUAAAUAAUGAGUAUGAGGUGAAGAAUUCAUUUUAAAACAUCUUUCUGAAAUCUCUUGUGUAUAUUCAUAUUUGUACUGCCUGUUUUACAAGAAUUAAUGCAGUUUCACAGUGAAGCAUGUAAGAUAUUGAAUUUUAGAGACAAUAGACCAGAUACCUUUCUAAUCUCAUUUUAUUCAUUAAUGUCAAAUAAUACCAUUUUUAAAAAUAUGGUGCUUAUUGUCUAGCAAGUAACCUAUAGAAAAGUAUUAUUUUAUACAAAAAGAUGAUUAGGUCACAUAAAGGAAUUGGAAUCUUAAGUUUAAAAUACACUUCUGUUUUUAGCCAGAAAGGAGAAACGAUG…	fi
SENP6:+:chr6:76412361:76421132	SENP6	ENST00000370014.3	+	chr6	76407234	76412360	5127	GUGAGUAAGAAUUUCCUUUAAAGGAAAAUCUUUAAAUCAUGUAAAUGAUGGCAAUUUUUAAAUAAUGAGUAUGAGGUGAAGAAUUCAUUUUAAAACAUCUUUCUGAAAUCUCUUGUGUAUAUUCAUAUUUGUACUGCCUGUUUUACAAGAAUUAAUGCAGUUUCACAGUGAAGCAUGUAAGAUAUUGAAUUUUAGAGACAAUAGACCAGAUACCUUUCUAAUCUCAUUUUAUUCAUUAAUGUCAAAUAAUACCAUUUUUAAAAAUAUGGUGCUUAUUGUCUAGCAAGUAACCUAUAGAAAAGUAUUAUUUUAUACAAAAAGAUGAUUAGGUCACAUAAAGGAAUUGGAAUCUUAAGUUUAAAAUACACUUCUGUUUUUAGCCAGAAAGGAGAAACGAUG…	fi
SEPT10:-:chr2:110350696:110321943	SEPT10	ENST00000356688.4	-	chr2	110350697	110371374	20678	GUGAGUCCCGCCGACGCCGGGGCCCCAGCCCCGCGCUCCCCGGCCCCCGCGGGACUUCCCGCCCUCGACCCACCGGCCCCCUGGUCCGGCCCGGGAUUGUGACCCGCGCCCCCUCCGGCCCCGCCCGCCCAGUGCUCCCCGGCUUCCGCGGCGGCCGGGCGCCUGGGGCGGGAGAGGAGCCUCUGCGGAGCCUGGGCGCGGCCGGACCCCGGUUCGCGGGGCGCGGCGCCAGCGUCGGGACGGUGGGAGAGUUCUUGAACGACUUCCCGGUCUUUGCCAAAAGUUACAUCCACAGCGGUGUUUGUGGGUCUCUUACGGCUAUAACGGAGUUGAAGGCGCAGUGCGGACUGAUUGAAUAGCGGUCAUCUUUUGCAGCCGUGAGCACUUCCGAGCCUCCCU…	fi
SEPT10:-:chr2:110350696:110342703	SEPT10	ENST00000356688.4	-	chr2	110350697	110371374	20678	GUGAGUCCCGCCGACGCCGGGGCCCCAGCCCCGCGCUCCCCGGCCCCCGCGGGACUUCCCGCCCUCGACCCACCGGCCCCCUGGUCCGGCCCGGGAUUGUGACCCGCGCCCCCUCCGGCCCCGCCCGCCCAGUGCUCCCCGGCUUCCGCGGCGGCCGGGCGCCUGGGGCGGGAGAGGAGCCUCUGCGGAGCCUGGGCGCGGCCGGACCCCGGUUCGCGGGGCGCGGCGCCAGCGUCGGGACGGUGGGAGAGUUCUUGAACGACUUCCCGGUCUUUGCCAAAAGUUACAUCCACAGCGGUGUUUGUGGGUCUCUUACGGCUAUAACGGAGUUGAAGGCGCAGUGCGGACUGAUUGAAUAGCGGUCAUCUUUUGCAGCCGUGAGCACUUCCGAGCCUCCCU…	fi
SETD2:-:chr3:47088111:47079156	SETD2	ENST00000330022.7	-	chr3	47088112	47098310	10199	GUAACUAAUUCUGAAACUUUUCUUUUCUGCUUUAUGGUCUGUUCAUGGGAUGUUAGUUAAAUCUGGUAUAGGGGAGGAAGUCUUACCAUGGACUACUUGUAUAUAUUGAUCAACUUUAUAUGUAUUGGUUAUCUAUUGUGUGAAAUAUUGCCAGAACUUGUCAGCUUAAGACAAUAAGUAACUCAGAAGCAGCUUAGCAGGGUGGAUCUGGCUCAGGGUUUUCCAUGAAAUUACAGUCAAGCUGUUGGCCAUGGCUGCAGUCAUCUGAAGGCUGAACUAGAUAUAGAGAUUCACUUUCCAACCUACUCACAUUGUUGUUAGCAGGCCUCCAUUUCUCCCAAGGGAGAACCCUUCAUCAUGGUAAUAUUUUUGUGUUUUCUAAAAAUCAUGGUCAGGCCA…	fi
SETD2:-:chr3:47108608:47079156	SETD2	ENST00000330022.7	-	chr3	47108609	47125209	16601	GUAAGGAAGCAUCUUUUGUUCAUUUCAACUUGAAUUACUCAGGUUUAGAGUUCUACAAACCUAAGCAAAAUUAACUACUUUUUUUAGCCAUGCAUAUUUCUGAAAAAUGGAAUACUGUCUCUCUUACUGUUUUAUUUAUAAGUGUCUCAAACAUCCUCUAAACCGUGGCAAGAGUCAUAUUAGCCAAACUAAUAUACAAAUGUCUUCUUUUCUGUCACUUAGAAAAGUACAUCACAAUAGUGAGUUCAGUCAUUUAAGUGCUCUUCACAUUAAAAACAAAAAUCCUUUGAGGAGCAAACUUAGGAUUCUAUUUGUAAUGAGAAAAAAUUAGUGUUUAAAUUUAUUGGAAAUCAGUUGUAUUAAUGGAAAAUUAAAAAUAAUUGGAAAACUAAGAUAAUU…	fi
SETD2:-:chr3:47108608:47098311	SETD2	ENST00000330022.7	-	chr3	47108609	47125209	16601	GUAAGGAAGCAUCUUUUGUUCAUUUCAACUUGAAUUACUCAGGUUUAGAGUUCUACAAACCUAAGCAAAAUUAACUACUUUUUUUAGCCAUGCAUAUUUCUGAAAAAUGGAAUACUGUCUCUCUUACUGUUUUAUUUAUAAGUGUCUCAAACAUCCUCUAAACCGUGGCAAGAGUCAUAUUAGCCAAACUAAUAUACAAAUGUCUUCUUUUCUGUCACUUAGAAAAGUACAUCACAAUAGUGAGUUCAGUCAUUUAAGUGCUCUUCACAUUAAAAACAAAAAUCCUUUGAGGAGCAAACUUAGGAUUCUAUUUGUAAUGAGAAAAAAUUAGUGUUUAAAUUUAUUGGAAAUCAGUUGUAUUAAUGGAAAAUUAAAAAUAAUUGGAAAACUAAGAUAAUU…	fi
SETD2:-:chr3:47147610:47139445	SETD2	ENST00000409792.3	-	chr3	47147611	47155365	7755	GUAAGUUCUUUUUUAAUUACCUUUCACUUCCUUUUUUGAGACAAGGUCUCACUCUUUCACCCAGACUGGAGUGCAGUGGCACGAUCUUGGCUCACUGGAACCUCUACCUCCCGGAUUCAAGCAAUUCUCCUGCCUUAGCCUCUCAAGUAGCUGGAACUACAGGCUCAUGCCACCAUGCCCAGCUAAUUUUUUUUGUAUUUUUUUGGUAGAGACGUUGUUUCACCAUGUUGGCCAGGCUGGUUUCGAACUCUGACCGCAAGUUUUCCGCCCACCUUGGCAUCCCAAAGUGCUGGGAUUACAGGUGUGAGCCGUCGCGCCUGGGCUUCACUUCAUUUUUGUGUUGUUGAACUUAGAUGUUUUUGUAGGGAAACAAUUUCUUUAUUACACUGAGGUUUAAUG…	fi
SETD3:-:chr14:99932150:99924616	SETD3	ENST00000331768.5	-	chr14	99932151	99947064	14914	GUGAGUGCUGGCGGCGGUCUCUGCGCCCGCGCGGCCCGCGGGGGAAACUCGCGCCGCGUCUCCGAGCUCUGCGAGGCCGUCCCUCGCCCUGGCCAGCGCCCCUCGGCCGAAGUCCGGCCCGCGCCCCCGCCAGGGUCCCCGCCGGCCGCUGUGGCCCCGGGGCUUGAAGGGGCAGGUGUGCGCUCGGGGGCCAGGGCGAGGAGGGCCCGGCGGGGUCGGAGGGCGCCGGUCGGCCUCUGCCCGGGCGCCCUGCGGGGCGAGAGGCGCGCGCUCGCCGCUGCCCUGUCCCCUCUGGCGCCCACGCUCCCGGGCCCCGCGCCACCCGGUCUCGAGGUGGUGCCAGGUGCAGGCAGCGCUCUCCCCGAGCUUGCCCCGCUGUCCCCGGCCCUCGCGCCUGCU…	fi
SETDB2:+:chr13:50050612:50065046	SETDB2	ENST00000354234.4	+	chr13	50042097	50050611	8515	GUAUGUAUAUAAAUUCUUUGUUAUUAAUGCUUUUGCUCCUACAGAUUUCUUCUUUAUAAAUCACUUGACAUUAGAAUAGAUGAAAUAUACAAAAAAAUUUUUCCCAUUAAAGCUUUAAAAGUUGUAUAUUUUAGUAUUUUAUGUAAGAUAGAAUUUCAUGAGUCUCUGAAUAGGUUAUUGAAUAUUCCUAGUUAAUCAAGUCUUUUUAUAAAGUUUAGCUUAAGAUGUCUUUGUGUAUUUUAUUAAUACACUGAAAUCUACCAAGUAGUGUGUUUUUGUUUUGUUUUGUUUUUUGUUUUACUGCUUAGAUUAUCUGGAGAAUUUAAAAGUGUCAAAAUGUUUCUUUCAGUAUCAGUUGAGUUUUCAAAAUGCGUAACAGCUCUUAAGUAGUGUCUAAAA…	fi
SFMBT2:-:chr10:7327916:7285520	SFMBT2	ENST00000361972.4	-	chr10	7327917	7409610	81694	GUGAGCCCCUGUUUCAAAGGCUUCGAUUUACGAGCCGCCAUCCUUCAUGACGCCUGUAAUUUUGCAAGGAGCAGAGAGAACCUUGCGUAGAAUCCCUAAUGGUCUUAGUGCAAAGGUCUCACAGUUCUUUCAGAGUGGUUUCUCAGGUUUCCUUAGCUGGAGGGAGAUCAGUGCAUUUUCAGAUGUCAGAGCUGGUGCUGACAAUGGAGCCAAACUUGGCUUUUCGGAACUGAAAGUAUGCCUAAUCCUUAAAUUCCUUUUGGAGGGUAAGAAAGGAAGGCUGAAAGGACAUCAGGAAUUGGAGGGUAAGAAAGGAAGGCUGAAAGGACAUCAGGAAUUGGAGGGUAAGAAAGGAAGGCUGAAAGGACAUCAGGAGUUGAGGUCUUGUGUUUGGUGAUU…	fi
SFMBT2:-:chr10:7327916:7318854	SFMBT2	ENST00000361972.4	-	chr10	7327917	7409610	81694	GUGAGCCCCUGUUUCAAAGGCUUCGAUUUACGAGCCGCCAUCCUUCAUGACGCCUGUAAUUUUGCAAGGAGCAGAGAGAACCUUGCGUAGAAUCCCUAAUGGUCUUAGUGCAAAGGUCUCACAGUUCUUUCAGAGUGGUUUCUCAGGUUUCCUUAGCUGGAGGGAGAUCAGUGCAUUUUCAGAUGUCAGAGCUGGUGCUGACAAUGGAGCCAAACUUGGCUUUUCGGAACUGAAAGUAUGCCUAAUCCUUAAAUUCCUUUUGGAGGGUAAGAAAGGAAGGCUGAAAGGACAUCAGGAAUUGGAGGGUAAGAAAGGAAGGCUGAAAGGACAUCAGGAAUUGGAGGGUAAGAAAGGAAGGCUGAAAGGACAUCAGGAGUUGAGGUCUUGUGUUUGGUGAUU…	fi
SHOC2:+:chr10:112723883:112745523	SHOC2	ENST00000369452.4	+	chr10	112679416	112723882	44467	GUAACUCGGGGCCGAUGAGGCGGAGGGUGUCUGUUGGUCGGUUCUUCCUGCCUGCCUUCCUGUCCGUCGGGCAGUCGGGCUGGCUGUCGGUAGGGGGAGGCCCCGUGCGCCCUGACAGGCGCGAGCCGGCAGCGCCGGGGCGAGGCCCGAGGGGCCGGGGCCCUGGGAGGCGCCGCCGCCGCCGCUUUCCUGGUUGCUGUCUCCGGGAGUGCGGGGCCCUUGGAGCCGGCUCGCGUGGGAGCCUGCAGCCCGGCGCGGAGAGGAAGGCGGUCGGGUGUGACAGCGGCCGGGGCCGGGCCUGCGGCGGCGGCGGCGGGCGGCCCGGACAGCGCCUGGGCGACGGCGAGCCGGCGCGAGGGCGCGGGCCGGGGGCCCCCGGCGGACAGUCUCUCUCCUCUC…	fi
SHQ1:-:chr3:72893574:72881520	SHQ1	ENST00000325599.8	-	chr3	72893575	72897348	3774	GCGAGUUCGGGGUGCCUGGCCGCAGGAAAGGCGCAUUCGUUAGAUAGCUGCUUUAGAGGGAGAAUGCAAGGUCGAGAGAGCAGUGCUCGAUUGCGCGAAUGCCUUUUCCCGACGUUUCCGCAGCUUCUCUUGGUGCCAGGGAACUGCCCUCUUCCAGGGGUGCGUUUUAGAUGCUGCGGAAGCCCUUUUCCUUCUUGAGCUUUCUUAAAUCCCAUAUCAAAGGAUUGCGGAAUCACUUGAAAAAGUGACGUUUGGACCGUGUCACUUUCCCGUUUCUGCCCUGUCGCCCUAGUUCUCGUCCCGUUCUGACUUGUUCUGUUCUUUCCUUUCACUCCGCGUUUGCUCUCCCAGUCUCUCCCUUCCUGGGAACGGCGCGCGCUGACAUCUCCGUGACUUCCC…	fi
SKIL:+:chr3:170077487:170079217	SKIL	ENST00000259119.4	+	chr3	170075552	170077486	1935	GUGCGGCUCCGGCUUACGGCGGCGACGCGGCGGAGGCGGCGGGAGGCCAGAGGCGCUCACCCUCCUAGGAGCCCGACGGCGGCGACAGGGGCGGUGGGGAAUUCACAAAGCUCGUCGAGCUUACCCGGGCACCGAGGCCCGAGUAGGGGGUUUGGAUGCGCGGGUCCCGGGUGGGGUCGGGGCCAGAGGGGGUCGCUAGGCGGGUGUUCCACGGCUGAUCACGCUUCGUUGGCCCCAGGCGGUGGGCGCCGGCAGGGCAGGGCGCUGUAGUUGACGGGAGCCGCGGGGACCCCGGAGACCCGGACGCCCGUCACCGCCCCCCUCCCCCAGUCCAGCAGCGCUCCGCGGGGAUGCCCUGGUCUCGACCCGGUCCGUCAGCCCCCGGCGGCGCAGGGAUCC…	fi
SLAIN2:+:chr4:48371866:48385801	SLAIN2	ENST00000264313.6	+	chr4	48344146	48371865	27720	GUGAGCGCGAGGCGCCGGGCAGGAGCUGGGCGGGGACGGGCCCGGGGGCGGAGAGCGUCCUCUGAGGGUCCCUCUGGUCGGGCGCCUCGCUUUGUGUAGCCGGGUCCGCUCUCCUGUGGCGACUUGUGGUUUUCUUGCUUUGGCAGAGGGAACGUCAGCUGGAGUUGGGGGUUCGAGGCGUGCGCAAGUAACAGGGUUGUAGCUCGUUGUCCUUUGGAUUGUGGACCUUCUGAGUGCUGGACCCUAUUGGGGUCUGUGGGUUGGGGCAGCUUGAGAAGGGCUGUUCGCCUGGGGAGGAGUCGGAGGUGGGAAACUGCUUUGUAGGCAGGGAUCCUGCUUUGUGUAAGAUACUGGCUUUCGGAUGGUGGCCCUGGGCAUUCUGGAUGUAGGAGAGGGGUC…	fi
SLC20A2:-:chr8:42323435:42317414	SLC20A2	ENST00000342228.3	-	chr8	42323436	42329619	6184	GUGAGUAGCCUCUUCUCUAUACCGAUGGGACAUCCGCCCACUGACCCGCUUCCCUGCAGUACUUUGCCCAUAUCCAUAAAUGUGAUUUUUGCUUUGGCUUUUCAAAAACUGGUUGGAUGUUUCACAUUUACUCUCUUAUUUUUGCUUUCUGCAUAUUAAUUUAUGAUUUUUAAAGUGUUUAAAUAUCAGGCAACCAUUUAUUUUCUGAACUUUUGAGCAAACUUGGUUGCUAAAAUAGAUUUCAGCUAAGUGAAUACUUUUCAGAAAGUACAGAAAAAGACCUUUGUAGAACAGCGCUUUAUUAUUUUAGAGUUGUUUGAAGGUUGUCUAAGUGAAUGUGUUUUCAAGGUUGAUGUAUGAAAUUUCCAGGAAGGUUGAUUUAGAUUUUUUUCUUAAGGU…	fi
SLC20A2:-:chr8:42330172:42317414	SLC20A2	ENST00000342228.3	-	chr8	42330173	42396963	66791	GCGGGCGGCCACCCCCCUUACCCCCGCGUCCGGGGCGGGGCGGGCGGCGCGGGGCGGGGCCGGGUGACGCGGCCCCGCCGGGGACCGGGAGAAGCGGGGACGCGGGGCCACUCACGCUGCCGGCUCCGGAGGCGGCACGCGGCCAGCGCUGCUCCGCUCCGGGGCUCUUUACCCCGGAGUCGGGGCCGGGCGCGCGGGAAACGGUUACCGAGCGGACCUGGACGCCCUCUGCCUUCGUCAUUUCCUGCCGGCCGGUCGGUUUCCGGAUGAAACGAGGAGCCAGGUCUUUUUUUUUUUUUUUUCCUUUCCCCUUUUCAGUUUUUUGAGCCGGAGAGACGCAGCGGCGGCCCCAGUGCCGCCCCCGGGCGCGUGAGUGGAGCCGGGCUCCUUUCCCCUACC…	fi
SLC25A16:-:chr10:70266475:70246901	SLC25A16	ENST00000609923.1	-	chr10	70266476	70276507	10032	GUGAGUUAAUAGAUGCUAAAGAUAAAAAUGAAUGAAAAUAUUGUGGAAAGUGGGCAAAAAAGGGAAUUUAAGUUUGGGGGUGUAAAAAGUAAAGUAGAGGUUCCUCUUUAAAAACUUUUUUCCCCAUUUAAUUAGGAAUAAAUAGUAACUUCUCUCAGAAGCAAAAUUUAUUCAAAGACCUGUGCUAACAUUCUUAAAUAUUUGCUAGCCAUGAUUAAAAAAUCAAUGUGCUUUAUGUUCUUAGCUCCCACAAUUUAGCCUAAAUAUUUGCCCUGGCAUGCUUAUUCUGCUCCAAGCAAGCAUUAGGUCAUAGCUUGUUCCUCUUCCUUAUUUAAAGGUGUUUUUUUUUUACCUUCCCCAGCAUUCCACAGGUUACUUUCUCCUUCCCUUGUGCUCCUC…	fi
SLC25A26:+:chr3:66286968:66313803	SLC25A26	ENST00000354883.6	+	chr3	66271554	66286967	15414	GUGAGUGCGGGGCGGUGGGGUGGGUUGCUCAGAGUGCCGGCGUCCGGCAUUGGAGCCCGCGGGGGUUCUCUGCACUGGUUUUCUUCCGGUUUUGCGGGCUGGACUGUCCUCGGGUUACUGGCAGCCAGGUCUGAGAGGGAGCACGAGGCUCCCAGGCCACCGGCGGGCCAGGUGUUAAGGCUAUGUCUGUACUGCCAGGUCAUAAGAGCCAGGUGGGGGAAGGAAGGUGACUCAUUGUCUUUUGCACCCUCAUUUACUUAAAAAAGAGCUUCUAUUAUACACUGUUAACUACUCUUUCAUUAAAUAGUGUAACUACUCUAGAGAUCUUGGGAAUUAAAGAAAUGUAUGUAACACAACAACAAAAACCUUACUCACAUCGCUCCCAGCCCUUCUAUUCAA…	fi
SLC25A26:+:chr3:66293627:66313803	SLC25A26	ENST00000464350.2	+	chr3	66271554	66293626	22073	GUGAGUGCGGGGCGGUGGGGUGGGUUGCUCAGAGUGCCGGCGUCCGGCAUUGGAGCCCGCGGGGGUUCUCUGCACUGGUUUUCUUCCGGUUUUGCGGGCUGGACUGUCCUCGGGUUACUGGCAGCCAGGUCUGAGAGGGAGCACGAGGCUCCCAGGCCACCGGCGGGCCAGGUGUUAAGGCUAUGUCUGUACUGCCAGGUCAUAAGAGCCAGGUGGGGGAAGGAAGGUGACUCAUUGUCUUUUGCACCCUCAUUUACUUAAAAAAGAGCUUCUAUUAUACACUGUUAACUACUCUUUCAUUAAAUAGUGUAACUACUCUAGAGAUCUUGGGAAUUAAAGAAAUGUAUGUAACACAACAACAAAAACCUUACUCACAUCGCUCCCAGCCCUUCUAUUCAA…	fi
SLC2A12:-:chr6:134350859:134349519	SLC2A12	ENST00000275230.5	-	chr6	134350860	134373515	22656	GUAAAGUGAGCCUGCAGUGCUCGGGUGACCGCAGAGAAGCAAGCUGUACUCAUCUCCCGAGUGUACUGUCUCUUGAGUCCCGUGUGUGUGUGUGUGUGUGUGUGUGUGUGUGUGUGUGUGUGUGUGUAUGCGCGCGCGCGCAUGUGGGCGCGCUGGAUGAGUGGAGAGAAGGGGACAGGGUCUGGUGGGACGUGGGACAGCUCGGAGCUGUAAUGUUGUGAAGAUCGAAGUCUUGGUGGAACCUUAUGUGCCAAGAAAAUACAGGUUACACAUCCACCACUGGUAUGAUGGGUCCCCUUGAUUGUGUUUACAUAAUACAAUGUAUGGAUGUUUUUCAUAUUGGAACGGUCCACUGGCAAAGAUAGUCUCAUUUGUAAACACACACAAGCACACGCUUGC…	fi
SLC38A1:-:chr12:46637097:46622936	SLC38A1	ENST00000398637.5	-	chr12	46637098	46662308	25211	GUAAGGUGAUUAUCCGUUCCCGGGGAGGGCUGGGCGAGCGGCAAGGGGAGAUUUAGAUGUCGGAGGAGGAGGUAACGUAGAAAUCAUCUCUGCGGGCGUGAAAGCAGAGAGAGCUCGGCUGUGCCCGAUGCUUUCGGAUGUUGCUUUUAGGAGAGGAAAAGUCCAGGUCUCCUGUGCUUCCCGAACGCACGCGGCAGCGGGAGGAAGCGCCAGGGCCCCCGAGUUCACCUUUGCGUGGGCUGUGGCUUACUUUUUGGUUUGUUUUCCUGUGACUUUGGUGUGUUUUCCUGUGGCUGUGGCAGAGUGUGGUACCAGAUCUGGUUCCAUUUUUACGAGAGCCAGGAACCACGCACGUCUGGAGGGAGAGCGCAGCUGACCCGAGGGCGCGACCGUGUUCUG…	fi
SLC8A1:-:chr2:40405633:40366541	SLC8A1	ENST00000407929.2	-	chr2	40405634	40655612	249979	GUAAGUUCUAUAUUAUAUAUGUGUGUGUGUGUGUGUGUGUGUGUGUGUGGUUCAGUGUGUUUAUGAAUGUGAGUCUGUGCAUCAUUUUUUAAAUUAAAUAGCAUGCAAGGAAUGGAAUAGCUUUUAUACAAGAUCCCUUUCAAGAUAUCAGUCUUUGCUUGGGUGCCAGUUAUCAAUAUGCUCUGCACACAGAGAUCUUAAAUUUAUUUACAUCAGAAUUUUAUUUUUACUUUUAUACAUUUACACAUUUUAACUACAUUGUGACUAUGAUAAAAUGAGUGAUGGGACACAGUUUAUCAGAUGACUUAAGACAGGCUGAGAAAUUGGUCUUCUAUUUUGAAUCACAUGGUAUAUACUCAGAAAAGGAAUAUUUAAAACAUCACAAUAGGUCUCUAACUU…	fi
SLC8A1:-:chr2:40405633:40387905	SLC8A1	ENST00000407929.2	-	chr2	40405634	40655612	249979	GUAAGUUCUAUAUUAUAUAUGUGUGUGUGUGUGUGUGUGUGUGUGUGUGGUUCAGUGUGUUUAUGAAUGUGAGUCUGUGCAUCAUUUUUUAAAUUAAAUAGCAUGCAAGGAAUGGAAUAGCUUUUAUACAAGAUCCCUUUCAAGAUAUCAGUCUUUGCUUGGGUGCCAGUUAUCAAUAUGCUCUGCACACAGAGAUCUUAAAUUUAUUUACAUCAGAAUUUUAUUUUUACUUUUAUACAUUUACACAUUUUAACUACAUUGUGACUAUGAUAAAAUGAGUGAUGGGACACAGUUUAUCAGAUGACUUAAGACAGGCUGAGAAAUUGGUCUUCUAUUUUGAAUCACAUGGUAUAUACUCAGAAAAGGAAUAUUUAAAACAUCACAAUAGGUCUCUAACUU…	fi
SLC8A1:-:chr2:40657441:40655613	SLC8A1	ENST00000406785.2	-	chr2	40657445	40679043	21599	GUAGGAUCUUAUGAUGGACAGGCAGAAGGCAUUUAGUCAGAGACCAAGAACUAUUUUCCAUUUGCUGCUCAUAAGGCUACACUUCCCUCUGCUUUGGCAAACGAGCGGCUUCUAAAUUUGUGUGUGUGUGUGUGUGUGUGUGUGUGUGUGUGUGUGUGUGUGUGUGAUGUGGUGUGUGCGCGCCUGCACAUUUUUCUGGGUGUCCGCGCUUCCCAGAGUGAAAUUGCUCGGGCUGGUGCGUCUGGGCGUGAGGGUGCCUGCCUGCCUGCCAGUGCAGGCUGCCGGAGGAAGAAAGGGCUGCUAAGGAGAGAUGCUGCACCCUGCACCGCGCUGGGCUCUGAGGAUUCAGGGCGCGAAGAGCUAAGUCCACCCCGAAUGCAGAGCUGCUGGGGAUCCAGG…	fi
SLC8A1:-:chr2:40657444:40655613	SLC8A1	ENST00000406785.2	-	chr2	40657445	40679043	21599	GUAGGAUCUUAUGAUGGACAGGCAGAAGGCAUUUAGUCAGAGACCAAGAACUAUUUUCCAUUUGCUGCUCAUAAGGCUACACUUCCCUCUGCUUUGGCAAACGAGCGGCUUCUAAAUUUGUGUGUGUGUGUGUGUGUGUGUGUGUGUGUGUGUGUGUGUGUGUGUGAUGUGGUGUGUGCGCGCCUGCACAUUUUUCUGGGUGUCCGCGCUUCCCAGAGUGAAAUUGCUCGGGCUGGUGCGUCUGGGCGUGAGGGUGCCUGCCUGCCUGCCAGUGCAGGCUGCCGGAGGAAGAAAGGGCUGCUAAGGAGAGAUGCUGCACCCUGCACCGCGCUGGGCUCUGAGGAUUCAGGGCGCGAAGAGCUAAGUCCACCCCGAAUGCAGAGCUGCUGGGGAUCCAGG…	fi
SLC8A1:-:chr2:40657444:40655615	SLC8A1	ENST00000406785.2	-	chr2	40657445	40679043	21599	GUAGGAUCUUAUGAUGGACAGGCAGAAGGCAUUUAGUCAGAGACCAAGAACUAUUUUCCAUUUGCUGCUCAUAAGGCUACACUUCCCUCUGCUUUGGCAAACGAGCGGCUUCUAAAUUUGUGUGUGUGUGUGUGUGUGUGUGUGUGUGUGUGUGUGUGUGUGUGUGAUGUGGUGUGUGCGCGCCUGCACAUUUUUCUGGGUGUCCGCGCUUCCCAGAGUGAAAUUGCUCGGGCUGGUGCGUCUGGGCGUGAGGGUGCCUGCCUGCCUGCCAGUGCAGGCUGCCGGAGGAAGAAAGGGCUGCUAAGGAGAGAUGCUGCACCCUGCACCGCGCUGGGCUCUGAGGAUUCAGGGCGCGAAGAGCUAAGUCCACCCCGAAUGCAGAGCUGCUGGGGAUCCAGG…	fi
SLCO5A1:-:chr8:70674110:70650275	SLCO5A1	ENST00000260126.4	-	chr8	70674111	70744001	69891	GUAAGACUUUCCUGUUCUCUCAGAUAUGUUUCACUCACACUGAAACUUACUUUCCUUACAAAAAUCAAAAGGAAACAUGUUCUUUCACAUUUUCAUGUAUAUUAUAGAUUAAAGUUCACUUUAUUUUACGUUUUAGCCUUGCUGUAGUGUGUUUUCAGUUUGGGAGAGAAUCAAUUAGUUGAGAGUUCUUGAAACUAAUUUUCAGACUCAUACUUCAUGUUUGUCUUUUCCCAAGUAACAUAAACUUUAAACUGUGGGGUGAUGCUUCUCUCUGUUGCUACCUACCUAUGGAAAAGCUCCAAUUUGUCAAGUUUAUAUUCUAAUACACUUGUUGAGGAAGGAAUAGCAGUACCUCAUGUGUAAAGUUUUGAUGAUUUUCUGCUUCUAUCUGCUGCUGCU…	fi
SLMAP:+:chr3:57875768:57882659	SLMAP	ENST00000295951.3	+	chr3	57857426	57875767	18342	GUGAGUACAGAGUAUUUUUCACAUUGAUUUUAAUGAAGUCAGGGGCUAAAACUUAAAAGUGAGAGGUAAAAUGAGGAUCUCAAUGUGUUUGUUAUAGCAGAAGUGCUUAAAGGGGCAUCUUUAGACAGCAGCAAACCUUUUCAUAACUAUUUGUCUUUUGAGAAAAGUAUUUCUGUUGCAUUUGCCUUCACAGAUGGAGCUGAGCAUUUCAUAAUAGCUACCAUAAAAAAGAGGGAAACUUUCAAGCUUGUUAAAUUUGAGGUUCUUAAAUAAAUUUCUUAGAGAAAAUGAAGCCAGAAAAAUAAUUAUUUAGUUUGGGCACUCCAUUCUGAAGAUGGCCCUCAGAGUAGCAGGAGCUUUUUAGAGAGGUAGUAGCAGUAGAUUGUCCUACAAUCUGAC…	fi
SLTM:-:chr15:59209198:59204762	SLTM	ENST00000380516.2	-	chr15	59209199	59224554	15356	GUUGUUACGAGUUAUGAACAUGUUUUAAAAUAUAUUUUGGUUAUAUAACUUGCCUCUGCUCUUGUGCCUCUUGCCCUGUUUAUAUAGUGCUACUCUUUGCUAUUUCCCUCUGGCAGUCUGCCUUCUUGGGUCAAGGAAGAAAAGUUACUGUUGCCAGGCUUUGGGUGACUUGUAGCCCUUAAGAUUCGGCUGAAGCUGAUUAGAAAGUGAGAACAGUUCUUUAUUGCUUCCGGAAAAAAUUACAAAGUCAAGUUGUGUAAUGAUGCUUCAUAGUGUGAAGACCUGAAUAAAAUACAGUUUAACACAUGUCUACCUUGCCCCACAAUUGGCAGAGUUUUGAUGGAAUUCCUACCAAAUCUUUUACCUUGCCUCCUUGCUGUUUUCUUUAGUAUAUUAAAA…	fi
SLX4IP:+:chr20:10536879:10541468	SLX4IP	ENST00000334534.5	+	chr20	10438880	10536878	97999	GUAAGUAAUGUUUAAUAGCUUUUUAAAAAGAGGCUAAUCACUUUCUAAUAUAACUGAGCUCUGUGUUAAUUGAAAAUCGAGGUUCCUAACUUUCUGCUUUUUACACUUGGGACUCUGCAAAAUUUUUUUUUUUCCUUCAACUUUUAAGUUCUGGGGCAUGUGUGCAGGAUGCGCAGGUUUGUUACAUAGGUAAACAUGUGCCACAGUGGUUUGUUGCACAGAUCAUCCCAUGACUUAGGUAUUAAGCCCAGUGUCCAUUAGCUAUUCUUCCUGAUGUUCUCCCUCCCCCUUCCCCCACAACAGGUCCCAGUGUGUGCUGUUUCCCCCCAUGUGUCUAUGUGUUCUCAUUCAGCUCCCACUUAUAAGUUAGACUAUGCAGUAUUUGGUUUUCUGUUCUUG…	fi
SMAD2:-:chr18:45423180:45391430	SMAD2	ENST00000402690.2	-	chr18	45423181	45457170	33990	GUGGGUGCGUGGCGCCGCGGCGGCCGGCGGCCGAGGGCGGAGGGCGGAAGCGGAGGUGGGCUGGCGGGGGAGGGCGCGGCCGUGCGGGCGGCCGGUAGGGCUGCGGGCGCGCGCCUGAGGGGAGGAGGGGCAGCGCGGGCGCGCGCGUCCUCACCCCCUCCUUCCCCGCGGGCGGCGGCCAGGCUCCCUCCCCUCCCCUUCCCUCUCCUCCCCUCCCCUCCCCUCUCUUCCCCUACCCUCCCGCGCGCCCGGGCCGCCGGCCGGGCCCGGGCCUGGGGGCGGGGCGGGAAGACGGCGGCCGGGAGUGUUUUCAGUUCCGCCUCCAAUCGCCCAUUCCCCUCUUCCCCUCCCAGCCCCCUCCAUCCCAUCGGAAGAGGAAGGAACAAAAGGUCCCGGACC…	fi
SMARCC1:-:chr3:47814426:47770515	SMARCC1	ENST00000254480.5	-	chr3	47814427	47823092	8666	GUGGGUUCGCGCGCCCGUGGGGGCCGGGAGACCACGCGACCGGGGCCGGAGGCGGCAGCUGGCCUCGCGGGCCUCGGGCCGCCCCUCCCCCCCGCACGCCACGAGGGACAACAAAGGCAGGCGCCGGGCCCGCCACGCCCCCGCCGCCCGCUCUGGGCGCCCGCGAUCCCGGGGCCUGACUGGGGUUCGGGGCUCUCUCCUCUGAGCCUACGCACCCAUGGUGAAAGCCCCUGCUCAGUCUCGUGUGCCAGAGCAGGUCGAGCUCAGCCACUAAGCGAGUGUGACUCUCUCUCUUUUGUCAGCUGCCUUAGGUGUGUGAACAAUGAUCCCUAAAGACCGAGCAAGCGUGGUAAAAGCAGCUUCAAGUUUUGUUUAGAGCGUAUUCAAAGUCUCGAGGGG…	fi
SMEK1:-:chr14:91952074:91947920	SMEK1	ENST00000554684.1	-	chr14	91952075	91957090	5016	GUAAAAUUUUGAAGAUGUGUUUUAUCUUGCAUAUUUUCCUUUUGAGUAAAUGAAAGUUUAUUAUCUGAUUGCUUAUAGUGAAAAAUUUAGAAGAGAUUACAACAGUUUGGCAGUGAAAUUCUAAAAUAGGAUUUCUGCCAAUUCCUAUAGUGUUUAAUACAAUAAUUUUAAAUUUAAAAAGCUUGCCACAAGUUAAAAUGGAGUUUGUGUUCCACCUACUAUAGCAACUGAGCCCUAAAAUUUCCUUGUUUUUACCUAAAAAAAAAAGGUGACCAUUGAUGUGAUAAGCUGCUACAAACACAGUUAAAUGGUGAAAAUUCCUGUUGUAGAUGAUAGUGCAGAAGGAACAUUAGUAUCUCCCUCUACAGCAGUACUGUGUAGAUAGGAAUCUGUCAUAUG…	fi
SMEK1:-:chr14:91957146:91947920	SMEK1	ENST00000554684.1	-	chr14	91957147	91975849	18703	GUAAGUGAAGCCCCGCGCGGCGGGACCCUCGCAGCCCCCACGGCCCUGGGCCGCCUCCCUGGUUCUUGCGGGGCAUGGCGCUCGCUCCACGAGAACAGAGGGACGGCUGGGGAGGGCGGCCACCUCGGGGGAGGACGGGCCCCAGGUACCCCAGUCUUGCGGGAGCUCCCCGGAGAGCGCUUGAAAUGUUUCCUUUCUCUGAGUGCCUGGUGGCAUUUUGGGUACGAGGAGAGCCAAGCGUGUUUGAGCUGUGCCGCCCUGGAGUGUGGAGAGGUCGAGGACCUGAGAUAGGGAGUCCGGAGUGUGCUGUUCUUUUGCACUAGAGUGACCUUGAGAAAGACACUGAUUAAUCCGAUCUGCUGCCUUAGUUCACCCAUCUGUAAAGCAGGCAUGAAACUU…	fi
SNX6:-:chr14:35078948:35044962	SNX6	ENST00000396526.3	-	chr14	35078949	35099112	20164	GUAAGUUCUGCCUUCCUUUCGCUCGCGGGACCCUGGACCCUCCUUCCCCAUCCUGGGUCCCCGGGUGUGGUACGGGGAUGGGUCCCCAGCCGCGCGGCACUCCCUCCCCGUAGUCCUCCUUUCGGUUUCCUCGCUGCACCGCGCCCCACCCUCCCGCAGCCCUUCCUCCCUAGGGGCCGCUCGGCUCCGAUUCCCGGGGACCCGCGGCCGCUUUCUUGUCCCCCGCCGCUGUUCGGGCCUUCUGGUGGACCUCCACUCCCACGCGGGGCGGGGUGCAGGUGGCGAAGUGGAAAUGGAGGCGGGAGAUGGAACGCCCCCACCCUCCCUCGACACUUUGGGGCCAUGAAAACCCAUUCUCGGACCUUCCCAGCGGCACCCUCAAUUUUCACCCGGUGUGGA…	fi
SP3:-:chr2:174820960:174819601	SP3	ENST00000310015.6	-	chr2	174820961	174828488	7528	GUAAGUCCCGCGCGCGGCCCGCCCCCGCCGAGGCCGGGCGCCCGCCAUCCCGGACCCGUGGCGCGCCUGCCCAAAAGGCCUCCCCGGCGCCCGCGCUUCCCCCGACCCGCACGGGCCGCUGGGCUCCAGGGCGCCCUUUCCUGCUCUUUCGCAUCCCGGUUUGGAUCUGAAGCCAGCCCAGGCUUUCUCGAAAUUGUCACUGCAGCACCUCGCGCAAAAUCUUCACAAAAUGAAGUCUGAGAGGGCGGGGGUAGAGGACUCCAAAAUGGAUGUUUGAGCAAUUCAUAUCAGUGCUGAAAACUCCUUCGCUUAACACUACAAAAUUUUCAAGCACAGCCUAUCGGCCAUAGAUAGUAUCAACUAGAGGCAAUGUCUUUAGUUUUUAUUAUUUUUGAACCU…	fi
SPECC1:+:chr17:20107646:20109225	SPECC1	ENST00000395530.2	+	chr17	20059550	20107645	48096	GUCUGUGCGGCUGGCGGGGGUCGCGCCGCAGCCGCAACCCCACCCCCCCUCCAGGCGCCCUUCCCCCACCGCCUCCGGCUCGCGGCGCCGACUGGGGCGAGCGAAAGGCUAAGGUCCUGGGGUGUGAUUCUUGUCGUUGGAAUGCGCCGCUUGGGAUUGUGAAAUUACCUGUGCCGACGCCGCGACCAGAAAACGCUGCUCGUCCUGAACGCGCACCUGGGCGCCGGGGCCGCCGGGCAGGCACCGCUGGGUCCCUGCCGCGGGGUUCCCCACUCCGCGCCUGGCCUGCGCCUAGACCAGGUCUCCUGAGCGCGCAGGCCGCCCUCGGACUUUCCGGGCGUUUGCGGGGAGGGCGUGCCCCGCGGCCUCUCCCUGUCGGCCGCCGGCCCCGCAGUUUGU…	fi
SPECC1L-ADORA2A:+:chr22:24698163:24709434	SPECC1L-ADORA2A	ENST00000358654.2	+	chr22	24672772	24698162	25391	GUGAGACCUUUUCUCCCAAUAAAUGCCCCUUUUCUCUCCUUAAUAUAUUCUCUUGCUUACAAAACACUGGUGUCUCCUUAUCAUGGUUUGGUUCUACCCCACUGGGCCCAAGAAUUCUUGCCCAGGAGCAACUGAAUUUUCUUCUUGCUUGCUUUUUAAAACUUUGGUGGGGUAGAGCCAAUUUUAAAUCUUCUGAUCCAUUUUUUCAUUGUUUUUCUCGCCCUUCUGCAUUUUCUGCAAAUUCUGUUGAAUCAUUGCAGUUACUUAGGUUUGCUUCGUCUCCCCCAUUACAAACUACUUACUGGGUUUUUCAACCCUAGUUCCCUCAUUUUUAUGAUUUAUGCUCAUUUCUUUGUACACUUCGUCUUGCUCCAUCUCCCAACUCAUGGCCCCUGGCUU…	fi
SPIDR:+:chr8:48308936:48320523	SPIDR	ENST00000297423.4	+	chr8	48206620	48308935	102316	GUAAGAAUGAAGUAUUUCAAAACUUUUAUUCACUUUAUAACAUUUGCUAAUCAUAGUUGUCAUUUUUUUUUUUGUUUUUUUUUUCCUGUCCUUCCUCGAGAACAACCACUUUUGACUCUUAGGGGAUUCUUUUGUUCUUUACUCACUUAUCUCUAAAUAACAUGCUUGUGCUGUACUUCUCAACAUGGAUAAAUAUUGAUCUCACUUCUCUUUCACUUCCCACCCUCACUGCACACCGAAUGUUUUUUAUCCUGCUAUUCUUCCAGUGCAGAUAUAUCAAAGUGCUGGAAUUGCACAUGUCAGCCACCAUACCUGGGCAAAAAGAUACAAAUUUAAAUCAGCUGUCUUCCACGAGUCCUCUCCCAGUGGAGUCACACAGUAUAUGCUUAAUUCUUCCAG…	fi
SRBD1:-:chr2:45789895:45773871	SRBD1	ENST00000263736.4	-	chr2	45789896	45800345	10450	GUAAAUAAAGAAACUGCAUGUGCAUGCUGAUUUCGUAAUAAUGAUAAUAUUUUGGAUUUGCCUGCUACUUUACUAAGAAUUUAAAUAAUUUUAUGUCAACUGUUUUCUUUUUUCUUUAUAUAAAUUCUUAUAAUAUUGUCAUAUCCUUGCCGCUUCACAAAUUGGGAAGUAAUGACCCGGAGAAGUUAACAAGUGACAUUGAGAAUUAUUAGCAGAGCUGACAAUAUAACAUUUUAGGUAUCUUGACUUUUUGGCUGGUGAUCUUUUUGUUAGACUCUGCUUCCCAGUAUCCUUAUAUUUGAGCUCAAUUCUGGAUCUCUUCCCUGUGAAAUACAAAUAUGAGAUAUCUGAUUUAGAAUAAAGUGUGAGAGGUCUCAUUUACUUAUAUAAAUCAGUCAU…	fi
SRCAP:+:chr16:30740287:30740893	SRCAP	ENST00000380361.3	+	chr16	30736404	30740286	3883	GUAAGUUUUACUUCCUCAAGAGGGAACAGGAAGUUGAGUUUCUUUGGAGUGUUGGUAGGGUGGAUGGAACAGUGAUGUCACAUUUAACCUGGUGAAUUACAAAGCUUAAUGUUAUGGACCAAGUACUUGAGUGACAUUUGGACAAGUCCCUUCUCUUCCCUGGGCGUGUACCUCAUGAUCCGCCUGCCUCAGCCUCCUGAAGUGUUAGGAUUACAGGGGUGAGCCACCACGCCCGGCCUCUUUUCCCGUUUUUUAACCCGCACGGUAAUAAAUGGGCAGUAAAAGGAACUCUUCUCUGUCCCUUUUAUGAUUUCCGGUAGCUGUUUCUUUCCUGUACUAUGUAUAUAGGCCCAUGUCUGUGUAGUACUUGAGUUAAACUCACAGUUCAGCUUAAGUAAA…	fi
SSH2:-:chr17:27999147:27975162	SSH2	ENST00000269033.3	-	chr17	27999148	28003837	4690	GUAAGAUGACUUUUACUAUCUCUACAAAAGUGUUUUAAUGUUAUUGGAGGAAUAUUUUGUAAGAAAUGUUUGAAAUGGUACAGUUUGCUAUGAAAAUGCUAAAUGAUCUGUUUGUAUAACCAUCGUAGUUAAAGAUGACCUAGAAAUGCAAUAUUCAAAUUGUUGCAAUUGGAAGGCCUUGAGUAUUGGUGAACAAGUGAAAUUCAGAGGAAUUCAGAGGUGUUAUUCUUAGGCUCUGGCAGAGACUUAACGGUUUAGAUAAGCCAGUUGAUACCGAGUUUUAUUAGGGACAUAUUGACUAAGUUAGUUAGUGGACUAAGAGCCAAAUCUAGAACAUCACAUUGCUAUGCAUUAGCUAUUUCUUUUUUUUCUUUUUUUUUUUUUGAGACGAAGCCUCAC…	fi
SSH2:-:chr17:28030080:28011581	SSH2	ENST00000269033.3	-	chr17	28030081	28120911	90831	GUAUGUUUGUUCAUUAUAUCCUACGGCAUUUUUGUUGUAGGAUAUUUUUGUAGUAGUUAUUGUUUUUUCUCUAAUUCUUUUUCAGUCUUAUCAGAUUAGCUUAUCCUUGUUUUUCAACGUGCUUCCUUGGUCUCUCAAGAAACCAGAUUGCACCUGGGCAUGGUAUUUUGUGCCUGUAAUUCCAGCUACUUGGGAUUGCUUAAGGCCAGGAGUUUGAGACAACGUAUCAGGACCUUCCUCCGUUUUUUAAAAAAAAAAAGAGUAAGAGCGAAUGCUUUAGGAAUCCAGUUACUGACUCAGAAAGAUUUUUCAAUGGUACAUUGGUUUAAAAAGAGGCAGAAAGGUCAAUUUUGGCUCAGUUUUCACCCAAGCAUCCAAGGAAUUAUCUUGGGGGUAAUA…	fi
STAG1:-:chr3:136221621:136183723	STAG1	ENST00000383202.2	-	chr3	136221622	136240054	18433	GUAAGUAAUUAACAUUUUAUUUCCUUUUCAUUUAGUUUUGUUGACUAUGUUUUAUUCUGAUUACAAACUUAAUGAGAAGAUUUAAUUAAAAAUUUAAUUAGAAUAAAACAGUCAUUUGAAUAGUUUUUGUUAAAAUUUAUGCCUGUUUUCAUAACUGGCAUUUGAUAGCCUUAAGAAUGAAAAUUGAAAUUUUCUGGCCAGUGUCAUCAAAUGUCUGUCUGAAUGUUUAGUUACUAAUGUACAUCCUUAUUUAUAACUGAAGAAAUUUUAAGAGACCACUAGGCCAAAUUCUUUGGAAAACCCAAGUAAUAAUAGUUGAAAUUCCAAAUUUAUUGUAUUUUUUCAUCGCAUAAUUACAUUGUUUUAUUGCUCAUUAUUAUUAUAGAUAAGUGGGUAAAU…	fi
STAM:+:chr10:17746430:17747740	STAM	ENST00000377524.3	+	chr10	17742279	17746429	4151	GUAAGUGGUUUCCAUGGUGAUAGGAGUUGGUACUUUGUAUUGAAAUUUAAAUGGUUUUGCUUUAAGAAAAAAUUGAUUACUUGAGUUUUUUUGUUGUAAAAAUUUUUGUAUUUUUUUAUAAAAAUUCAAGCAAUAUAGACGAUGCAGACUGUUUUUUGAAACUUCCUCUCCAGUCCUUUGUUUGCCGUGCCAGAGCCUCAUUAUUUUAAAUUCCUGCUGAAUAUUCUGUAGAGUGGCCUUACCAUGAUUUAUUUAAUCUAUUGUUGAAUGCCUAGGUUGUUUACAGUUUUUACAGUGUAGUAGUGAGAUUUUUUUUUUUUUUGAACAUCUAUCUUUGUGUUUCUUUAGGGUAGAUAUUCAGGAGUGAAACUAUUGAGUUGAAGGAUUUGUGUAUUUUCC…	fi
STAU2:-:chr8:74601048:74585342	STAU2	ENST00000355780.5	-	chr8	74601049	74650518	49470	GUGAGUUUGUGUUAAGGCAUUUUUCAUGCUUACAUGGUGCUUUGGCUGUAAAUUGUGGAACAUUUUAACUCAGCUUUUCUUUUCUAUAACUGUAACCUGACUCAUCACUUUUUAAAGCAGUUACCUACUGUAUAGUCAUCAUUGGAGGCUGUGUAGGGCAGGUUGUUUAAGGAUUAGAAUGAUCUUCUGAAAGUUGAUAACUUCUGGUUGUGCAAGGCAGAAGGUUUGUCUGUUCUUCUUGAUGUCACAUCCCUUUAGGACUUGUUAAUGUGUUCAGAAUGCUUAUGAUCAUGAUACAGCUUCAGUAGGUGGCAGUUCUGCAGACUCAAAGCAUUUUUAGUGACAAAUCUUGUGAAGUAGUUGUAUCUGUUUUUUUUUUUUUUUUAAAGUUCACUUUCC…	fi
STAU2:-:chr8:74621397:74585342	STAU2	ENST00000519961.1	-	chr8	74621398	74650518	29121	GUGAGUUUGUGUUAAGGCAUUUUUCAUGCUUACAUGGUGCUUUGGCUGUAAAUUGUGGAACAUUUUAACUCAGCUUUUCUUUUCUAUAACUGUAACCUGACUCAUCACUUUUUAAAGCAGUUACCUACUGUAUAGUCAUCAUUGGAGGCUGUGUAGGGCAGGUUGUUUAAGGAUUAGAAUGAUCUUCUGAAAGUUGAUAACUUCUGGUUGUGCAAGGCAGAAGGUUUGUCUGUUCUUCUUGAUGUCACAUCCCUUUAGGACUUGUUAAUGUGUUCAGAAUGCUUAUGAUCAUGAUACAGCUUCAGUAGGUGGCAGUUCUGCAGACUCAAAGCAUUUUUAGUGACAAAUCUUGUGAAGUAGUUGUAUCUGUUUUUUUUUUUUUUUUAAAGUUCACUUUCC…	fi
STK3:-:chr8:99719539:99718695	STK3	ENST00000523601.1	-	chr8	99719540	99761503	41964	GUAAGUAUUUUAAAAUUGUUUUGCUAAUAUCAUUUCUAAAGAUUGAUAUUUUAGAAUCUGACUAGUUGGUAUUUUGUUACACAGAAAAUAAUAGCAUGAAAAAAGAAAAGGUUUUAAGUGGUGUAAAGAUAUCUAGUAGGAGGUGUGAGAACCAGCCACAUAUCUUUCUGUAACAAAUUUAGGAAUUACAUGAUUGUUUAAUUUAUUUAUUAGGAUAAUUUUUGGUGUGUCACAGAGAAACUACCAUGGUACUUCUCUUCUUCAUUUGGAAUCAGCGUGUGUGUGUGUUGUUUAAUAAUGUGAGUUUCAUAAAUUAUGGCUAGAAUUUUAUUUAAAGUUUAUAAUAUUCAUGGUAUUUACGUAUCUUAAAUUUUAUGUAUUAUAAUUUAUGGCUGGAAU…	fi
STK39:-:chr2:168997268:168986051	STK39	ENST00000355999.4	-	chr2	168997269	169018296	21028	GUAAAGCUGAUAAAUAGAAAAAUUUUUUACUUGAUUACGGAAGUGUUACAGUUUCAAGGAAUGUAGAAUCAUUCCUGAGAAAUGAAUAAAUGCAUGUAAUCUCUUUUCAGAAUGAUAUUUACAGAAUGUUUGGGUCCGAAGGAUAACAUAUUUUCCUUAUUGUUUUGAUAAGUCAUUAGAUCAUCCUGUGAAAAAUGCCAUUUUAGUACAUAGCUUUUUGAUAAAGAAUAAUUUUAUUUUCAAUUUUAUUAUGUUUUCUACCUUUCACAUUUUAUAAUGGUAAUACUCAUAUAACUUCAAGAAAUGCACUUGUAAAAACAUUUUUCGAUAGGUUUGAAAAUUUAAAACAUCAUACACAUCAAUUAAAAACUAAUUUAUUUCUUAAGAGGUAUCUGAAAG…	fi
STK39:-:chr2:169038600:168986051	STK39	ENST00000355999.4	-	chr2	169038601	169103737	65137	GUCAGUGCGGCGGGCGCGGCGGGGCCGGCACAGGCCGGGCGCCGAGGCCGGGCGGGAGGGGGCGCGGGAUGCUGGGCUAGCCUGCAUGCACGCCCUGGAGGCAGAGAGGCCGGCUUCGGGGCCUACUGGCUUCAACAGUUUUUUUUUUUUUUUUUUUUUUUUUUUUAAUUUUUAAUGUAUUUGUUCGUUCUAUGAGCGUUGGUGCUGCAGGAGGCGGCGCGGCGGAUGUGACUCGCACUGCAGACGAGCCGCAUGCUGCAAACUUUUAUCUCAGGGAUCGCCGGGGCGGUGGAGCGGAGGACCAGGCGGCGCCGCCGCAUCUUCCUCCCCCCGCGUGCCGGGACCGCAGCCCGUGGCCGGUGGCCACGCGGACAGGCAGCCGCGGGUGGGGUGUGGUUG…	fi
STK39:-:chr2:169038600:169018297	STK39	ENST00000355999.4	-	chr2	169038601	169103737	65137	GUCAGUGCGGCGGGCGCGGCGGGGCCGGCACAGGCCGGGCGCCGAGGCCGGGCGGGAGGGGGCGCGGGAUGCUGGGCUAGCCUGCAUGCACGCCCUGGAGGCAGAGAGGCCGGCUUCGGGGCCUACUGGCUUCAACAGUUUUUUUUUUUUUUUUUUUUUUUUUUUUAAUUUUUAAUGUAUUUGUUCGUUCUAUGAGCGUUGGUGCUGCAGGAGGCGGCGCGGCGGAUGUGACUCGCACUGCAGACGAGCCGCAUGCUGCAAACUUUUAUCUCAGGGAUCGCCGGGGCGGUGGAGCGGAGGACCAGGCGGCGCCGCCGCAUCUUCCUCCCCCCGCGUGCCGGGACCGCAGCCCGUGGCCGGUGGCCACGCGGACAGGCAGCCGCGGGUGGGGUGUGGUUG…	fi
STRN:-:chr2:37121176:37105034	STRN	ENST00000263918.4	-	chr2	37121177	37126665	5489	GUGAGUUAGAUAACUCAUACAAUAUAAAUAUUUUUAGGGACUAUAAUACAUACUGUAUAAUGCAUAAAAGAAUCCAUGUUCUUUAAUCUUAACCCGUAGCUUUUUCUUUUUCAUGAAUUUGGAGACAUUUAUGAGAGUUUGUAAUACUGAUUUCAAGUUGAGAAUAUUUUUAAUAUAGUAGCUUUCUCUUGAAAUUCCUCACUGUUUGACUUUUUGUUCAUUCAUUGAACAGGACAACUUUUCUAUGGGGCAGAUGAAUAUAGUAAAUAUUGUGUGUUAUAACAAUGCAGGGUUAUUGGUUGUUACAAGAGAAUAGAAUUGACAGACACAUCAUGGUGCCUGAUGGCAGCUAGCAUCAGCUCUAAUAUAUGCAGUUUUUGUCUCUUGUCAGGAUUGUUU…	fi
STRN3:-:chr14:31425448:31404369	STRN3	ENST00000355683.5	-	chr14	31425449	31495109	69661	GUACCUCGUUGGGGUCGGUGUGCGGGAGCUGCGGCGGCUGGGUUCCCGGCCGGGGGGUGGGGCUGGGGACUCCACUCAGCCGGAGCCGGCGCCUUGGGAGGCCGAGCGGAACCUACCUGUGCUGCUCAGGUUGUGAUGGUCCUCUCAACGGCUUUUCCUGGAGUCCCCCUCCCUCUUUCCCGCAUAAGCUUGCUCCCCAACCUUCACUGGCUACGCGGUGCGGGCCUCCUCGGGGCAGCCAUUUUGGCUUUUAGUAUGGCGUCUGCGGGGGCUCCUCCGGAGGCGGCCUUCCCGGGCCUCCGGGGCUUGGGACCGAGCACCUCUCUGUGGGAGAGUCCGGUUUGGGGCCUCUCAACACUGAGUUUGCUCUUGUUUGUUCCUCUUGAGAUGAAGAGCCCG…	fi
SUCLG2:-:chr3:67559327:67546222	SUCLG2	ENST00000307227.5	-	chr3	67559328	67568670	9343	GUAUAUAAGCCAUUGGGGGAUGGUGUGUCUGACUUGUUUCAGAAAACAUUUGGGAACUUGCUUCAUUGCCUCUAGUGUUUGUGAUUACCAGGAAACAGGAUUAUUUAUUGUUUUAUAAUUUUUUCCUCCAGCUGUUUAUGAUGAAGAAAAAUAUUUCCCUGAUGUUUUAAAAGAGGAUGUUUAUGAUGUGUCUUUGAAUGUGUUUUGGUAUGUGUGUGCAUGUGUAUUGCAUGUGGACACAUACACUUCAUGAUAGAUGGUAAUCUCUAUUUUUUCUGUAGCAUUGCUGGUACUUAGCCACCUGGCAGGCAUGUGAUACAGCUCAUUCGAACUUUAGUUUCAUCAUCUAUAAAAUGGGAAUGAUGACAACUCCCGAGAGGCUUAUUGUGGGGAUUCAGU…	fi
SUCLG2:-:chr3:67660020:67568671	SUCLG2	ENST00000307227.5	-	chr3	67660021	67704926	44906	GUGAGCGUGGGGGCAGGAGCUGCGGGCGCCAGCAGCGGCGCCGGCCUGCCCGGGCUUCCCUCGCCCCCUGCUACUCUUGGUCUCCGCCUGACCCCCUGCGCGGCCCCUCGGGCGCCCCACUUCGGGAGGUGACGCGGCGCCGGGUCCAGGCGCAGCAGGGAACCCCGCUCCAGUGUGGGGCAGGGGCGGCGCGGCGGCAGCCCCGGGUGCCUCGGGGUAUGAGCGACCCAACGCACUAGAGUCUCCGCUGUCUGCCCGCGCAGACUCAUGGCGAAGGCGCUGAAGCAGGCGCUGGACGCAAGUUUAAGAAAAGUUUCUUGGACCGGGUUUUGGAGCCCUGAGGUUUUAUUGUCAGCUCUACUAAUUCUGCUUUUCAAACUUCUGGCACUAACCCUGAGC…	fi
TAB2:+:chr6:149663821:149700654	TAB2	ENST00000367456.1	+	chr6	149642527	149663820	21294	GUAAGUACUCUUAGGAGUUAUACUUUUUAUGUUUUCUUUAGUUAAUCACUAAACUUGACUGAUCUUGAUAAAACUAAGGAAUUAGAGAUUGCUAAGAGGGUACUAUCUUUUUCUAAGUAUUCCAUCUCUCAAAACAGCCUAUUUACUAGUAAGUGGUACUUAACCUACAUUCAUUCAGCCUCCUAGGAAAAGAAAAAGAUGCCAGAAUAAUGAUCCCACAGCUCCUACGUUGAGGUUAUGCGUUUCACUUGGAUUUUCACUUGGAUUUUUAUUGACUCAUUUUACAGAAUAUGUUUACUUUAUUUCCUAUUCCUUAGAAAAGGAGUGAGCAGAGUGAGAAGUGUCAGCUGACAAGUGAUGUUUCAGGACAUCCAAGUCAGAAUUAUCACAAAGUAAAAU…	fi
TACC2:+:chr10:123842162:123848106	TACC2	ENST00000369005.1	+	chr10	123810066	123842161	32096	GUAGGAGGCCAGCUCUGGAGGACUGAUGCAGCCCAAGGACUGCCCCGCUCAUUGCCUGCUCCAGCAUUAGCUUUGCCCCAUUUGCUUUGGAAACUGGACCCUUAGACACAUGGUAUCGUCCUCAGUGGUGAGAUGUUCCAAGCAGUGGUUCACAGACCUCUCUGUGACUGGCUAGGCCUGCAUGAUUGAAAAAUUCAUCCUGAUUGCCUGCCCAAAGAUGAAAUUAGUAAUUAUAGACUUCCAUUCCAGCCACACUCCAGAGUAUCUUCAUUGUCAGAACUUAAAAUGGAAAACAUCAAGGGUUCCCAGGGGUUUAUCAGUGUCUAAUCCGUGGCUAAGUGGAGUCUGUAACUCAGUGUGGUGGCCAUUGCGGGCACUGGACCAUGAAACAGAGGACUG…	fi
TAX1BP1:+:chr7:27824782:27839709	TAX1BP1	ENST00000396319.2	+	chr7	27809454	27824781	15328	GUUAGUUGUGUCUUAUGUAACUGAUUGAAGUUGAUAGUAUAUUGCCUGAAACCCACCUUUUUAAAGAGCUGAACCAAUUAAGUAAGUGAAAACCAGGUACUGAGAAAAGUAGCCUUUUAGAUAGACGUUUAUACAAGAACAGGUCAGUUCCUAUUAACCUUCUGCCACAGCUGCUUUUAUGUUUGUAAGAUGGUUAAAAUACUUUUAGACUUUUGGUACCAGGCUUGUUGAGGUAGUCCCUGACAACUAUUUCCAGAUGUUUUACAUCUAAUUGUAGAAUACUUGAUUUUUUUUGUUUAGAAAUACAAUUAGAAAUGAUAAACGCUGAAUAAAGGAAAAAUGGGAUACAUAAAUUAAAAUUACUUUUCAAAAAAGCAUAAUUUGGUGAAAUAAGAUGUA…	fi
TBC1D1:+:chr4:38091553:38104778	TBC1D1	ENST00000261439.4	+	chr4	38055960	38091552	35593	GUAAGGCCGGUACCUGAAAUGAAACCUCAAAGAGAGCACGCUGACAGAGGACCCUGGGAGCCCCAUCAUAUUGGUAAGAAAGCAGAGCGCCGUCCUCUUCAGUAUUGGCAGGUCUGAGGCAAUCACAAAGGUAACUAGGGAGGGAAUUUAGAGGUUACCCUCCAUUUCUUAGGGAAGGAAUUUAAAGCUAAUUUAGGGUAACCUCUCCAUAAACAGGAGCAGAGCUCUGAUGUUUAGAGUGGUCACAGUGUUAACCAGCGGUGAAUCCAGACAGGUCUGCGGCAACCUCACUUCUUGCCUCCUAGGACAUAAGGCAAAAGGAGAGACUGAGGCAAGUUUUAGAGCAGCAGUGAAAGUUUAUUAAAAACUUCAGAGCAGGAAUGAAAGGACGUCAAGUAC…	fi
TBC1D31:+:chr8:124089351:124121860	TBC1D31	ENST00000287380.1	+	chr8	124085087	124089350	4264	GUAAAGGCCGUGGCGGGAGGGCGCGGGCUGUGGAGGGGAUGGAGACCGGCGAGGAGGGGACGCCGGGCGUCAGGCAGCGUUCCGGGUUCUGGCUCUGACCUUGCCCCGCAUCCCUGGGUUGGAUGACCUGCGGUGGAACAGAUGGCUCCGGACGCCAGGGUCCGCAGAGAUCCCCUUCUGAGUUCUGGGAGCGGGGGUCUGGUCCGGGACAGCGCGGAGCAGGAGGAGGCCGGUGGUUCUCAGACCUGGGAACUUGCGGCUUUUGCUGUGUACCGGGACUCUCCUGCUUUUAUGAUCACGGUAUCCCGCUAGUGUCCCUGGCACGUAGUAGGUGCUCAGUGAGUAUUUAACAGUUGCAGCUGGAGCAGAACUCCAGGAGGAGAUGCGGGGUGGAAGAGC…	fi
TBCEL:+:chr11:120916383:120930794	TBCEL	ENST00000422003.2	+	chr11	120895001	120916382	21382	GUGAGUGGAGCCGGGCCCGCUGGCUCUGCCGGGCUCUCGAGGCCCGAGGCGUUCCCCUCUGGAGCCGAGGCGCGGAGGGUCGCUCCUGCAGGGUGCUGGGAUAGGACACUCGGGGAAGGGUGAAAGCCACAUGGGGCCUGUCUCGAGCAGCUGUGGGGAUGGGAGACCUGCCCUGGGGCUAGAGGGAGGAUGGGGCCUGCCUGGCCUGGGCUAUGGCGGAGCUGGGAGGGUCUUGGGCUGGGCUGGGCUGGGCUGGGCUGGGGGACUGGUCCCGGGUUGGAGGAGGGCGUGUUGGGGAGCCUGCCCGGGUUCCUGGGAGAAUCUAGGCGUCUCACCUUGCCCCAGCGUGGGGGAUGGGUAGAUGCCUCCCAGCUGUUAGAAGAGGGAGACGUGUCUGGG…	fi
TBPL1:+:chr6:134301220:134305809	TBPL1	ENST00000237264.4	+	chr6	134274564	134301219	26656	GUAACCCCCUAGGCGACCCUGGGCACAGGGAGCGCGGGCGGCUGAGCGGCCUGAGCACCGGGUGCGGGGCGUCUGGGCGCGGGGUGGGCAUGUGCGGAGCCCGGGCCAGACUUGGGGUGGGAUGUGUGGGGGCGGGCGACUGGAGGGCAGCCGCUGAGGUGGGGGAAACCGGUCCGGUGGCCGAGGGAGGGCUCAGUUCUGAAGAGGACCGGGCGAUAUUUGGGGAUCUCUUUAGGGAUAACGGGUUGGGGGUGGGGCGUCCGUACCUGGGAGCGUUACCGAGCCUGGUGUAGGAUAAGAAAAGAAGGGUUAUCUUUCGUUUAAGCCACCACUGGGAAAGACGGGGAAAAGAGAUUCCUCAUCUGUCUCGGAGCCAUCACCCAGGGGAAGAGGGACCGU…	fi
TCEA1:-:chr8:54923052:54906228	TCEA1	ENST00000521086.2	-	chr8	54923053	54934622	11570	GUGAGCGCGGCGAGCGGCGCGGGCCGGGAGGGAGGCCGGGCCGCGGUCCGGCCCGAGGGGGCCGCCCCCUCCCUCCUUCUCCCUCCCCUCCCCCUGCAGCCUCCCGUCUGGGAGCCGGGCCCGCCGCGCCCGCGUCCCCGGGGAGGGUGUCCGGGCCCGGGGCGUCGGGUCCCGCGGCAACCUGCGUUAGGACCCGCUCGCUCUUGUAUUUCCAGUCCCUGCUCGCUGGUGCCGUGUAAUAAACCUAAUCGAUUUAGGGAUUAGGGCACGCUCUCCGUUGACUUUAAACUUUCGUGCUAGUAAAACCUUGGCAAUUUAGCUUAGGAAUUGAAGCGUAGAAAGUCCUCAGAACUUGAAAGAAUGGAGUCUUCCGUGAUCCGUGGCCAACAUCUAGAAAGA…	fi
TDRD3:+:chr13:61013822:61034674	TDRD3	ENST00000196169.3	+	chr13	60971145	61013821	42677	GUGUGCAACUCAGAAAAGCGCCCCCCAAAACAAGUAAAAGCCUUCGGGGAAGAGGCAAAGUCCCUGAACCGUCCUGACUCCAGCCACCAGCCGGUGUUUGGUGGAUCAGGUCCCGGAGCUCCGCAGCCUGGGAGCCCCACACCAGGCCGGCCCCUACGGCCGCUCAGAAAACGCGGCGAGCGGAACCCGCACGCGGAAGCGCCGGCCGCACUGAGCAUGCCCAGUUGCAGAGCCGACCAGAGGAGUUUUUUCUUUUCUUUUCUUUUUUUUUUUUUAAGGGGGGGGGUCUCAAGUAGGAGGCCUCCCCAUCACCCCCACCCCAGCCCCCCACCACCCCCGGCCUAAGCAGCUACCAUGGCCCAGGUGGCCGGCGCGGCGUUGUCCCAGGCGGGUUGGUAA…	fi
TDRD3:+:chr13:61013822:61109367	TDRD3	ENST00000196169.3	+	chr13	60971145	61013821	42677	GUGUGCAACUCAGAAAAGCGCCCCCCAAAACAAGUAAAAGCCUUCGGGGAAGAGGCAAAGUCCCUGAACCGUCCUGACUCCAGCCACCAGCCGGUGUUUGGUGGAUCAGGUCCCGGAGCUCCGCAGCCUGGGAGCCCCACACCAGGCCGGCCCCUACGGCCGCUCAGAAAACGCGGCGAGCGGAACCCGCACGCGGAAGCGCCGGCCGCACUGAGCAUGCCCAGUUGCAGAGCCGACCAGAGGAGUUUUUUCUUUUCUUUUCUUUUUUUUUUUUUAAGGGGGGGGGUCUCAAGUAGGAGGCCUCCCCAUCACCCCCACCCCAGCCCCCCACCACCCCCGGCCUAAGCAGCUACCAUGGCCCAGGUGGCCGGCGCGGCGUUGUCCCAGGCGGGUUGGUAA…	fi
TERF2:-:chr16:69406258:69404386	TERF2	ENST00000254942.3	-	chr16	69406259	69418482	12224	GUAAGGCUCUAUUUUUAUAUCUUUUUUCUUUGACCAAAAAUCAAGGGUCUUUGAGGAUACAGCACUUACUCUUUACUGUGUGGGGCAGAGGAAAACAGCAAUGGGGAGAGAUUGAGCAAGCAAGAAAGCACACACACAGACGUUAUUUCUUCAGGUGUCUCCUUUCCCACCCAGGCUUGGGAAGUAAUGGCAGUUGCUCAGUUUUUGUGAUUUGGGUGGUCUUCCUUGUGGCUUUGGCAUUGAAGCUCUGACAUUUUGGAGGUUACUGCACCAUUCGGGAGCACUCUACAAGGGCCUUAAGUAACUCUGGCCUAGGGUUUGGUCACCCUUGUUUAUAAUAAACCAAGGAGAUAAACUGGGGCCUUGGAAAAUGUGGUACUGACUUUGAGUUCUUUCUGU…	fi
TFDP2:-:chr3:141820683:141772957	TFDP2	ENST00000467072.1	-	chr3	141820684	141868024	47341	GUAAGGUCUGGGGCGAGGGCGCGGGCCCGCGCGCGGAGGGCCUUUGGACCCGGCCGGGCGCGUUCCUGGGUAGGUUUCCCUCCCUGCGCACAGGGGCCCCCUUGUUCCCCCACGAGUCCCAUCUGUUUAGACCUGGGUUCUCCAGGCCUGGCCGGGUAACCCGUGAGUGUCUGGGCCAGAGUCGAAAGCAGAGGAGGGUCACCCUCUUAGUGCAUAGAGCAAAUCGGGGGAGGUAACGUCCCUGAGUCACGCCUCGUGGAAGAGGGGAAGGGCUGCUUUCUACUUUCUCGUUCUCUUCAAAGAAGGAUGGCUUCUAAAUCUGGUUUUCCGAUUUUUCCCUUCUCCUUUCAUGACUCACAGGCCUCUGUGUCCACCAGGUGUUUUGUUUGUUUUUAAAGA…	fi
TFDP2:-:chr3:141820683:141811903	TFDP2	ENST00000489671.1	-	chr3	141820684	141868024	47341	GUAAGGUCUGGGGCGAGGGCGCGGGCCCGCGCGCGGAGGGCCUUUGGACCCGGCCGGGCGCGUUCCUGGGUAGGUUUCCCUCCCUGCGCACAGGGGCCCCCUUGUUCCCCCACGAGUCCCAUCUGUUUAGACCUGGGUUCUCCAGGCCUGGCCGGGUAACCCGUGAGUGUCUGGGCCAGAGUCGAAAGCAGAGGAGGGUCACCCUCUUAGUGCAUAGAGCAAAUCGGGGGAGGUAACGUCCCUGAGUCACGCCUCGUGGAAGAGGGGAAGGGCUGCUUUCUACUUUCUCGUUCUCUUCAAAGAAGGAUGGCUUCUAAAUCUGGUUUUCCGAUUUUUCCCUUCUCCUUUCAUGACUCACAGGCCUCUGUGUCCACCAGGUGUUUUGUUUGUUUUUAAAGA…	fi
TIA1:-:chr2:70463307:70451686	TIA1	ENST00000433529.2	-	chr2	70463308	70475536	12229	GUGAGUCUGGGGCAGCGAUGAGGGAGGCGGGAUGGUGGUCGUCCCGGAGGGAAGGCCUCGGCCCUGCGCCGCUCCCAGCCUAUUGUUCUCCGUGGACACCGCGAUAUCGUGGUUUUUGUUUCCUUAGCAUGCACCUGGAUGCUUACAACCAAGACCCAAUCUGUGAGGACGAGGUGAAGGGAGACGGGGCUCAACCCUCUCAAUUAAUCCCUUCACUUUAGCAACACCAUUGCAUGACCUUUGCUCUCGCCACGGGCCCUCUGUGGUCUUAGACCUGGAGAAAAGACUUUAAUUCAGACCUCUUUUUAGAACUCGUCGAACCUUCCUUUUGUCCUAUGCUUUCUUUCCUUUUCCCGCUUCUCCCCCUUUUUGAUUAACCUCUUCUUAUCUUUACAGCCG…	fi
TJP1:-:chr15:30065560:30053342	TJP1	ENST00000346128.6	-	chr15	30065561	30092848	27288	GUAAGUUUGUGUUGCAGUAAGUAAUCUGUGUAUAACUCAGGAUACUGGCAGCUUUGAAAACAAUAGAGGAAAGCCAGAUGUCAGGAAGCCAGAGGGAGGAGGAAACUUUUUCUAUAUUCUUUUGUUUAAAAUUAGAGUUACAAUAAUUUUUUAUUAAGGUCAAAAGUGAGCAUGAUUACUUUUUCAUAUAUCCUUUUGAGUAUUUGCUGUUUUUAUUCCUGACUUAAAAAGUGAUUUGCUUUUAAAAUUUUGAGUGAUCAGAUAAAAGACUCUGUACAUUAGUAUAAAUUAUUAUAAACUGCUUCAACCUUUCUGAGUAUAUAUGCAUCCAUUGUGGGAGUGAAGUUUGAAAUUAAACCAGGUUGUAUGCAUAAUAAAAUCCUAAAAGAUACUUAAUUG…	fi
TJP1:-:chr15:30065560:30058469	TJP1	ENST00000346128.6	-	chr15	30065561	30092848	27288	GUAAGUUUGUGUUGCAGUAAGUAAUCUGUGUAUAACUCAGGAUACUGGCAGCUUUGAAAACAAUAGAGGAAAGCCAGAUGUCAGGAAGCCAGAGGGAGGAGGAAACUUUUUCUAUAUUCUUUUGUUUAAAAUUAGAGUUACAAUAAUUUUUUAUUAAGGUCAAAAGUGAGCAUGAUUACUUUUUCAUAUAUCCUUUUGAGUAUUUGCUGUUUUUAUUCCUGACUUAAAAAGUGAUUUGCUUUUAAAAUUUUGAGUGAUCAGAUAAAAGACUCUGUACAUUAGUAUAAAUUAUUAUAAACUGCUUCAACCUUUCUGAGUAUAUAUGCAUCCAUUGUGGGAGUGAAGUUUGAAAUUAAACCAGGUUGUAUGCAUAAUAAAAUCCUAAAAGAUACUUAAUUG…	fi
TJP1:-:chr15:30092905:30053342	TJP1	ENST00000346128.6	-	chr15	30092906	30114204	21299	GUGAGCGCCUCCGCGGCCGCCAGGGCCAGACCGGGCCGACCGUCGCCGCCCGCCCACCGGCAUCUGGCCCGCGUCCCGCCCUCCCUCGCUGGCGGCUGUCUGGGCCCCGGGGCGGCGGGGUGGGCAGGGCUGGCGCGGGGCCGCGGGCCGCGGGCCGCGGGCCGCGGGGAGCCCCUCGGGCGGGGGCGGCGCGGGCCGCACUGGGGGCGGCCGGGGAGGGGGCUGCGGGCGCCCGGCCGCCGUACUGGGCAGGUGCAUAGCUGCCGGCGCCUGUGCCUGGCUGCGGCUCGCUGAGGGCGGGGACACGCAACAGGUCCCUCGCGGAGAAACUCGGCUCCAGUGAGGGUUCGGGGGCUGGAAGCCGGCUCUCAGCGGGUCGGGGCUUGGGGUGCCACCUCC…	fi
TMCC1:-:chr3:129599402:129599152	TMCC1	ENST00000505924.1	-	chr3	129599403	129612336	12934	GUGAGUGAGCGCCCCCGCCCCGGACGCUGGCGGCGGUCGCGGCCCCCUCACGGCCCUCCGCGGUGGGUGGGGACAGUCGUGAGGGAGCGUGGCCUGGCGGCGCAGCGGACGCGGGCCUGGCCUCCCGCUCGCGGCCUGUCGGGGCUGGGACCUGCCGUCGCCCCCGUUCGAGGUUGAAGCCCCGGGCCUAGGACUCGACCCCCAGCAUCCCACGGGGCCUCUUUCCUUUCCCGGCUCAUUCCGCUGUCAUUUUGACCUGGGGUUCCCCUCCAGCCCCUCGCCUCGUUCCCUUCCCAGCAUCCCAGGGCCGAGGUGAGGGAGGGGCGUGUGAGAAGUCGGGCCGAGGCCCGAGGGACUGUUUAGGAGCCGGUUCCCGUCGGAAUCUGGGGUUUUAGGAGC…	fi
TMEM116:-:chr12:112381173:112371690	TMEM116	ENST00000548283.2	-	chr12	112381174	112429561	48388	GUGAGUGCUACAAGACUGUCACUGCACCUUGCAAGAAAGGCACACUCAGAUCUAGAUAGAAACAAAGAUGAUUCACCUUGGGAAGUGGAGACGUAUUUGUUUAUUGUUACAUUUUGAAACAAUAGCUUUUAUCUUUUUUCAUAUUAAAAACACUAUAUUAUAGAAUAUUUUGAAAAUUCAGAGAAGCAAAAAAAUAAUGUUAUCUUUACUCUUUAAUUUUUUUUUUUUUUUUUCUGAGACAGAGACUUGGUCUGUCACCAGGCUGGAGUACAGUGGUGCGAUCUCGGCUCACUGCAAGCUCUGCCUCCCAGGUUCAUGCCAUUCUCCUGCCUCAGCCUCCCGAGUAGCUGGGACUACAGGCGCCCACCACCGCGCCCGACUAAUUUUUUUUGUAUUUUU…	fi
TMEM165:+:chr4:56277781:56284152	TMEM165	ENST00000381334.5	+	chr4	56262564	56277780	15217	GUGAGCGGGCCGGGAUGGGGCGAGCGAGGCUGCAGGGCCGGCUGCGCCGAGUACCAGGCUCCAGGCCUUUGAAAGCGCCGCACUCCGCCGGCCUCGGCUGGGGGAGGGGAGCCCGGCCCCUGCUCCCGGGGUGGAGGGCGGUCGGCUGCGCUGUUUUCCGGUGAGGCCUGGUCUUGCCCGCUCCUUUAGGGAAAGGGAGAGGGAGAGUCCAAGAGGAGCCCGCUAUAAACGUUGAUCUCCGGAGGGCCAAGAUGCUGCUCCGGGAUGGGCGUUUUAUUGAUCAGAUGUGUCUUAGAGUAGCUAGAAAGACUCAUCCCUACCAAAAAGUUUUUAACAGAAGGCUGCUAGGAGGCUUUUUGUAUUCCCUGAGGAUCAUCACAUCGGCCAUUUCAUUGUUGA…	fi
TMEM245:-:chr9:111812972:111812563	TMEM245	ENST00000374586.3	-	chr9	111812973	111819470	6498	GUAAGAAAUAGCAUUUAUAGUUAAGCUGAAGUUCAAAAUAAAAACAAACUGUAAUUCCAAGUUUUCUUCAUACACUUUGAGGCCUCAUCUAUCCUGUUUUUAACAUCAUGACAUUUACAUAUUUGAGAACUCUAAAUGCACUAGGAUGAUGUUCAAAAGCCAUAGGCUUCAGGUGUCACUCCCUUGGUAUUUCCCCUGUGGUUGUAGAGUAACUGAGAGAUGACCAGGAUGUCUCCAGCUGGACUACUGGAGAGGCACCUGCCUUUGUGUUGUGCGAAGACCCUUGACCAGAUGGAAAUAUGGUUCCAGUUACAUUGGAGGGAUGGGAUGUGUUGAAUGCUUAGCUUGUCACCUUCCCACCUAACCUCCUACCAUGCAUCAUCACCUCUGCAGUCUGCA…	fi
TMEM245:-:chr9:111826847:111812563	TMEM245	ENST00000374586.3	-	chr9	111826848	111835635	8788	GUAAGAAUAUUGUUUUGAAAAAGAAGAGAGAUGAAUGGCCUAGUUUCAGCAUCUGUUUGCACGAAAUGACCUUCAUUGAUGCAGCUGCAUUGGAAGAUAAAAGAUAGGGUUUGCCAGAGCUUUGAUAAAUAUUGUCAUUUUUGAAGAAGAAUGUCAUGUAAUACAGAGGGUGGGAGGAAAGUGCUCAGGAUUUUAGGUACAAUUCAUGGUAAAUGAUACUUUGUUUUAUAAUUGAGGUUUACAGCAUGUUUAUAAUUUACAAAGCACUUCAUCUGUCUUAUGUCAUUUGUUCCUCACAGUGACUGUGUGAGAUAGAUUGAAGAAAUUAUCCCCAUUUUACACAUGAGGAAACAAGAUCAAAGGUUAAGGAACUUGAGAUAAUAAUUCCGCAGUGGCAGA…	fi
TMEM245:-:chr9:111843223:111812563	TMEM245	ENST00000374586.3	-	chr9	111843224	111848276	5053	GUAAAUGAACACCCAGAUGUUGGUUUUUACUAUUGAAUUCCGUAAUGCCCCUGUAUCGCCUUUUUCACUCUAUGUUUCUGUCCAUGUGUCAAACUAAGUUUUUGUUUUCAAAGUUUUAAUUAUAAGCUAUGGAAGGUUGUGAAGCAUGAAUACUAUCACAGUAUAAUUUGGUAAAAACUCAGCAAAGGCUGUCUAGGAUAUGGAUGGUAUCUCCUUGCUCAGGUGUUUGUAAGAAGUUCUGUCUCAUAGUCCUUUUGUCCCCUGUAAAUCCAGUUCUGUAAAUGUGGCUCAGCCUGAUAUUCUAGUCUCCUUUGAUGUGUGAAAACACAUUAGGCAAUAGUUAUUGUAAGGGCAAGAGAGAACUCUCUGUUUGAUACUUUUUCUAUAAAAGACACAGGA…	fi
TMEM56:+:chr1:95609447:95616975	TMEM56	ENST00000370203.4	+	chr1	95583174	95609446	26273	GUGACGCCGUUUGGAGGGGGGGUUGGGGAGGAAGGCGGGCUUGCCUCGCCCCGCGGCUCCCCCGCGCCAGCCGCCAAGCGCAGCCCGCGGAGAGGGGUGCCGCGGCUUCCCGCCCCUGGCCUAGCGCGGCCGAGAGCUCCUGCGCCUGGAGGCUGGGUGGGCGUCCGGCGCGCGGGAGGCGGCCCGGGGCUCCCGGGCGGGCUCCGGCAGGUGUGUGCGGAAGGCUCAGCAUCGUCCCCGCCCGGCGGGCCACGGCGUCGCUCCGGGAGCAAAUGGUGUCCCGGGGCCCGCGGCCCCCGCGCCGCCCGGGCGCCCCGCAUUCCUCUCGCGUUUCUCGGGCUGCACGAUUCCGGCUGCCCUGUCUGCCUGGCGGUGCCUCUCGGGUCUGAGCUUAAAGCG…	fi
TMEM56:+:chr1:95609447:95639445	TMEM56	ENST00000370203.4	+	chr1	95583174	95609446	26273	GUGACGCCGUUUGGAGGGGGGGUUGGGGAGGAAGGCGGGCUUGCCUCGCCCCGCGGCUCCCCCGCGCCAGCCGCCAAGCGCAGCCCGCGGAGAGGGGUGCCGCGGCUUCCCGCCCCUGGCCUAGCGCGGCCGAGAGCUCCUGCGCCUGGAGGCUGGGUGGGCGUCCGGCGCGCGGGAGGCGGCCCGGGGCUCCCGGGCGGGCUCCGGCAGGUGUGUGCGGAAGGCUCAGCAUCGUCCCCGCCCGGCGGGCCACGGCGUCGCUCCGGGAGCAAAUGGUGUCCCGGGGCCCGCGGCCCCCGCGCCGCCCGGGCGCCCCGCAUUCCUCUCGCGUUUCUCGGGCUGCACGAUUCCGGCUGCCCUGUCUGCCUGGCGGUGCCUCUCGGGUCUGAGCUUAAAGCG…	fi
TMEM71:-:chr8:133769540:133734286	TMEM71	ENST00000356838.3	-	chr8	133769541	133771085	1545	GUAAAUGUAGAAGAACUGUGAUACGCAAUUAUCUUUUGAACGAUUAGACUCCUUUUAGCAAUUUCCUUGCUUUGAUUUUGCUGAUACUCAGACCAUUAACCAUCUGUCAGUAGCUUGUGCUUCUUAAAUGCCAGUGUUCACUUUGGCAAUGAUUUUAACUUCAUUUUUUUCCUUGAAAGAAAUGUGGUAUUUUUCCUUCUAGUAGAAAAAAAAAAAUCACCGUUUUUUUUUAGAUGCCUGUGCAUAAAUGUGAAAGGAGAUUGUUUAUCAGCUACUAUUAAGAUGCAAAACUGUUUGUAUAUAAAAAAUGCUGAAUGAUUUUGAUAGCUACUUGCAGAAAAUAAGAGCGCUGUUAAAACGGUAGUGGUUUCAAGUUUCUUCCUUCCUCUUGUUAUUUUC…	fi
TMEM87A:-:chr15:42560230:42553156	TMEM87A	ENST00000389834.4	-	chr15	42560231	42564260	4030	GUGAGUUUUUGAAUUUCAUGAAGUUUUAAUUUGAAUUUUAAAAAUUUAUAGGUAAUGUUUUAAAUUACCUAUUUUAUAAGUUCUGAAAUCUAAUAGUCUGGCAUUAUCUAGGUAUAAAUAUUUUUAGUAUUACUAAGGUCCUUUUACUGAAUCAUCUUCAAAGUACUCGUGUGAACUUUAUUUUCUUCUCUUGUUUUUCUGGUGUUUACAUUGCAUAUAUACACUAUGUAGACAUUAUAUAUUAGUAUAUAUAAUGUAUAUAUUAAUAUAUAUGCUGUAUAUACUACAUUGAAUAUUCAGUCACAUCUCAGUCGAAUUACAUUUACAGUUGAUACUUUCUGAGAAAAGCAUCCUUAGGUGAUUUUGUCAUUAUGCAAACAUCAUAGAGUAUACUUAAAA…	fi
TMTC1:-:chr12:29813818:29812813	TMTC1	ENST00000553189.1	-	chr12	29813819	29904598	90780	GUACUGGGCUGGGUUUCUUGGUCCCUGCAUGUUUUCAAUGUCCAGCAUCACCUAGUGCAGCCUGGGAUGCCUGGGGAAGUGAAGCACUGAGUCAGCACACUGUGACCUCCCUCUCUUCAUGCUUCCCUCCUUACCCCCUUCUUCCUGUCCCUAUUUCCCUCCCUUCCUUCCCUAUAUUCUAAUGGAUAAGAAAGGAGUAGUUAGAGGAAGCAAGUGGAAGCCCUGCUGCCUGCCUGUGAUGGGGUGUGGGUCCCUGCAGCCUCAGGCAUCAGAAGAUGGGCGCCCUACGUUUCCUGGGGGAGGAGAACGUUCUCCCUCCCCUUCUCCUGCCUCUCUCUCUCUGCUCUUUGUGUUUGAUCUGAAUUUAUUACAGUCCAAAUAUGGGAGGAAACCCAGAGG…	fi
TNIK:-:chr3:170912424:170906491	TNIK	ENST00000436636.2	-	chr3	170912425	170928904	16480	GUAUGUACUGCCGUCCAAAUUUGCUUUAUUUACAUAAAAAACAAACACGGCCAAAUGGUUCAUUUUUCUAUCCUCAUGACAAAAUUUGAUUAACUCCUUCUUUAACCAUUAGCCCCCAUGAUGUCCGUAACAUAUUGUUUUCAGGGUUUUCUCCCAUUUCCUUGAAUAUCUGUCUUUUCAGGAUCUCUAAAUGUUCCUUCUAUCCCUUAAUAUGGACCAUCCCCAAAGCCAAUUGUUAAGUUCUCUGUUUUUUUUUUUUUUUUUCACUAAUUGACAACCUUUUAUUGUGUUUUAUUUUAGGUGCCUUGGUAUUUACAUUUUAUGAAUUGUAUCAUUUAUUUUGCUUCUUUGAGUUAGGUAUUAUUCUUUCCCUAAUUUCUUGAAUGAUGCAACUAAGGU…	fi
TNNI3K:+:chr1:74929125:74957950	TNNI3K	ENST00000370891.2	+	chr1	74905307	74929124	23818	GUAAGACACACUGCAAUUGAAGUUUUCCUGUUUUACAGAGUUCACUGGAUUUUUAUAACUUCAAGAAAAUUUUUUUUCACAAAAUGAUUAGUCUCAGUGAGAUGGCAAAAGAGGAGGUAAGCAAACAAUCUUAAAUUGUUUUAAGGUGUGUGCCCAACCCAGAAAAUUUAAUGACUUACCUGUGAUUUCAGACCGAGACACACAGAAAUGCAGGUAUAUUUUAUUAAAGUUUGGGACUUGAUUUAUUGAUUGUUAAUAAAACAAGCAAAUAACUAUGAUCAUGUGGCAUGUGAGAGCAAAUAAGGUGGACAAUGUGAUAUUUAUUUUUUGAGGUGAGAUUUUAGAAUUGCCCUUUUAACAUGUAUAUAGGGAUAAGAAAGUAGUAACACAGAAAUAACC…	fi
TNPO1:+:chr5:72157635:72161556	TNPO1	ENST00000337273.5	+	chr5	72151751	72157634	5884	GUAAGUUAUAUUACAACAGUUUUGCUUACUUUGUUUGUAACUGGGUCAUUUUUAGAGAUGACAGAUUAUUUCCUUAGGAAUUUUUGUCUGUUUCAUGUUAAAUUGUGUUGGGGAAACUUUCAUUGCCUUUAAAUGCUUUUGAAAUGGUGUAAUCAUGGUAAAAGCGCUCUCAUCCAGUGAAACUAGUGACCCUGGAUAAGAGGAGAGCCUGAUCAAACUUAGCCUAAUCAGAGUUGGUUAAAAUGGGGCAUCAACAAGUGAUAUUAAUUUGCGGACACUACUUUUUCUUGAGCAUGCAGAUUAGAGUUCUGUUUGUUUUUUUGUUUUUUUUUGAAGCAGUCUCUGUUGCCCAGGCUGGGGUACAGUGGCACAAUCUUGACUCACUGCAACCUCUGCCUC…	fi
TNPO3:-:chr7:128658211:128655033	TNPO3	ENST00000393245.1	-	chr7	128658212	128694704	36493	GUGAGGGGCCCAGAGAGGCAGUUCUGUGCCGCACGGCCGGGGCGGGGUGGAACCUAGGCUCCGGGGGAGAACCUGAGCCCGGCAGUUGACCUCGUGAGGUCCUCCUUGGGGAGGAGCUGCUGUCGUGGGGUGGGGCUGCGAAGCUACAUCUUUGCCGCUUUUGGGAAACUAGUCGCACCUGAUCGGUCGCGAACUGGCCCUUUCCCCACCCGGCAGAAUCUGAUUUGUAGGUCUUAUACUCUUCGAUUGUGGCAUCAAUCUAAUCUUGUUUAAGUUCUCCCUUUGCCGUUGCUUCUUGGGCCGUGCUUUUCCGUUUUGUCUUCCUCCCACCAAAUCCAACCCCAGUGUUUCUCCACCUUCCGCUUAAGAAGGCUUUAUUCGUCUCCCCUCCGUGUCCAA…	fi
TOP1:+:chr20:39721112:39729993	TOP1	ENST00000361337.2	+	chr20	39713209	39721111	7903	GUAACAUCUCAGCACUGGGUUAAAAUGCCACCUUUUUUAUUGCAUAUCCUUACGAAGCAAGAGUAUUGAGUUAUUAAAAUUAAUAUCCUGAUAUUUGGGGGGAAAUACUUUAAACAAUUUCUCUAGAGUAACUUUCUGAAGUAAGUUUUCCAACUUCUAGUGAAAUCAUUAACUGGUUCUAAAUCUAUUGGAUCUCAAACUGGUUUCCACCACUGUGAACAGAAUGGACUGUAGAAGCAGACCUAUGUAUAGGUGGGAAUUUAGCAUACGAAGAGAGUACAGAUGCAUUUAAAACCAUACGGAAAGGACAGAUUAUUAUGUAAGUCGUGUUGGGAAAACUGCCUGUUCAACAACAGAAGAAACCUCAACAAGAAAACGUGGGUGAAUAUUUUUAUAAUU…	fi
TPT1-AS1:+:chr13:45917561:45918581	TPT1-AS1	ENST00000517509.1	+	chr13	45915523	45917560	2038	GUAGGGGUGGGGGCGGGGAGGUGCGCGCGCAGCGUGGGAGGAGGCCAACUCUCGGGGCGCUCCCUAGCCCUGGGUGGGUGGAGCGGGGGAAGCGGAGUACGUUGGACCCGGCUCCGCCCUACCCCACGGGGCCGCCUGGAGAGGUGCUGGGAGCUGGGUGGAGCUUAGAGGAAUUAAACUUUGGCCCUGCGCCUCGUCCAGCCUAGGUUCCACCCUUUUCUGGGAACGUGAGUAUCAACCAAGGUAGGAGAACGUCGCAUUUAGGGAGGGUCAGGCCCUCUGGCCUGGGGUAGAUCUCGGGACUGCCCGAGGGCCUCUGACAACUUUUCAGCAUCUGCCCCAGGGCUGCCCCAGCUGGAGUUUUUGGGACGCUUUUGUGGGGGCACCGCUGAGUCCGGA…	fi
TPTE:-:chr21:10952963:10951266	TPTE	ENST00000415664.2	-	chr21	10952964	10959740	6777	GUAAGUCAGUUUGAAGUUUGAAAGGAGGGAGCCAUUGAUGGAUCUCUUAUCUUUAGUUAAACAGGGCUUCCGCUGAGGCAAGAAGGAAAAAGGGAAACUAUGGAAAGAUAUCAAAAUGUAUGGGUGGGAGUGUACACCGUAUUUACUCCAGUUGAAUUCUUAGACAAGUAUUAUUUUGAAAAAAAAAUUCCAUCCAUUCAGAAAUAAAUGUUCUUCUAGCUUGAAAAUGUAAAAAGUAUUCUUAGAGGAAAUUAAUUCCAUUAAAAGUUUUUUUUAAAAAAACAGGAAUGCAGAAUGCUACUUAACUCAUCAAUAGUGAACGUUUCUCAUUUUUACUAGAUAUGGUGUGAUUCCCAAUUUUGUACAUUUUGCCUAUGAGCAAAUAGUAUUGAUAGCAAA…	fi
TPTE2P4:+:chrY:28678931:28680631	TPTE2P4	ENST00000258589.8	+	chrY	28672058	28678930	6873	GUAAGUCAGUUUGAAGUUUGAAAGGAGGGAGCCAUUGAUGGAUCUCUUAUCUUUAGUUAAACAGGGCUUCCGCUGAGGCAAGAAGGAAAAAGGGAAACUAUGGAAAGAUAUCAAAAUGUAUGGGUGGGAGGGUACACCGUAUUUACUCCAGUUGAAUUCUUAGACAAGCAUUAUUUUGAAAAAAAAAAUUCCAUCCAUUCAGAAAUAAAUGUUCUUCUAGCUUGAAAAUGUAAAAAGUAUUCUUAGAGGAAAUUAAUUCCAUUAAAAGUUUUUUUUUAAAAAAGACAGGAAUGCAGAAUGCUACUUAACUCAUCAAUAGUGAAUGUUUCUCAUUUUUACUGGAUAUGGUGUGAUUCCCAAUUUUGUAGAUUUUUCCUAUGAGCAAAUAGUAUUGAUAGC…	fi
TRAPPC9:-:chr8:141263028:141231558	TRAPPC9	ENST00000389328.4	-	chr8	141263029	141285756	22728	GUAGGUAUUGUAAGCAGCUUUGACCCUGGGAAUGUUUGUAUUGUUUACUUGUAGAAGAGAUACUUUAAAUUCUCAGUUUUCAGAGAAUCUAAAAACUUCUUUGUGGAUUCAGUUGAAGUCAGUAGAAGUCAGGCGAGGGCUUACAGGCUGAGAGCUUGAGUGCAGGAGCCUUGGGGAGGCUUGGUGCCAUCAUGACAGUGGGAAACCAGUUCUUCAUGAAAGACACACAGCAGAAGACAGUGGGACCGAGCACACACCUCUGUACCCCCAGUGCCCUUUCCCAGACCUCAGCAUCCAUCAGCUACUCAGCAGAACUAUUUCUUCAAUGAAUGGGAGAGAAGCAUUAGCAGGCCUGGAAAGAGUCUGUUUGGGAUCCAACCCAUCAUGCAUCCAGCUCGU…	fi
TRPC1:+:chr3:142455221:142467302	TRPC1	ENST00000273482.6	+	chr3	142443574	142455220	11647	GUGAGAGUUAGGCCCCUUUCUCCUCUGGACGCCCCUGUCCUCCAGACCUUUAGUCCUCUCCCCCGCCUCAACUUAUAUCGGGGCAUUCCCUCUGUCUCAGGCGCCGAGUGUCUUCCCGCCUCGCCUGCUGCCUCAGGCGGUCUUCUCCUCACCGCCUCUGCCCUGUGAGUGUGGAGCUGGCGGGAGAGUGGAGCUGGGGCUGCGCCCUCGGAGCGCUGCACCGUCGGGGGUGGCUCUGGCCUUGGGGUCCGGGGUUUAGGUAGCGCCUUGGGAGCCCCGACCCCAGCGUUUUAGCGCCGCCCUUGCUACUGACCGCAUGAAUGACCUGGUCUUCUCUCUGGCUCGCAGUUCAUUCCUUCCGGGAGUCGAGAGGCUAGUUUCCGACACUCCAGUCGGAAA…	fi
TRPM7:-:chr15:50941082:50923614	TRPM7	ENST00000313478.7	-	chr15	50941083	50949977	8895	GUAAGUUUAACAUAACUAUACCGCACAAAUUUCGGAAAAUAAAUAAAACUAAUCUAUUAGAAAUAUGAGUUAGAACACAGUGGCAUGAAACUCACAUGCUAUUAUAUUUGAUGGGUACUUUACCUAGACUUGGAAGGUGAAGGGUCAGUCAAGGCUGUUUGAAACUCAGGUGAAGCUACCUAAGAAGAGUUGUAAAGUUGUGUCUGUUGAGCAGAAGUUGAAGGACAGGAAUUUUAGGCAGCGAGAGCAGUGUAUGGGAAGGCCUGAUAGUGAAAGACAUCAUGGUUCUGUCAGGAAACUGCAGAAUGUAAGAUGGAGAUUUGAGAGAUUUGGGCCUGGAAAAAUGAGAGUUUCAGUUACUCUACAAGGCUUUUUGUUGCACAUGCUUUUGAUUUCAUG…	fi
TRPM7:-:chr15:50955243:50923614	TRPM7	ENST00000313478.7	-	chr15	50955244	50978727	23484	GUACUGGACCCACGCAGGCCCGGGCGGGGAAUGGUUCUGGGGUUGCGGGCGGUAAAGGAGAGACUUGGCAGGCAAGUGUGUGGGGAGCCGCGUUCCAUGCGGCGAAGGACCCUCGAAUUGCCUUGAGGCUUCCGGAUUUGUCCUCUCGGGACGGGUGUGCAGUUCGUUCUGGGGUGAGGGGCGGGAGCAGGUAGCAAGUUAGAGGCGACACCUCUUCGCGGGAAUCCCCUGAGCCGAGACUCGGCUCCCAGCGAGGGCCUCUCCAGGCGGCAGAGGCGCGAGCCCGGGACUACCUGGCUGGGCUCAGCUGAGCGGCCUCAGCGCGCCCGACGCAGGGCUCAGCCUACAAGCUCCGCAUCUCCUGGGAGCACGGUCCUCCUGGCGCCAGUUGCUGGCAGA…	fi
TRPM7:-:chr15:50955243:50935537	TRPM7	ENST00000313478.7	-	chr15	50955244	50978727	23484	GUACUGGACCCACGCAGGCCCGGGCGGGGAAUGGUUCUGGGGUUGCGGGCGGUAAAGGAGAGACUUGGCAGGCAAGUGUGUGGGGAGCCGCGUUCCAUGCGGCGAAGGACCCUCGAAUUGCCUUGAGGCUUCCGGAUUUGUCCUCUCGGGACGGGUGUGCAGUUCGUUCUGGGGUGAGGGGCGGGAGCAGGUAGCAAGUUAGAGGCGACACCUCUUCGCGGGAAUCCCCUGAGCCGAGACUCGGCUCCCAGCGAGGGCCUCUCCAGGCGGCAGAGGCGCGAGCCCGGGACUACCUGGCUGGGCUCAGCUGAGCGGCCUCAGCGCGCCCGACGCAGGGCUCAGCCUACAAGCUCCGCAUCUCCUGGGAGCACGGUCCUCCUGGCGCCAGUUGCUGGCAGA…	fi
TTBK2:-:chr15:43132631:43120126	TTBK2	ENST00000267890.6	-	chr15	43132632	43164808	32177	GUAAGCCCUUUGUAGAAUAUACAAUUUAUGAUUUGUAUGUUAAUUUAUAAUUUAUUUGUAUCUUCCUGAACCUUAAUUACAUUCUUUAAGUACUAAUUGAAUGUACUGGUGUCAGCCGGGUAUAAAUACGCUGAGCAUUUUUCUCUUGGAAAUUUUAUAAUGAGUUAGUAGUAGUAGAAGUAUGUAAUUACUUAGAAUAAUUGGGCUUUGGGAGUUCUUUUUCAUGGAGUAAGGAUAAGAGAGUGUGAAUUAGCAGAAUUUUUACUGCUUCGGAAAGUAUUGUCAUAAGUCUGCUAUUUGCCUUUCUUUUUUAAACUACCAAUAACAGAUACCUCUGAGUUGUCUCUACUCAAGUCUUUGGAUGUUAAAUAUGUUUUAAUCACAGUAAGGAAGCUGCCU…	fi
TTBK2:-:chr15:43170882:43120126	TTBK2	ENST00000267890.6	-	chr15	43170883	43212635	41753	GUAGGACACACCCCCCGACCCCCCAGGGCGCCGCCCUCCCCCAGUCUCGACCCCCUCCUCCGGCCGCACCCCUCGCCGAGUGACCGAGCCUGCUGAGGAGGGGAGGGGUACCGGGGACUUUCAGUUCGCUGCAAGCCCGGGGCUCGUGCCAGACCCCGUCACUCUCCAUCUCGGAGAUCGUUCUGGUUCUGCCCGAUUUCCCCGAAGGCUGCCGCCUCGUUUUGCCCCAGGCUUUGGGUGUCUUCACUGAACUUGGAGGGUCACGAAGCUUCGUUCUGCGUCUCUCUCUGUGGGUGACCCACAUAUCACUUGUACCCAUGCCACUUCUGGUACCAGCACCGAACACGAAGGAUUCCUAGGAAAUCUGAGCGCUUAUUUCCCACCCCGCCUCCCCAACUA…	fi
UBA2:+:chr19:34921481:34929671	UBA2	ENST00000439527.2	+	chr19	34920129	34921480	1352	GUACACUCGCUUGUUUCAUUAAAGACGUUAGGACUGUGCCUUUUGCAUUGGUGUACGUUGACAAGCCAGUGCUAUUUUGAAUCGUUAUUUCUACUAAUGCAAACUUUUUAGAGAUUGGAGAUGUUACUGGCCCUUCGGUGUGAGUUUAAAGUGUCUUAAGGGCUAGUGGAAACAUGGAAUGAACAAAAAAGUACGGGUGGCCGACUGAGUCAUUGUUUCUUUCCUUUAUGUAUUAUAUAUUUAAGCAAAAAUUAGAUAAAACUUAAAACAUGAUACUUUUUUAACCAUGUGUAAAAGUUUCCUUUCACAGUUCUCAGGUUAAUAGUAAAUGAAAUUGUGUAUGGAUGAAGGCUUGAAUUAAGGGAGGCAGCAAAAAUUCAAUAAACGUUUGCCAUGUAU…	fi
UBAC2:+:chr13:99890681:99896878	UBAC2	ENST00000403766.3	+	chr13	99853194	99890680	37487	GUGAGUACCGGCCUCCGCCAUCCUGGCUGCCCCCUACACGCCACCCUAGGCACCUCUUUGAGGAGGCUGGGGCAGCGGGGACCCUCGGGUUUGCCGGAGGUGGUGGGGCCGACCCUCCAGACCCGCGUCCGAACCCUGCUAGUUCCCGGUCUUGGGGGUCAGCGGAAACCGCCCCCAUUUCGGCCUGGAGGGGCGAAUGGGGACAAAGCCCCGCCGCCCGCCCCGACCCCACCUGGUAUCCCCAGGUGCUCUGCCCAGGAGUCUCUUGGGGCCGCUGCAAGUGGGCAGGUGCCCUGGUGUUCUCGUGGGCCGGCCCCAGGCCCUUUGCGGAGCGUGUGCCGCGCUGAAGGAAGGGGCCGUCCCCCUUACCAUGCCCCAUUCUUUUAGGCUUGGGGGACC…	fi
UBAP2:-:chr9:33963789:33953283	UBAP2	ENST00000379238.1	-	chr9	33963790	33971648	7859	GUAAGUGUUCUGUUUUUGCCAGAGAUGAGUUUUAAAUGUUUGAGCUAUUAAGAGUUGUAUGUUCUCAUACAAAGAUGAAGUCUAAAUGUGCUGAUGGAAAAGAAUGAAAAACAGGCUACUGUCCUACCUCUGAAACUAUUCUUAGUUGGUUCUUACCACCCAAAGUCUGUCACAUACAAAUCUCAUGAUGACAAGGAAUUUGAUUUUCCCUUCUGCAAGCUAAGAAAGAGGCUAUAUAAGGUAAUUGGCAUAAAUCAGCACAAACCCACACUCUGAUCAAAGUAUGUCACAGAUAUAUAGAAUUUCUGAGGAGAAGAUUUUUUACUGGAAGUACUUCCCAUUUCUAAUGGUGGAUUCUUUGGCCAGAUAAUGUAUGAUAAUGUGGUAGAUGAUAGAUGG…	fi
UBAP2:-:chr9:33973235:33960824	UBAP2	ENST00000379238.1	-	chr9	33973236	33986757	13522	GUAAGCUAGAGUAAGAGGGAAGAAAAUGCUUUCAAUUAGGGGGAAGAAGCAGGCAGUUGCGUUGCUGGACUGUGACUAGGGAUGGCAGUGUGUUCUGAAAGAAUAGCAGGUCAUCUAAAAUCUGAUCAUUUGUUUACUGAUGCCUGUAAAUGAACUAUUUUGGGUUAUGUAGUUUUGAAGAAACCAAAGGGUUGUUUUUGGAUGAGCUGAGAAAGCCCUAUGAAUAAUUUAAAACUUAAAGCUCUAACCAAAAGCAUUGACAAAUUAUAAUUGUAUUACGUUUGGAAUACAAUGCAAUAGGGUUUUUUAAACCUUAUUUUAAAAAUACUUUAUUGCUAAAAAAGGCUAUGAUCAUUUGAGCUUUCAGUGAGUUGUAGUCUUUUUGCUCUAGUCCUCACU…	fi
UBAP2:-:chr9:33973235:33971649	UBAP2	ENST00000379238.1	-	chr9	33973236	33986757	13522	GUAAGCUAGAGUAAGAGGGAAGAAAAUGCUUUCAAUUAGGGGGAAGAAGCAGGCAGUUGCGUUGCUGGACUGUGACUAGGGAUGGCAGUGUGUUCUGAAAGAAUAGCAGGUCAUCUAAAAUCUGAUCAUUUGUUUACUGAUGCCUGUAAAUGAACUAUUUUGGGUUAUGUAGUUUUGAAGAAACCAAAGGGUUGUUUUUGGAUGAGCUGAGAAAGCCCUAUGAAUAAUUUAAAACUUAAAGCUCUAACCAAAAGCAUUGACAAAUUAUAAUUGUAUUACGUUUGGAAUACAAUGCAAUAGGGUUUUUUAAACCUUAUUUUAAAAAUACUUUAUUGCUAAAAAAGGCUAUGAUCAUUUGAGCUUUCAGUGAGUUGUAGUCUUUUUGCUCUAGUCCUCACU…	fi
UBAP2:-:chr9:33996331:33953283	UBAP2	ENST00000379238.1	-	chr9	33996332	33998784	2453	GUAUGUUUCUGGCAAAGGAUAUCAUCAUUUUUAUAAUCUAUUUUGAUUGUGCUUAAAAAGAUAAUUUCAGUAAAGAUUUUUGUUUUAAAGUAUUACUUCUAGCUUCUAGUCUCACCUGAAAUCUGUAUAUUGGAUUUUGGACUUGUGAUUAAAAAUACCUUUAUUGGUGGGCAAGUGAAGGAAUUGAAUACGUUCACCUGCCUUACAAUAUAAUCUUUCUGAGUUACUAGUGUUUACAUGUGAACAUUGAACCAGACAUUUCUGUAAGCACACUGAGGUUUUCCGAUACCUGUGCAUAGAAAGUAUAUCUAACAUUUGGCACAGUCUCUGGGAAUUGUGUUUAAUGUUAGAGAUGAACUGAAUUACCUUUAAAAAAUUUUUUUUUCAUAGAGACGUGGU…	fi
UBAP2:-:chr9:33998862:33986758	UBAP2	ENST00000379238.1	-	chr9	33998863	34017047	18185	GUAAGUUUUUGUGGAACUCUUUUUUUUUUUUUCCUUUUUUUUCUUUUAUUAUUAUACUUGAAGUUUUAGGGUAUGUGGAACUCUUGUUUGCCUUGUUUAGAAUUAAGGAAAUUAAGGGAGAGCAUAUGAUUUAAUGUUUUCCUUUGUAGGAAACUUUAGGAUUUUGGACCCUUUGUUUAAACAGUAGGUGAUGGCCGGGUGCGGUGGCUCACGCCUGUAAUCCCAGCACUUUGGGAGGCCGAGGUGGGUGGAUCACUUGAGGUCAGGAGUUUGAGACUAGCCUGGCCAACAUUGUGAAACCCUGCCUCUAUUAAGAAAAUACAAAAAUUAGCUGGGCGUGGUGGUGUGCGCCUGUAAUCCUAGCUUCUCGGGAGGCUAAGGCAGGAGAAUCGCUUGAAC…	fi
UBAP2:-:chr9:34017187:33986758	UBAP2	ENST00000379238.1	-	chr9	34017188	34048822	31635	GUAAUUGCCAUCCUCUCCCUCUCCUUCCCUCUUCCAGGGCCCUGAGCGCUGCAGCGUGUGCUUUCUAAUUCUGGGUUCAGCUCGUCUGAAACCCCACCGCCUGCAGACUGCCCCGGCGCCCACCCGUGAGGACCGGGCCGAGCUUCACUCGCCAGGUCCACGGUCCCUCUACGUCCAGGCCCGGGCUCCCUCCUUCCUCUUCCCCUCACGUUGCCCUGUGCUUCUUCCUACUUUCCCCCGUCCAGGUCGGCUGGGCCCCACCCAGCCCCAGGGGUGCCUCCCCUCCCCCCUUUCGGGUUUCUGCCCUGGAGGGUGUGGUUUUCUCUCCCACCUCGGUGCCUGCCAGUAGACUGGAGCUUCCCCGCCACGCUGUCGGUCCCAUCUCAUCACCUUUCCGCU…	fi
UBE2D2:+:chr5:138979957:138994551	UBE2D2	ENST00000253815.2	+	chr5	138941993	138979956	37964	GUGACUUAAUGAGGGAGGAGGGAAGUAGAGGGAGAAUCAUUUUAUUCCUUGAGGUUGCUGUAUGUAGUUAGAAACUAACACUUCCGUUUUGCAGGAUUGGAUCUAAUAGAAAAGCUGUACAUUGGCAAAGGUAGAGGUAGAAACCUGAACAUUGAAAACCACCAGAGAAAUUAUACAAAAGUUCCUUUCACAGCCUCUUCGCAAAAUGGACUUGACGCUAUUAGGUGAUAUGUUUACCGAGACUCUUAACUGGGAAGGGGUUUUACUAGAUUUUGUAUUAAAAAGGAUUUCUUUGCUCUUUAAAGUGAAGGGUUAUUUAGUUAUCAAUAAGGAGGUUUUCCUAAUAAUACAUCUAGACUAUAAGAUUGGCUUAAAAUUUAUUUUUUUUCCCUUUCUGAU…	fi
UBE2D2:+:chr5:138979957:139003046	UBE2D2	ENST00000253815.2	+	chr5	138941993	138979956	37964	GUGACUUAAUGAGGGAGGAGGGAAGUAGAGGGAGAAUCAUUUUAUUCCUUGAGGUUGCUGUAUGUAGUUAGAAACUAACACUUCCGUUUUGCAGGAUUGGAUCUAAUAGAAAAGCUGUACAUUGGCAAAGGUAGAGGUAGAAACCUGAACAUUGAAAACCACCAGAGAAAUUAUACAAAAGUUCCUUUCACAGCCUCUUCGCAAAAUGGACUUGACGCUAUUAGGUGAUAUGUUUACCGAGACUCUUAACUGGGAAGGGGUUUUACUAGAUUUUGUAUUAAAAAGGAUUUCUUUGCUCUUUAAAGUGAAGGGUUAUUUAGUUAUCAAUAAGGAGGUUUUCCUAAUAAUACAUCUAGACUAUAAGAUUGGCUUAAAAUUUAUUUUUUUUCCCUUUCUGAU…	fi
UBE2K:+:chr4:39739040:39776553	UBE2K	ENST00000261427.5	+	chr4	39700011	39739039	39029	GUCAGAAAUGAACUCCCGGAUAUCCCCCACCUCUGCCUGGGGCGGGAGGGUCCUCCCAGCUGCGACCCCGAUAUCCCCGGUAGUCCCUGGGUGGUCCUCCUUGCGGCCGCCCUUCUGCCUGUGAGGAAGCAGCAGUGUUCCCCUCCUCCUUCCGCCGCCUUCCCCUCCCCUCCCAGAGCGCUAGGAUGGACGGUCUCGCGGGCGGGUGGUCUGGGGUGGAACAUGGUUUGGGGAGGUGAUGGACAGGGGGCAACUCCUCGGAGGGAUGGAAGCUCACAAGAGAACCCGAGGCGGUGGCCGCAGCUGGAAAUGUGGCUGUGGGGUGGGGAGGGAGCAGGCCGAGCCUGAGAAAACCCGGGAAGUGGGUUGGGGGAAGGGGAAAGGUGGUAACUGGAUCCC…	fi
UBE2Q2:+:chr15:76152219:76165909	UBE2Q2	ENST00000267938.4	+	chr15	76146829	76152218	5390	GUAAGAAAAUAAGCCAAGCUAUUUUCUCUUUUCCUCAUGAACAUUACAUAUAGAAAUUAAAUGUUAAGAGAUAAUAUGAUAUAAAAGCAUGAUUAAUGAUUAUAAUCUUGUAGGAAUUAAAGACUAGUUUGUUUGUUUUUUUUCCUUCAAAUUCUAUUUACUACCUGGUCUCUCUUUUAUUUCCCACAUGUAUAACCUUAAUUUAGAUUACAAAUUAGGGAUCUCUUUUUCCCUGAAUUCUAACCAUUAAGCCAAACAAGCAUUUUGGGUAGAGACCACUAGCCAAGGUGGGAAGCAGAAAAAAGACCAAGGUAGGAGUGAAGGGAGAGAUGGGGAGAAUGACACCAGAACUAGUAUGAGGGAAUUGCCUUUUCUUUCAAGGGUCUGUAAGUCUGCAGU…	fi
UBE2Q2P1:-:chr15:85098301:85081763	UBE2Q2P1	ENST00000339094.1	-	chr15	85098302	85112735	14434	GUAAGAGUCCUGUCCAGGUGCUCUGCCCGCUUUCCUUUCAGGCUUCUGUAUCAUCUAUUUUUCCCCUGUAGAAUGUGCCCCUGACAGCCACCCCCUAACCCUACCCAAUUUGUCUUUACAUGUCUGACCAUCAAGGCUCUUCUGGGUCAUAUUCAGUUCAUGCUGAUAUUUCCCCUUCCUCCCCUCUUUAGUCCUCACUAUUUUUGCUUUGGUCAUGUUAUGCUGUAUUCUGUAAGGCUUUUUAAUUUUUUUUUUAUGAUGGCAGGGGAGAAUAGUUUAUAAUUAUGCUUUGUGCUUUUUAUCUUCUACUCAAUAAAUGCUUGGUAAAUAUUUGUUUUAUUGAAUGUAUGACCCUAUUCUAGCUAUAUUGUGCUUGAACAAAAACCUUAACUGCCUUGU…	fi
UBE3A:-:chr15:25620910:25599500	UBE3A	ENST00000232165.3	-	chr15	25620911	25650607	29697	GUAAGUGUAACUUGGUUGAGACUGUGGUUCUUAUUUUGAGUUGCCCUAGACUGCUUUAAAUUACGUCACAUUAUUUGGAAAUAAUUUCUGGUUAAAAGAAAGGAAUCAUUUAGCAGUAAAUGGGAGAUAGGAACAUACCUACUUUUUUUCCUAUCAGAUAACUCUAAACCUCGGUAACAGUUUACUAGGUUUCUACUACUAGAUAGAUAAAUGCACACGCCUAAAUUCUUAGUCUUUUUGCUUCCCUGGUAGCAGUUGUAGGGAAAUAGGGAGGUUGAGGAAAGAGUUGAGUUUAACAGUCUCAACGCCUACCAUAUUUAAGGCAUCAAGUACUAUGUUAUAGAUACAGAGAUGCGUAAUAAUUAGUUUUCACCCUACAGAAAUUUAUAUUAUACUCAA…	fi
UBE3A:-:chr15:25657118:25650608	UBE3A	ENST00000232165.3	-	chr15	25657119	25683635	26517	GUCAGUGUUGCCGCGGCCUGCGCCAGGCGGCGCUGGCUCCCCUCCGUCACUCGGCCGGCCUUCGGGGCCCGCUGUGGCGAGGUCGACACCCCCCUUCCCCGCCCCCCGCCGCCGAGGCGAGUGUUUGGGGGCGCGUGGUCCGAAGGGGCUGGUGCCAGAAGUAGGCCCCUGGUGGCCGCGGCUGCUGCAGCCGUAACUGUCAGUCCUGGCUGAGCGACGGCGGGAGGGUUUUGUCGCCCGAGGGGACGCGAGCGGGCCCGGGGCGGGGCGGGACGUGCGAGGCGUCGAGAUUUGGGCCUCCUAGGAGCCAGGCUCUUCGAGCCAGCCGGGGCCCCAGACAGGGAAGGGCAGGCCCUUUCCUUCAAAGGGGAGCCCUUUCUCGGCGUUUUCAAGGUUUUU…	fi
UBQLN1:-:chr9:86301070:86292642	UBQLN1	ENST00000376395.4	-	chr9	86301071	86322414	21344	GUGAGGCCGCCUGGGGCUCGGGCCGGGAUGGGGGUGGCGGCAGGACCUCCGCCCGCCGCCCCAGGAGACCUUUUGGAAGGGCCUGGGAGAGGGGUCGUCCUCGGCCAUUCUCCCGGGCGUCGUCCCAAAUUAGAUCACACCCAAGUUCGUGGGUUUGCGCCUUGGGACACCGCAAUGGUUUGUGGCGUGGCGGCGCGGCCUGUUUGUGGGACGGGCUGAUGCCGCUUUUCUCGGAGCCUUCCUUCUCUGGUAUCCGCCGACCCUCAGCCUCCUCCCCCAGUUCCCCGCCCUCCGUCGCCUCCCCUCCAACUCCUCACAAAGGAAAGGGACCCACCGCCAGCCUCCGGGCGGGGUGGAGGCUGGGCGGGGGCGAGGGUUCGCUUUAGCUCAGGCUGCGGU…	fi
UBR2:+:chr6:42541472:42562042	UBR2	ENST00000372899.1	+	chr6	42532136	42541471	9336	GUGAGUGCCGGAACCCGGGCGGGUGCGUCUGCCCCUCGCAGGCCGCGCCUGUGGGGAGGAACCGACUCCUGGACGUCCUGGAGCAGCCCGACCCAGACUUGGGGAAACAGCUGUGCCGGCCCUCGCCUUGUGGGGUAAUAGCCCGGGGAGGCCACCGAUCCUGCCCCUCUCUUUCCAUUUUCAACAGCUGCCAGAGCUGCGCUGUGCACUAACUACGUUUACUUUCCCUUUCUGCCCAGGAGAACCCACGGCUCUUCCAUCAUACCUCCUUUCCCCCAGCCUCCCAUUAAGUCUCCCAACACAUGGGCCUUUGCCCUUUAUAUCAGCUCUUGGAAGAGGAGAAGAGACGCUUCUUGUGUUUUUGGUAUAAUCGCCCUAGUUUAUCUAGUUAAUUGCUUU…	fi
UBR2:+:chr6:42559889:42562042	UBR2	ENST00000372899.1	+	chr6	42541732	42559888	18157	GUAAAAUAUUUUAAUUUUCUUUCUAGGAGGCUCUUGUUUUAUUUGACCUCUUUUUUUCCCUGGAACUUUUGAGUUUUUGUUUAAAAAUUAUGAAAUACCAUAUCUGCUUAAAAAUCUGUAUUACAAAUACAUGCUAUUUAAUAAAUAAUUAAAGCAAACAUUUUUGUAAUUAUUCUUGAUCAAAAAAAAUUGUCACCAGCAUUCUUGAAGCCCACUGUGUGCUUUCUUCCUUCCCCCAUAAUUAACUGACAUCUUGACUCUUGCAAUAAUCACUUUCUUGCUUUUCUUGAUAUUUUUUAGUUACAGUAAUUCUGAUGUUCAAAUUGCCAUAGAUUUGGCUAGUGAGAGCCCCGUCACACCAUCUUGUCUUUUUCACAUGCCUUCAUUAGUUUGUGGGUG…	fi
UBR3:+:chr2:170728746:170735084	UBR3	ENST00000272793.5	+	chr2	170684563	170728745	44183	GUGAGUGGAGCCCUCCCCGCGGGCGAGGCGACCCUGGGCCGGGGACGUCGCGGGAGGGCCUGGAGCGGAGCACUGGGAGCCCACUCUGAGCUGUCAAGGGGAGGGUGCGGGGGAGGGUGCAGCCACAGGGGGAUGGAGGUGACUGAGCUGUCAGCGGUGGAAAGGGGGUGGGGAGGAGAAGGAGGGGAGAGGAGAGCGGAGAGCAUGUUUAGGAAACCGGGCUGUGAAUUUUGGGGAAGCCAGGGUGGGUAAAUGAUAGCGAGAAAAGAGCCAGUGUAUGGGGUAGGAGGGGAGUGAGGGGAAAUGAUUUUUGGGGAAGCUCGUGUCGAGCUGUCAAGUGUGUACUUGUUGGGAAAGGCUGUAAAGCCUGGUUCUUGGGAAGAGACUUAGGUUGUGAUU…	fi
UBR5:-:chr8:103373854:103372299	UBR5	ENST00000520539.1	-	chr8	103373855	103424400	50546	GUAAUAGGGCUGGCGGGUCGGCGGGCGCGGGGGGAGGGGCGCCCUUCCCUCCCUCCCCUCCCCCACGGGCCGUGCCGGGCGGGUGCGGGUGUUUACGCGCCGGCCGGCCAGCUGGGGUGGGGUGCGGGGGUCCUUACUGCCUCCUGCUAGGCUCCUUCCGGGGCAAACUUCUCAUCCCGGGGGCAGGGGGCCGCGGGGGGAGCGCGGUGUAGACGGGACUCGCGGUGUAGACUGGAGAGCGCUCUGUAAACCCCCUUCCCCCUCCCGCAAGGAGCGGCGUUGAACUCGGCGGAGAUGGGGGGGUGGUUUCUGGCUCCCGGGGGGCAGGCGGUAAUUACUGCCCGGCCAAGGCCCGAGGAAUCCAUAUUAGUCAAAGUUGAAUUGAGACAGACAAUGCGG…	fi
UBXN2A:+:chr2:24181171:24207701	UBXN2A	ENST00000309033.4	+	chr2	24163519	24181170	17652	GUGAGCGUCCCGGGGCCGCGCCGCGUCCGGCGGGGUGAGGGCGGGGCGGGGCGGUCGCCUGCCGGCUGGGGCCGAGGGGUCGCGGCCUGUGGCUUGGCCGCCGCGGAUCGUCGGUGUCGGGGGGAGUCUCGCUCCGGAGGGCCGCGUGUUUGCGACUCGGGAAGGGGCGCCGGCGGCGGAGCCCGAGCCAGGGUCCCGCCCAGCCCAGGUGAGCGGCGACCCCGAGCCCCUGACUCGCCUGCGGCUUGACUUGCGAGCUAGCUGAAGGCACAGCUCCUGGUUCUCUCGCAGGGCGUUCCGAAACUUACAGUUAUGCGCAACACAAUGUUUCUAUUUUCAAAGGCGAACGCUGCACGAUCGCAGUCCAGUGAUACAAAGUAUGCCUAUUAGUGACUUCAC…	fi
UBXN7:-:chr3:196129890:196118684	UBXN7	ENST00000296328.4	-	chr3	196129891	196134116	4226	GUAUGAAUUUAUUAUGUGUUGUCAGGAGCUAUCCAUUGCCUAAAUUAAGUAGUUGCAUUUUUAUCAAAGCUAGGUCGAUUCUCUGGUUUUGAAAUAAAUGAAAGGCUGAAAGCCUCUGAAAAAGUAUGAAGUGGAAAUUUUUGUAGUUACAUACUUUAAAUUCUUUAGAGUACUGUCUUGCUUAUUUAAUCCUCAAAGGAACCGUGUAGGCUCUGUGAAGUCGGGGAGAUGGGGUUGGUUGGAGUGUGUGGUGGUGCUCUGCUAGGAUUGGCCCGUGGCCAGCAGGGCCUGUGUGCCUCACGGCAGCAGCAAAUAAACAAACACCUUAUUGGAUGGCAUUAUCAACAUUUUACCAAUAAGGAAGCAGAGGCAUAGCCAUUUCCCCAAGCUACACAGCAA…	fi
UGGT2:-:chr13:96651561:96622366	UGGT2	ENST00000376747.3	-	chr13	96651562	96665560	13999	GUAUGCGCUUGUUUUUUCCAAGGUUGCUUUUGGCUGUAGAAAAAAACAAUUAUUAUGAUAAUCGUCUUACUAGAUUUAAAUAUUAAUUUUCACCAGAAUAGUUAUCUAACUUUUUUUAACUUAACAAAUGUGAAUUUCAUGUGGAAAAAUAUAUUGGGAUUCUGUCUCUUCUGGGGGUAUGAUGUCUAUAAUUCUUUGCCUUAUAUCUGGCACAAAUUUAAAACUUGGAUAAAAAACAAAAACAUACUUCAAUAAUGUGUAUAAUAUUUGCUAAGAAUUUGCAAUUAAGAAAUCUGAUUUACUCAACAUACUAAUAUAUACAGUACUAGAUCAAAGUGCAAAGCAUGGUGUUGGAAUACUGUUAACUCUUUCUUUUGAGACCUGACUACUUUUCAUUCA…	fi
UIMC1:-:chr5:176385155:176370336	UIMC1	ENST00000377219.2	-	chr5	176385156	176395555	10400	GUAAGGGUCAGUGAUGCUGUAAUUAAGGAUGAUUUAUUCACAGAUUAAAACAAGGAUUAUUUUAGCUGUUAUUUUUGUGGUCUUCCCCUCCUUGAUUAUUAAAGUAAUACAUGUUCACUAUAGAAAAUUAGGAAAGUACAGGAGAGUAUAAAGAAGAAAAAAACUACCAUUUUUUUUUUUUUGAGUUGGAGUCUCGCUCUGUCUCCCAGGCUGGAGUGCAAUGGCGCAAUCUUCGGCUCACUGCAAUCUCCACCUCCCGGGUUCAAGCAGUUCUCCUGCCUCAGCCUUCCAAGUAGCUGGGAUUACAGGUGCUUGCCACUAUGCCCUGCUAAUUUUUGUACUUUUAGUAGAGACGGGGUUUUACCCUGUUGGCUAGGCUGGUCUUGAACUCCUGACCUU…	fi
UNC13B:+:chr9:35228012:35243361	UNC13B	ENST00000378495.3	+	chr9	35162303	35228011	65709	GUGAGUGCGCGGACUGAGGCGGGGAGGCGGGGUGUCGGCGUAGAGGUCCCCGCACCCUUCCAGUGGACGUCCGGUGACCGUCUCACCCAAACUUUACAUCCCGUCCGUGCUUUGGGGGUCUAUUAUUUUGGCAAUCACUUAACAAUCACUUGAGUUCUUUCCACUUUCUUGUUUUCCCCCAAGCUCCUGCAAGGGACGAUUAGCUCUCCAUUCUGGUAGCCAUGUGACAAUGUUGUUGGACUGCAGGCUCAGAUCCUAUUAAACAGUGACUGGGGUUCUCUAGUGAGAGUGGACGAGUUAGAAGACCGCGGAUGGUUGGUGCCUGUGAAUGGUGGGCAGCCUCUCAUUCUUUUCCUCCUCCUCGCACCGUAACGCUACAGUAUGCUUAGUAGCAGGUUC…	fi
UNC13B:+:chr9:35295693:35313986	UNC13B	ENST00000378495.3	+	chr9	35259048	35295692	36645	GUAAGUGAGAAACUUGUCUAUGAAUCUCUUUUAAUUGUAGCUUUCUGUCGCUUCUCUGAACAUGGGUUAUUCUGAGCUGGGGAGGGUGGAGAUGUCAUGUGUGUAAGCAGAAGAUAUUCCUGAAGCACAUCUGUUCAGGCGCCUUUCUCUGAUGGCUGUCUAUCUAUUAGCUUUAGGGAGACGUUUUUCGGUUUUGUAUGGGGGGAGUAGGGCUCAUCUUUUUUUCUACAUUUGUUAGCUUCUACCCCUGGAGGAAUGAUUUAACCCCCUCUAUCCCUGUUUACCUGUUAUUAUUCUUUAAGGCUCAGUUUAAAUAUCAUCACUUCUGGGUAAUCUUUGUGCUGUUUUCUCCUUCUCCCAAGUCUAACUUAGGUCUCUCCUGUGUGCUUCCAUUUUACU…	fi
URI1:+:chr19:30476130:30477324	URI1	ENST00000392271.1	+	chr19	30462135	30476129	13995	GUGAGUGAAAGAUGGUUUUAUUACACUUCUGAAAUACUGAUGGGGUAACCUACUUGUGUUCAAAUAAUGUGUUUACUGUUUGCGUGUGUGUGUAUGUAUGACUAGUAAUUGAAUUCUUCUAGUAGUCUCCAUUUUGAAUGCCUUUAAUACUAAUUUAUAUUGUCUUUGACCCUUUUCUGAAUUACACAUUUCUGAUUUCCUGACGUUGUGUUACCACUUGUAUUUAUUCUAAGUGCCUUUUCUUUUCUAAGAAUAAUAUUAAUAUCAUUAUGAAUUGGAGACUGAGACAUUUUUGAAUGUGACUUAGCUCUAUUUUGGGGAUAUUUCUUACAUUUUAGUAGAAAAAUAAUGGGAAUCAGUUACUUUAAAAUAAUGAUGGAAAUAGGGCACAGAAAUGUU…	fi
USP25:+:chr21:17135210:17138460	USP25	ENST00000285681.2	+	chr21	17102758	17135209	32452	GUGAGGCGAGUCCGCCAGCCGGCGGGCCCCACUUCUCCUUCCGACGGGCUGUCCUCUCCCGCUGCGGCCGGGCGCCCCGGCCUCGCCGCCGCCGCCUUCCCGGGCUUCCUCCCCGGUCACCCCCGGCCCCUGCCCAUCGCCUCGGGGGCGUCGCGCCCAGAGCCCAGCUGCGUGUGGGAAGCAGAGUGUAGUUUGCGGGCUUCAAUCCACUUCCUUCUGCCGAUUGUUUUCCCGUAGCAGACGGUGCCAGGUAUUGAGAGCGACCCUCACAUUCCUACAGUGCUCUGUGUGGCAUCUUAAUGAAACUUUAUUCUCUCCCCUUAAAUGAGAAAGAAUAGCUAGUUGUCAUCCUUUCUGAACCGAUUUUGUCUUUCAAAGGUAGUAGUGUACCAGGCCUGC…	fi
USP28:-:chr11:113725057:113723223	USP28	ENST00000003302.4	-	chr11	113725058	113746166	21109	GUGGGCUCCGCGGCGGCGAGCGGGAGCUGGGGGCGGGCUCCAGGCCCUGAGGGGAGCGUGCGGGGCCUGCAGGGCUGCGGGUUGCGGGCUGCGGAGGGCGCCCCGGCCGGGCGGGACAGGGGGUGCGCCCGCCAGCGUGGGUGAGAAGGCCAAGGGCUCUGCGGGGCUCGGGCCGCGGAGAUUGAGGACUGCAUCUUCGCGUCCGUGGGCGAGCUGAAGUUGUAGGGGGAUUUCCAGAUUUUGGAAAACCAAAUAUAAAGGGCUGGACGUGGGGUUCUCCGCCGCAGGGAUCAGUAAGGUGAGCCCUCCUGGGCCCCGUCCGGGGUGAGAAACUUCCGAAAGCGGCAGCGUUGGUUGGUUUUGUUUUGCUUUGACUUUUAAAUCAGUUUUAUGGCGGCG…	fi
USP31:-:chr16:23119504:23113640	USP31	ENST00000219689.7	-	chr16	23119505	23159958	40454	GUGAGCCCGCGCGCCGCCGCGCCCCCACUGCACCCCGAGCCCCUGGGGCACCUGCCCGCCCAGGUCUUCCUUCCCUCGGUUCCUCUUGGCCCGGCAGGCUUCUGCAUUGGUUGCUCCGAGUGGUCUGGGCAGUCGACCAGUGAUUUUAAGGAGAUUCAUUCAUUCAUUCAUUUAUUCACUCACUCACUCACUCAAACAUGUAUUUAUUGAGAACUUACUACAUACGUGCCCAUACUCUGUGAUAAUAGGCAAUGGGAGUGACGUUGCAAUGAACAAGACUAUCCGCCUUCAUGGAACUUGCAUUUUUGUGGGGUGGGAGUGUUGAGCAUGGGUUCAAAUCCUGGUUCUGCCACUUACUAGCAAUGUGACGUCGGGUAAGUUAAGCAGCCUCUCUGUUCU…	fi
USP34:-:chr2:61577828:61538675	USP34	ENST00000398571.2	-	chr2	61577829	61597455	19627	GUAAUAUUAACAGCUCACAUUUAUUGAGUGCUUUGCUUAUCAUAUGUUCUAAGUGCUUCUCUGUGAGGUAAAUUCUAUUAUCCUGUUUUAUAGCUAAGGAGACCAAGACAUGGACAAGCUGGGACUGAAAUCUGGCUUCCGAGUCCAUGUCUUACUAUGUUACUGGUAGAAUGGAAGGAAAUCAGAGUCAGUCAGUUGGAGCUUCUUCAUGAAACCAUCCUGGUUUAAUAAAGAGACAUUUUCCUGUUAUUCUCAUUUAUACAGUCUACCCUUCUAUCCUGAAUUAUUGUAUUGGUAUGUUUCUUGUCUGAUGUACUGUUUUUUUUUUUUUUUUUUUAAAUAGGCAUAUAUCCACAUGAUUCAAAAUUCCAAAAGUAAAUAUAAAAAAUAUAUUACAUG…	fi
USP34:-:chr2:61622368:61605498	USP34	ENST00000398571.2	-	chr2	61622369	61632842	10474	GUAUGUAAAAUAGGUGGUGUGAAUUUUAAGUAAUACCAAGUCUUAACUUCGCAGUCUGUUUCUUACUGAUAAAUAUGAAGACAGUUUUCUGCUGGCGGAAAAUCAUUAUUGUCACCAGAAUUAUUUAAUGUUUCUCCAGAGCAUUUCUUCAGCAGUUUGUGCUGAAAAUUUGCUCGGCAUAGUUCAUCCUAUCAAGGAAAGAUCUAUACAUUGAACUCAGAAAUUAAUCUGGUAGUGAUCUAAACAUUUUACUGCUAUAGAUCUAUGCUUAUUUUAUGACUCUUAAUAAAUAAUAGUUGAGGGAAAAGAAACACAUGGAAUUUUAAAUUUCAUUCUUAGAAACAGUCUACAGAUCAGAAUUUGCUUUUAUCAAGAAAAAAAAGCUUAGCAAAUUAUCUG…	fi
USP48:-:chr1:22048257:22041882	USP48	ENST00000308271.9	-	chr1	22048258	22050390	2133	GUAAUUCAAGAUGUCCUCUCUGUUUAAAAAAGAGCAGCUCAUUAAAUCUUCAUCUUAUGGUCUUUAUGAGUGUGGCUUAUGAUGAUUUGACCCAAACUAUGCUAGACCAAAUAUUCCUUACACUUUGCACAAAGGAUUUGCUAAAUAAAGUAGAAGUUAAGCAACUGAUGCUAUUCAUAGAGGGUUGGUUGGGGUUUUUUGGUUUGUUUUUUUGGUUUGUUUCUUUUAACCCCUCUCAAAGCAGACAAAAUAGGACCCUUUUAAGAAAACUGUCUGGUAGUAGUUUGUUACUCUGUGUAAUACUGUUUAAGGUACUUGAGCCCUUGUCUGGUUAAUUGCAAGUUUGUGCCUCCAUGUUAUGGUGACUUCUUUUUUUUUUUUUUUGAGAUGGAGUCUCAC…	fi
USP54:-:chr10:75336119:75331179	USP54	ENST00000319786.7	-	chr10	75336120	75351035	14916	GUAAGUAUUGUAGUUGUUGUGGUAAAAACAGAUAGAUAGAAGAUUCAGGAACCGGUUAGUUUUUGUGAAGUUUUCUUUCUUUUAAAAAAAAUAUUCCCAAGCACUGAUUAAUAAGCUAUUUCUUUUAAUAGCAGUAGAUUAAACUUUGAAAUUGAGAUUUUAGGACUCUCAACUUUCAAGAGGCAUCUUUCAAGCUGUUGUUUGUGCUCUUUCCCCCUCCUCUCUGUUACAAUUAUUAGAUUUUGGAGAUUUCAUAUUUUUUCCAAAAAAAAAAAAUUCAUAGAUUUUCUUGAGUUCCUUAGAAUUAAAGGCAAGAAUUGUGGAUUUAGUAUUUUAAAUUUCCUUCAAACAGAAGAAGGUUAUUUGUGAUUUCUUUAUACCUAUUUUCAGUAUUAACAU…	fi
USP9Y:+:chrY:14832522:14851563	USP9Y	ENST00000338981.3	+	chrY	14821477	14832521	11045	GUAGGAGUAAGACUGUGUUGUUUUGAGUACUGUGAAAUACAAAAUUGUGAAACAUGUCCUGAAUGAUUUGUAAAGUAAUCAUAAAAUAUGUGGUUAUUUUAAGUUACACGUGAAAAAAGUGACUGUGGGCUAAGUGUGGUAGCUCAUACUUGUAAUCCCAGCAUUUUCAGAGGCUGAAGAGAGAAUUGCUUUAGCCCAGGAGUUCAACAGCAGCUUGGGCAACAUGGUGAAACCCUGUCUCCCAUACAAAAAUUAGCUGGGCAUGGUAGCACAUGCAGAUAGUCCCAUCUACCUGGGAGGCUGACGCAAGAGCAUCACCUGAGCCUGGGAGGUCAAGACUGCAGUGAGCUAUGAUCGAGGCACUGCACUCCAGUCUGGGUGAUAGAAUGAGACCCUGUC…	fi
UTRN:+:chr6:144858718:144860579	UTRN	ENST00000367545.3	+	chr6	144854397	144858717	4321	GUGAUUUAGCUAUGAUUGUUUGCAGGCACAGGAGUGAACAUAUUUUGGAUAGAAUCUUUUAAGAUGCAAUCUAAUGAGUUCUUUUAUUGUUUGACAUUAUAAUAGGAAUUUUACUGACAUUUAAGACCUCCACUGCCCACGUUCUCCCUUCCUGUAUUUUUAGGCUGUCCAUAAAGUCUCACUUUUCUACUCAAAUGCUACAUAUGUAAAAACCAAACACCUUUAUUCCUUUUAUUUACAACUGCUUAUUAUGAUAUGGUGAUUAUGAUGGGAAUUUAAAGUAGUUGAAAUAACUGAAACUCCAGGUUUCAGGUUUGAAGGUCUGGGUUCAAGAUCAGACCUUCCCUUUGCUUAUUUCCUGAUUGAGCCUACCUUAGUAAUACGUCUCACUAAGUUAUU…	fi
VMP1:+:chr17:57808782:57816308	VMP1	ENST00000262291.4	+	chr17	57785110	57808781	23672	GUAGGUAAACUAACUCAGGGAAUUGGGGACCGAAGCCUGAGGCUGUCCUCAGAGCUUGGCGUCUUCCGGAGCUCUCCCACUUAGGCAUUGCGGAUCUGGGGCACUGUGAUUCCGACUUCCAGCAGUGUUUUAGGACGCUGCUGACUGGAUGUCUCACCCUGGAUGUCUCACGCUGGCGGUAGCCAGGUUAUUUGGGACACCUUCUCAUGGUUGGUCACCCGGACAUUGAACCCAGACACCGGGCUGUUCGUUCUCCUCUCCGCGUACUUGGAAGCCUUGCUAGGCUUCUUUAGAGAACCUCUUAGUCCCGGGAUGUCCAGGACCUUGGAGUAAGUGGAGAAGGUCUUCCCUGCUGAUGACUGAGCUAUUUCUCAGGAUCUGUCAGUUUGGUUUUUGCUC…	fi
VPS13B:+:chr8:100443765:100533238	VPS13B	ENST00000395996.1	+	chr8	100403933	100443764	39832	GUAUGUGUCAAGUACUGUAAAGGGACUAUGAUUGUACUCUACUUCUAAGCUAGCAAGUUAGCAUCCACAAUUUCAUGGAUGCUGGCCAAAGACAUGAGACUCAUUGAGUGGAGACAAAGAACUUUAUUAUCCACAACAUUAGCAAUAAUCACAGUAUUAGCAUUUUUUUGUGUUAGUGCCCUGAGCCCAGUUUCCAUAAGGUGGCAUGAAGAGGGCCAAGAAUUCUGAAUUUAGGGAACUUGAACCUUUUAUAAUGGAUAGAAAGCAUGCCUGCCCUAUUCUCCAGAGGGAGGCGCUGUGUCUCCUUUGCAAGGGUGUGAGCCCACUUGCCCUUUGCACAGAAGCAGGAUCGUAUUUCUAUCUUCUGAGACUGUUCGCUAUGCAAAUAUCCUUAAAAAC…	fi
VPS8:+:chr3:184566859:184742177	VPS8	ENST00000287546.4	+	chr3	184557547	184566858	9312	UUUUAAGUGCUUUCCUGCUUUUAAAUAUUAAGUGUCCUUUUGGGUUUUAUAAUGUCCUUUAAUCACAGUUUAUAUAGUGUACUUGAUUUUCUUGAACAAAACCAGAAAAACUUGAAAAGUAGCAGUCAGUAUUUUUAUAGCUAAAAAUUAUUUGCCUCACAGCUUUGUUUUGCUGCUUAUUGCAAGUUUAUUUUCUUCUUCAUGAAUUUAUAAGCUAUCAUAUCUAUUGAUCUCUCUGCAAACCUAGACAAAAAGAAUAAAGUUGAAGGGAACCUUGGGUUAUCAUCUUGUCUGCCUCCGGUUGUUGGUGGUGGGGAUUUUUGAUUCUGAAUCACCUUCCAGUAAUGGGUAUUCUAAAAGAUCUUCAGGAAAACAGGCUUUCUCAGUAAUUUUCAGGAG…	fi
VRK2:+:chr2:58311224:58316858	VRK2	ENST00000435505.2	+	chr2	58276103	58311223	35121	GUAAAGUAAAACCUUAAAUUAACAAUUAUUCUUAUAUCUGUGACUGUAACCGUGAUUACUUAGUGGUAUUUUAAGAAUGGAAAUAUGGAAUUCAUAUGUGUACUUUAUUAAAAUUCAUGAUUGUACUCGAUUAAGUAAUAAUAGAGUACAGUGUCUAGGUUCAAGACAUCACUGACCCACUCCUUGUUGUCCAUGUUUUUCUGAGUAAAUCUUAGAAGUCUUUUUAGAGCAUAAUUAUACAAUCUGCCAGACAAAAUGCUAACUUUCUUUUUUUUUGAGAGCUUGUUUUCUUAGAAACAUGCUUUUUUCAGAUGAGAAACCACAACUGUAUAGAUAAAAACACUUUCUGUUUGUGAAUCUUAAUCAAUAUUUAGGCAAUACAAGAGUCUAGUCAUUUCU…	fi
VWA8:-:chr13:42277547:42245082	VWA8	ENST00000379310.3	-	chr13	42277548	42293726	16179	GUAAGGCAAAUUCAGUACUCUUCUGAUUCUUAAAUGCUGAUAGUUCUUGAUUUAUCAUUCCAUUCUACAAAACUGAGUUGCUAUGGAAAUUACUUUCCAUGAGUAAGCUUUUCAAAUACAUGUAUAUGUUGCUGUUUGCUGGCUGCUUUUCAGUUAAAUAGCAUUAUUUAUAGGCCUGUAAAUUGAAAAUUUUGAUUAUUAUGUAUGUCCCAUGAGUAGAUGUAAUAAAUAAAGGGAAAUAUUUGUUUCUUUAACAGUCUCAGUCCUUUUGUUGAAUUACUAUGCGUAUUACUAUUUCGUAUAAUCCAGUGCACAUCAUUGUACGAGCAUGAAAAUCACAUAGAGAUAAUGUACAUUUAGUUGAUAUGUUCUUAUUUCUGUUACUAUAUAGUUUUCUUU…	fi
VWA8:-:chr13:42407667:42335264	VWA8	ENST00000379310.3	-	chr13	42407668	42439871	32204	GUACAGUGUUCAUUUUUAGCUGCACUUGGACUAUAAGCAUAUAUGCUUAGGCCAUCAGCAGAAUUUAUGGAUAUCUUCUUGUUAUGACCUGUGUUUUUUUAUAUAGGUAAAGAACCAAAAUAGUAAUAAAAUUAUUCAAAUUAAAGUGCAAUUAUAAUUCUUUGGAGCUUUUGAAAGUACAUUCUAGGAUAUCUGAUGUGCACAACAUACCAGGGGCUGUUUUUCAAAGAUAUUUAUUUUCCAGAGGCCUGGAAGGGUAGGGGGAAAGGAGGAGUGAAGAGAGGUUGAUUAAUAGUUAUAAAAAUACAGGUAGGUGGGAGAAAUAAGACCUACUGUUUGAUAAAUAAGUAGAAUGACUAUAGUAGACAAUAAUCUAUUGUAUAUUUUAAAAUAGCUAGU…	fi
VWA8:-:chr13:42442613:42439872	VWA8	ENST00000379310.3	-	chr13	42442614	42457522	14909	GUGAGUGUCUGCUUCCCUUUCUUUCCUUUCUUUUCCCAUUUUCCCUUCCCUUGCCUUUUCCCAUCUUCCCCUCACUCCUUUCCCCACCUUUCCUAUUUUUCUCUCCCCAUCCUUAUUUCUUUCCUUUCCCUUCCCCUCCAUUCUUUACCAGGCAUGGAGGUAUCAGCAUUCCAACAAGAAGACAGCUGUGAUAAAUAGGGCAGCAAACACACAGGGGCUGGUGUGAUUGGGAGAUUGGUUAUGUUGAGCAAAUAAGUAAAUAGAUUGAGCAAAUGAAUGAAUAUAUUAAGGAUAAUAAGAGUUAUGCUUCUCACUGUUGGAUGAGGGAUUUAUAACCAUGGAAAGGGGGAAGGCAAGAAAAAACUCUAAGGUAUUGGAUUGGAAUUGGUGUUAUUAUGA…	fi
VWA8:-:chr13:42461497:42439872	VWA8	ENST00000379310.3	-	chr13	42461498	42465555	4058	GUAAGAAAAGAAAAUCCUGUUGCUUUGUCUUUGCUGUCAAGCUAUGGGCAGUGCCAUUUUAUUGUGUAAGACAUGGCUCUGUUGGAAUCAGGACAGAUGUUCAGAUGGCCCUUAUCUUGGGUAAAUUGCUAGAGUCAUGAAUUUACAGCUUUACAACACUCUUCUGUUUUAGACUUUGUCAAAACACCUCCCAGAUUUUUACUGUCUUUUUUUUUUUUGGUCAGUCUAAUAACUAUUCUCUUUUCCAUUUUUUUUCCUAUUUUUUCUUCUUCUCUUUCUUCCUCUUUUCCCAUCUCCUUUUUUCCCCCCUUUCUUUCUCUUAACAACUAUUUAAUAAAAGGCUAAUGACUUCUAGAUAGUGCUGGUCACCAGGGAUACAAAGCUGAAGAAAGUCCAGUU…	fi
WDR33:-:chr2:128528578:128520636	WDR33	ENST00000322313.4	-	chr2	128528579	128568585	40007	GUGAGUGCGGCGGCGACACGGGACUGCUCGCCUGCAGCAGGCAGCGGCACUCUCCGCCAUUUUCGGGCUCGGCCGUUGCGUGCUUUGGGGGCCUGGACGGGCGCCUGGGCACAGGUUGGAGGAACUGGGAGAAUCGACCUCGGGGCGGCUGUUCGAGGCAGGUUCGAGACUUAUGGGAGGGGGCUGGAGGCUGGAGGCCAACCGGGAAAAGCGGCCAUGGUUAGAACUAAGGCCCUGACUGGGAGCGGUGGCGACGAGAAGACGUAAGUCAGGCCACAGUUAAGACGUGAAGUUUGGAGGGAAAUGCAUUUUAACUGAGGUUUGGGGCGGGAGUGGAAAGAAGUGGGCCGAGUUGAAGUAGUUGGUUGAAAGGGUCAAGGGAAGUUAACGUGAAAUCUG…	fi
WDR37:+:chr10:1130343:1132297	WDR37	ENST00000358220.1	+	chr10	1126417	1130342	3926	GUAUGCAGGCCACUGGCUCUUGAGCCAUCAUGUGGUGGUUAAGGUGUGCAGAUGUGUACUUUAAGUUGUUUAUUUUCCAAUUAGAAAGGCAUAGCAGAAAAAGAUAAAUGGUUUUAAGGGAAAUUUAGUUUUUUAAAGGAAUGUCCUGGCUGGGCAUGGUGGCUCAUGCUUGUAAUCCCAGCACUUUGGGAGGCUGAGGUGGAUGGAUCACUUGAGGUCAGGAGUUUGAGACCAGCUUGGACAACAUGGUGAAACCCUGUCUCUACUAAAAAUACAAAAAUUAGCUGGGUGUGGUGGCGGGUGCCUGUAAUCCCAGCUACUUGAGAGGCUGAGGCAUGAGAAUUGCUUAAGCCUGGGAGGUGGAGGUUGCAGUGAGCCGAGCUUACACCACCGCACUCU…	fi
WDR78:-:chr1:67371058:67356837	WDR78	ENST00000371026.3	-	chr1	67371059	67390344	19286	GUAAGUUCCGGCGCUAAAAACCGUAGUCCAUCCCCCUGGGACCCGGAGGGAGCCCUUCUAUUAAUAGAUACCAUUUCUGGAUUUGGAAAGGGGCCCUACCCUAACUGGGUUCAGUCUGUAGACCUUGAAGCUCCUAGGCCACAAUGUCUCCUUUAUCGACCUACCGCAGUCUUUAAAAGAAUCUCUACUGGGCUGGGCGCGGUGGCUCACACCUGUAAUCCCGGCACUUUGGGAGGCCGAGUGGGGUGGAUCACCUGAGGUCAGAAGUUAGCGUCCAGGCUGGCCAACAUGGUGAAACCCCGUCUGUACUAAAAAUACAAAAAGUUAGCCGGACGUGGUGGCACAUGCCUGUAAUCCCAGCUACUUGGGAGGCUGAGGCAGGAGAAUCCCUUGAACCCG…	fi
WWC3:+:chrX:10031485:10066619	WWC3	ENST00000380861.4	+	chrX	9983899	10031484	47586	GUAAGCGGGCCGGCUGGGGGCGCCAGACCCGGCGCGGGCGCUACGACCCGGGCCGCCGGCCGGCGCCACCGCGGAUGCGCUGGGGACACGCCCCGCCCAGCGCGGGGCCGCCGCCGAGAGCCCCCGGGCCCGGGCAGAGCUCGGAGCGCCUCCAUCCCCGGAACCAGGGGACUCCCUGGAGUGCUCCGGUCCAGGCUACGAUCGAGGCGCCCCCAUCCCUUGGGCCCAGGGAGAGGAUCGGAGACACCAGGAGGCCCUCGGGGCUGGGUGAAGAUCUUUGGUUCCGGGGGUCCGGGAGAGGAUCCACCCUCCCAAUACCCCGACUCCCAGGGCUCUGACCAAGAAUGGAGGUGCCCCUUCUCCAGGCCUCGAGCCCUCUGAGCGCCGAGGCCGGCCGCC…	fi
XPO1:-:chr2:61753656:61749746	XPO1	ENST00000428210.1	-	chr2	61753657	61760906	7250	GUAAAGUAGCCAACCAAAACUUUAUAACAUUAUGACAGUGUAACAGAGUUGUUGGGUUUAGAAUAAAAUUUUAAAUUAUCACCUUUAAAAAAGAUAUUCCAUAGUUUGCAUUAAUUUGGAAUUCUGUAUUAACCAUAAUGAAAAUUGGUUUGGAGAAAGAAAUUGCAUGUUUGACAUGGUUAGAGUGGGUUGUUUUGGAAUAUUAUACUUGUUUUGUCCUUAAGAGCCAAAUGUUAUUAAAUACUUUGUAGGUAUUAAAGGUUCUCUGUACUUUUAUAUAUACUUAAUAUGUUUGGCACUAAUACGAUUCUUCUACUUUUAAAACAUUUACAGAAGUACUUCACAGAUAUGUUUGUUUAAAUAAAAACAGGAAUACCAAGUAUUUUUAUGUUAGUUGAA…	fi
XPO1:-:chr2:61761038:61749746	XPO1	ENST00000428210.1	-	chr2	61761039	61764696	3658	GUAAGUCGACUGUGUCUUCGGGGCCGAGGGUCGGGCGGCGGCGCGGCCGGGCGGGCGGGAGGAGGCCGGCGUGGGGCGCGGCGGCGGCGGCCGCGGGAAGCGAGCCCGGGAGGCGGCGGGCGGGCCGGGGGCGCGGCGGGCCCACAGCGGAGCCUGCGAUUGAAUGGAGCCGCUUUUGCCGCUGGGGGAUGGAGGCGGGGAGGCGGCCUCGGGAGGGGAGCGCUUGCUGGGUCAUUCGCGUGUGCGGGUGGCGGUGGAGGAAGGCGAGGAGUGUGAUAGUGAAGCGGGGCCCCGCGCGGGGUGGGAGGGGUUCCCCAGCCCCUGGGGCUGGGGAGAAGUUGGGGUGAUUUCAGGAACAUCUCUGUAAAUUAUUAGGAGUGGAAGUUUCCAGAAAUAUUU…	fi
YAF2:-:chr12:42604482:42604157	YAF2	ENST00000546726.1	-	chr12	42604483	42631400	26918	GUGAGUCCCGGGCCUGCCCCUCGCGCCGCCGGCCGGCGGGGUGGCGACCAGAGGACGCCCUUGCGGCUGCCGCCCCCUCCCAUGACACUGGCGGACCCGGCGGGAGGAGGCAGACGGAGGUGGCUGUGGCGAUAGGAACUGGGUCACAUUGAUCGCAACCCAGGCGAUGGUUUGCGGUGAGGGGUAAUUGAAGAGGCUGUAACGUUUUUUGCUGCCAAGAGAGAAUAAAUUAUUUAAGGGAGGCAUUAGCUACUGCGAUUUAAUUCGUAUCGCUGGGUGUAAUGCCCCUCUCCCCAUUCUGGGUAUAAAAAUGUUGGCUGCAUUGUUGUGUUAGUGUGUGGGGAUCAAGGAAAACCCAUAAAAUCUCUUUAGGAGCAAAGGAUGUAAUUUAAUUUCGUU…	fi
YPEL2:+:chr17:57430576:57430887	YPEL2	ENST00000312655.4	+	chr17	57409186	57430575	21390	GUAAGUGCACCGGAGUGCGGCGCGGGCCGGGCGCGCGUGGGCGUGGGGCGCGCUGUCAGCUCGGGCUCUGGGUCCCCGGCCCCGGCCUCCGGACUCCCCCGGCCGGGCCUGCGCGGGGUUGGGGGUGCGGCGCCCUCGGUUCCGCGUGGGGUCCCCGUGGGCGCCGGGGACGGGGAGCGGCCGCCGGGCCACGUGACCGGUUUGUUUACAAACACUGCCGGGCCCGCGGCCGCUCGCGGAGGGAGCCCAAGGGCGCGGGACCCCCGGCCGGGGCGGGAGACGCGCGCCAGGGGCUGGGCGAGUCUGCGGGGCCAGGUUUGGGGCGGGGGUGCGGAGCUGGAAUCGCCGCUUCCUCCUCCGCGUCGUCCCCAUGGGUUCGGACUCCAUGGGGUCCGGGUG…	fi
YY1AP1:-:chr1:155649303:155644801	YY1AP1	ENST00000368340.5	-	chr1	155649304	155650206	903	GUGAGUAAUGAUCCUCAAGUGAGAACAUGGGAUUGUAAGUUGGUUCUCCAACAAAAUGUGUCCUUUGAUCUCUGUGAUGCUCCUUCUAGAAGAGGGACUGAACCAAUUCUCCUUUUAGUCUACCUGGGAAAGAAUAUAAUGACAAAAGAAAUUUGCUAACUGCUAGACUCUUGAUUAUCCACAUGUAGGUUAUUCUUACUAAAAUUUUCCUUGAAGCUUUUUUUUUUUUUUUUUGAGGCAAAGUCUUGCUCUGUCACCCAGGCUCUGGAGAAUACAGUGGUGAAAUCUCAGCUCACAGCAGCCUCGACCUCCAGGGCUCAAAACAAUUCUCUCAUCUAAGCCUCCUGAGUAGCUGGGACUACAGGCACACACCUACAGGCCCGGCUAAUUAUUUUAUUU…	fi
YY1AP1:-:chr1:155649303:155646339	YY1AP1	ENST00000368340.5	-	chr1	155649304	155650206	903	GUGAGUAAUGAUCCUCAAGUGAGAACAUGGGAUUGUAAGUUGGUUCUCCAACAAAAUGUGUCCUUUGAUCUCUGUGAUGCUCCUUCUAGAAGAGGGACUGAACCAAUUCUCCUUUUAGUCUACCUGGGAAAGAAUAUAAUGACAAAAGAAAUUUGCUAACUGCUAGACUCUUGAUUAUCCACAUGUAGGUUAUUCUUACUAAAAUUUUCCUUGAAGCUUUUUUUUUUUUUUUUUGAGGCAAAGUCUUGCUCUGUCACCCAGGCUCUGGAGAAUACAGUGGUGAAAUCUCAGCUCACAGCAGCCUCGACCUCCAGGGCUCAAAACAAUUCUCUCAUCUAAGCCUCCUGAGUAGCUGGGACUACAGGCACACACCUACAGGCCCGGCUAAUUAUUUUAUUU…	fi
ZBTB20:-:chr3:114070725:114069121	ZBTB20	ENST00000462705.1	-	chr3	114070726	114099063	28338	GUGAGUACACCACUAAGGUGAUGGUGUCUUUGCAGUGCUUGGAGUAGUGCUUCUACCCUGGGUUCUGGCUUUUCUACUUUCAGAGCGAGCUCUUUGCAUUUGGUCUUCUAAAGCAGCCAAAAGUAAUGUGCCACCAUUUUCAUUCAGCCAAUAUCUAUAAGUUUGCAAAGCUAGAGUGUAUUUAAAAGCCAGGUGACAUGCCAUUUGGCCUUAAAGGGCUGAUUAAUUACAUAAAACACGUUCUUUUCAUAACACUAACCCAGAAAAUGAAGUUUUGUUGCUGGUAUCCAUUUAUUCUUGAUCUGGAUAAUGGCACUUCCACAAUUACUAAAUUGAACAACCAAAUGUGGACCUCAGAAGGCCAGUUAGACACAAGGAAACAUCCAUUUUGAAAUUACA…	fi
ZBTB44:-:chr11:130131824:130130751	ZBTB44	ENST00000525842.1	-	chr11	130131825	130184269	52445	GUAACGGGGAGGGGAGGGCGGGCUCCGGUCGCGCGGGGGACGGCCCCUGCACGCUGCCCGUGGCUGACACCGCGUGGCCCCCACCUGGCGCCGAAGGGAGCGGAGAGCCGGGUCUGUCAGCCUAGUCCGCGCCGGGAGACACCCCACGGGAUCCCCUCGGUGGCAUUUAAUCCUUCUGGGAGGAGACCGGCCUUGGGCCCCGCGGUCCCGGAGCAGUUACCCCGACCUUCCAGGGAGCUGCCCGUCCUUUGCACGCCCAUUUGCCCAACACCCUAACCCGGAGCGGCCGGAGUGUUGCCACCUCUCACCUGGUCGAACCCGGGAGGCUCAGACCUGUUUUUUUUCCUCCUUUCCCCUUCUGCUUUUUCUCUGGUACAGAAAGAAAAAGAUGGCACUUCU…	fi
ZBTB46:-:chr20:62422143:62407031	ZBTB46	ENST00000245663.4	-	chr20	62422144	62462449	40306	GUAAGCGGCGCCGGCUCAUUGUCCGCGCGGCCGGGCGGGCGCAUCGCGGCGGGGGCCGGGCCCGGAGCCGGGAGCCGGGAGCCGGGGCCGCUGCGAGCCCGGGCGCGCCCCCGCCGCCGGCCGCCCCGCCACGCCCCGCCCCGCGGGGGCGCCCUCCCGGGGGCCAUCGGCGCUCCCAGCUGCGGCGCGGGCUCCGGGGGCGGCGGCGGAGACCCCGGCCCGGCCCCCGCGGGUGCCCCCCAGGCCGGCGGCGCGGGGCGGGGCGCGCGGGGGCGGCGCGGGUUCCCCGCGGGGCUGAGCGCGGAGGCGGCUGGGCUGCCCCGGCCCCUCGGCCCCCGGCACCUCCCGCCGCCGCCGCGCUCCCUCCCCGGCACCUCCGAGAGGGGAAUUUUCCAGCUG…	fi
ZC3H11A:+:chr1:203786054:203787817	ZC3H11A	ENST00000495527.1	+	chr1	203772145	203786053	13909	GUAAGUGGGGAAGCAGGCAUUUUUCGCAUGAAAGGAGUGAACAUUCUUGUCAUUUAAGGCAUAAUUUUCAUGGAUCAGUAAGAAAUUAAAAGGCCAUUGUUCAGACAUUUUUGCUUGUACAUAAUUGUUUACAAAUUUUUAGUUUUGGGAUGGAAACAUAUUUUUUUCUUUCUUUUCUUUUUUUCUUUUUUGGAGACGGAGUUUUACUCUUGUCCCCUAGGCUGGAGUGCAAUGGUGCCAUCUUGGCUCACUGCAACCUCCUCCUCCCAGGUUCAAGCAGUUCUCCUGCCUCAGCCUCCUGGGUAGCUGGGAUUACAGAUGUGCACCACUACACCGGAUAAUUUUUGUAUUAUUAGUGGAGAUGAAGUUUCACCAUCUUGGCCAGGCUGGUCUGGAAUU…	fi
ZC3H6:+:chr2:113057426:113082774	ZC3H6	ENST00000409871.1	+	chr2	113033604	113057425	23822	GUCGGGAACCCUUCUUGUCUGUCUUUCUGUCGGAUGAGAGGAGGGGUCUGGGGCGGCGGGAGCGGGCCGGGGCCGGGCGCCUCCUGCAUGACCUAGACGUCUCUGUGUGGCUCCGUCAGUUCCAUGACGCGCACUCUUAUGUAAACUGCUGGAUCGCGGCCGCGGGGGAGGUCGGCCCGGCCGCGCCCGCCUCCCCGAGCCGGGGUCGCUGCUCGCCAGCGCCGGCCCCGCCCCCGGCCGGGCACGUGCGAGCCCCCCGCCCCCCGGGCGGGCUCCGUGUGCGCCGGGCGGCUCUCAGCGUCCCGGCUCGGUGCUGAGGUCCUGCUUCUGCCCGUCCAGGUGUCGGUGCUCCCGGCCAGAUAGGACCAGCCAGGAAUUUUCAGGAAUGGGUGUUUUGAU…	fi
ZCCHC11:-:chr1:52992045:52975268	ZCCHC11	ENST00000371544.3	-	chr1	52992046	53018602	26557	GUACGAGGUUCCGGCCGCGGGGCAGCGUCGGGUACCGAGGGGGUGUGCUCGGGAAGGCCGGGCGGCCCCCGGUUCGCCCUCCCCAGGUGCCGCGCUUCGCAGGUGUCGGGGGCCUGGCCUGAGAGCGUCUCAGCCGCCCCCUGGGGGCCUGACACUUCUUUCUUUCCUGGAACGGGCUUCGGGUGUCCCAGGGGAAGGCUGAGAUAAGGGAGGUGGGGACGGCGGCCUGGGCGGCCUGAGGAGGGCAUUGGGGCGCUUUGGGGACGAACUCCACACUGUGGCUGGGGCUCCCGGUCCCGGACCGAAACCUGUUGUAGACCAGCGGGGCGGAUUUUGAGUUAACGGGAUUGGUUUGAACAUUUCUGUUGGGUCCAGUUACGAUUCCCUGUCAUGUGUACC…	fi
ZCCHC11:-:chr1:52992045:52981563	ZCCHC11	ENST00000371544.3	-	chr1	52992046	53018602	26557	GUACGAGGUUCCGGCCGCGGGGCAGCGUCGGGUACCGAGGGGGUGUGCUCGGGAAGGCCGGGCGGCCCCCGGUUCGCCCUCCCCAGGUGCCGCGCUUCGCAGGUGUCGGGGGCCUGGCCUGAGAGCGUCUCAGCCGCCCCCUGGGGGCCUGACACUUCUUUCUUUCCUGGAACGGGCUUCGGGUGUCCCAGGGGAAGGCUGAGAUAAGGGAGGUGGGGACGGCGGCCUGGGCGGCCUGAGGAGGGCAUUGGGGCGCUUUGGGGACGAACUCCACACUGUGGCUGGGGCUCCCGGUCCCGGACCGAAACCUGUUGUAGACCAGCGGGGCGGAUUUUGAGUUAACGGGAUUGGUUUGAACAUUUCUGUUGGGUCCAGUUACGAUUCCCUGUCAUGUGUACC…	fi
ZCCHC2:+:chr18:60206914:60217693	ZCCHC2	ENST00000269499.5	+	chr18	60191597	60206913	15317	GUAAGGCGCACGGAGCCUCCCUGGACUCGCGGUGCGAUCGCUGCCCCGGCGGCCUCCCCGGCCUCGCUCUCGGACGCCCCUUGCCCGAGCCCCAGCCCGGCGCAGGUGGCUCGGAAUCCCCACCCGGCAGCUCCCAGCGCCAGAGGGCUGAGCUUCGUCUCGCUGGGCCGCUCCGUUCCACUCCCCCACCCCACCCCACACCCCGGCAGACACAGCCACCCGCCAUCACAGAAUGCUCUAGAAGUCCCUUCCGUGCCACGGUGUUGCCACGGAAGACGUGGAGCUCCCCGCCCGGGGCCCCUCUCGGAGGAAAAGUGUCGGGACGUUUUUGGCUCUGAGCAUCUCAGCGCUCGGUGCGGGAGCCGCCGGGCGCUGGAGGAACCUGUGUGAGAGCCAGCC…	fi
ZCCHC4:+:chr4:25334805:25335610	ZCCHC4	ENST00000302874.4	+	chr4	25317023	25334804	17782	GUACUGAUGCAGUGUCAUUUUUCUUUAUUAGUUUAGCUGUCAUUUUUUUUGUUAUUGCCUUUUUCUGUGCCUUUAAGUUUACUUUCAUUUAUUUAUUUUUAUUGUAGUUACAUAUAUAAUAUAAAAUUUGCCAUUUUAAUCAUUUUCAAGUGUGCAAUUCAGUGACAUUAAGUACAUUCAUGUUGUUGUGUAACCAUUGCCCCUAUUCGCAAAACUUUUUCAUCACUCCAAACAGAAACUGCCACCAUUAUGCUGUAACUCCUCAUUCUACCUCCUCCCAAACCCUAGUAACCUCUGAUUUAUUUUUGUGUGUUUUUUUUUUUUUUUUUGAGACAGGGUCUCACUCUGUGUUGCCCAGGCUGAAGUGCAGUGGUGCUGUCACGACUCACUAUAGCCUCA…	fi
ZEB1:+:chr10:31661947:31676195	ZEB1	ENST00000437844.2	+	chr10	31608222	31661946	53725	GUGAGUGGCGGAGGGGACCGGGGAGCGGCGGAGUCAGGGGGAGCUGGGCAGCCGGGGCGCCCCCGGGGGUGAGGGGGGCGAGCCGGGCUGGGGGCAGCCGGGGCAGGGACGGCAAAGUGGAGUGGGAAAGUAGAAAGUAGUGCUCUCUGCCCCCCUCCGCUGCCGCCGCUGCCGGAGCCGCGCCGCGGCCGCUCGCUCUCCCUGAACCGUUAUGUCUCUUACCUGGUCUCUCUCCGCCUAGCGGCUCCCGCCGCCCCUGCCGCCUCCCUGGACCGUUAGCCGGCGCCGACGCCGCCGCAUCCCCGGCGCAGGGCGGGCGGCCGGGACGCACUGGCCACUUUUCUGGUCCCGGGUGGAGCGGCUGUUGCUUCUUUCCGCACUUUUCCCCACUCUUGUGCC…	fi
ZEB1:+:chr10:31661947:31676727	ZEB1	ENST00000561304.1	+	chr10	31608063	31661946	53884	GUGCGGUGGGGAGGGGGGAGGGGUGGAGGCGGAGGGGUGGGGGGGAAGGGGGAGGGAGGGGGAGGAGGUGACUCGAGCAUUUAGACACAAGCGAGAGGAUCAUGGCGGAUGGCCCCAGGUGUAAGCGCAGAAAGCAGGCGAACCCGCGGCGCAAUAACGGUGAGUGGCGGAGGGGACCGGGGAGCGGCGGAGUCAGGGGGAGCUGGGCAGCCGGGGCGCCCCCGGGGGUGAGGGGGGCGAGCCGGGCUGGGGGCAGCCGGGGCAGGGACGGCAAAGUGGAGUGGGAAAGUAGAAAGUAGUGCUCUCUGCCCCCCUCCGCUGCCGCCGCUGCCGGAGCCGCGCCGCGGCCGCUCGCUCUCCCUGAACCGUUAUGUCUCUUACCUGGUCUCUCUCCGCCUA…	fi
ZEB1:+:chr10:31661947:31750166	ZEB1	ENST00000437844.2	+	chr10	31608222	31661946	53725	GUGAGUGGCGGAGGGGACCGGGGAGCGGCGGAGUCAGGGGGAGCUGGGCAGCCGGGGCGCCCCCGGGGGUGAGGGGGGCGAGCCGGGCUGGGGGCAGCCGGGGCAGGGACGGCAAAGUGGAGUGGGAAAGUAGAAAGUAGUGCUCUCUGCCCCCCUCCGCUGCCGCCGCUGCCGGAGCCGCGCCGCGGCCGCUCGCUCUCCCUGAACCGUUAUGUCUCUUACCUGGUCUCUCUCCGCCUAGCGGCUCCCGCCGCCCCUGCCGCCUCCCUGGACCGUUAGCCGGCGCCGACGCCGCCGCAUCCCCGGCGCAGGGCGGGCGGCCGGGACGCACUGGCCACUUUUCUGGUCCCGGGUGGAGCGGCUGUUGCUUCUUUCCGCACUUUUCCCCACUCUUGUGCC…	fi
ZFAND6:+:chr15:80390758:80415142	ZFAND6	ENST00000261749.6	+	chr15	80352152	80390757	38606	GUGAGGAGCGCGGCCCGCGGGGCCCGGCUUGCCCGGCGCUGCCCCUCCCCCGCCUGCUCCCUUCCCCCACCCGGCUGCAGCUAGGCGAGGCCCGCCCCCGGCCCCUCCCGGCGCCCGAGAGCCGGAAGCGGAGGGCGGCCGGCCGGCGCAGCAGGUGGUGGGCCCGCGGGGGCCGCGGGCGAGAGGGCGAGGACUCCCGGCUCCGGGGGUGGGGGCCGGAGAUCGGCGGGUUCACCUCAGACGGCGCGCGGGCGCCCGCGGCCGGGGGCCGCUUCCUGUCAGGGUGGUCGCGCUGGGGUCGGGAGCCUCAGUUCUUCAGGGCCGCGGAGGCCGCGACGCGCGCCGCCCCGAGCGGGUUGCGAGCGGUUGGCUGGCGGGGGUCGGAAGGGCCCCGGGCAC…	fi
ZFAND6:+:chr15:80412670:80415142	ZFAND6	ENST00000261749.6	+	chr15	80390921	80412669	21749	GUGAGUAGAGACUUAAGCCUGUAACCCUAUGUAAUUGGGCAUAGUAACUUAAUUUUUUUUUUAAUUUAAAAUGCUUGAAGAUAGACCUAAGUCAUCAUGAUGAGACAUUUUUAGGGUGUAUUUUUUCUGGUGGGUAGGAUACUGAGGGUGGAGUGGGUGGUAGAUUUUUAUUUAUAAAAUAAUUUGUGCAAUAACAUUUAUAACUAAUGUUAUUAGUGACUACACAUCUUUUUUCAGAAUUAUUAUAAGCAUUGGAAUCUGCAUUACUAAUUUAUUAUUGUGAAGCAAAAGAUUGUAAUUCUUUAGAUUGCUGUUUAUUUUGCAUUGAUUUCAGCCAUUUAAAGUUAAUAUUUUGACCAAACAACCAUAAAAAAAUUACUUGGGAUUAUGAUGUUUGAU…	fi
ZFX:+:chrX:24190832:24197887	ZFX	ENST00000379177.1	+	chrX	24179960	24190831	10872	GUGUGCGCCCCCAUGUCUGCCUAGCUUUUGUAUUUUUAGUAGAGACGGGGUUUCACCAUGUUGGCCAGCCUGGUCUCGAACUCCUGACCUCAAGUGAUCUACCUGCCUCAGCCUUCCAAAGUGCUGGGAUUACAGGUGUGAGCCAUUGCACCUGGCCCUAAUGUAACAUAUUCAAGAGCAAGAUUGCUUUCUCUAUUUAUUUGUCUAAAAAGGAAAAAAAAAAAAAAAAGAAAUCUCUAGCUGGGCGUGGUGGCACAUGCCUGUAGUCCCAGCUACUUGGAAGGCUGAGGCAGGAGAAUCGCUUGAACCUGGGAGGCAGAGGUUGUGGUGAGCUGAGAUCGUGCCAUUGCACUCCAGCCUGGGCAACAAGAGUGAAACUCUGUCUCAAAAAACAAAAAA…	fi
ZFY:+:chrY:2821950:2829687	ZFY	ENST00000155093.3	+	chrY	2803811	2821949	18139	GUGAAGGCCGGAGGCCUGCUGGGCCUAUUUUCGCUAUGUAAAUGUCCGCGAAGGGGAGGAGGGACGGGGGGGCAAGAUGGCGGCUGCUAGGCGCCUGCUGCUGGGGAGUAUUGAGAGUGUUGUCGGGAGGCGGAGCCGCCAUCUUGAAGGCGGUAUCUGGAAAAAAAAUUCGGUUAUGAUCCUUGAGGCGGGGAUGGGGAAAAGGACGGCGGCGGCGGCGGCAGCGCAGCCUCCGGCGCGACGGCGUGUCUGCGCAACAGGGCGUGCUCGUUCCCUUGGCGGCCCUUGCCUUUGUCGCCAUAUGCGCGCGUACGUUCCAGACGCCUGCGGCAGCGCCACCUUUCGGCCUUCCCCUCACAGCCCAUCCUUGGCUGGGUGCAGUGUCGGCUACGCUUUAGG…	fi
ZKSCAN1:+:chr7:99621042:99621930	ZKSCAN1	ENST00000324306.6	+	chr7	99613350	99621041	7692	GUGAGACUUGGGGCCGGCCUCUGGGGUGGGAGGGCGGGGCCGCAAGGGUGUGUGCGCGAGGGUGGGCUCCGCAGCUGCGGCCCUGGGACCCCCUCCAGGCGGCCCCGCUGUUGUGCGAAGAGAGUCCAUGCCCCUGCCUCCUGGCCGGGCCCGGCCGUAGAAAGCGCCGUUCUUCCUGGGAGACGUCCCCGCCCCACCCCCAGGAUCAGGCGGGGAGGGGGCGAGGGUUUCAGUGGCUGAGGGUGCCCGGAGACCCGGGGAGAAGCCGUCUGUGGGCCCCUCUCCCGCAGUGUCGUCAUCGCCCUUUGACGUUUCUGCAAACGGGGUCGCGAGCGAACCGACCCCGGUCUUGAUUUUUCUGCUCUCCCUUAGUCGCCAUUUGCUUUGAUUCCGGUGAGG…	fi
ZMYM4:+:chr1:35824526:35827390	ZMYM4	ENST00000314607.6	+	chr1	35791007	35824525	33519	GUAAGUACCAUUUGAGAAAAAACAAUCAUGUCUUUAGAUAGAAAAUGAAUGUUAAUCUAGAUGUGGUAUUUAACUAUUACAGUGUUUAGUUAGGGCUGAUUUAUGUGAUGGUUCAAUCUGAUUUAGUCUAGAUCUCAUCACGUACUGUUCUUUCAGCAGGUUAAUCUGAAUUGUAAGAAUCUUAUUCUUUUUUUCAAUAAAUAUUUUAUUCUCAUAGUUAUCAUAUUAAAAUAUAGCCAUACUUCGUGUCUAUAUGGAAGAUUAUACUUACCACUAUUAAGGGUUUCUACUUGGGUUAAGGUCUUUUAUUUUCUUUUAAAAUUCUUUUUGUGUUAUCGUAUUUUUAGAAAUAAUUUGUUUUUUAUGAUUAUAAAAGUAAUACAUUCAAUUUUACAAUAC…	fi
ZMYND8:-:chr20:45905539:45891032	ZMYND8	ENST00000311275.7	-	chr20	45905540	45910845	5306	GUGGGAGUUAAUAACAGGCUUGGAACAUGUAGCUUUCACUGAACUUUGAUACUGUUAUGAGAUAAGAAAAGAAGUGGAGGCUGCAGCUAUUAUUCUCAUUAUUGUCAUGAUACCAACCAUUGAUCUUGUUGUUGAAAUAAAUUUCCUGUGGUAUGUUAAGCUUGGUAAUGGCGUGGGCUACAGUUUUCUCAGGUGUGUUAGAAAAUCAUCUUACUUUACUGGGUCUGUUGAUGAAACCAACAUUGGAAUGGGUUCUGUGGCUGUUUGAAGUGCUGCUGUUCUUUUUUGUUUUGGUUUGAUUUUUUGGGAGGGGGUUUCUGAAGUAAAUUAAACCUCCAUGGAAACUGCUUUCCAAAUCAUUCUUUCAAAGAAUAGAAGUAGUUUCCUAGAUUGCCAGUA…	fi
ZNF148:-:chr3:125050082:125032152	ZNF148	ENST00000360647.4	-	chr3	125050083	125093945	43863	GUAAAGCGCUCGGCCUGGCAGGCCCGGGCCCGGGGGAGGGCGGGGGAGGGGGAGGGGGCGGCGCGCGGGGGGAGCGCGCGGCGGUAACGGCCUGACCCCGGGGGGAGCGAGCCGUGGCGAGGCUGGGGGUGGCCAGGGGGCCAGCCGAGGCCGAGGGAAACGCUGGGGCUGGCUGGGGGACGUGAGGAAGCAGGGCGCGGAGGGUGGGUUGGGGGGUUGAGGAGGGAUAAUGACGGGGGUGGCGGAGGCGAGAAGGCGGCCUCCGAGGCUGGAGGCGGGUGUCAGAGGUAGGGGAGGAGGUGGGAUGUUUGCACGGGGAGGCCGGAGGGUGCUGGGUGUGGGUGUGAAAAGGCUAGGGAGACACCAGGGCUCUGUCCACCGUGCCUGGUGCAGUGCUUU…	fi
ZNF208:-:chr19:22171711:22157531	ZNF208	ENST00000599916.1	-	chr19	22171712	22193593	21882	GUGAGUGUGCCGGGUCCGACACACUGAGAGAGUGGCCCGGGCUGCUUGGAACCGGUGGGAAGUGGCUGUGGCGGGACUCAGGCCUCCCCGCAGUCAGCUCCACAUCUGUGCCCCGAGUUCUUGCCUAGCUCGACCUCAGUCCGGUUCAGCCAUAAGAUGGAGGCUGCGCUGACACCCGGUCCCCGGGCGUCCUGUCUCUUCCCUGCGCUGUGAUUGUGCCCUGGCCUGGAGCCCUCUUGGGGCCGCUCUGCACCCGCAGCGCGGAGUCUCUCCCAGAUGUGCAGGGACCAUGAGAGGGUCGUGAGAGGAGAAUCCUGACUUGGGGUGUGGGUUCAUGAAUGGGAAGAGCUUUGGUCCGUGAGGCUCCCAGUUCCUGUUUUCUCCUAUUAAAAAUUUAUG…	fi
ZNF236:+:chr18:74561482:74593468	ZNF236	ENST00000543926.2	+	chr18	74536363	74561481	25119	GUAUGCAGAUUUGUAGUUGGAUAACAGCAGUGCUCAGAAUUUUGAUUAAUGGUUGAUGGUGUCUGGCCUUUAAGGAAGUCUUUGUUGCCUCUCCCGCUUUUGAGUUUUGGCCUUGACCUUAUUUCGUUAGUUUAAUUGUUUUGUUAGUAUGCCAUCUGCCAAAAAUAAUGUAAGGUGCAGUGUCUCAGUUACUUGGAAGAAGGCUUAGGAUAGAGAAAGAAUGUAAAAUUUCCACGGCCACAGGCGGGGCACCCAUUCCCCCAGUAUCCCCAUCUCACCGAUGGUAUCCCUGUCCACCUGGUGUUUCACCCUCAGGCCUCAAGAAUUAUUCUAUUUCUUUUAUCCCCCAACACACUUCCUAAUUUAGUGUUGCAGCUUCUACCUCGGGAAUGUAUUUCC…	fi
ZNF292:+:chr6:87925621:87928449	ZNF292	ENST00000369577.3	+	chr6	87865478	87925620	60143	GUGAGGGCGCCCGGUGGUCCCCUCCCCCUUUCCCCAGCUAGAGGGGGAAGAGGGCGAGCGAGCGCUAGGCGGCCGAGAGGUGGUCGCCGCUUCCUUGGCAUCAUCGGCGCCUCCGCCUGGGUGGGAGCGGGAGUAGAAGGAAGGCGCCUUUGUGUGGCUGCAGUUGUGGCGGUUGUUGUCGUCUGCAGCUCCUGGCUGGGGGAAGGGAGUUGCGGUCAAGGCGGAAAAUCCCCCCUCCCCUUUCCUUCCCUGAACUCGGGACUGCGCGGUCCCCGCGGCUGAGGAAAUGUACACGGUGCGGAUUGGAGAGAGUAGGAGAAUGGAGGCCAGGUUCUCUUCCUCCUCCUCCUUUUAUUGUGCACUGGGGAUUACCGCGCCUCCCGCCUCUGCGCCUCUGCU…	fi
ZNF418:-:chr19:58439415:58436991	ZNF418	ENST00000396147.1	-	chr19	58439416	58441795	2380	GUAAGUUCCUCACACCCUACCCUAUUUCCUGAAUAGAUCUCUGCCCUUCCCCUUUUCUCCCAUUGGCAAGACUGUCUUUUAUCAUGUCAGGACCAUGGGCACAGCUUCCUUCUCCACUUCUCUGGGUAGGUUUUGUGGUUGGUAGGUCUGAGGUUUGUGUACUGCCUUUUCUCCUUGAGCAGUCCCAAUACGUGCUUUGCUGCAGACUCUCAGGGAAGGAGUUAGAGUCAGGUGUCUCGUAGUCAAUCUAAUGCAUUUCACCUUGCAUGUCCCUGUGUUGCUGUUUGACUUUGUCCAGAUCUGAGACUCCUGUGUGUCCAGGUUCUACUUCCUUCCUUUAGCUGACAUUACUUGAUGCCUGCCUGUGGCAGGAAUUGCCAUCACUCCCGUUGUCACUGC…	fi
ZNF532:+:chr18:56585503:56587865	ZNF532	ENST00000336078.4	+	chr18	56532812	56585502	52691	GUGAGAUACGCUGUUUUGAGCAUGAAUUUAAAUAUUUAUUUGCAGAUCCAUUUAGACACAGACGGACCGUGGAUUGCUACCCAGGAGAUAAAAUUGGGUUCAGAGUGGAGAAGAAAUGCUCUUAAUGUUAUCCCAGUUUAAUGGGAUUAGAGUGACUUUAUGAUGGUAUUGCGAUCAAGGCGAAAUCUGAAUGCCUUCAUUAAAUCGCAUGUGUCUGGGCAAUUGGGAGAGUCAGGCCUGGAAGGAAGCGAGUGUGGAGAAUGGUAGGCGUCAGGGCCUUGUGGAGAAUGUGCUGUUUUGCAUAAGACGAAAGCAGUACACAUGUGGCAUUUUCCCGAUGAUUAUAAGAAAAGGAAGGGCUUCACCAAAUCGAGGCAGCCUAGCCACCUUUUUAGGAUU…	fi
ZNF532:+:chr18:56601665:56621031	ZNF532	ENST00000336078.4	+	chr18	56587866	56601664	13799	GUAGAGUAUCAUUUAAAUUUUUGUGUUUCAGUGAUGAGUCUGUAGGCAUGAGUGCUUGAUAAGAUGCCCUUGAUUUUAGGGUGGGAAUGCAGUGAAAUGGACGUGUGUGUGUGUGUGUGUGUGUGUGUGUGUGUGUGUGUGUGUGUGUGUGUGUGUGUUUGGGGAGGGGAGGGGGAAUGCCUGUGCAGCCGGGCACAUGAUCCAGUAAGGAUUGUUUUCAUAGAAUAGAAACAAUUAGCUGGGGAUGUGGUGGUGGCAGUGGUGUUGGAGGUGGUAGCAGGAGUGGUAGUGGCAGUGGUGGUUGUGGUUGUGGCAGCAGUGGCGUGUGCCUGUUGCGCCAGCUAUAUUCGGGAGGCUGAGGUGGGAAGAUUGCUUGAGCCCAGGAGUUUGAAGCUGCAG…	fi
ZNF608:-:chr5:124036962:124036707	ZNF608	ENST00000306315.5	-	chr5	124036963	124079776	42814	GUAGGAUAAAGUCGCCUUCCUAGAUGUCCUACUCUCCUCUGUGUGCAUUUGUGUGGGUGUGUGGGGGUGUGCCUCUGUGUGCCUUACACUUUAUGCUUUCUGGUUCUUUGUGAGAUUUCUAUGAUAUGCAUCCUUUAUAUUAAAAUUUGAUAUGGGGGAGCCUACUUGGGUGCAGUGUUUGGCUCUUGCUUCUGCUGUCCUUGCUGCUGCUGCUGCUGCUGCUGCUGCUUGUGAUGCUAGUGUUUGGGUUCCCAGGUGGGAGGGCCUGAGUGUUCUAAGUACCUUUUGCCCUGUAGAUCGGUUCCUCACUAGUCAGCAGGUUGCCGUGUGCUUUUAAUAGAAAACCUGCUCAUGCACCCUCUUGACUCUUGUCCUGCUUUCUUCCUUAAGGGGAACAGU…	fi
ZNF644:-:chr1:91447927:91403042	ZNF644	ENST00000370440.1	-	chr1	91447928	91486829	38902	GUAAAUCGCUCGAAGUGUUUGGGUUGCCAGGGGCUUGGUGGGUGUCCAGCUAAAGCUUUUUGCCUCUCCAGGUCUGAUUCUCUGGCCUUUGUGUCCCUGGGAAGUUACUCUGCCAGAGGAAAGCAGGUGUGCUCCACUUCUCCCGUGAACCUGAAGAUGAGUUGUCCCAGACUCUUCUCAGUGAUUGGAAACUUAGGUGGUGGAGCUAAAGGUUACUUGUUACGAGACUUCUACAGACAACUCUUGUUGGGAUCCAUCUAUGGUUUAGCAACAUUAGUGGAAAAGUUUUCUUGAAUAUUGACUUUGAAUAUAAAAACGUUUAUAUUUAGACUUCAGAUUUUGUGUGAUCAUCAAACUCAACGAGGGGAUAAACAUAAUUGGGGGCGAAUGAUGGUCUUG…	fi
ZNF652:-:chr17:47395345:47388674	ZNF652	ENST00000362063.2	-	chr17	47395346	47439774	44429	GUGCGCCCGGGCCGGCCCGAGGGCUGCGCAUGCGCGCCGCCGCUCCCAGCGGCCGGGAUGCUGAGGGGGCGGGCGGAGGGAGGUGUCGGGAUCCCCGUUGGGCGGGGGGGCCAGCGAGGGAAGGGGCCGCGGGCGCGCGCGGGCGCGCGCGUCCUCGCCGCCGCUCGCCUCCCUCCCUGCCCCCUCCGGCACACACAUCCACACACGCACACCCCCUCCCCUGCCGCCCGCCCCGCGCUGCCCGCCCCGCCGGCCCCGCUCGCCCUCGCGCGCUGGGAAGGGAGUCGCGAGACGUCGGAGCGGCGGCCACGUAGCGCUGCGGCGGCAGCGGCAGCGGCCGAGGCCGGGUCUGAGGAGCGGCCCUGAGGACAGACGUUGGGCAGGGGGGGAGGGGCUGGC…	fi
ZNF680:-:chr7:64004810:64004085	ZNF680	ENST00000309683.6	-	chr7	64004811	64023302	18492	GUGAGAGUGCGGUCCGACACCCCGAGAGAGGGGGAGGGGCUGGUUGGAACCGGUCGGAAGUGGCUGUGGCAGGACUCCAGGCUCCAAGCACUGGGCUCCAAAAUCCGCGGCCCGAGUUGUCCUUGGCGCAGCUCGGUCCUCAGUCCCCUUCAGCCAUAAGAUGGCGGCUGGGCUGACAGCCGGACCCCGGGCGUCAUGUCUCCUCCCUGCGCAGUGACUGUGCCUUGGCCUGGAGCCCUCGCUGGGCAGCUCUGCACCCGCAGUGCCGCAUCUCUGCCGAUAACUCGGGGUGCAGGGUUCAUAAAUGGGAAGCGCUUUGGUCCAUGGGGUCCCAGUCCCUCCUUUUUUCUAUUAAAAAUUCAUGGAAGUCACUGCAAAUAUAUUUAAAAAUGUAAUAGA…	fi
ZNF827:-:chr4:146770713:146744574	ZNF827	ENST00000508784.1	-	chr4	146770714	146791396	20683	GUACUUGAUUUAUUCUAAAAUAUUCACAUUCUGAUAGUUUCACUUGCAGGCCAACUGGACUGCUUCCUGCAUGGGUUAUAAUUAACCCAAUGGCAGCAAUAUCGCAUUAUUGCUGUGAAUUCAAAGAACGAUCAGAUUACUUGGCUUAAAUUCCUGUGUUGUGUGUGAGUUUGUUUGUGUAUAUUAGCUGUGUACCUAUCUUAUUAAAUACAACCUUUUCCUGACUAUCACUGCAAAUUGUUGGAAACCACUGCUGCUUUCUAAGGUGAUAUAGGCCAUAAUUUUAAAUGGGUUCUAAUGAUGUUCAAAGGUCUUCUGCUAAUUGAUCAAAAUAUCUAUUCUUUCCUAAUAGAGGACCUGGCAUUUUGUGUGUAUUUAUACUACACUCUUUAAGCACCA…	fi
ZNF91:-:chr19:23557566:23556544	ZNF91	ENST00000300619.7	-	chr19	23557567	23578126	20560	GUGAGACUGCCAGGUGCGACGUCCCGAGAGAGGGAACGGGGCUCGUUGAAACCGGUGGGAUGCGGCUGUGGCGAGCCUCAGGCCUUCCUUCAGUCAGCUCCACAAUCCGUGCCCGGGUUCUCCUUGCCCAGCUCGGCCUCAGUCCCCUUCAGCGAUAAGAUGGCGGCUGCGUUGACAGGCGGGCUCCGGGCGUCCUGUCUCUUCCCUGCCCAGUGACUGUGUCCUGGCCUGGAGCCCUCUCUGGGCAGCUCUGCUCCCGCAGCGCCGCGUCUCUCCCAGAUUGUGCAGGGAUCACGGGAGGGUCGUCAGGGGAGAAUCCUGACUGGAGGUGCUGGCUCAUGAAUAGGAAGCACUUUAGUCCGUGGGGUUCCCAGGGCCUCUUUUUUUCUAUUAAAAAUU…	fi
ZZZ3:-:chr1:78107340:78097535	ZZZ3	ENST00000370801.3	-	chr1	78107341	78148269	40929	GCAAGUCGUUAGGGAGGGGCCCGGGGCGAGUGCCUCUUGGUGCCGGGAUACGUGCUGCAUCAGCUUCCCAUAGUCUUGAAGGGAAUACAGUAACCCCAUUGAGGCAACACUGCCCUCCCCAUCCCCCUGCGGGCGCUCCACCACCUGCAAAAGCAUAUGCACCCCUCAGCCAGGUCCUUCUCCCCACGCAGUGAUAGUUCCACCCUGUCCCACUCACUGGAAGUCCGGGAGCCGUGCUCGCGCAGACCUGAUGAUUCCAUUGGAUACCGUUCCUCUUACUUUAAGAUGUUCUUGUCAGUUUUUCCCUUCUUGCCAUUUUCUAAAGUAUUCCAGACCGGUUAACUAUUGUGUCGCGUUUUCUGCUGCAGUACCUGACUCCAGUCUCCUGAAACAGAACUC…	fi

## Sheet: Alu in upstream introns
Table showing the circRNAs and the coordinates of the Alu elements found in the introns upstream the acceptor site.
id	name	chrom	start	end	width	strand	score
AAGAB:-:chr15:67529158:67524152	AluJb	chr15	67538437	67538754	318	+	2135
AAGAB:-:chr15:67529158:67524152	AluY	chr15	67543084	67543366	283	+	2388
AAGAB:-:chr15:67529158:67524152	AluY	chr15	67543084	67543366	283	+	2388
AAGAB:-:chr15:67529158:67524152	AluJb	chr15	67545478	67545794	317	+	1901
ABHD2:+:chr15:89656956:89659752	AluSx	chr15	89636402	89636701	300	-	2233
ABHD2:+:chr15:89656956:89659752	AluSx	chr15	89636402	89636701	300	-	2233
ABHD2:+:chr15:89656956:89659752	AluSx	chr15	89636402	89636701	300	-	2233
ABHD2:+:chr15:89656956:89659752	AluSx	chr15	89637397	89637480	84	-	672
ABHD2:+:chr15:89656956:89659752	AluSx	chr15	89637397	89637480	84	-	672
ABHD2:+:chr15:89656956:89659752	AluSx	chr15	89637397	89637480	84	-	672
ABHD2:+:chr15:89656956:89659752	AluSx	chr15	89637657	89637940	284	+	2148
ABHD2:+:chr15:89656956:89659752	AluSz	chr15	89638014	89638316	303	+	2251
ABHD2:+:chr15:89656956:89659752	AluJb	chr15	89641122	89641408	287	-	1868
ABHD2:+:chr15:89656956:89659752	AluSz6	chr15	89642869	89643145	277	+	1863
ABHD2:+:chr15:89656956:89659752	AluSq2	chr15	89649263	89649542	280	+	1963
ABHD2:+:chr15:89656956:89659752	AluSz	chr15	89653303	89653592	290	-	1820
ABHD2:+:chr15:89656956:89698765	AluSx	chr15	89636402	89636701	300	-	2233
ABHD2:+:chr15:89656956:89698765	AluSx	chr15	89637397	89637480	84	-	672
ABHD2:+:chr15:89656956:89698765	AluSz	chr15	89638014	89638316	303	+	2251
ABHD2:+:chr15:89656956:89698765	AluJb	chr15	89641122	89641408	287	-	1868
ABHD2:+:chr15:89656956:89698765	AluJr	chr15	89643516	89643632	117	-	829
ABHD2:+:chr15:89656956:89698765	AluJr	chr15	89643516	89643632	117	-	829
ABHD2:+:chr15:89656956:89698765	AluSz	chr15	89653303	89653592	290	-	1820
AC093642.5:+:chr2:243056790:243081039	AluSq2	chr2	243044424	243044732	309	+	2214
AC138035.2:+:chr5:180740830:180744396	AluJb	chr5	180735113	180735239	127	+	1595
AC138035.2:+:chr5:180740830:180744396	AluJb	chr5	180735526	180735688	163	+	1595
AC138035.2:+:chr5:180740830:180744396	AluJr	chr5	180736393	180736524	132	+	745
AC138035.2:+:chr5:180740830:180744396	AluJr	chr5	180736393	180736524	132	+	745
AC138035.2:+:chr5:180740830:180744396	AluJo	chr5	180736553	180736848	296	+	1347
AC138035.2:+:chr5:180740830:180744396	AluJb	chr5	180739417	180739710	294	-	1750
AC138035.2:+:chr5:180740830:180744396	AluJb	chr5	180739801	180739860	60	+	586
AC138035.2:+:chr5:180740830:180744396	AluJb	chr5	180740178	180740279	102	+	586
ACER2:+:chr9:19423860:19435082	AluSz	chr9	19412369	19412673	305	+	2268
ACER2:+:chr9:19423860:19435082	AluSx	chr9	19415207	19415553	347	+	2093
AFF1:+:chr4:87967318:87968746	AluY	chr4	87937484	87937718	235	+	1906
AFF1:+:chr4:87967318:87968746	AluSx1	chr4	87943073	87943381	309	+	2313
AFF1:+:chr4:87967318:87968746	AluSx1	chr4	87945754	87946045	292	-	2224
AFF1:+:chr4:87967318:87968746	AluSp	chr4	87947232	87947385	154	+	982
AFF1:+:chr4:87967318:87968746	AluJr	chr4	87954020	87954313	294	+	2032
AFF1:+:chr4:87967318:87968746	AluY	chr4	87956432	87956728	297	+	2621
AFF1:+:chr4:87967318:87968746	AluSx1	chr4	87962886	87963180	295	+	2329
AGTPBP1:-:chr9:88211364:88190230	AluSz	chr9	88232874	88233163	290	+	2022
AGTPBP1:-:chr9:88248289:88190230	AluSx1	chr9	88248825	88249131	307	+	2385
AGTPBP1:-:chr9:88248289:88190230	AluSx1	chr9	88248825	88249131	307	+	2385
AGTPBP1:-:chr9:88248289:88190230	AluSz	chr9	88256616	88256912	297	-	2075
AGTPBP1:-:chr9:88248289:88190230	AluSc	chr9	88257253	88257546	294	-	2227
AGTPBP1:-:chr9:88248289:88200378	AluSq2	chr9	88251956	88252257	302	-	2336
AGTPBP1:-:chr9:88248289:88233898	AluSz	chr9	88256616	88256912	297	-	2075
AGTPBP1:-:chr9:88261333:88190230	AluSz	chr9	88269476	88269784	309	+	2370
AKAP13:+:chr15:86198648:86213061	AluSz	chr15	86189424	86189685	262	+	1714
AKAP13:+:chr15:86198648:86213061	AluY	chr15	86190895	86191186	292	+	2462
AKAP13:+:chr15:86198648:86213061	AluY	chr15	86190895	86191186	292	+	2462
AKAP13:+:chr15:86198648:86213061	AluSz	chr15	86198141	86198438	298	+	2149
AKAP13:+:chr15:86225389:86236682	AluSx3	chr15	86219150	86219441	292	-	2364
AKAP13:+:chr15:86225389:86236682	AluSz	chr15	86224044	86224348	305	-	2433
AKAP13:+:chr15:86225389:86236682	AluSz	chr15	86224044	86224348	305	-	2433
AKAP6:+:chr14:33046326:33069998	AluSz	chr14	33020497	33020796	300	+	2303
AKAP6:+:chr14:33046326:33069998	AluSc	chr14	33028990	33029060	71	-	530
AKAP6:+:chr14:33046326:33069998	AluJr	chr14	33036135	33036426	292	-	1976
AKAP6:+:chr14:33046326:33069998	AluJr	chr14	33036135	33036426	292	-	1976
AKAP6:+:chr14:33046326:33069998	AluJr	chr14	33036135	33036426	292	-	1976
AKT3:-:chr1:243736350:243708812	AluJr	chr1	243757918	243758180	263	-	1348
AKT3:-:chr1:243736350:243708812	AluJb	chr1	243760799	243761095	297	-	1691
AKT3:-:chr1:243736350:243708812	AluJb	chr1	243774703	243774996	294	+	1793
AKT3:-:chr1:243736350:243708812	AluJb	chr1	243774703	243774996	294	+	1793
AKT3:-:chr1:243736350:243708812	AluJb	chr1	243775412	243775710	299	-	1941
ALMS1:+:chr2:73777394:73800551	AluJo	chr2	73764852	73765158	307	+	2080
ALPK2:-:chr18:56247780:56246046	AluSz	chr18	56257169	56257472	304	+	2330
ALPK2:-:chr18:56247780:56246046	AluSz	chr18	56257169	56257472	304	+	2330
ALPK2:-:chr18:56247780:56246046	AluSz	chr18	56257169	56257472	304	+	2330
ALPK2:-:chr18:56247780:56246046	AluJb	chr18	56264049	56264221	173	-	1029
ALPK2:-:chr18:56247780:56246046	AluSx1	chr18	56264238	56264545	308	+	2272
ALS2CR11:-:chr2:202440049:202410266	AluJb	chr2	202443970	202444305	336	-	1735
AMD1:+:chr6:111208708:111211559	AluJb	chr6	111200284	111200566	283	+	1081
AMD1:+:chr6:111208708:111211559	AluJb	chr6	111204052	111204334	283	+	1537
AMD1:+:chr6:111208708:111211559	AluJb	chr6	111207829	111207981	153	+	1072
ANKIB1:+:chr7:91924203:91936970	AluSx1	chr7	91878190	91878501	312	-	2342
ANKIB1:+:chr7:91924203:91936970	AluSx1	chr7	91881701	91881900	200	-	1595
ANKIB1:+:chr7:91924203:91936970	AluJb	chr7	91888233	91888568	336	-	1905
ANKIB1:+:chr7:91924203:91936970	AluSg	chr7	91913078	91913382	305	-	2194
ANKIB1:+:chr7:91924203:91936970	AluJb	chr7	91919157	91919430	274	-	1951
ANKIB1:+:chr7:91924203:91948826	AluJr4	chr7	91894293	91894584	292	-	1404
ANKIB1:+:chr7:91924203:91957214	AluSx1	chr7	91878190	91878501	312	-	2342
ANKIB1:+:chr7:91924203:91957214	AluSx1	chr7	91881701	91881900	200	-	1595
ANKIB1:+:chr7:91924203:91957214	AluSx	chr7	91886222	91886529	308	+	2177
ANKIB1:+:chr7:91924203:91957214	AluJb	chr7	91888233	91888568	336	-	1905
ANKIB1:+:chr7:91924203:91957214	AluY	chr7	91890382	91890689	308	+	2934
ANKIB1:+:chr7:91924203:91957214	AluSz	chr7	91897822	91898089	268	-	1808
ANKIB1:+:chr7:91924203:91957214	AluSz	chr7	91914385	91914628	244	-	1676
ANKIB1:+:chr7:91924203:91957214	AluY	chr7	91917068	91917371	304	+	2541
ANKIB1:+:chr7:91924203:91957214	AluJb	chr7	91919157	91919430	274	-	1951
ANKIB1:+:chr7:91924203:91957214	AluSx	chr7	91920326	91920622	297	+	2167
ANKIB1:+:chr7:91924203:91981956	AluJb	chr7	91888233	91888568	336	-	1905
ANKIB1:+:chr7:91924203:91981956	AluJb	chr7	91889713	91890011	299	+	1827
ANKIB1:+:chr7:91924203:91981956	AluJb	chr7	91903979	91904248	270	+	1490
ANKIB1:+:chr7:91924203:91981956	AluJb	chr7	91906983	91907115	133	+	1704
ANKIB1:+:chr7:91924203:91981956	AluJb	chr7	91907415	91907591	177	+	1704
ANKIB1:+:chr7:91924203:91981956	AluSx3	chr7	91911466	91911757	292	-	1774
ANKIB1:+:chr7:91924203:91981956	AluJb	chr7	91919157	91919430	274	-	1951
ANKIB1:+:chr7:91924203:91981956	AluSx3	chr7	91920873	91921188	316	-	2189
ANKIB1:+:chr7:91924203:91991587	AluSx1	chr7	91878190	91878501	312	-	2342
ANKIB1:+:chr7:91924203:91991587	AluSx1	chr7	91881701	91881900	200	-	1595
ANKIB1:+:chr7:91924203:91991587	AluY	chr7	91890382	91890689	308	+	2934
ANKIB1:+:chr7:91924203:91991587	AluJr4	chr7	91894293	91894584	292	-	1404
ANKIB1:+:chr7:91924203:91991587	AluSz	chr7	91897822	91898089	268	-	1808
ANKIB1:+:chr7:91924203:91991587	AluSz	chr7	91914385	91914628	244	-	1676
ANKIB1:+:chr7:91924203:91991587	AluY	chr7	91917068	91917371	304	+	2541
ANKRD12:+:chr18:9182380:9221997	AluY	chr18	9150641	9150950	310	-	2466
ANKRD12:+:chr18:9182380:9221997	AluJr	chr18	9153008	9153131	124	-	931
ANKRD12:+:chr18:9182380:9221997	AluSz	chr18	9155894	9156159	266	+	1845
ANKRD12:+:chr18:9182380:9221997	AluY	chr18	9159420	9159736	317	-	2541
ANKRD12:+:chr18:9182380:9221997	AluJr	chr18	9160175	9160281	107	-	541
ANKRD12:+:chr18:9182380:9221997	AluJr	chr18	9160291	9160409	119	-	723
ANKRD12:+:chr18:9182380:9221997	AluY	chr18	9161363	9161673	311	-	2579
ANKRD12:+:chr18:9182380:9221997	AluSq2	chr18	9171737	9172038	302	+	2128
ANKRD12:+:chr18:9182380:9221997	AluJb	chr18	9172891	9173054	164	-	870
ANKRD12:+:chr18:9182380:9221997	AluJb	chr18	9172891	9173054	164	-	870
ANKRD12:+:chr18:9182380:9221997	AluJb	chr18	9172891	9173054	164	-	870
ANKRD12:+:chr18:9182380:9221997	AluJb	chr18	9172891	9173054	164	-	870
ANKRD12:+:chr18:9182380:9221997	AluSx1	chr18	9173066	9173366	301	-	2440
ANKRD12:+:chr18:9182380:9221997	AluJb	chr18	9179532	9179815	284	-	1919
ANKRD12:+:chr18:9182380:9221997	AluJb	chr18	9179532	9179815	284	-	1919
ANKRD12:+:chr18:9182380:9221997	AluJb	chr18	9179532	9179815	284	-	1919
ANKRD12:+:chr18:9182380:9221997	AluJb	chr18	9179532	9179815	284	-	1919
ANKRD12:+:chr18:9195549:9221997	AluJb	chr18	9184391	9184669	279	-	1747
ANKRD12:+:chr18:9195549:9221997	AluJb	chr18	9184391	9184669	279	-	1747
ANKRD12:+:chr18:9195549:9221997	AluJb	chr18	9184391	9184669	279	-	1747
ANKRD12:+:chr18:9195549:9221997	AluJb	chr18	9184391	9184669	279	-	1747
ANKRD12:+:chr18:9195549:9221997	AluJr	chr18	9192688	9192981	294	-	1591
ANKRD12:+:chr18:9195549:9221997	AluJb	chr18	9193134	9193443	310	-	1878
ANKRD12:+:chr18:9195549:9221997	AluJb	chr18	9193134	9193443	310	-	1878
ANKRD12:+:chr18:9195549:9221997	AluJb	chr18	9193134	9193443	310	-	1878
ANKRD12:+:chr18:9195549:9221997	AluJb	chr18	9193134	9193443	310	-	1878
ANKRD12:+:chr18:9195549:9221997	AluSq2	chr18	9194326	9194655	330	-	1999
ANKRD12:+:chr18:9204474:9221997	AluSx1	chr18	9198564	9198843	280	-	2160
ANKRD12:+:chr18:9204474:9221997	AluSz	chr18	9201816	9202123	308	-	2276
ANKRD13C:-:chr1:70781249:70758071	AluJo	chr1	70782088	70782362	275	+	1704
ANKRD13C:-:chr1:70781249:70758071	AluSq2	chr1	70785011	70785305	295	+	2356
ANKRD13C:-:chr1:70781249:70758071	AluJb	chr1	70786016	70786317	302	-	1850
ANKRD13C:-:chr1:70781249:70758071	AluJb	chr1	70786016	70786317	302	-	1850
ANKRD13C:-:chr1:70781249:70758071	AluJb	chr1	70786016	70786317	302	-	1850
ANKRD13C:-:chr1:70781249:70758071	AluSq2	chr1	70789409	70789708	300	-	2461
APBB2:-:chr4:40947087:40936473	AluY	chr4	40947636	40947924	289	-	2318
APBB2:-:chr4:40947087:40936473	AluY	chr4	40947636	40947924	289	-	2318
APBB2:-:chr4:40947087:40936473	AluSx	chr4	40947968	40948271	304	+	2252
APBB2:-:chr4:40947087:40936473	AluSx	chr4	40947968	40948271	304	+	2252
APBB2:-:chr4:40947087:40936473	AluSx	chr4	40947968	40948271	304	+	2252
APBB2:-:chr4:40947087:40936473	AluSx	chr4	40947968	40948271	304	+	2252
APBB2:-:chr4:40947087:40936473	AluJb	chr4	40950319	40950495	177	+	1514
APBB2:-:chr4:40947087:40936473	AluJb	chr4	40950319	40950495	177	+	1514
APBB2:-:chr4:40947087:40936473	AluJb	chr4	40950319	40950495	177	+	1514
APBB2:-:chr4:40947087:40936473	AluJb	chr4	40950319	40950495	177	+	1514
APBB2:-:chr4:40947087:40936473	AluSx1	chr4	40950496	40950800	305	+	2240
APBB2:-:chr4:40947087:40936473	AluSx1	chr4	40950496	40950800	305	+	2240
APBB2:-:chr4:40947087:40936473	AluJb	chr4	40950801	40950933	133	+	1514
APBB2:-:chr4:40947087:40936473	AluJb	chr4	40950801	40950933	133	+	1514
APBB2:-:chr4:40947087:40936473	AluJb	chr4	40950801	40950933	133	+	1514
APBB2:-:chr4:40947087:40936473	AluJb	chr4	40950801	40950933	133	+	1514
APBB2:-:chr4:40947087:40936473	AluSx1	chr4	40953943	40954231	289	+	2203
APBB2:-:chr4:40947087:40936473	AluSx1	chr4	40953943	40954231	289	+	2203
APBB2:-:chr4:40947087:40936473	AluSq2	chr4	40957784	40958090	307	-	2327
APBB2:-:chr4:40947087:40936473	AluSq2	chr4	40959603	40959900	298	-	2461
APBB2:-:chr4:40947087:40936473	AluJr	chr4	40960627	40960922	296	-	2155
APBB2:-:chr4:40947087:40936473	AluY	chr4	40962453	40962763	311	-	2555
APBB2:-:chr4:40947087:40936473	AluY	chr4	40962453	40962763	311	-	2555
APBB2:-:chr4:40947087:40936473	AluY	chr4	40974164	40974472	309	+	2501
APBB2:-:chr4:40947087:40936473	AluY	chr4	40974164	40974472	309	+	2501
APBB2:-:chr4:40947087:40936473	AluJo	chr4	40978778	40979069	292	+	1810
APBB2:-:chr4:40947087:40936473	AluJo	chr4	40978778	40979069	292	+	1810
APBB2:-:chr4:40947087:40936473	AluSq2	chr4	40979336	40979629	294	-	2068
APBB2:-:chr4:40947087:40936473	AluSx	chr4	40982043	40982340	298	-	2140
APBB2:-:chr4:40947087:40936473	AluSx	chr4	40982043	40982340	298	-	2140
APBB2:-:chr4:40947087:40936473	AluSx	chr4	40982043	40982340	298	-	2140
APBB2:-:chr4:40947087:40936473	AluSx	chr4	40982043	40982340	298	-	2140
APBB2:-:chr4:40947087:40936473	AluJo	chr4	40983840	40983920	81	+	417
APBB2:-:chr4:40947087:40936473	AluJo	chr4	40983840	40983920	81	+	417
APBB2:-:chr4:40947087:40936473	AluJb	chr4	40984540	40984818	279	+	1600
APBB2:-:chr4:40947087:40936473	AluJb	chr4	40984540	40984818	279	+	1600
APBB2:-:chr4:40947087:40936473	AluJb	chr4	40984540	40984818	279	+	1600
APBB2:-:chr4:40947087:40936473	AluJb	chr4	40984540	40984818	279	+	1600
APBB2:-:chr4:40947087:40936473	AluSz	chr4	40985599	40985888	290	-	1918
APBB2:-:chr4:40947087:40936473	AluSz	chr4	40985599	40985888	290	-	1918
APBB2:-:chr4:40947087:40936473	AluSz	chr4	40985599	40985888	290	-	1918
APBB2:-:chr4:40947087:40936473	AluJb	chr4	40986947	40987230	284	-	1890
APBB2:-:chr4:40947087:40936473	AluSx1	chr4	40990370	40990693	324	+	2438
APBB2:-:chr4:40947087:40936473	AluSx1	chr4	40990370	40990693	324	+	2438
APBB2:-:chr4:40947087:40936473	AluSz	chr4	40990785	40991075	291	-	2051
APBB2:-:chr4:40947087:40936473	AluSz	chr4	40990785	40991075	291	-	2051
APBB2:-:chr4:40947087:40936473	AluSz	chr4	40990785	40991075	291	-	2051
APBB2:-:chr4:40947087:40936473	AluJb	chr4	40993029	40993328	300	-	1414
APBB2:-:chr4:40947087:40936473	AluJr	chr4	40994183	40994489	307	-	1545
APBB2:-:chr4:40947087:40936473	AluJr	chr4	40995379	40995703	325	-	2086
APBB2:-:chr4:40947087:40936473	AluY	chr4	40996025	40996320	296	+	2355
APBB2:-:chr4:40947087:40936473	AluY	chr4	40996025	40996320	296	+	2355
APBB2:-:chr4:40947087:40936473	AluJb	chr4	40997403	40997565	163	-	1315
APBB2:-:chr4:40947087:40936473	AluJb	chr4	40997566	40997847	282	-	1640
APBB2:-:chr4:40947087:40936473	AluJb	chr4	40997848	40997986	139	-	1315
APBB2:-:chr4:40947087:40936473	AluJb	chr4	41001929	41002047	119	+	1599
APBB2:-:chr4:40947087:40936473	AluJb	chr4	41001929	41002047	119	+	1599
APBB2:-:chr4:40947087:40936473	AluJb	chr4	41001929	41002047	119	+	1599
APBB2:-:chr4:40947087:40936473	AluJb	chr4	41001929	41002047	119	+	1599
APBB2:-:chr4:40947087:40936473	AluJb	chr4	41002124	41002304	181	+	1599
APBB2:-:chr4:40947087:40936473	AluJb	chr4	41002124	41002304	181	+	1599
APBB2:-:chr4:40947087:40936473	AluJb	chr4	41002124	41002304	181	+	1599
APBB2:-:chr4:40947087:40936473	AluJb	chr4	41002124	41002304	181	+	1599
APBB2:-:chr4:40947087:40936473	AluSx	chr4	41003613	41003924	312	+	2632
APBB2:-:chr4:40947087:40936473	AluSx	chr4	41003613	41003924	312	+	2632
APBB2:-:chr4:40947087:40936473	AluSx	chr4	41003613	41003924	312	+	2632
APBB2:-:chr4:40947087:40936473	AluSx	chr4	41003613	41003924	312	+	2632
APBB2:-:chr4:40947087:40936473	AluSx1	chr4	41005738	41006029	292	-	2539
APBB2:-:chr4:40947087:40936473	AluSx1	chr4	41005738	41006029	292	-	2539
APBB2:-:chr4:40947087:40936473	AluSx1	chr4	41005738	41006029	292	-	2539
APBB2:-:chr4:40947087:40936473	AluSz	chr4	41006102	41006235	134	-	1109
APBB2:-:chr4:40947087:40936473	AluSz	chr4	41006102	41006235	134	-	1109
APBB2:-:chr4:40947087:40936473	AluSz	chr4	41006102	41006235	134	-	1109
APBB2:-:chr4:40947087:40936473	AluY	chr4	41006576	41006876	301	+	2605
APBB2:-:chr4:40947087:40936473	AluY	chr4	41006576	41006876	301	+	2605
APBB2:-:chr4:40947087:40936473	AluSx	chr4	41008463	41008782	320	-	2247
APBB2:-:chr4:40947087:40936473	AluSx	chr4	41008463	41008782	320	-	2247
APBB2:-:chr4:40947087:40936473	AluSx	chr4	41008463	41008782	320	-	2247
APBB2:-:chr4:40947087:40936473	AluSx	chr4	41008463	41008782	320	-	2247
APBB2:-:chr4:40947087:40936473	AluSx1	chr4	41013455	41013742	288	-	2140
APBB2:-:chr4:40947087:40936473	AluSx1	chr4	41013455	41013742	288	-	2140
APBB2:-:chr4:40947087:40936473	AluSx1	chr4	41013455	41013742	288	-	2140
APLF:+:chr2:68717322:68765359	AluSz	chr2	68711539	68711840	302	+	2143
ARHGAP10:+:chr4:148778704:148803083	AluJo	chr4	148772407	148772663	257	-	1462
ARHGAP10:+:chr4:148778704:148803083	AluSx	chr4	148778020	148778293	274	-	2128
ARHGAP10:+:chr4:148785997:148803083	AluY	chr4	148781312	148781625	314	+	2383
ARHGAP10:+:chr4:148860976:148887990	AluY	chr4	148839285	148839585	301	-	2508
ARHGAP10:+:chr4:148860976:148887990	AluSz	chr4	148840719	148841030	312	-	2078
ARHGAP10:+:chr4:148860976:148887990	AluSx1	chr4	148841287	148841578	292	+	2142
ARHGAP10:+:chr4:148860976:148944564	AluSx1	chr4	148841287	148841578	292	+	2142
ARHGAP10:+:chr4:148860976:148944564	AluSq2	chr4	148858849	148859144	296	+	2229
ARHGAP10:+:chr4:148944414:148968202	AluSz	chr4	148930275	148930582	308	-	2332
ARHGAP10:+:chr4:148944414:148968202	AluY	chr4	148934574	148934852	279	+	2442
ARHGAP10:+:chr4:148944414:148968202	AluSz	chr4	148938050	148938222	173	+	1192
ARHGAP12:-:chr10:32199491:32197100	AluSx	chr10	32199939	32200250	312	-	2160
ARHGAP12:-:chr10:32199491:32197100	AluSx	chr10	32199939	32200250	312	-	2160
ARHGAP12:-:chr10:32199491:32197100	AluJb	chr10	32200258	32200537	280	-	1704
ARHGAP12:-:chr10:32199491:32197100	AluJb	chr10	32200258	32200537	280	-	1704
ARHGAP12:-:chr10:32199491:32197100	AluJb	chr10	32200258	32200537	280	-	1704
ARHGAP12:-:chr10:32199491:32197100	AluJb	chr10	32200258	32200537	280	-	1704
ARHGAP12:-:chr10:32199491:32197100	AluJb	chr10	32200258	32200537	280	-	1704
ARHGAP12:-:chr10:32199491:32197100	AluSp	chr10	32204033	32204331	299	+	2456
ARHGAP12:-:chr10:32199491:32197100	AluSp	chr10	32204033	32204331	299	+	2456
ARHGAP12:-:chr10:32199491:32197100	AluSg	chr10	32205554	32205842	289	-	2291
ARHGAP12:-:chr10:32199491:32197100	AluJo	chr10	32206882	32207096	215	-	1382
ARHGAP12:-:chr10:32199491:32197100	AluJo	chr10	32206882	32207096	215	-	1382
ARHGAP12:-:chr10:32199491:32197100	AluY	chr10	32208439	32208751	313	+	2390
ARHGAP12:-:chr10:32199491:32197100	AluJb	chr10	32209923	32210221	299	+	1659
ARHGAP12:-:chr10:32199491:32197100	AluJb	chr10	32209923	32210221	299	+	1659
ARHGAP12:-:chr10:32199491:32197100	AluJb	chr10	32209923	32210221	299	+	1659
ARHGAP12:-:chr10:32199491:32197100	AluJb	chr10	32210838	32211138	301	+	1952
ARHGAP12:-:chr10:32199491:32197100	AluJb	chr10	32210838	32211138	301	+	1952
ARHGAP12:-:chr10:32199491:32197100	AluJb	chr10	32210838	32211138	301	+	1952
ARHGAP12:-:chr10:32199491:32197100	AluJo	chr10	32211331	32211492	162	-	1199
ARHGAP12:-:chr10:32199491:32197100	AluJo	chr10	32211331	32211492	162	-	1199
ARHGAP26:+:chr5:142416761:142437312	AluY	chr5	142400198	142400504	307	-	2698
ARHGAP26:+:chr5:142416761:142437312	AluY	chr5	142400198	142400504	307	-	2698
ARHGAP26:+:chr5:142416761:142437312	AluJr4	chr5	142408958	142409273	316	-	2094
ARHGAP26:+:chr5:142416761:142437312	AluSx1	chr5	142415219	142415529	311	+	2583
ARHGAP26:+:chr5:142434004:142437312	AluSx	chr5	142425281	142425416	136	+	2077
ARHGAP26:+:chr5:142434004:142437312	AluSx	chr5	142425721	142425877	157	+	2077
ARHGAP26:+:chr5:142434004:142437312	AluSz	chr5	142427379	142427713	335	-	1887
ARHGAP26:+:chr5:142434004:142437312	AluSz	chr5	142427379	142427713	335	-	1887
ARHGAP26:+:chr5:142434004:142437312	AluSz	chr5	142427379	142427713	335	-	1887
ARHGAP26:+:chr5:142434004:142437312	AluSz	chr5	142427837	142428125	289	-	2102
ARHGAP26:+:chr5:142434004:142437312	AluSz	chr5	142427837	142428125	289	-	2102
ARHGAP26:+:chr5:142434004:142437312	AluSz	chr5	142427837	142428125	289	-	2102
ARHGAP29:-:chr1:94697199:94685814	AluJo	chr1	94698517	94698808	292	-	1664
ARHGAP32:-:chr11:129034322:128993341	AluY	chr11	129039245	129039550	306	+	2563
ARHGAP32:-:chr11:129034322:128993341	AluJr	chr11	129052542	129052842	301	-	1948
ARHGAP5:+:chr14:32559708:32563592	AluSz	chr14	32551760	32552044	285	-	2185
ARHGAP5:+:chr14:32559708:32563592	AluJr	chr14	32554372	32554672	301	+	1717
ARHGAP5:+:chr14:32559708:32586493	AluJb	chr14	32553996	32554220	225	+	1036
ARHGEF10L:+:chr1:17907048:17914974	AluSx1	chr1	17870138	17870441	304	-	2209
ARHGEF10L:+:chr1:17907048:17914974	AluSz	chr1	17875139	17875443	305	-	2297
ARHGEF10L:+:chr1:17907048:17914974	AluSx1	chr1	17875514	17875817	304	-	2214
ARHGEF10L:+:chr1:17907048:17914974	AluSz	chr1	17878896	17879218	323	-	1914
ARHGEF10L:+:chr1:17907048:17914974	AluSx	chr1	17881864	17882149	286	-	1981
ARHGEF10L:+:chr1:17907048:17914974	AluSx	chr1	17881864	17882149	286	-	1981
ARHGEF10L:+:chr1:17907048:17914974	AluSz	chr1	17883556	17883869	314	+	2334
ARHGEF10L:+:chr1:17907048:17914974	AluSz	chr1	17883556	17883869	314	+	2334
ARHGEF10L:+:chr1:17907048:17914974	AluJb	chr1	17888628	17888930	303	+	2015
ARHGEF10L:+:chr1:17907048:17914974	AluJb	chr1	17888628	17888930	303	+	2015
ARHGEF10L:+:chr1:17907048:17914974	AluSz	chr1	17893870	17894162	293	-	2219
ARHGEF10L:+:chr1:17907048:17914974	AluSx1	chr1	17898018	17898328	311	-	2189
ARHGEF10L:+:chr1:17907048:17914974	AluSz	chr1	17903532	17903840	309	-	2254
ARHGEF10L:+:chr1:17907048:17914974	AluSz	chr1	17905514	17905813	300	-	2281
ARHGEF12:+:chr11:120276827:120280159	AluY	chr11	120216131	120216430	300	+	2528
ARHGEF12:+:chr11:120276827:120280159	AluY	chr11	120220946	120221238	293	+	2444
ARHGEF12:+:chr11:120276827:120280159	AluY	chr11	120221777	120222073	297	+	2389
ARHGEF12:+:chr11:120276827:120280159	AluY	chr11	120233529	120233835	307	+	2612
ARHGEF12:+:chr11:120276827:120280159	AluJr	chr11	120236685	120236975	291	+	1843
ARHGEF12:+:chr11:120276827:120280159	AluJr	chr11	120238399	120238714	316	+	1901
ARHGEF12:+:chr11:120276827:120280159	AluY	chr11	120253568	120253863	296	+	2508
ARID2:+:chr12:46230372:46233279	AluJo	chr12	46219398	46219663	266	+	1539
ARID2:+:chr12:46230372:46233279	AluJr	chr12	46230007	46230298	292	-	1847
ASAP1:-:chr8:131181313:131164982	AluJb	chr8	131182996	131183261	266	-	1592
ASAP1:-:chr8:131181313:131164982	AluJb	chr8	131185742	131186036	295	+	2081
ASAP1:-:chr8:131181313:131164982	AluJb	chr8	131185742	131186036	295	+	2081
ASAP1:-:chr8:131181313:131164982	AluJb	chr8	131185742	131186036	295	+	2081
ASAP1:-:chr8:131181313:131164982	AluSx	chr8	131186037	131186362	326	+	2037
ASAP1:-:chr8:131181313:131164982	AluJb	chr8	131187482	131187769	288	-	1773
ASAP1:-:chr8:131181313:131164982	AluSp	chr8	131188935	131189235	301	-	2269
ASAP1:-:chr8:131374017:131370263	AluSc	chr8	131379133	131379435	303	-	2429
ASAP1:-:chr8:131374017:131370263	AluJb	chr8	131392982	131393130	149	-	1326
ASAP1:-:chr8:131374017:131370263	AluJb	chr8	131392982	131393130	149	-	1326
ASAP1:-:chr8:131374017:131370263	AluJb	chr8	131392982	131393130	149	-	1326
ASAP1:-:chr8:131374017:131370263	AluJb	chr8	131392982	131393130	149	-	1326
ASAP1:-:chr8:131374017:131370263	AluJb	chr8	131392982	131393130	149	-	1326
ASAP1:-:chr8:131374017:131370263	AluSz6	chr8	131393131	131393431	301	-	1920
ASAP1:-:chr8:131374017:131370263	AluJb	chr8	131393432	131393573	142	-	1326
ASAP1:-:chr8:131374017:131370263	AluJb	chr8	131393432	131393573	142	-	1326
ASAP1:-:chr8:131374017:131370263	AluJb	chr8	131393432	131393573	142	-	1326
ASAP1:-:chr8:131374017:131370263	AluJb	chr8	131393432	131393573	142	-	1326
ASAP1:-:chr8:131374017:131370263	AluJb	chr8	131393432	131393573	142	-	1326
ASAP1:-:chr8:131374017:131370263	AluY	chr8	131394251	131394559	309	+	2665
ASAP1:-:chr8:131374017:131370263	AluSz	chr8	131394837	131395110	274	+	2046
ASAP1:-:chr8:131374017:131370263	AluSx1	chr8	131396736	131396972	237	-	1731
ASAP1:-:chr8:131374017:131370263	AluSz	chr8	131397430	131397553	124	+	1064
ASAP1:-:chr8:131374017:131370263	AluSz	chr8	131399508	131399800	293	+	2126
ASAP1:-:chr8:131374017:131370263	AluJb	chr8	131401937	131402157	221	-	1354
ASAP1:-:chr8:131374017:131370263	AluJb	chr8	131401937	131402157	221	-	1354
ASAP1:-:chr8:131374017:131370263	AluJb	chr8	131401937	131402157	221	-	1354
ASAP1:-:chr8:131374017:131370263	AluJb	chr8	131401937	131402157	221	-	1354
ASAP1:-:chr8:131374017:131370263	AluJb	chr8	131401937	131402157	221	-	1354
ASAP1:-:chr8:131374017:131370263	AluSz	chr8	131405720	131405998	279	+	2169
ASAP1:-:chr8:131374017:131370263	AluSx1	chr8	131407916	131408211	296	-	2340
ASAP1:-:chr8:131374017:131370263	AluSx1	chr8	131409386	131409686	301	-	2209
ASAP1:-:chr8:131374017:131370263	AluSp	chr8	131412061	131412365	305	-	2359
ASAP1:-:chr8:131374017:131370263	AluSp	chr8	131412061	131412365	305	-	2359
ASAP1:-:chr8:131374017:131370263	AluY	chr8	131412757	131413052	296	+	2438
ASAP1:-:chr8:131374017:131370263	AluSz	chr8	131413499	131413790	292	-	2139
ASAP1:-:chr8:131374017:131370263	AluSz	chr8	131413499	131413790	292	-	2139
ASH1L:-:chr1:155408859:155408118	AluY	chr1	155411246	155411556	311	-	2598
ASH1L:-:chr1:155408859:155408118	AluY	chr1	155411246	155411556	311	-	2598
ASH1L:-:chr1:155408859:155408118	AluJb	chr1	155411557	155411856	300	-	2098
ASH1L:-:chr1:155408859:155408118	AluSx1	chr1	155412097	155412406	310	+	2584
ASH1L:-:chr1:155408859:155408118	AluSx1	chr1	155412097	155412406	310	+	2584
ASH1L:-:chr1:155408859:155408118	AluSx1	chr1	155412097	155412406	310	+	2584
ASH1L:-:chr1:155408859:155408118	AluSx1	chr1	155413771	155414072	302	-	2525
ASH1L:-:chr1:155408859:155408118	AluSx1	chr1	155413771	155414072	302	-	2525
ASH1L:-:chr1:155408859:155408118	AluSq2	chr1	155414996	155415275	280	-	2312
[truncated: 7,104 more rows]

## Sheet: Downstream introns
Table showing the circRNAs and the coordinates of the corresponding introns downstream the donor site.
[truncated: 753 more rows]

[truncated: 1 more sheets: Alu in downstream introns]
