# Supplementary material for: circRNAprofiler: an R-based computational framework for the downstream analysis of circular RNAs
Source: BMC Bioinformatics. 2020 Apr 29;21:164. doi: 10.1186/s12859-020-3500-3 (PMC7191743; doi:10.1186/s12859-020-3500-3)
Supplement: Supplementary file 6 — Additional file 6. Repetitive elements analysis. This file contains the results of the repetitive elements analysis on the intron flanking BSJs. [file 12859_2020_3500_MOESM6_ESM.xlsx]

## Sheet: traits 
Table showing the GWAS traits used in the analysis
id
AR-C124910XX levels in individuals with acute coronary syndromes treated with ticagrelor
Anthracycline-induced cardiotoxicity in childhood cancer
Atrial Septal Defect
Atrial fibrillation
Atrial fibrillation (SNPxSNP interaction)
Atrial fibrillation (interaction)
Atrial fibrillation/atrial flutter
Atrioventricular conduction
Atrioventricular septal defects in Down syndrome
Brugada syndrome
Cardiac Troponin-T levels
Cardiac hypertrophy
Cardiac muscle measurement
Cardiac repolarization
Cardiac structure and function
Cardio vascular disease (drug interaction; BB)
Cardiomyopathy in childhood cancer survivors
Cardiomyopathy in childhood cancer survivors (anthracycline interaction)
Cardiovascular disease (drug interaction, BB)
Cardiovascular disease (drug interaction, CCB)
Cardiovascular disease (drug interaction, diuretics)
Cardiovascular disease (drug interaction; ACE)
Cardiovascular disease in hypertension (ACE inhibitor interaction)
Cardiovascular disease in hypertension (beta-blocker interaction)
Cardiovascular disease in hypertension (calcium channel blocker interaction)
Cardiovascular disease in hypertension (diuretic interaction)
Cardiovascular disease risk factors
Cardiovascular event reduction in the elderly at risk for vascular disease (statin therapy interaction)
Cardiovascular heart disease in diabetics
Carotid artery central pulse pressure
Carotid artery circumferential wall stress
Carotid artery external diameter
Carotid artery internal diameter
Carotid artery intima media thickness
Carotid artery intima media thickness (sex interaction)
Carotid artery mean blood pressure
Carotid artery stiffness
Carotid artery wall cross sectional area
Clopidogrel active metabolite levels
Congenital heart disease
Congenital heart malformation
Congenital left-sided heart lesions
Congenital left-sided heart lesions (maternal effect)
Conotruncal heart defects
Coronary arterial lesions in patients with Kawasaki disease
Coronary artery aneurysm in Kawasaki disease
Coronary artery calcification
Coronary artery calcification (smoking interaction)
Coronary artery disease
Coronary artery disease or ischemic stroke
Coronary artery disease or large artery stroke
Coronary artery disease-related phenotypes
Coronary atherosclerosis (increased number of diseased vessels) (traffic exposure interaction)
Coronary heart disease
Coronary heart disease event reduction in response to statin therapy (interaction)
Coronary heart disease in familial hypercholesterolemia
Coronary restenosis
Coronary spasm
Dilated cardiomyopathy
Drug-induced torsades de pointes
Echocardiographic traits
Electrocardiographic conduction measures
Electrocardiographic traits
Heart failure
Heart rate
Heart rate variability traits
Hypertrophic cardiomyopathy
Incident coronary heart disease
Incident myocardial infarction
Left ventricular QRS voltage
Left ventricular mass
Mitral annular calcification
Mitral valve prolapse
Mortality among heart failure patients
Mortality in heart failure
Myocardial infarction (drug interaction; ACE)
Myocardial infarction (drug interaction; BB)
Myocardial infarction (drug interaction; CCB)
Myocardial infarction (drug interaction; diuretics)
Myocardial infarction (early onset)
Myocardial infarction in coronary artery disease
Myocardial infarction in hypertension (ACE inhibitor interaction)
Myocardial infarction in hypertension (beta blocker interaction)
Myocardial infarction in hypertension (calcium channel blocker interaction)
Myocardial infarction in hypertension (diuretic interaction)
NT-proBNP levels in acute coronary syndrome
P wave duration
PR interval
PR interval in Tripanosoma cruzi seropositivity
PR segment
Peripartum cardiomyopathy
QRS complex
QRS complex (12-leadsum)
QRS complex (Cornell)
QRS complex (Sokolow-Lyon)
QRS duration
QRS duration in Tripanosoma cruzi seropositivity
QRS interval (sulfonylurea treatment interaction)
QT interval
QT interval (interaction)
QT interval (sulfonylurea treatment interaction)
QT interval (tricyclic/tetracyclic antidepressant use interaction)
QT interval in Tripanosoma cruzi seropositivity
Resting heart rate
RR interval (heart rate)
RR interval (tricyclic/tetracyclic antidepressant use interaction)
Takotsubo syndrome
Vein graft stenosis in coronary artery bypass grafting
Abdominal aortic aneurysm
Adiponectin levels
Adiponectin levels (BMI-adjusted)
Adiponectin levels in pregnancy
Adiposity
Adiposity in newborns
Anticoagulant levels
Antihypertensive response
Aortic root size
Aortic stiffness
Aortic-valve calcification
Apolipoprotein A-IV levels
Apolipoprotein Levels
Arterial stiffness
Arterial stiffness (pulse-wave velocity)
BMI (joint main and interaction effects)
BMI (smoking interaction)
BMI in active individuals
BMI in inactive individuals
BMI in non-smokers
BMI in smokers
Blood osmolality (transformed sodium)
Blood pressure
Blood pressure (age interaction)
Blood pressure (anthropometric measures interaction)
Blood pressure (response to antihypertensive medication)
Blood pressure (smoking interaction)
Blood pressure measurement (cold pressor test)
Blood pressure measurement (high sodium and potassium intervention)
Blood pressure measurement (high sodium intervention)
Blood pressure measurement (low sodium intervention)
Blood pressure response to hydrochlorothiazide in hypertension
Blood pressure variability
Body fat mass
Body fat percentage
Body mass (lean)
Body mass index
Body mass index (age interaction)
Body mass index (change over time)
Body mass index (change over time) in cancer
Body mass index (change over time) in cancer or chronic obstructive pulmonary disease
Body mass index (change over time) in chronic obstructive pulmonary disease
Body mass index (change over time) in gastrointestinal cancer
Body mass index (change over time) in gastrointestinal cancer or chronic obstructive pulmonary disease
Body mass index (change over time) in lung cancer
Body mass index (change over time) in lung cancer or chronic obstructive pulmonary disease
Body mass index (education interaction)
Body mass index (interaction)
Body mass index (joint analysis main effects and physical activity interaction)
Body mass index (physical activity interaction)
Body mass index (sex interaction)
Body mass index and cholesterol (psychopharmacological treatment)
Body mass index and fat mass
Body mass index in asthmatics
Body mass index in non-asthmatics
Body mass index variance
C-reactive protein
C-reactive protein and white blood cell count
C-reactive protein levels
C-reactive protein levels in ischemic stroke
C-reactive protein levels or HDL-cholesterol levels (pleiotropy)
C-reactive protein levels or LDL-cholesterol levels (pleiotropy)
C-reactive protein levels or total cholesterol levels (pleiotropy)
C-reactive protein levels or triglyceride levels (pleiotropy)
Calcium levels
Carotid atherosclerosis (smoking interaction)
Carotid atherosclerosis in HIV infection
Carotid intima media thickness
Carotid plaque burden
Carotid plaque burden (smoking interaction)
Cholesterol
Cholesterol and Triglycerides
Cholesterol, total
Creatinine clearance
Creatinine levels
Creatinine levels in ischemic stroke
Diabetes (gestational)
Diabetes (incident)
Diabetes in response to antihypertensive drug treatment
Diabetes in response to antihypertensive drug treatment (treatment strategy interaction)
Diabetes related insulin traits
Diabetic kidney disease
Diabetic nephropathy in type 1 diabetes
Diabetic retinopathy
Diabetic retinopathy in type 2 diabetes
Diastolic blood pressure
Diastolic blood pressure (alcohol consumption interaction)
Diastolic blood pressure (cigarette smoking interaction)
Diastolic blood pressure (long-term average)
Diastolic blood pressure response to hydrochlorothiazide in hypertension
Fasting blood glucose
Fasting glucose-related traits
Fasting glucose-related traits (interaction with BMI)
Fasting insulin (interaction)
Fasting insulin-related traits
Fasting insulin-related traits (interaction with BMI)
Fasting plasma glucose
Fasting plasma glucose (childhood)
Fat body mass
Fat distribution (HIV)
Fat intake
Glomerular filtration rate (creatinine)
Glomerular filtration rate (cystatin C)
Glomerular filtration rate in chronic kidney disease
Glomerular filtration rate in diabetics (creatinine)
Glomerular filtration rate in non diabetics (creatinine)
HDL Cholesterol - Triglycerides (HDLC-TG)
HDL Cholesterol in HIV-infection
HDL cholesterol
HDL cholesterol (interaction)
HDL cholesterol levels
Height adjusted BMI
Hypertension
Hypertension (pulmonary)
Hypertension (young onset)
Hypertension risk in short sleep duration
Hypertriglyceridemia
Ischemic stroke
Ischemic stroke (cardioembolic)
Ischemic stroke (large artery atherosclerosis)
Ischemic stroke (non-cardioembolic)
Ischemic stroke (small artery occlusion)
Ischemic stroke (undetermined subtype)
LDL (oxidized)
LDL cholesterol
LDL cholesterol levels
LDL cholesterol subfractions
LDL cholesterol to HDL cholesterol ratio
LDL peak particle diameter (total fat intake interaction)
Large artery stroke
Lipid metabolism phenotypes
Lipid traits
Lipoprotein (a) - cholesterol levels
Lipoprotein (a) levels
Lipoprotein diameter
Lipoprotein-associated phospholipase A2 activity and mass
Lipoprotein-associated phospholipase A2 activity change in response to statin therapy
Low high density lipoprotein cholesterol levels
Mean arterial pressure
Mean arterial pressure (alcohol consumption interaction)
Mean arterial pressure (long-term average)
Metabolic syndrome
Metabolic syndrome (bivariate traits)
Metabolic traits
NHDL cholesterol
NHDL cholesterol to HDL cholesterol ratio
Obesity
Obesity (early onset extreme)
Obesity (extreme)
Obesity and blood pressure
Obesity and osteoporosis
Obesity in adult survivors of childhood cancer exposed to cranial radiation
Obesity in adult survivors of childhood cancer not exposed to cranial radiation
Obesity-related traits
Phospholipid levels
Phospholipid levels (plasma)
Pulse pressure
Pulse pressure (alcohol consumption interaction)
Pulse pressure (long-term average)
Pulse pressure in young-onset hypertension
Response to antiplatelet therapy
Response to clopidogrel therapy
Response to clopidogrel therapy in coronary heart disease
Response to diuretic therapy
Response to diuretic therapy in hypertension
Response to metformin
Response to metformin (IC50)
Response to metformin in type 2 diabetes (glycemic)
Response to simvastatin treatment (PCSK9 protein level change)
Response to statin therapy
Response to statins (HDL cholesterol change)
Response to statins (LDL cholesterol change)
Smoking behaviour (cigarettes smoked per day)
Smoking cessation
Smoking cessation in chronic obstructive pulmonary disease
Smoking initiation
Smoking quantity
Smoking status (current vs former)
Sphingolipid levels
Stroke
Stroke (ischemic)
Stroke (pediatric)
Subclinical atherosclerosis traits (other)
Systolic blood pressure
Systolic blood pressure (alcohol consumption interaction)
Systolic blood pressure (cigarette smoking interaction)
Systolic blood pressure (long-term average)
Systolic blood pressure change trajectories
Systolic blood pressure in sickle cell anemia
Systolic blood pressure response to hydrochlorothiazide in hypertension
Thoracic aortic aneurysms and dissections
Ticagrelor levels in individuals with acute coronary syndromes treated with ticagrelor
Total cholesterol levels
Triglyceride levels
Triglyceride to HDL cholesterol ratio
Triglycerides
Triglycerides-Blood Pressure (TG-BP)
Type 1 diabetes
Type 1 diabetes and autoimmune thyroid diseases
Type 1 diabetes autoantibodies
Type 1 diabetes nephropathy
Type 2 diabetes
Type 2 diabetes (age of onset)
Type 2 diabetes (dietary heme iron intake interaction)
Type 2 diabetes (young onset) and obesity
Type 2 diabetes and other traits
Type 2 diabetes nephropathy
Venous thromboembolism
Venous thromboembolism (interaction)
Venous thromboembolism adjusted for sickle cell variant rs77121243-T
Very long-chain saturated fatty acid levels (fatty acid 20:0)
Very long-chain saturated fatty acid levels (fatty acid 22:0)
Very long-chain saturated fatty acid levels (fatty acid 24:0)
Visceral adipose tissue
Visceral adipose tissue adjusted for BMI
Visceral adipose tissue attenuation (Hounslow unit scale)
Visceral adipose tissue/subcutaneous adipose tissue ratio
Visceral adipose tissue/subcutaneous adipose tissue ratio adjusted for BMI
Visceral fat
Waist circumference
Waist Circumference - Triglycerides (WC-TG)
Waist circumference adjusted for body mass index
Waist circumference and related phenotypes
Waist-hip ratio
Waist-to-hip circumference ratio (interaction)
Waist-to-hip ratio adjusted for body mass index
Warfarin maintenance dose

## Sheet: Upstream introns
Table showing the circRNAs and the coordinates of the corresponding introns upstream the acceptor site
id	gene	transcript	strand	chrom	startGR	endGR	length	seq	type
AC093642.5:+:chr2:243056790:243081039	AC093642.5	ENST00000456398.1	+	chr2	243037179	243056789	19611	GUAAGUUACAGCUGAGCAGAACCAUGCCAUUUGCCAGUUUAGCAUGUAUGGCCUUACCUAUUUUUCAAGUCCCUGCAAAGCUCCAUAACUUUUGAGACUUGCCCACCCAGAAGGCUGGUGUGAAGAAACAAGUUAUUUAGCUAAAAAAUGAGGCUAGUAGAUUGCCUAAUAUUCAUACACAGAUGCUUUUUUCUUUUUUUGUAAUUUAAAACAUUUAAUCCUCACAAUAAUUGGGAGAGAGGUAUUAUUAUUAAUCCCACAUUAUAGCUGAGGAACCUGAGGAAAUUAAAAUACACAGUUUUGGUGGCAUGUAUCAGAAAUGUAAUAAUAGUGUCUUACACAAGACAAAUCAGUUUUUCUCCCUUGAAAGCCUGAGUUGGCAUGAUGACUUUGCUCGUA…	fi
ACVR2A:+:chr2:148653870:148657467	ACVR2A	ENST00000241416.7	+	chr2	148602777	148653869	51093	GUAGGUGCAGGGAGCGCGGCGCGGUGGGGCUGCUCCUGCGGCCGCGGCGGCCGCUGCUGGGGGCCGCGGCUGGUGUUGAGUCGGAGAGUCCAGUGGAGCCUGGGGAGGUUGCCCACUCCCUGCGCCCCUCGGCUGCCACCGCCCCCCCCCCCCGCCCCCAGGUCUGAUUGUGAUCUGGAAACCUCCAUGCAUUUUUCUCUUUUUGAGUUGGGUCGGCGAGCUGAUAAGAGUGAGUGCUGUGUUGUUGUGGAAGUGAGAAAGUCAUGUUUUGUGGCCAUAACACUGGAUGACAGCGCUGGUUGGGUUGCAAUUAAGCCGCAAAUACCACAAGUGACAAUUUAUGCAAAGGUUGAGAUCUGAAAGGAGUAUUUAGUGUGGGCUCCUCCAAAACAAGGGUUG…	fi
AKAP13:+:chr15:86225389:86236682	AKAP13	ENST00000394518.2	+	chr15	86213062	86225388	12327	GUGAGUAUACUACUUUUUAAAAAAAUUAAAUAUAUUAAAUCUUAACCACUCUUCCUAUUAUUUUUCUCACUUUAAGGCCCCAUAACAUUACCUGCCAAAAUUUGCUUACUACUUCUUUGAGUGAAUGGCUCAGCACUUAAACAGAAAAGGUGGCAUAGAGUUUAUCUUGAGAUCUUCUUCCUUUUACCUAAAAAUAUCCCUAAUACAUUAAGUUUAUUGUAUUUGUGGGCAUGAAUCUGACACACUUUUUAAAAUUUUUUUAUUUUGAAAUAAUUUUAGACUUGAAAAAUAGUUACAAAUAAUAUUCACUGGGGAAAAAAUUGCAAAAAUAGUACAAAGUAUUCCCAUGUAUUCUUCACGUCCAGUCCUCAAAUGUUAGAAUACUUGUUUCGCCAGCCU…	fi
AKAP13:+:chr15:86225389:86253876	AKAP13	ENST00000394518.2	+	chr15	86213062	86225388	12327	GUGAGUAUACUACUUUUUAAAAAAAUUAAAUAUAUUAAAUCUUAACCACUCUUCCUAUUAUUUUUCUCACUUUAAGGCCCCAUAACAUUACCUGCCAAAAUUUGCUUACUACUUCUUUGAGUGAAUGGCUCAGCACUUAAACAGAAAAGGUGGCAUAGAGUUUAUCUUGAGAUCUUCUUCCUUUUACCUAAAAAUAUCCCUAAUACAUUAAGUUUAUUGUAUUUGUGGGCAUGAAUCUGACACACUUUUUAAAAUUUUUUUAUUUUGAAAUAAUUUUAGACUUGAAAAAUAGUUACAAAUAAUAUUCACUGGGGAAAAAAUUGCAAAAAUAGUACAAAGUAUUCCCAUGUAUUCUUCACGUCCAGUCCUCAAAUGUUAGAAUACUUGUUUCGCCAGCCU…	fi
AKT3:-:chr1:243736350:243708812	AKT3	ENST00000366539.1	-	chr1	243736351	243776972	40622	GUGAGUCAAGAAGUAAAUCCAGUAUUUGCAUGGUAGUAUUUUCAUUAUUUUAAAAACAUUACUUAAAAUACAAGUUACAAUAUAGCAGUUCUCCAUUUCUUGAUAGGAAUUUAUGUAGCUCUUAAUACUAUUGAACAAAUGGGAGCGAAAUUAUUUCUGAUGAGAUGUAAUGAUUGUUUUUAUAUAACUACAUUUAUAUGUUGGAAAGCAUAAUCAUAUUCUUCUUUUUCCUGUGUUUUUAAAUGUAAAAAGUUUUAACAGAAGUAUGAUUUUUGAAAUCAUGUUAUUAAAUUUUGAAAACCAGAAAUACAAGAUUUAUUGUUUCACAAAGUUUCUUUUCAAGUAGGCUGUGAACAUGGUCAAAAGUUAUUUUACCCAUUCUAAACUCAGUGGAACAAU…	fi
ALMS1:+:chr2:73777394:73800551	ALMS1	ENST00000264448.6	+	chr2	73762077	73777393	15317	GUAUUAUGCAGAAAUUAUUCGAAGUUUUAUUGUUUGAUAUUUUAUUUGUGUAUUGGCUAGUUGAUUCUGGAGUGACAAAAGUCCAGUGCUCUUUAAUUUUUCAGUGAAAUAUGGAACUUUUCAUACCUUGAUCUCUGGUUCAGAUAGGUGAGUUAUUUGAUCAGAUAUAUACACAUAAGCAUUUAUAAAUAUUUGAUGAAGGAAAUUGUAUGGAUCAUUAUUUGGGUUAGUGGGCUCCAUCUAGGGCAAAGUUUCUAAGCUUUCUUGGUUCACAGUACCCUUAGUUGUUUCACUGAUUUAUUUUCUCCGCUUUAUAUAUAAUAAGCAAUUAUUUUUUUCAAAUAGCAACUAAGGAAUUAGAACAUAAAUACUAAUUGUUUUCCUCUGACAACUAAUUUA…	fi
ANK1:-:chr8:41519459:41518948	ANK1	ENST00000396942.1	-	chr8	41519460	41521176	1717	GUGGGUGCAGAGUGUUCCCCUCUGUGCUGGGGAGAGGCAGGUGGGCUAGAAGCUAAAAGGUGGUAGAAGCCAGUGGCUUCUCCCUGCUGCCCUCACAGCAGGUGAGCACAGCCAGGCUGGCUGCCCCCGUGCUCAGGAGGGAUGGAGGGCCCAGGAGCUGGGAGCUUUGGUCAUCUGCAGUCCAGUCAUGGUGUCCUCACAACCGCUUUGUCUGAGUCAACCUGAAUAGCUUCUGCUGCUCUUUUCCAGAAGGGCCAGCCCCCAGGAAACAUCCCAGACCUAGUCCCAUGAUGCCUAACCCUGAAAACAGCUGUUAAACAAGCAGUUUGAGCAUCCCUGGCCUACCAUGGGCCUCCUCAAAUAAAAAGAAUGUGGGCCGGGUGUGCUGGCUCACACCUG…	fi
ARHGAP10:+:chr4:148944414:148968202	ARHGAP10	ENST00000506054.1	+	chr4	148887991	148944413	56423	GUAAAAUUUUUUUUUUCUUUAAGAGACUUUGUUUUCGGCUUGUCGCCAUGUACUACACAACGAUCCUCUUAGAUUUCCCUUUUCUCUCUCUCUGUUUAAAAAAAUUCUUUCAUUCUCACUGUGAUGAGCUUGGUUCUAAGAAGUUCUCAUUGAGCUUCUGUCUUCUGAUGGAGUUCCAUAAAUCUGAAAUUUAUCUGGUCUUUUGUUAUCUCCCUGGUUUAAUGAAGAAGCAUUUAAUCCAGAUGUAAGUGAAUAUCAAGGCAAUUGUGAACUAUUUAGGACUUUUGUUGCUUUUAUUCCCAUCUUUGGAUUUCUCACUCAAAUUCUGUGUGGCACAGCAACCCUGUACUCUUGAUAAAGUUAGGGCUUUGCAACUUACAAGAGAAAAUAAGGCAAAUA…	fi
ARHGEF12:+:chr11:120276827:120280159	ARHGEF12	ENST00000397843.2	+	chr11	120207985	120276826	68842	GUUGGUAUGAAUUCCUCCUUCGUUCGGCCUCCCGGAAUCGGGCCCGACCUAGCAGGGGAGUCGGUGAUUGCAGAUUGCCUUUGGCCAGCGAAGUUGACAGGCAGAGGAAAGAGGGUUGUUUCGGAGCUGUGCAGUUAGCCUGGGGUUGCUGCCGAGUUAUCCAGUUGAUUGGCUUUUGGAAAUGUAAUUUUUCCGGAGAGAAACUUCCCUUCCGAUUCUCAGAGAAGGGGGAGGCAAAACCAUGAUUGUGGUUUUCCGCCUGUAGUGUGCAUUAGGAUUGUGUACUCGUCUGGAAAUCAGAGGAGAAGGUCAUUUUAGGUGAAGGUCGGUGCCUGAAGUCGGCUCGGUAUUGGUGUAUUAUUUAUCAGCUUUAGCCGUGUCCUGCAGUAGAUUCUCAAG…	fi
ATXN2:-:chr12:111926584:111907912	ATXN2	ENST00000377617.3	-	chr12	111926585	111947352	20768	GUAAGUAUUGUACUAACUGAUGAAUUUGAGUUUUAGAAAAUAAGCAUUACUAAAGAUUUAUCUAUUUAUAAAAAUGCGUUAUGUAUACAGUCAGAAACAUCAAACCAUAUAUGUAGAAAGCAGAACAUUUUUAAAGUGGUCUUUGCCUAUCCUUUAAGUGGGAUAACUAAAAUCAUGAGAUUUGGUAACAACAAUAUGUAGGUAUCAAAUGAGAGUAUAGCCCUGACAUUUGAAACCACCAUAGCACAGCUUACUAUUUGAUGGUCAUUUGUACUUUGUUCAGUGAAGCUAGAUAUUAGUAGAGCAAGGCCAAGUCAUUAAUAAUCUAGUGUGGCAAAUGGAAGAUGUACUGGACUCUGGUGUUCUGAGGUAGUUGGAGAUUUAUACUUUGUACACAAA…	fi
ATXN2:-:chr12:111993723:111990084	ATXN2	ENST00000377617.3	-	chr12	111993724	112036587	42864	GUGGGUGUCGGCACCCCAGCCCCCUCCGCUCCGGGCCCGGCGUCCCCUCCCCCGCGGCCCGCGCCGCCGUCCCCGCCCCGUGACCCGCCGGGCUACCCGGGGUGGGCUGGGGGCCGGCAGCGCGGGGGAGACUCGCUCGGGCCUGAGCCCCGAGGCUCGGCCGGUGGGCGCAGCCGGGGUCCUCUGGGAUUGUCAGGCCUGUCCAGCCUCCCGCAGCAUCCCCGCCCCCUCCCCCGGCGGUCAAGAUGGAGGGAGCGGGCGGCCUCCCCUCCCCACGCGUGUUGGGAGGGGUUCUCGGGUAGCGGCGAUGGUCAGCCCCGGCUCCCCCUUCCGCACGAUCCUCCGCCCGCAGCGUGGGGAUGCUCGGGCAGCUCCUCCACUCCCGGUUUAGGUGUGAAC…	fi
ATXN2:-:chr12:111993723:111991962	ATXN2	ENST00000377617.3	-	chr12	111993724	112036587	42864	GUGGGUGUCGGCACCCCAGCCCCCUCCGCUCCGGGCCCGGCGUCCCCUCCCCCGCGGCCCGCGCCGCCGUCCCCGCCCCGUGACCCGCCGGGCUACCCGGGGUGGGCUGGGGGCCGGCAGCGCGGGGGAGACUCGCUCGGGCCUGAGCCCCGAGGCUCGGCCGGUGGGCGCAGCCGGGGUCCUCUGGGAUUGUCAGGCCUGUCCAGCCUCCCGCAGCAUCCCCGCCCCCUCCCCCGGCGGUCAAGAUGGAGGGAGCGGGCGGCCUCCCCUCCCCACGCGUGUUGGGAGGGGUUCUCGGGUAGCGGCGAUGGUCAGCCCCGGCUCCCCCUUCCGCACGAUCCUCCGCCCGCAGCGUGGGGAUGCUCGGGCAGCUCCUCCACUCCCGGUUUAGGUGUGAAC…	fi
ATXN7:+:chr3:63898264:63898901	ATXN7	ENST00000398590.3	+	chr3	63884174	63898263	14090	GUAACUGGCUGUUCUGAUAUCGCAAACACAGUUGAAUAAAUAUAAUGCUUCCAGUUAUAAUAGAGUUUGAGUUUUACCAAAGGAUGAUAGUUUAUUUUAAGGCAUCUGUGUAAGAUCUCAAAUGUUAAAUGUAAUCCUGAAUAUGAUCUUAGAAAAAUAAAAUGACAAUGAGUUUAGGAGUAUGAUAUUAUUAGGUAUUUGUUUCUCAACACAAAAACUACUAAAUAACAUCCCCUCCAAAUUUGUUAAAAUUGCAGGAAGACUUUAGUUAUAGAAUCCUCCUUCUUUCCCAGUCUAUACCCACUUUUUUCUGGAAGUUAUCCAAAAGUGUGCUCUUGUUUCUUUCCAGCACCAUUCCCCCAGCUCCUGUUUUCUUGUCUUUCCAUGUAAUGUAGACCC…	fi
BBX:+:chr3:107429299:107435696	BBX	ENST00000415149.2	+	chr3	107364757	107429298	64542	GUAAGAGCUGUUGUGAAGGUACAUCUUACUUACUUACCUGGAAGCAGUGAGGCAGUCAAGAAUUAUGUGCUGUCAGAGCUGGUCUCAGCAUGAUCAAGGAAGUGUGAUCAUUGGAUAUUUUUUUCUUGUCAAUUUUAUUAUUUUUUAAAGUGUGACUUUUAUUGAUCUCCAUUAUCAAGUAAGUUAAAUUUUCUUUUAAAAUCAUGAAAGUGUUAAAACUAGCGGUUUCAAAAUCUCUGAUUCGUUUCUCCACAGUAGUGCAUUAUUGGUGAAAGUCAGUUUUCUAAAGUCCUAGAUACUAAGAGGUUAUAUACCUAAAUAGGUAUUAAAUUGAUCUGUUCCCCAAAAGCUGUUUUUUGUACUGCUGUUGGCUUUAAUUGAAAAAUGAAUCAGUAUCGA…	fi
BMPR2:+:chr2:203329532:203332412	BMPR2	ENST00000374580.4	+	chr2	203242274	203329531	87258	GUGAGUAGCUCCGGCCGGCACGUCCCGGCCACUGCCCCUGCGGGUGGCGAGGGAGGGAGCCCGCAGAGGCCGAGGCCUGUGCUUGCCCUUCGCCAUGCGUCCCCCCGAUCGCGGUGCAGCGGAGCUGCGACCCGGUGCCUGCGCGCCUGCCCCAUGCCUUCCAGGGAAAUCGCCUUUAAUAUUCUUGUGUAUUUUCCUAUCCCCACUUCCAUAUUCCCACCCCACCCCCCUUUACGGGGUGAAAAAGACAUAUUGGGUGUGGUAUCUUGACAUUUUUAGCUGUGAGGUAAUGCAACGAUUAAAAAUAAUAUUUUAAUCACCAGUGAACAGUGCUUAUUAUGAGAUCUCUGGAAACAGACCUGUAGAUUUUUAAAAUUAUUAUUAUAAAGAAGCGGUUUU…	fi
BTBD7:-:chr14:93762503:93760204	BTBD7	ENST00000334746.5	-	chr14	93762504	93799165	36662	GUGAGUGUCCCUUGGUGUCUCUGAGGCUGUGGAGCCGAGGCUGUGUCCGGUGUGGCGCGGGGCGUCCGGGAGAGGAAGGGGCUGUUCUUAGGCGUGGGGGCGCCGGGGCUGGGGCCAAGCCGCCGCGGGAGGCGCUGGGGCGCCGGGCGGGGAGGGGCCAGUCGUCCGUCUGGGGCUGAGGCGCGGCGGCGCCGGACUGGCCGGUCUCUGUGCGCUCCGAGGGGCGGGCUGGAGCGCGCCGCCGUCCCUGGGGCAGGGGCGCGAGGUGUGGCGCUCGGGGCGGGGAGAGCGGCCCGAGGGAGUCGCGACGGCAGCCCGGCCGGCUUUGGGCUCCGGGCGCCGAGGGGCGGGACCCGUCGCUCCCAGGACGCUGAGAAACCGCUCCCGAGACGGGGGCGC…	fi
CACNA1C:+:chr12:2224390:2229596	CACNA1C	ENST00000399655.1	+	chr12	2162778	2224389	61612	GUAAGGCUGGACCCCGCCGCCUCGCCGGGGCUCCCUGCCUUUUCCACCGGGUUCCUGCCCUACCCGCGCUCCCCGCGGCCCCGGGGCCGGUCCCUGCGGAGUGGCCCGGGGCCGCGUCCGCGAGGGGCGCCUCCGCCUCGUCGGAGCGCCCGGGAGCCCGGCGGGACCGGGGCCCGAACCGCCGCGCGAGACGGAGCGGAAAAUUCCCGCCCCUCCCCCUCCGGGCCCCAGCUUCUCCAGAGCAUGUGUUUCCUGUGAAAUUCCAGGCGAGGGGGGAAAAGUUCCCCAAGUGGCUGCCGCCGCCUCGCUUUCUCGCGUCCGCCUGGAGAGCCCGGCUGCCUGGCCAGCCGCGCGGGGGGCAGAGGGCGCCGGCGCCGCGGAGCCCAGAGGCCCGGGGUC…	fi
CCDC91:+:chr12:28544237:28605587	CCDC91	ENST00000545336.1	+	chr12	28515449	28544236	28788	GUAGAGGUUUGAGAGUGUUUACUUUUUUAAACCUUGGAUAACUUUAGUAAAAAAUGUACACAUGUAGGUAUGUGCAAACAUAUACAAAUUAUAUGUGUAGUCUUAUUUUGCUAUAGAAUUUCUUUCCAUUCAGCAACAAAUAUCCAUUGAAAGCAUACUCAGUGGAUUACAAAGGUAAUAUUAGACACUGUUCUGAAUUUGAGAAAGUUUGAGAAUAUUUGAGAAUAUAGUAUCAGCAGGUAAAGAAAUUCAAGUACAAAAUAAUAUAGAAUUAGUUGCUAGAUUAUCUUUUUUGUCUCUGCUGUGGUUCCUCUGACAGGAAAAAAAUUAAGGCAUGAAAUAUAUCAGAAAAAAAUAUUAUACCUUUUUGCUUUUCUUUUCUUAAACAAAUUAGAUAGA…	fi
CDH2:-:chr18:25593873:25562908	CDH2	ENST00000269141.3	-	chr18	25593874	25727636	133763	GUACUAUCUCAAAAGAUAUAUUUGUACAUGCAGUGUCCAUGCUCAUGAAACAAAUUAGCCAUUAAAAAAGCCUAAAUCAUUUCUACUGUAUAACAAGUAUGAAUUUUUCACAAUCACUAUGAUGAGACUGUAGGGACUUUAUUUUAGGAUUACAGAAGAGCUUAUGAAUCUCUUAUAUACAUAAUUUGAAGGCUCCUGAUCUCUUGAAAUCGUCAGAUUUCUUCCAUUUUUAAUUUACAGAGAAACCGUUAUGUAACUGAUUAUUACCAUUUUUGUGUAUACAUUUUAUUUAAAGAAUAAUAUUUUGAAGAAUAUGAAACAUCUAGUUCUAAUGGCUUUAAAAUUUACUUACAGCAAAAAAUUACUUAGUAUUUUGAAUUAAAGAAAGGAAAUUAUUAU…	fi
CLEC16A:+:chr16:11114050:11154879	CLEC16A	ENST00000409790.1	+	chr16	11097163	11114049	16887	GUGAGUGUCCCCAUGAACGCCGCCCUGUGCCUGCGCCGCCAGCCAGCCCGCCAGCGAGGCUGCCACCUGUGCCCUCUCCACCCAGACUUCUGCUCCCCACAGUGUCCAGCCAGUGAUUCGAUUCCUACCUCACACUGGCGUACCUCAUUCUAUACAGCCCUGCCACUCGGAGGCUGCUGUAGGUGUAUGUCAUAUGCAGGUCCAGGGCAAGUCCCGCCCUCAUGGGAUGGGUGACCUGGGGCCAGUUUUCCUCACCUAUUAAAGGAGGGUAACAAAUAGUACCUACUUUGUAGUGUUCAUACAAGAAUUAAAUGAGCGAAUAUGUGCAAUGUGCUCCAAACAGUGCCUGGCCCAUUCUAAAUGCUGCAAAGGCUUCGAUGCUGCAGAAGUGUUCGUCAU…	fi
CLEC16A:+:chr16:11114050:11220003	CLEC16A	ENST00000409790.1	+	chr16	11097163	11114049	16887	GUGAGUGUCCCCAUGAACGCCGCCCUGUGCCUGCGCCGCCAGCCAGCCCGCCAGCGAGGCUGCCACCUGUGCCCUCUCCACCCAGACUUCUGCUCCCCACAGUGUCCAGCCAGUGAUUCGAUUCCUACCUCACACUGGCGUACCUCAUUCUAUACAGCCCUGCCACUCGGAGGCUGCUGUAGGUGUAUGUCAUAUGCAGGUCCAGGGCAAGUCCCGCCCUCAUGGGAUGGGUGACCUGGGGCCAGUUUUCCUCACCUAUUAAAGGAGGGUAACAAAUAGUACCUACUUUGUAGUGUUCAUACAAGAAUUAAAUGAGCGAAUAUGUGCAAUGUGCUCCAAACAGUGCCUGGCCCAUUCUAAAUGCUGCAAAGGCUUCGAUGCUGCAGAAGUGUUCGUCAU…	fi
COG5:-:chr7:107053077:107002478	COG5	ENST00000393603.2	-	chr7	107053078	107167681	114604	GUAAGUUUUUUUUUUUUUUUAAAUAAAAAGUUAGUAGAGAUUUAAAUAUUUUUAAGUCACUUGAUUGGUUGACUUUUGUUAUCACCAUUAGCAAGUACUAUUAAACAAAUUUUUAAAUAAUUGGCUGUAUACAAUAUUGUAACACUUCUCAGAAUGAGUAAGUACAAGUAGUUGAUUUCACUGAAAUGCUAUUUAUUUUAAUUAUAUAGUAAAAUUGUCCUUUUUCAUAUACAGGUCUGUAAAUUUUAAUACAUAUACAGAUUUAUGUAAGCACCAUUACAGUCAUGAUACAGAACAAUUCCAUCACUCCUCCAGAUUCCCUCAUUAUCCCUUCACGGUGAUGCCUACCCGCUUCUGCUAGUCCUGACAGCCACUGAUCUUUUCUCCAUCAUUGUAGUU…	fi
CSNK1G3:+:chr5:122881111:122893258	CSNK1G3	ENST00000395412.1	+	chr5	122848265	122881110	32846	GUAAAGCCCCCUGCGCGUAGGUGCUCCGCUGCCAGCCCCGGCCCGGCGGCUGCCUCGGCGCGGCCGCGGCGCCCUCCCUCCCGGGUGGGGCUGGGGUCCCGGGCGGGUGGGGUGGGGUGCGGCGGGGGCGGCGCCGCAGGCGCGGGUGUCGGGGGAGGGGUGGGCGAGGACCAUGGCGGGUGGCCCGGAGGCGUGGGCAGGAGGGGGCCGCGGUCGGAGGCUGAGGGCGCGGAGGGCUAGGGGGCAGCGGGGGCCGCGGGUGGCGGGUCGGGCUGGGUGCAAAAGUUGCCGGAGUGGUGCGGCGCGACUGGGGCGGCGAGGGAGGUGGGCCAACUGGGCCGGCGGGGGCUUCCUUAGGAGAGAUUGGGAGGUGGGGAGUGUCGCCCACGGUGCUCCUUG…	fi
CSNK1G3:+:chr5:122881111:122911657	CSNK1G3	ENST00000395412.1	+	chr5	122848265	122881110	32846	GUAAAGCCCCCUGCGCGUAGGUGCUCCGCUGCCAGCCCCGGCCCGGCGGCUGCCUCGGCGCGGCCGCGGCGCCCUCCCUCCCGGGUGGGGCUGGGGUCCCGGGCGGGUGGGGUGGGGUGCGGCGGGGGCGGCGCCGCAGGCGCGGGUGUCGGGGGAGGGGUGGGCGAGGACCAUGGCGGGUGGCCCGGAGGCGUGGGCAGGAGGGGGCCGCGGUCGGAGGCUGAGGGCGCGGAGGGCUAGGGGGCAGCGGGGGCCGCGGGUGGCGGGUCGGGCUGGGUGCAAAAGUUGCCGGAGUGGUGCGGCGCGACUGGGGCGGCGAGGGAGGUGGGCCAACUGGGCCGGCGGGGGCUUCCUUAGGAGAGAUUGGGAGGUGGGGAGUGUCGCCCACGGUGCUCCUUG…	fi
DNAJC6:+:chr1:65830318:65831879	DNAJC6	ENST00000395325.3	+	chr1	65730616	65830317	99702	GUAAGGGGCGGACUGCAGAAAGAUGGCUAAGAGAGGGCUAAAGGCUAAAAGAUGCUAGGGAUGCGAUGUCACUCCACAGACAUAUUUAGUUUGUAUUAAUGGCUAGUUUAAAAUUACCAUACCUAUAUUAACAUUCUAGUUAUAUAAUAAACAUGAUGACUUUAAAAAAUGACUAGCUUCUAGUUUCCAAAUAUUGUGUCAUUCAGCUUUCCAUUUUUAUAGUCCUAAAUAUAACCCUAUUUUUGCAUUCUUAAUCUUGGCUGAGUAACACAGCUUUCAUAGAUUUCCUUAGACUAGCUCCCAGAUUUUUGAUAAUUUUAUUUUGGGGGUGUUCACAAUAGUUAAUAAUGAAUAUACAGGUUUUCAAUGCAUUAUGAGAAUUGGAAUAUCUGAAAUAAU…	fi
EIF2S2:-:chr20:32686439:32684463	EIF2S2	ENST00000374980.2	-	chr20	32686440	32691267	4828	GUAGUAUUGCUUUCUUGUUGAAGGUAAAAUUUGACCUCUUGCAAGGUUGCUAAUGGCUGAUGUUUCCCUCUCUUUGACUCAUCUCUUACUAGCUUUGCUUUUGUUAUUAGCACUUAAUUGCCACUGGUAGCGUCAUUUUCUUGGGAGUGUGUCUGACUAGGUAUCUUAAAGGGAUUGUGGUUCAAGGAAUUUAAAUUUAGGUCUUACAUAUUGUAUUGUGUGCCAUUAAGAUGAUCACAAAUGUCCCUUGUCCUUAACUAUACUGAGAUUUUUGGCUGUGGAGAACUAUUUCUAUGAGUGAGAAAUCCUUCUGAGCAAAUAUUCCUUUGGUUUCUUAAACUUUUGGUAACAUAUUGAAUAUAUACAAAUUGAUAUGUGUACCUCUAAGCAGCAAAGAAU…	fi
EPB41L2:-:chr6:131277639:131247745	EPB41L2	ENST00000337057.3	-	chr6	131277640	131384294	106655	GUACGGCGUCGGGGUAAGGAGGCGUGCGGGGCUGCACGGGCCGGGCGACUGGUCAGUGUGGGGUUGCAGGGGCGGCUCAGAUUUUUCCUCUGGCUGCAGCUGGGAAGCUGAUUCCGGGCAGGAAGCGGUGGCGGGACGGUCCCACCGGGAUGGGGGGCGGGGAGAGGGGGCCCGGCUUUGGGAUUUUCUGCGGCUCCCUCUCUCCUUUCCUUCCCGGUCUCUGCCCGACCCGAUUCUUGCCCGGGGGUCCGGGUCCUGUUGCUCCGGGCCGGAUCCCGGCUUCGCUGCUCCCCGCGGUCCCCCUCUUCCCUCUUCCGGGGGACCGGGGCCGCGUCCCGGCGGAGCCAGGAAAGGCGGGGGCACGGGGAGGACGCCGUCCCCCCCGGGGUGCCGUGGGCU…	fi
EPB41L2:-:chr6:131277639:131276245	EPB41L2	ENST00000337057.3	-	chr6	131277640	131384294	106655	GUACGGCGUCGGGGUAAGGAGGCGUGCGGGGCUGCACGGGCCGGGCGACUGGUCAGUGUGGGGUUGCAGGGGCGGCUCAGAUUUUUCCUCUGGCUGCAGCUGGGAAGCUGAUUCCGGGCAGGAAGCGGUGGCGGGACGGUCCCACCGGGAUGGGGGGCGGGGAGAGGGGGCCCGGCUUUGGGAUUUUCUGCGGCUCCCUCUCUCCUUUCCUUCCCGGUCUCUGCCCGACCCGAUUCUUGCCCGGGGGUCCGGGUCCUGUUGCUCCGGGCCGGAUCCCGGCUUCGCUGCUCCCCGCGGUCCCCCUCUUCCCUCUUCCGGGGGACCGGGGCCGCGUCCCGGCGGAGCCAGGAAAGGCGGGGGCACGGGGAGGACGCCGUCCCCCCCGGGGUGCCGUGGGCU…	fi
FER:+:chr5:108103794:108134090	FER	ENST00000281092.4	+	chr5	108083702	108103793	20092	GUAAGAAUUUAUUAUAGGGGGCCACUCCCAGGACCUGCUGUAUGCUUUUAAACAUCCAUUACAAUUCCAGCAUUGAGUUUCUAACAUUUUUAGGCAGGCUCAGGCACUGGGAGUACAGGAUUGAAAGACAGUUCCCGUCCUUAAGGGACUCAGAGUAAACUGGAGUUGCUGAAAACCAUUCUAAAGCAAUCCACGUUAAUAACAGAUACAAGUAAAACGUGGGAACGUACAGGAAAAAGUGACCAAUUCUGAGGCUGAAAAGUGCCUAUUUUAGGGGUGGGGGCCUCGCGGCCCUAAAGCAGCUUCCCUUCCCGGAGAUUUCAGCUCCAGGGAUCGCCCAGCGCCCUCCGGGCACACUUAACAUUUUAAUCACGCCUCCGCCCCCACUCUCCGAAUUCC…	fi
FOXO3:+:chr6:108984658:108986092	FOXO3	ENST00000406360.1	+	chr6	108883033	108984657	101625	GUGCGUACCCACCCCGGGCUGGCAGCAGGACCCGCCGGGCCUCCUGCGCAGCGCGAGACGCGUCUCGGAUUCGUCGGAGUGCGCUUGCGGGCUCCAGGGCAAGGGGUUGGCAGGGGGAGCCUCCGCUGCGAGGCUUUGGGGGUUAUCUUUGAUCCCCGGAGUCGGGGCACCUGGGGACGGUCUCGGAGGGGUGAAUGAGGCUCCCCAGAAGCUUGGGGCAUGGCCAGGUGAGGAGAGGGGGCAGGGGACGCCGGCGAGGGAAGGGCGAACGGACAGGAGUACAUUUGCUGGAUUCUCCGGACAGCACCGAGGAGGUAGGUCCGCAGCCAACUUUGGAGUAGAGUUUACCGUAGUGGGGGUCUGGUGCGGGCGCUGUGGCUGGAGUGAGAGGUGUGGGGG…	fi
FOXP1:-:chr3:71102924:71090479	FOXP1	ENST00000318789.4	-	chr3	71102925	71161686	58762	GUAACAAUUCUUUUUCUUUUUAAAUUGACAUUAUACCCUUUGGGAUAAGUGACAAGCAGUUCAGGAGUGGAUUGUGUUGAGCAUUGCAAAUCAUGUAAGAAAAUCUUCUGUGGAAAGUGCAUUUUUGGUUUACCAGCAAGUUGUAACAUUUUGGGGAAAAUGUGUAUUUGACCAAAAGUUUUAUUGUCAGGAGUAAGAUCUGCUGAUUAGUGAAUAUAAUAGAAGGAUAAGGAGUUGUAAGUGUUGAGUUGCUAAUAGGCAGUGUAGGUUACCAAUGAGAAAAGUUCAUAGUACUCAGAAUUGUCACCACAUUCUCUUAUGUUGGGUCUAGAAAUGGCAUAAACACACACAGACACACACCUUACUUUAGUGUAGUCAUCCUCAAUUGGGAAGAUUUUG…	fi
FRK:-:chr6:116325161:116277615	FRK	ENST00000606080.1	-	chr6	116325162	116381130	55969	GUGAGUAGUACAAACUUAUACUUAAUUUCUGAACUCUCUGAGGGCUGGGUAAUGAGUUUUCCUUUCUACUUCUCUACAACCCCCUAAUGUCCAAAGAGUUGCCUAAAAAGUAUGAGGAAGUACUGGCAAGAAACCACUAAUUGAAACACACCUCCCCCGCUAAGUGAGUGUGAAACUGGCCAGUAAUUGUUGUUGAGAUGACUUCAAUUACAGUAUGUACAUCCACAGGUCCAGGGUGUAUUUUCAAAAUAAACAAAUGAUGUGUUUAAUACUGUACCUUCUCUUUGGCUGUAAAAUAACUCAUGCCUCACUUUAGCAAUAAAAUUGCAUUUUGUUUGAAGGUAAAUUAUAAGACUUCCCUUAAUGAUAUUCUCAAAUCUAAACUUCAGAUUCUUUUUU…	fi
FRY:+:chr13:32652971:32691610	FRY	ENST00000380250.3	+	chr13	32606003	32652970	46968	GUGAGUAAUAGAAAAUAACCUUUUUGUUUGUUUGUUUGCUGGAUGUUGCAUAAGGCUGGAGACAGAAAAUCUCAACUGGACACAUAUGUUUGUGAGCCGCGGAAGUUUUUCUUUUUUUCUUUUCUUUUCUUUUCUCUUUCUUUCUUUCUUUCUUUCUUUUUCUUUCUUUCUUUCUUUCUUUUUUUGCUCCCAUCUGCUGUGAAAAUCAAAAUGUCAGAGACUGAACUAGCUUUCCUUAAGUGCAAAGGCUGCAAUGGAAUUACAGUAGAUUGUGUUUGAUUAAAUUUUCAAGUGAGGCAGCCCUUCAGACUCUGGGGGAGCUCAGGAUCAGGCAUUCCUGGCUGCAUUUCCUGCCUUGAUGUUUAUUUGAUUUGUUCAGGCUUUCUCUAAAUAUUUUGU…	fi
GAB1:+:chr4:144336630:144361535	GAB1	ENST00000262995.4	+	chr4	144258414	144336629	78216	GUAAGUAGAGCUGCGGGCACCACUCCGCGGGCCUCGGCGUCCACACCCCUCCCCAGUCGGCUCGCCGGCGGCUGCAGCUGGCCGCGCGCGGGGCUGGUUCUUAAACGAAUGCCGGUCUCUUUCCCCUUGGCCCCUACCCCUGGCGGGCUCGGGACAGGGUGCCUUGCACUCCCUCACGCCCAGGCAUCCACUUGGCCGGACAACUUUCUUCCUCCAGGUUCCAGACAGCCUGCUUUGCGGGCCUGUUCGCCCCAUAAAAGGACCUAGACGUCCAGCUAAACUCCUGCUGCAUGCUUUUUUUCUUCCUUAGGAAGGAUGGGGUGCGAUGGAGAGAGGAGCCUUCUUCCUGCUUUAUUCCUGCAUCUGAUUAUUGGGCUGAUGUGUGCUAAAGCUCCCGCA…	fi
GOLIM4:-:chr3:167766153:167742314	GOLIM4	ENST00000470487.1	-	chr3	167766154	167812886	46733	GUACGGCUAACGGGACGCGCGCAGCCGGUGGCCAACUUUGCCCCGCGCCUCCACCCGGGCAGGAAAAGUGGCUUUGGUGAGCUAUUGGCACUGUGGUUGCCACCUCUGACCUUCAGGGACGUCAGAGGUGAGCGUUUCAGGACUGCCGGCACCAGAGUGUCAGGGGAGAUGACAUUCUCAUCCUCCCGCUUCUUCCUCCCAGCGGUUAGGUUUAGAACUUCGUAGCACCAGCCCAUCGUCCCGCUGGGCGUUUGGUGGGCGGGUGCACAGAUAGUCCUUUACCCGAGCUCUUGUCAAAGGCCCAGCUGCAAUCGGGGCAGGGAAACUGGUAGCCCUCCGCCGCUUCUGCCAGCCCUGCUCUGAGGAGCAUUGUUCCGUGGAUUCUAGGUAUUUGCUUUC…	fi
GPR137B:+:chr1:236332006:236347206	GPR137B	ENST00000366592.3	+	chr1	236306337	236332005	25669	GUGAGUUUCAGAGAGGCUCCUGGAGGCGCUCACCUGGCGGGGUGGUCCCCGCGGGGCGCCCGAGGCAGGGGCGAUGGCAGCCGCGGGGGCGGGUCCGGCCCUAGGGCUGAGAGUGUAGGGAGAAGGCGCCGGCUCUGGGGUCGUCCGAACCCUGUCCUGUUUGCGGGCAUUUGUCAUAGGAAACCCCCUGCCAUUCCCAAAAGGGGCAAGGAGAAGGCAGGGGAGGGCUGGAGGCCGCCGCUCACUCGCUGCCCCUGGCUCCGCAUCGUGCGGUGGAUUCGGGGCGCUUCUCCGUGCGCAGCGCGAAGCAGCAGCGCCUGCACACGCCAGUUAGUACGGAUGGAAGGUGUGCCCCCAAGGGAGGCCUGAACUCUAGAAUUUGCCCUGCCUCCCCAGGCA…	fi
GUCY1A3:+:chr4:156617908:156643344	GUCY1A3	ENST00000296518.7	+	chr4	156588572	156617907	29336	GUAAGUGGUCGCUGCAUCCCCACGCGGGUCGGGGUUCUUCAGACAGGCGGUCCCUCUUCCGGGACCCCCGCUUGGGCUGGGUCUCCUUCCUCUCCUGAGAAACCUUCGGUACGCUCCCAGUUGCCCAGCCCUGGGAAGCCAGCAUCGGGUUCCCACGCUGGGGAGGAGCGAGAGGAAAGGAGAGGACGCCCGAGGGGCCGGCCCAGGGCCCGGGGGACCCGCGGCGCCCGAGGGAGGAGCACAGACGGGGGUGGGCGCCGAGCAGCGCCGCGCCGGCUGCUGAGCUCGCGGGGCCGGGCCGUGAGAACGCGCGGGGCGCGCCGGGGCCGCUGGUCUCCCACGGCCAGGGCGCCUGGGCCCCAGAGCCCAUCAGCCGCGUGCAGCGCUGCGGCCUCCGGC…	fi
HDAC9:+:chr7:18624904:18633652	HDAC9	ENST00000406451.4	+	chr7	18535948	18624903	88956	GUAAGAUCCUCUUUCAUAACUGAGACGUUUUAGGUUUGAAAGGGGGCUGGCUUGGGAAAUGCAGCUAAGAAAAGCACCUCUCUUAAGGAAAUUGCUGCUUUUUCGUGUUGAUGUUGCUAUUUUCUUGGUGCGUCUGUAGGGUUUAACUUAGAUCCCUUCCAUUACUGUUUCUGUGCAUAUUCAGUCUGCUUAGGGACAGCAGCUUCUGAAUGAAAUUGCAAACUAUUGCUUCUGAUGAAAGAUGAGACUGAGAUAAGUAAAAUGUAGUUGGGGGUGUUUUGCCUUUACUAUGCAACUAGAAAAAGGAGCUGUGUACUGAUUGUAAGCCUAUUCUAAUAGGACUUUAAAAAUCAGGUAAGUUCAUAUUGGGGCUUCAGUUUAAACUGCAGCCCCGCUAGC…	fi
HDAC9:+:chr7:18624904:18688306	HDAC9	ENST00000406451.4	+	chr7	18535948	18624903	88956	GUAAGAUCCUCUUUCAUAACUGAGACGUUUUAGGUUUGAAAGGGGGCUGGCUUGGGAAAUGCAGCUAAGAAAAGCACCUCUCUUAAGGAAAUUGCUGCUUUUUCGUGUUGAUGUUGCUAUUUUCUUGGUGCGUCUGUAGGGUUUAACUUAGAUCCCUUCCAUUACUGUUUCUGUGCAUAUUCAGUCUGCUUAGGGACAGCAGCUUCUGAAUGAAAUUGCAAACUAUUGCUUCUGAUGAAAGAUGAGACUGAGAUAAGUAAAAUGUAGUUGGGGGUGUUUUGCCUUUACUAUGCAACUAGAAAAAGGAGCUGUGUACUGAUUGUAAGCCUAUUCUAAUAGGACUUUAAAAAUCAGGUAAGUUCAUAUUGGGGCUUCAGUUUAAACUGCAGCCCCGCUAGC…	fi
HIPK2:-:chr7:139416814:139415731	HIPK2	ENST00000406875.3	-	chr7	139416815	139477403	60589	GUAAGGGGCGCCCGGCCCCGCCGACCCCGCGCCCGCCGCCCUCCGCGGCCCCCGCAGCUUUGUUCUGCCCGCGGCCCCGCGCCCGCAGCCCCCGGCGCCUGCCCCAGCCCCCACCCGGGGCCCGAGGGGGCCGCGACCCCCUCCCUCGCCCGGAAGAUGACCGGGACCCGGCGCCGGCAGGGUCUUGCUUCCAGGGCGGGGAGAGGGGCCGGGGGCGCAGGAGGGGAGGGGGCGUGUGCGAGGGUGGGCGGCUGCCCGGGGAGGGCAGGGACGCCGGGGAAGGCGGACCGGUGACUGUGCUUUUUAUUUAUUUGCGAUAAAUGAAGGUGAUGCGGCUUAGCUUCCACCGCCCCCCCACAUUACCUUUCGGAGCACCUCCUUUCCACUUCGCUCUCCGCC…	fi
ILKAP:-:chr2:239093928:239090706	ILKAP	ENST00000463129.1	-	chr2	239093929	239096771	2843	GUGAGUCUCAUGUGGUAGGAAGCCCGGCUGGCAUUAACAUCUCCUGGGUUCUGACUGGCAUUUUGGACUGGCUAGUUUGUAUUUACUAGAAAAUCUAACACAUCACUUGAUUGUACAUCAGUGAUUCUCAGCUGGGGUUGAUUUUGCUCCCCGCCCAGGGGACAUUUGUCAGUGUUUGGGUACAUUUUUGUCACAACUGCGGGAGGGAGUUGUUACUGGCAUCUGGUGGGUAGAGACUAGGGAUGCUGGUAAACAUCUUAGAAGCACAGGGCAGCCCCACAACAAAGAAUUGUUCAGCCUGGAAUGUCAGUAGUGUCGCGGUUGAGCAGCCCUGCUGAGCGGGAGAUGACGCUUCAUAGCAUGGCUCUGCAGCGUGUGUUACUCCUUACCAGCAACUGA…	fi
ITGA1:+:chr5:52157281:52161651	ITGA1	ENST00000282588.6	+	chr5	52145320	52157280	11961	GUAAGCCAGUGGGUUUUGUUGUUGUUAUUUACUUAUUUCACAAGGUAAUGAGAAAUAUUAUUUGACUACAGUUUCUUUUAUGAAUGAAACUUUAACAGAAUGAAUUAUUUAUGGUAGAAAAUGCAGUCUAGUCAUUUGGCAAUGGAAGCUAACUUAAAGUAAAAAAAAAAAAAUUCCUUGGCAAUAUUAGAGGAAGCGAUUAGUGAUUUCUGUUGAUGCCUGGAUUGACCUCAAGGAAGGUCUGUAUCCAAAAAAGCUAUUGUUCCAUAAUUAUGUUUUUUGGCAAGAAUUCUUUAAUUGUUCUCAUUUCAGAGUAGCUUAAAUGCACUUGUUUGAAAUUCAGUAGGAAGGAUUCGGAGGCAAAUGAGAUGGUGCUCUGAAAGGGUUUAACACACUUCC…	fi
KANSL1:-:chr17:44172067:44143903	KANSL1	ENST00000262419.6	-	chr17	44172068	44248220	76153	GUGAGUAGACCUCAUGCAUGAUAGCAUUCUUGAGAAAUGUUGGCACAAGGAAGAAUGAAUGAAUCGCCAUUAUGGAGAGAAUGUGAUUCUUUGUACAUAGGUGUCUAGGUUCUGUUUGUUUUUUCCCUGAUGUUGGGUAGAUGAGUGCAUAUACAUGCUAGUGAAGAAGGGGAAGAUACUUUUGCUGUAGGGUUGUAUUGUUGUAGUCUAAAUGGUGGUAAUUUCCUUUUGAAGUCUAAGAAAAAUAACUAGGAGACAUCUUAUGUGUAAAAUUGUACUAGUACCUCUUUAAGAGUGAAUUUAGAUUUCUUUUGAAACUAUAUAUAGGACAUGAUAAGUUAAUGGCCUGAUUGUUGAGAUUUUGUUGUUUCCAGUAAGCAGGGACAAAUGCUGAGUUGA…	fi
LPAR3:-:chr1:85331821:85331068	LPAR3	ENST00000370611.3	-	chr1	85331822	85358698	26877	GUGAGUGAGGGUCCGGGCGCAGGGAGGGUACCCCGAGCCGCAGUCACCAGGGCGUGCGUCGUGGGGAGGCCGGGGCGCAGCGGCGCCUGCAGGGCUCUAGCCUGCGGCUUUUCGGGGUUGCCUGGCGUGCAAGCCUGGGCUCCAGACCCACUCCAAACCCCGGGACAAGACUCUCCCGGCGGGUGUAUGGCACAACUUGCUCUUUUCCCACCUUUUUCCCCGCUAGGAGCAAAAAGCAAUCUAGAUGCAAAAUCGGCGUUGCGUCCGCUGCUGAGGGCUGGCGGGCUGGGCGCAGAGGCCAGGAGAGCGCCGCACGGGUUGCGUCUGCCUUUGCACACGUGGUUCUUUCCAAACUCAGUCUCAUUGCCAUCGAUGGUGAUUAGGAAACUGGGGUUCUCU…	fi
MAPKAP1:-:chr9:128434922:128419930	MAPKAP1	ENST00000265960.3	-	chr9	128434923	128469249	34327	GUAAAGGUUGCCCCAGCCGCCAGCUCCCCGCCCGUCCGUCAGCCCACCAGCUUGCCCACCUGGCGGCCCUCUCACCCCUCCAGUUUCAGCGCUGCCCGGCGGGCCGCCUGCCGGGCCCUUGUUCAGGUGGCCCGGGCGCGUUCGUUUCCUGGCCAUUUCCAGAACUGGAGGCUGUCAGGAGUCUGAGGCGGGUGUGUGGUUUAGGGGAAAAGAAGCCAGCUGACCUGGUAGUGUGGGGGUGGGGGGUGUAGUUGACUCCGGCAGUUUCUGGGCCUGCACUUGGCAAUAUCUAGGUGCCCUGGUCUUCAUAAUGUGAAAAUCAAGGUUUUCAAGCAUUGACUGUGUGGUCCUUGUUUCCUUGCGUCCCUUCUCCCCCUCCCCCUUAAAGAGGUUAACAGC…	fi
MBNL1:+:chr3:152132730:152150709	MBNL1	ENST00000282486.6	+	chr3	152018157	152132729	114573	GUGAGUAACUAUUAUAUUCUUUUAAGGAUAUUCAAUGAUUGAAUGAGGGGUAUAUGGACAUACAGUUCUCUGCAUAUGGGAUUAUGGAUUGCUUUGUUCAUAGUUUAGUUAUACAGUGUGUUGAUGAUGUUGGGCUGGGGAACUUUACGAGAAGCAGUAGAAUCAAGUCUGGCCAAACUUUGUUAUGAAUAACUUUAUCAGUCCUUUCACUGCAUGUUUUUUUUUGCUAGGGCAGAAAGUGUUGACAUAUUUUUCACUUAGUAAUGGCAAAGUGUCUGUCUGUCCCUGGAAAUGGUAAAUGUAGCUACCUGUGAGUGUUUAGCAUAUGCAUAUAUUAUAUAUAAGGCCAUGGCAAUAGCUGAAUGAGGAUGAUUUUUAUUUGUUGGUAAAGGCAUUGUA…	fi
MEF2A:+:chr15:100138635:100173378	MEF2A	ENST00000354410.5	+	chr15	100106310	100138634	32325	GUGAGGGCCGCGGGCAGCGGGGCUCAGUCCGCGACGCCGGUAGUGCUGGAGGGGGGCGGCGUCUCGCUUAGGGGACCGAGUAGGGGUUGGGGUGGAGGUGCUGGGGCGGGGGACGGCGCGGCCGAGAGGGUCGCCCGGGGGGCUCCGGGGACCCCUGGACGAGGCCGUGUCCGGCUUGGAGGGGGCCAGGGUCGCGUUCGCGCAUUGGCGGGGCGGGUAGGGUGCUGGGAGGCGGGUAGGGUGCUGGGAGGCGGCGAGGGGUGGUCGGGUCGGGGUCGGCGCUGAGGAGCUAGGCGCCCGGGGAGGUGGGGGCGGGGUGCCCUGAGGGCGGGCCGGUGGGGCUGGAUGGGGCUCGGCUGGGCGGGCCGAGGGGAGCUCAGUCGCGCGGGCUGGUGGCGA…	fi
MPP6:+:chr7:24663285:24708279	MPP6	ENST00000222644.5	+	chr7	24613213	24663284	50072	GUGAGUUAACUGGACCCCCACGCCGCUCGGGUAACGGUCGCGCCGCGCGCCGGGCCGGCCGGGGGCGCCCUGUUGCUCGGCGCGGCGCGCCACGCGGGGACCCUGGCCCGCCCCGCCCCCCUCGGCACCUGGGCUUCGGCGGGCGCGGGGAAGAGGGACCGGCAGGCGGCGGCGGCGGCGCCGCGGUCGGGGAGGCUGCUGGCCGCCCCCAGCCCGGCCCGCGCGGAAGGGGCGCUCGGCCGGGCUCCUGCCUCUCUGGCUGCGGGCGGCUGGGCGGGCCGGAGCUCGGCAACGUGUCUGGCCCAUGCUGCUUGCCGCCGCUCCCCACGCGCUCCCCGGCGCGGCCCCGACUGGGGCUAGGGCCGCAGACGCGCGGGGCCCCUUCGGGCGCGGGGCUUG…	fi
N4BP2L2:-:chr13:33018263:33010498	N4BP2L2	ENST00000509076.1	-	chr13	33018262	33091993	73732	GUGGGGAGGCUCUCUUGGCUCACAUAAUCGUGUCUGUGUCACAAAUAAUCAUUAAAUUAGCUAUUUUCAGCUAACACAUUUGUUGUUGCACUUGAAAAAGAGUUAGUGAGCCUGUCUUGGAGUUUAAGUAGUUUCAAAUAAAAAAAGGCUACAGUGCCUCACAAAGGAUGUUCCCAGCAAGUUGUUUAAAUUCCCAGCAAGUUGUUAAAGUGUAAAUAAAAAUAUAUGAAAUUGUAUUUUAAAUGUUUUUAUAUUCUCUUGUUGUAAUACUCUUGGCUGUUAUGGAAGCACCUGAGUAAUAGAGUGGUGGGUAGGAGCUAGGAUGUUUUUCUACAAUCGAAUUUUAAACUAAUUUAUCUAUUUUAUAGACACUAUUGAACAGUUUUUUAAUAGUUCAUA…	fi
NCAM1:+:chr11:113073101:113085233	NCAM1	ENST00000397957.4	+	chr11	112832387	113073100	240714	GUACAUUUUUUUUUUUUUUAAUUCUCAAUCUGGUUUGCUAAUUACCCCUUCCUCCUACUCCUAGGAGGAACGCUAUUAUUUUGGGUGGUUUUACGUGGACUGCUAAGGCUGGUCAUUUUCGUUUAGCUGUGAAAGGAGCGCGUCGCCCUUGCUGCCCAGCCGAACCCCGCUCCCUCCAGGGCUGCGCUGCACGGGGCUGCCUCCCCGAGCCGCCAGCGCCCGGCGCCCCUCCGGCGCGUCCGCCCUUCCCACUUUGUGCGCCCGCGGCGGUGGGAGCAGAGCCGGCCGGCUCCUGGGGACUCAGCGGCCGCGCUGGUGAUGGGCAGCGCUCCUUCCCCAAAGGCGGGCGGCGGGGCGGGGGAGGUCGCGGCUCGGGUGGUGCCGCCGCACGGGCUCGGA…	fi
NEBL:-:chr10:21158770:21129668	NEBL	ENST00000377122.4	-	chr10	21158771	21169722	10952	GUAAGGAAGCGCAUUUCUCAUGAUUUUCUAGCGAACUGUAGUUAAGUCAUAUUAGGGCUUAUGUUUAUUUUGCUGAAAUUUAAACAUUACAACAGCCCUGUUCAAAAAAGACUUUAAUAUUUCUUAUCAGUCAGAGGUACAUCUGAAUUAUUCUAUCCACAGUCAUUAACACCUUGCCGAAUGCCUUUAUGUUGUCAGGCACUUUCAGGCAUUGGAAUUUUGCUUUGUACAAGACAAAUGUAGAUCCUUCAGACCUAUUGGGUUAUCAAGCAUUUCCAGAGCUUCCUUGACUUGAUGCUGAAGCUCAUGGCUUCUAAGUCUAGAAUCACAGAAGAACUGGAAGAAAGGCCAUCAGGAAUCAAUGGCCCACAGAAGGAUCAUUCAUGAACACCAGCUAUA…	fi
NEBL:-:chr10:21158770:21139324	NEBL	ENST00000377122.4	-	chr10	21158771	21169722	10952	GUAAGGAAGCGCAUUUCUCAUGAUUUUCUAGCGAACUGUAGUUAAGUCAUAUUAGGGCUUAUGUUUAUUUUGCUGAAAUUUAAACAUUACAACAGCCCUGUUCAAAAAAGACUUUAAUAUUUCUUAUCAGUCAGAGGUACAUCUGAAUUAUUCUAUCCACAGUCAUUAACACCUUGCCGAAUGCCUUUAUGUUGUCAGGCACUUUCAGGCAUUGGAAUUUUGCUUUGUACAAGACAAAUGUAGAUCCUUCAGACCUAUUGGGUUAUCAAGCAUUUCCAGAGCUUCCUUGACUUGAUGCUGAAGCUCAUGGCUUCUAAGUCUAGAAUCACAGAAGAACUGGAAGAAAGGCCAUCAGGAAUCAAUGGCCCACAGAAGGAUCAUUCAUGAACACCAGCUAUA…	fi
NFIB:-:chr9:14179779:14146688	NFIB	ENST00000380959.3	-	chr9	14179780	14306987	127208	GUAGGAGCAGAUUGUUCUUUUUUCUAGCACGGCAAACACCGCCUACAAAUCUCCGUAGACAGAGUAUCUGGCUUGAGUUAGAUGGUCCUCAAGGCCCCUAGAUAUCCUCCACCCUCUCUGGGUAUAGUAGGGUGUCCGCUUUCACUCACAUGUCCGCUGCCAUGUGCGAGCCAUGUAAAUAGACACAGAGCUUUCGUACCUGGAUAGGCUUGGAUAUUUAAGAAAGACCACAAAGAGGUGCGUUUUCAAGUAUCUUUAAAAUAAUACUGUUUUUCAAAGACAUAGGGUAGUCUAACAAAUAUAGUUCAUUACACUAUACUUUCUGUCGUAGGCUACAUUUUUGCAUCUAAUCUAGUAAUCUUUUCCUGAUUUGAAAAUAUAACUUUAUUUAUGAAUAGC…	fi
NIPBL:+:chr5:36953720:36976504	NIPBL	ENST00000282516.8	+	chr5	36877281	36953719	76439	GUAAAUUCCUGCUCUUUAUUUCGGCGGCGGCGGCGGCGGCGCCGGCGCCAGGUCCUCAGCGUCUCUCCUCCUCGCUCCCCUCCCCGCCGUUUCCUUAGCGGCCCCAGGUCUCUUCCACAGGCGAGUCUAGAGUUCGCUCCUCUCUGGUGGCAGCCGCCUUGGGUAGCGGUGGUUUUGUACCCUCUCCCGGCCGGCUCCGGUGGCGGGGACUGGGCUCCUGCUGGGCGGCCGGGGAGGCGUAGGCCCGGCGGAGAGUGCAGGCCGCGGGCCAGCGGAAUCUACUUGAGCUCGGGGAUUAGGAGAGCUCCGGGCUGAGCGGAGCGACUGCUGGUCGGUGACAGGCCUCGCCCGGGAGUGGAGCCGUAGCUAGUGGGGAGGCGGAAACAAUACAACUAACAG…	fi
NIPBL:+:chr5:36953720:36986403	NIPBL	ENST00000282516.8	+	chr5	36877281	36953719	76439	GUAAAUUCCUGCUCUUUAUUUCGGCGGCGGCGGCGGCGGCGCCGGCGCCAGGUCCUCAGCGUCUCUCCUCCUCGCUCCCCUCCCCGCCGUUUCCUUAGCGGCCCCAGGUCUCUUCCACAGGCGAGUCUAGAGUUCGCUCCUCUCUGGUGGCAGCCGCCUUGGGUAGCGGUGGUUUUGUACCCUCUCCCGGCCGGCUCCGGUGGCGGGGACUGGGCUCCUGCUGGGCGGCCGGGGAGGCGUAGGCCCGGCGGAGAGUGCAGGCCGCGGGCCAGCGGAAUCUACUUGAGCUCGGGGAUUAGGAGAGCUCCGGGCUGAGCGGAGCGACUGCUGGUCGGUGACAGGCCUCGCCCGGGAGUGGAGCCGUAGCUAGUGGGGAGGCGGAAACAAUACAACUAACAG…	fi
NOX4:-:chr11:89185063:89165952	NOX4	ENST00000535633.1	-	chr11	89185064	89223625	38562	GUAAGUAAGGUGAACUUGGAUAAUCUGGUGGAAUGGGUUUAACACUGGCAGACAUUGCUACAGGUUUGGUCAGUUCCAUUCAUUAAAGAAAUGUGCACUCUUCACUUUGAAAACCUUUGUUGUUCUCUAAAGUGGUCACAUUUUCCUGAUUUAUCAUUUACACUUGUACAAGUUAAAAAGAUUGACUCUCUCAAGAACCAAAGGUAAUAUCUGCUGAAGUGAAACGAAUGAACCUGCCAGACCAGGUUAUUGGUGCCUUAAAAAAAUUGCUACUUAUUGCCAGCUGCUAAGUACCCUGAAGGAUCUGAUUCACUAGGAGGAUCAACCAAUAACAAGCUUUUAGUAUAUACUUAUCAGUGCUUUUAGCCUGCUCAUGAGCUUAUCCAGAGGAUUUCUGCA…	fi
OSBPL1A:-:chr18:21819346:21776089	OSBPL1A	ENST00000319481.3	-	chr18	21819347	21860805	41459	GUAGGUAGUUCAGAAUUGAAUUUGUAAAAUAAUUGUUUGGAUGUUGCAUGCGUGGUUGUCCAUGAAGUCAUUGCUUUCAAAUUGUUCAAAGGUAGGAAAAAAUUAGUAUUAACAAAGGAAAGCUUCAUUUGUCACAAAAAUUUAGAACUUAUUUAUUAUUGAUUAAGCAGGAUGAAAUAACUUGUGUUCAUAUCUUUUGAAUUUGUUGAUGUAGCCAUAUUUAAUAAGUAUACUUAAAAUUGAUCUACUCAGGAUUGUUAUGACACUUCAAUAAGAGAGAUGUGAAAAUAUUCUAGAAACAGAAGGUCUUUACAUUAAAAAUACUUUUAUUUAGAAAAUAGAGUACUAUCAUACUUAUCUAUGUAAACUAAGCCCAAUGGAUUAAAUAUUUUUUGUGUU…	fi
PDE3B:+:chr11:14793483:14810788	PDE3B	ENST00000282096.4	+	chr11	14666600	14793482	126883	GUAUGUUAGCUGGAAGGCGAGGUCUGGGACGCGAGCGGGUUCGGGUUUACCGCUGCAGUUUCCGAGUUGAAUUCGCUUAUUUCAAAGCAUGUUAACUUUCAGAAUGGAAAAAGGGUGUGUUGCGGGGGGGGGGGGGGAGGAAAUAAUGUUUUAUUCUGGAAAGGAUUCUUAAAAUACAGGAAGCCUUUUAAAAAUGCAGAAGCAAGUAGCUUUUGUCAUUGAAUAGAAAUCAAAUAGCCCGCUAAUCACAUGGCACUUUUUAAGGACUGUAUAUGCAAUAGAUGAGUUCGCAGAAGAAUGAGGUGAAUCAUUUGUGGUUGAAUAGAUUGACUACUCCCGCUUUUGGCAUCCUCUGAUAUGUGUCUUUUUGGUGCCAUUUAUCUGUUUGCUGUUAUAAUG…	fi
PDE8A:+:chr15:85607601:85626875	PDE8A	ENST00000310298.4	+	chr15	85525580	85607600	82021	GUAAGGGGCGCCGGGCACUCUGGGGCCGCCGCGAAACUCGGGCCCGGCCAGUAAGCAACUUUCCCGCAGGGGCCGGGCGGGGUCCCCCCCACCCGGCCUCGGUGCCCUCUUGUCCCGCUUUGGAUGGUUCUGAUUGACGCCAGUCUCCCGCCUUGCCGGGGCAGCGUUCAGAGAAGGACCGACCCAGGUCCCGCGACCCUGAUUUCCUAGGGUUGCGAUUAGGACGCCGCCUGUGUCGCGGCGUCGGUUUUUUGGACACAUCCGACUCCCGGAGCGGCGGGGCCCGAUGUGAAGUUGACUGAGGCGCUUGCAUCAAUUUCCUCUCCAAGAGCGGGUGUUUGAGGGAAACCCCCAGGAUAUUCUGGCGCGCCCCUGCAAUGUUAAAUCAGUGUGAACUUU…	fi
PDLIM5:+:chr4:95529210:95539342	PDLIM5	ENST00000514743.1	+	chr4	95507596	95529209	21614	GUAAGUUCUCUAUCUUUUUGACAAUUGAAUGUUUUCCUUUCACGAAUGGUCUCAAUUUAGUUUUUCAAAUUGUCAAGUAUAAUGGUAUGGCAUUUCGUCUUUGCAGCUAGAAGCUAAGCAUUUAACUUUGGUGCCUUUUGUGUGACCUAAAUGUACAACUUGCAGAUUUUAAAAGUAGUAGAUAUUGUCUGGAUUUUAAGGCUUGUUUUCCCUAGUAUUGAAAUAAGAAGUGGGCAGAAGGGUAUAUUUCGGGGUGCUUUGCUAACAAUACAUAUGUCUGUGAAUGAGCUCGUGUGUUGUCUUGCAGUCACUUUAUUUUGAACAUAAAAAUGUAUGUUUCCAAGAGGGAUCUGUGGAUUAAUUGCUAUAUUUCUAAAAAUGCUCUACCCUUAAAAUUUU…	fi
PDLIM5:+:chr4:95529210:95561601	PDLIM5	ENST00000514743.1	+	chr4	95507596	95529209	21614	GUAAGUUCUCUAUCUUUUUGACAAUUGAAUGUUUUCCUUUCACGAAUGGUCUCAAUUUAGUUUUUCAAAUUGUCAAGUAUAAUGGUAUGGCAUUUCGUCUUUGCAGCUAGAAGCUAAGCAUUUAACUUUGGUGCCUUUUGUGUGACCUAAAUGUACAACUUGCAGAUUUUAAAAGUAGUAGAUAUUGUCUGGAUUUUAAGGCUUGUUUUCCCUAGUAUUGAAAUAAGAAGUGGGCAGAAGGGUAUAUUUCGGGGUGCUUUGCUAACAAUACAUAUGUCUGUGAAUGAGCUCGUGUGUUGUCUUGCAGUCACUUUAUUUUGAACAUAAAAAUGUAUGUUUCCAAGAGGGAUCUGUGGAUUAAUUGCUAUAUUUCUAAAAAUGCUCUACCCUUAAAAUUUU…	fi
PHLDB2:+:chr3:111632166:111639266	PHLDB2	ENST00000431670.2	+	chr3	111604260	111632165	27906	GUAAUCUUCAUCUCAACAGUGAUUGACCUCACUGUUUCAUUAACCAGCAUCUACAGGGCAGCCUUGGAGAUGGACUCCAGGAUAUGUGGGAAUAUAGGAUAUUCAUGUUCACUAGCCACAGCUGCUAUCUUUCUCUUCUCUCCUGCUAUCCUUCUUCUUCCCAUAUCACUAUUAAUAGGCUUGUUUGGCUAUCUUGAAGGCCUCCAGGAAUUAAUGUUAAUUUAGUUGCUCUGCGGACUUCUCACAAGUAUAAAUUCUUUAAAAACAUAACAGAGGAGUUGGGAAUUUUAUGAAAUUUCUGAGUCUUACAAACUUCUCUUUAAGACUAUGAGGAAAUGCUGACUUGUAUUAUUUAUAUCAUUAAAUUUGCUUGUGUAUGGUUAUGAGAAGUAGUCAGUG…	fi
PKN2:+:chr1:89206671:89251896	PKN2	ENST00000370521.3	+	chr1	89150312	89206670	56359	GUAAGGGCCGCGGCCCUGGUGAGAGGCGCUGGCGGAGGAGACAGGGAGAGAGCCCCGCGCGGCGUCGGGGACCGAGGAAAGCCCUGCGGCCGCCGCGCCCCUAGCCCGCUAAGUGCGGAAACUCCGGGAUGUCACUCGGGAAAUGCUUCCCUCGGGGAACCGCUUCCCUGGGGAGCCGGACCCUCUCCCCCGCCAAAGCCCUGGCCUGCCACCGCUUUGGUUUGAUUCUGCCUACCAGAGGGGACCCCAUCUCUGCAGCCCUGCUGCAGCGGGAGCCUGCUCUCGCCUGGUCCCCGGAGAGGCCGGCCCGUCGCCCCCUCCCUCGGUGUCAGAGCUACCCGCGAACGCCCCUGUUGCCCCCUCCCUUCGCGCGGCCGGGCCCCGCCCCGCCUUUCCUCC…	fi
PLCE1:+:chr10:95790440:95792009	PLCE1	ENST00000260766.3	+	chr10	95754016	95790439	36424	GUGAGGAAGCGACUCUGUAGCUCGGUUCCUGAGGACUGGAGAAAGGGAAGGAUGGGCUGGUUCUCUCCCAAGGCAGUCGACCCGCCUAAGGGAGCAGCCCGACUCCGCGUACCUGGCGGAAAAGUGUCCUCGCGCUCCCGGGGGACCCGAGGCGGGCGGUCCUCCAGGGCAUGCAGGCCGCCCUCGCAGGGGCUAAAGGACACCCUGCCAGUGCCUUCACUCCAGACGCCUGCCUCAGGUCGCCCCUUCGUGUUGUGAAUACGGUGUGGAGGUGGCCAGUGCAAAGAAAAACGUAAGCUCUUUUUGUGGCGGUACUUAGCAGCGGUAUUUCAAGGAAAGUGCUCAAGAGAUUGUUCCUGGAGAGAUUUGUGUACAUCAAGUCCUAGAAAAUACAAUAUU…	fi
PLCL1:+:chr2:198948482:198953785	PLCL1	ENST00000435320.1	+	chr2	198866733	198948481	81749	GUGAGUUGUAUAAUUAUUUCAUUAUAUAUUACAAUGUAAUAAUAAUAAAAAUAAAGGGCACAAUAAAUGUAAUGUGCUUAAAUCAUCCCAAAACCAUCUCCACCCCCUGGUCCAUGGAAAAAUUGUCUUCCACAAAACCAGUCCCUGGUGCCACAAAUGUUGGCAACUGCUACUCUAGAGUGUCCUAUUGUACCCCACAAUUUAUGUAUCUAUUCUUCAGUUGAUGGGCUUGUGGGUUGUUUCUAAUUUUUGGCUUUUAUGAAUAGUGCUGCCAUGAACAUUCUUACAUGUGUCCUUUGAGAACAUAUGUAUGCAUUUUUGUUGUAUAUAUAUCUUGAAAUCAAAUUUCUGGGUGGUAGGAUGGGUAUACAAAGGUUUGAUUUUAAUAAAUAGUGACAA…	fi
PLCL1:+:chr2:198948482:198968660	PLCL1	ENST00000435320.1	+	chr2	198866733	198948481	81749	GUGAGUUGUAUAAUUAUUUCAUUAUAUAUUACAAUGUAAUAAUAAUAAAAAUAAAGGGCACAAUAAAUGUAAUGUGCUUAAAUCAUCCCAAAACCAUCUCCACCCCCUGGUCCAUGGAAAAAUUGUCUUCCACAAAACCAGUCCCUGGUGCCACAAAUGUUGGCAACUGCUACUCUAGAGUGUCCUAUUGUACCCCACAAUUUAUGUAUCUAUUCUUCAGUUGAUGGGCUUGUGGGUUGUUUCUAAUUUUUGGCUUUUAUGAAUAGUGCUGCCAUGAACAUUCUUACAUGUGUCCUUUGAGAACAUAUGUAUGCAUUUUUGUUGUAUAUAUAUCUUGAAAUCAAAUUUCUGGGUGGUAGGAUGGGUAUACAAAGGUUUGAUUUUAAUAAAUAGUGACAA…	fi
PPP1R13B:-:chr14:104263855:104245082	PPP1R13B	ENST00000202556.9	-	chr14	104263856	104313635	49780	GUGGGUGAGGGCGGGCGGGAGGUGGCGGCGGCUUCCUCCGCGGGCCGCUGGCCAAACCUCCUUCCUCCCGCGGCUCCCAGCCCCCGCGGGCCGGUGCGAGGCCGGGCGGGCGGGGAAGGAAGUGGCUGGGCGGGCGCGCCCGGCCGCGGCGCCCCCCAGGCGGGCAGGUGGGGGCGGCGCCGGGCUGUCAGCGCGGGGCCGGGGCCGCCUGCGGGCCCUUCCUGCUCGGCCUCCGCGGCCGCGGGGAGAAGCAGAUGCAUUUGGGGCCGGUCAUCUCCUCGGUCCUCUCAGGUGCGCGGUCGGACGCUGGGGCACAGGUCUGGUGGGUGGCGCAGCUGUGACCCGCCUGAAACGAACGUUCUGGGGUCGCCCUGGGAGUCGGCGGGGUGGGCACCCGCG…	fi
PSD3:-:chr8:18662408:18622959	PSD3	ENST00000440756.2	-	chr8	18662409	18725183	62775	GUACUCGUCCCAUUCUCAUUCAUUUCAUGCUGGUGGUUUUUGUAGGAUUUCUUUUCUGGGAAAUCUGAGUGUGGAAUAUAUAUUUAAAUCAUUUGGCCAAUUUCUGUGGACAUAAGCAAAUGAUGUGAGUAAAAAGUAAUUUGAGUUUUAGGGCAGGAAAGACACACCUUAGUGGUUUGUCACAUUGGCACACUGUGAUCAUUUUAGUCUGUGGGAUUUCCUGGAUGACUAUAUAUAAAUUGGAUACCAAACAAAUAUUUGGGGAUGAUGAGUGAGGUUAUCAGCUCCGAUGAUGGCAGAGACGUGGUGCUGUGAAACGAACACUGAGAGAUCGUAGCUUUAGUCUGGCACUGAGGGUGGUUGAAGACUUCAAGAAGAUUGUUUGAUUAGCUCAGAGAU…	fi
PSD3:-:chr8:18662408:18656805	PSD3	ENST00000327040.8	-	chr8	18662409	18725183	62775	GUACUCGUCCCAUUCUCAUUCAUUUCAUGCUGGUGGUUUUUGUAGGAUUUCUUUUCUGGGAAAUCUGAGUGUGGAAUAUAUAUUUAAAUCAUUUGGCCAAUUUCUGUGGACAUAAGCAAAUGAUGUGAGUAAAAAGUAAUUUGAGUUUUAGGGCAGGAAAGACACACCUUAGUGGUUUGUCACAUUGGCACACUGUGAUCAUUUUAGUCUGUGGGAUUUCCUGGAUGACUAUAUAUAAAUUGGAUACCAAACAAAUAUUUGGGGAUGAUGAGUGAGGUUAUCAGCUCCGAUGAUGGCAGAGACGUGGUGCUGUGAAACGAACACUGAGAGAUCGUAGCUUUAGUCUGGCACUGAGGGUGGUUGAAGACUUCAAGAAGAUUGUUUGAUUAGCUCAGAGAU…	fi
PTK2:-:chr8:141762415:141745350	PTK2	ENST00000522684.1	-	chr8	141762416	141771263	8848	GUAAGUCUUUUAAGACUACCAAACAACUAGACUAAUUUUGACUAUUUAAGUUUAAAUUGCUUUUGUUUGUCUUCAUGAGUCCUUAGUUCUUCUAGGUAUUAAUAUUUACGGGUGUCUUUUAUAAAGCUCUUCAUAAAUGUCAGCUUAUACUUGGCGUAUUCAGAAACCAAAAAAUGGCAACAUUAGCUCCUACAAGGCUGGGCCUGUCUUUUAUUCAUUUUAAUCUUUCAGCCUUUGUCAUCAGUAACAGUUUUUAUAGGUGACUGUUCUUUGGAUGGAAUUAGCAAAUCAGAUGAGAGUCAGAAACAGCCAGUAUACCUAUUUACCUGCAUUUUUGAGAAAGAAAUGUUAAUUUGCCCCAGUUUACCCUCCAAAAAAGAUGAAUAAAUUUUAAAAAUG…	fi
PTK2:-:chr8:141762415:141749117	PTK2	ENST00000522684.1	-	chr8	141762416	141771263	8848	GUAAGUCUUUUAAGACUACCAAACAACUAGACUAAUUUUGACUAUUUAAGUUUAAAUUGCUUUUGUUUGUCUUCAUGAGUCCUUAGUUCUUCUAGGUAUUAAUAUUUACGGGUGUCUUUUAUAAAGCUCUUCAUAAAUGUCAGCUUAUACUUGGCGUAUUCAGAAACCAAAAAAUGGCAACAUUAGCUCCUACAAGGCUGGGCCUGUCUUUUAUUCAUUUUAAUCUUUCAGCCUUUGUCAUCAGUAACAGUUUUUAUAGGUGACUGUUCUUUGGAUGGAAUUAGCAAAUCAGAUGAGAGUCAGAAACAGCCAGUAUACCUAUUUACCUGCAUUUUUGAGAAAGAAAUGUUAAUUUGCCCCAGUUUACCCUCCAAAAAAGAUGAAUAAAUUUUAAAAAUG…	fi
PTPN11:+:chr12:112884080:112893867	PTPN11	ENST00000351677.2	+	chr12	112856930	112884079	27150	GUGAGGAGCCCCGAGGGGCCCGGCGCGGGCCUCGGCCCGGCCACCGCCGCGUUCGGUUAGCCCCGUCCGGAAGGGGGCGCCCCGGCCGGGCUUCGGGCUCCCGCCCCGGGUCGGGGUUGGGGGCCGGUUCCCUCCUCGUCCCCUCGCCCUCCAGGGGCCGGGGGCCGGCCCCACCGCGCCCCCACCCCUCGGGUCCCCAUUCAUUUCCUGCCUCCCCGAGUUCCGGCUGCGGCAGCCCCGGGGAUGCCCGUCAGGCCCGGGGCAGGUAGAGCCGCCGAGGGAACCACGGGUGCCAGCGGCCAGGCUCAGCGCCGCAUUCCUGACCCAUUGCCUCAUGAGAAUUGCCUCAUGGUGAUUCCGAAAUAACCCUGCUCACUUGGGGAGGCUCCUUGGGACACG…	fi
PTPRA:+:chr20:2928628:2945848	PTPRA	ENST00000216877.6	+	chr20	2903932	2928627	24696	GUAAGAGAAAUAAAACCAGAACUGUGAGGAGGCUUUUGCCAGCCAAGUAGUGUCCUUAAAUAAAGCUAACAUCACAUGCUUUCCUGCUUCAUUUCGUUUCUAAGCUGUAAGAGUAGCUUAUUUUUUUAUUAUUAUAAACAUUGUAAUUAUCCUUUAAGAUACUUCUUAACCUGAUUAUGAAUCAGAAUCACUUGAAGAGCUUUUUUUUUUUAAAAAAAAAGACCAAAGUCAGGCUGGGCAUGGUGGAUCACGCCUGUAAUCCCAGCACUUUGGGAGGCCGAGGCGGGCAGAUCACUUGAGGUCAGGAGUUCAAGACCAGCCUGGCCAACAUGGUGAAACCCCAUCUCUACCAAAAAUACAAAAAUUAGCCAGAUGUGGUGGCAUGUGCCUGUAAUCCCA…	fi
RALBP1:+:chr18:9524592:9525849	RALBP1	ENST00000019317.4	+	chr18	9522508	9524591	2084	GUACAUGGUCUUCUCUACACAUAUACCCUCUGGUACUGACAUUGGGGAACUGGGGUAAUUUUCUAUUGCUGAGUCACAUGUAAAGCAGUGAACUUGAGGAGAUAGGUAAUGGAUUAGCUUGAAUACGGGUCUUUUCCUUUCAUAAUUUGGACAGUGUCAAUGUAUAAGAUAACAUACUUGCCCUUUAGCUUGUAGUGAUGUAAUUUGAAUGCGGUACAGUCUUUGAUGUGGGUUUAUAAACAAGACCUGAUGACAAGGAUCCUUCAUUAGGGGAGGAGGAGCCCAUGGCAUCUACAGUUAUAGAGUUCGUGUGUAGAAUUUUAGAGAUCCCAGUUAUUUAAUCAAUAGCAUUAUUGCUUCGUUAGAUCACAGACACACAUCAAACUCAGGCACAAAGGG…	fi
RBMS2:+:chr12:56956201:56965639	RBMS2	ENST00000262031.5	+	chr12	56915874	56956200	40327	GUAGGGAAAAGCGCUUUUUUGGUAUCUAGCUACUUCUUUUUCUGGGGAUCUUGCAAUGCCCUUGGUUUUUACAUUCUUUUUAAAGAGGGGAAGGGGCUUCCUCUCUCAAGAUUCCUAAUUCCUCACCGCGCUUCUCCCUUUUCCACUACUGCUUUCUGCAUCUUUCCUCAACUGGUUCUGGAGUUCAGGGAACUUUCAGUCUCUGCGAGGCCUGAAAAGACAGGGGAAUUAAAAACAAAUCAAGCUUGCAAGUUUGUAUCCUUAUGAAAUGAAGUUAGUUUGACUUCCUGCUGAUGUAUCAAUCUCCACAAGGAUAAUAUGUCAUUUCAGACCCUGUCCCCCAGUCCACCCCACCCCACAAGAUUAUUUUAUUUUUUGAUUAACUGUUUCCAUUCUCUC…	fi
RBPMS:+:chr8:30332295:30336893	RBPMS	ENST00000320203.4	+	chr8	30242675	30332294	89620	GUACUGGGCGGCUCGGUGUGGUGGCGGGGGCGACGCGGGACCCAGUGCGGGCGGCCGGCGGGGCGCGGGCCCGGGGCGCGGCGGUGGAAGAAGGUUCAGGCAUGGCCCGUGCCCCGGACGCAGCCCCACAGUGUGGCCCGGGGAGGGUGGAUCUCGGGAGCGUGUGUUUUUGUGUCCACGCGCGUCUGCGGGCCCCAAAUUGCGUAACUCCAAGGACUUUUCGGAGACUUUUGUAAGUAUAAUGCUCAGCUUUGUUUGCCCGGGAUUUAUAAGUGGAACCGAGAGCUGACUCCUGGGUGACCUCAGAUAAUCGGGACUCGGAGGGUCAGGACUUAGGGCCGGGGCUGGAAAUUGUGUAUGGAUUCAGGGUCGGGGGGGGAGCAGUUUAAGGAAGAAACU…	fi
RICTOR:-:chr5:39021238:38991051	RICTOR	ENST00000357387.3	-	chr5	39021239	39074212	52974	GUAACGCGGGGCGCCGCGGGCGCCGCGAGGGCGCGCUGCUGGGGAGGAGCCGGGUCCGGGGCUGGGGGCCAGAGGCAGGGGCGGGCCCCGCACGGGACCGGCGGGGUGCGGGGGCCAGAGCCGGAGCCCCGCCUGCCGGCCCGCGGGAACCGAGCCCGGGGCCGCCUCGCCGGACCCAUCCCCCUACCCAGCGCCCGCUUCCCUCGCCCGAGCCCUUCUCCGGGCCUCGGGCUGCUGCGGGUGCGGGGGAGCCCCGAGUGGAACUCGGCAGACCCGGCGACCCUCUGGGCUCGAGCUCCGGCAGAGUGGUUUGCACCUAUCCCGGAGUCCGGCAGCCCAAGCUAGGGGCAGCUGGAGGGAGGUAGAGGCUGUUAUUUAGGUUGCAGGAGGAUGUUUGAG…	fi
RNASEH2B:+:chr13:51501543:51523641	RNASEH2B	ENST00000336617.3	+	chr13	51484277	51501542	17266	GUAAACACGCGCGCCCGGGCGGCGGGGUCGGCCCAAGAACUGGCGGAGCGGCCCGCGACCCCGGGCGCGCCGCCCCCCACCCCGGUGGCUCCCACUACCCGGCCCGGCGCGGGAUGGGAUUCUCUCUGGGACAGCUGGCCCCGCAUUUUGGUCACACGUCAUAGCAAGCCGCGGUUUUCAAACCCGGAAGCGCCGAAAAGGACCGAGCGUGUUUCCCGGGCCCUGAUCCCCGGUGGCUCGGGUGGGAGGGUGGAAGCCGACUCAGCCUGAGGGGAGCCACGCGGGUUCGCGGUCACCGGUGCGCUGCGGGCCCCGGAGGUUUCUGCCCUUGGUGUCCCCUACCUGGCAGCUGGCCCUGCUUCUGUGAUCCUACUGGGUUGGAACCAGGGAUCCAGUAGG…	fi
RREB1:+:chr6:7176888:7189555	RREB1	ENST00000475946.1	+	chr6	7108936	7176887	67952	GUAUCCGGGGGUGCCUGCCCGGGGUGCUCGCGCGGGGGUGCCUGCUCGGGGCUGCUCGGUGGGAGCAUCCGCCGCGCCCUGCUCUGCGGACUUUGAACCUCCCGGGCGGACGGCGCCGGCCGGGAGGGGGCCGCGGGCAGCCCCGCGCCCUCGCGGGUUCCCGGCUGGCGGUCGUGGUCACGCCGACCACCGCCCCGGGGGGCCUGGGGAGGAGGGGACCGGGCCCUAGCCGUGCGGGCACGUAUUGUUCCCUCGCCCUUCCGUUGGCGGGGUGAGUGUUUUCGUGGGAGCCCUCGGUGUGGAGCUAGCCUGCCUCGCGGGCGGGGGGGGUGGGGGGCUCGGCGCCGUCACGAGCACAGGAAGGAGGCCGGGAGCAUCCGAGGCGGGGCCGGCCGCCGG…	fi
RYR2:+:chr1:237433797:237519285	RYR2	ENST00000366574.2	+	chr1	237205870	237433796	227927	GUAAGCGCCGUGCGUCGCGUGUGCUGUCAGGGGAAGGGGGCGUCAGGGCAUCCACUAGCGGGGUCCGGGCAGAGUGACAGCGGGCAGCGGGGACUCGCGGGCGGGGCGAGGGGGUGCCCCCUGAGGAUGCGGGAGGAGCGGGCAUCACCAAGUGUGUGCAGGUGUGCGUGUUGGGGCGAGGGAAGGCAAGGGCGCGUGUCUGUGCGCGCGUGUGGAAAGCUAGAGGAUGGAGCGCGGCUAGCCGGCGGCAGGCGCCCGGGCUCGGACCCGGGGCACCGGGGACAGGAGCGUCGGAGCUGCGGGAACCGGGAGAGGAGGGGACGGCCGGUCCGGCCUGCCUGGUGGCACGGCUGGGACCUCCCGGGCGGCCGGGGGCAGGGUGCAGAGCAGGGUGGCCCG…	fi
SAMD4A:+:chr14:55168780:55169298	SAMD4A	ENST00000251091.5	+	chr14	55034831	55168779	133949	GUAAGUGUGCGGCGGCCGCCGCCGCCGUCCCGCCUGCCCAACCCCCGCUCCUCCCUCCGCUUCUCUGCCUCGGGCCAGGCCGAGGCCAGUCCCUGCCAGCCGCGCCGGGACCUGGACGGCGUGGCCCCGAGGCCCUCGGAAUCCACCCCCUCCGGGUGUCCCCCCACUACCGCCCCCCACCUACUUACCUCCGCCGGCCGCUUUGGGAUUUUGCCCACUGUGAACUCCGUCAGCCCUUUCCGUGUGGUAGCUACGGUAGCAUGAAUGAUUGAUUUUUCUCUCAUGCAGUUUCCUGGGAAAUAAGUAAGUCAGGUCACGUAGAGUCUGGAUUUUCUGGGUGUGUGUGUUUUUUCCUUCCUCCUCCUUCUUUUGGGCAACGUGGCUCGCUGGAUUUCAGCA…	fi
SCMH1:-:chr1:41541123:41536267	SCMH1	ENST00000402904.2	-	chr1	41541124	41578954	37831	GUAAAGGCCCAUCUACGUGCUCUUGAAAUCAGGACCCAGAUGAUAAGGGAGACUACCCAGGGCUGUCAUGAUCAUAUCUUCACCAGUAUACUUCACUAGUAUGCAGGGGAGGAGCAAGGGCCAGCAGCUUAGGUAAAAACCCAGGUCUACCAGGGAGCAAUUAGAAACAGUUAAGUAUUAAGUGUCAAAUGAAACCGCAUAUGGCAUUUGGGAUAAAGUAAUAAUUCUUUGCUCUACAUAUCCUGGUUUAUUCUCAGGCAACCAGCUUUUCAUCUCUCUUACUUUUGUCCCUAACCCAUUACAAAGUUUGAGUACUAGUAUUCCCAAGGCACACACCUUCCUCUGACCUUAGGGGCUUUGGAUAAAAGCUGGAGUAACACUGUAUUGUAAAAAUAGUUG…	fi
SDCCAG8:+:chr1:243468015:243507633	SDCCAG8	ENST00000366541.3	+	chr1	243456522	243468014	11493	GUGAGUAUUUGGGUGCUUUUCUCUUAUACAUCUUUUUUUUCUUUUUCUCUUUUGUACUUUUUUAAAAUUCUGGUAAAAUAUAUAUAACAAAAUUUACCAUUAUAACCAUUUUUAAGCGUACAGUUUAUCUGCAUUAAGUACAUUCAUGUCACUCAAUCAUAAACAUUAUCCAUUUUCAGAACUUUUUGAUCAUCUCAAACAAAAAGUCUGGACGUAUUAAACAAUAUCUCCAUUCCCCUCCCUGCCAACCCCUGAUGACCUCUCUUCAACUUUCGGUCUGUAUAAAUUUGCCUAUUUCAGAUACUUGACAUAAGUGGAAUUAAACAAUACUUGUCCUUUUGUGUCUGGCUUAUUUCCCUUAGCAUAAUAUUUUCAAGGUUCAUUUUGUUGUAGCAUGUG…	fi
SETD2:-:chr3:47088111:47079156	SETD2	ENST00000330022.7	-	chr3	47088112	47098310	10199	GUAACUAAUUCUGAAACUUUUCUUUUCUGCUUUAUGGUCUGUUCAUGGGAUGUUAGUUAAAUCUGGUAUAGGGGAGGAAGUCUUACCAUGGACUACUUGUAUAUAUUGAUCAACUUUAUAUGUAUUGGUUAUCUAUUGUGUGAAAUAUUGCCAGAACUUGUCAGCUUAAGACAAUAAGUAACUCAGAAGCAGCUUAGCAGGGUGGAUCUGGCUCAGGGUUUUCCAUGAAAUUACAGUCAAGCUGUUGGCCAUGGCUGCAGUCAUCUGAAGGCUGAACUAGAUAUAGAGAUUCACUUUCCAACCUACUCACAUUGUUGUUAGCAGGCCUCCAUUUCUCCCAAGGGAGAACCCUUCAUCAUGGUAAUAUUUUUGUGUUUUCUAAAAAUCAUGGUCAGGCCA…	fi
SLC20A2:-:chr8:42323435:42317414	SLC20A2	ENST00000342228.3	-	chr8	42323436	42329619	6184	GUGAGUAGCCUCUUCUCUAUACCGAUGGGACAUCCGCCCACUGACCCGCUUCCCUGCAGUACUUUGCCCAUAUCCAUAAAUGUGAUUUUUGCUUUGGCUUUUCAAAAACUGGUUGGAUGUUUCACAUUUACUCUCUUAUUUUUGCUUUCUGCAUAUUAAUUUAUGAUUUUUAAAGUGUUUAAAUAUCAGGCAACCAUUUAUUUUCUGAACUUUUGAGCAAACUUGGUUGCUAAAAUAGAUUUCAGCUAAGUGAAUACUUUUCAGAAAGUACAGAAAAAGACCUUUGUAGAACAGCGCUUUAUUAUUUUAGAGUUGUUUGAAGGUUGUCUAAGUGAAUGUGUUUUCAAGGUUGAUGUAUGAAAUUUCCAGGAAGGUUGAUUUAGAUUUUUUUCUUAAGGU…	fi
SLC20A2:-:chr8:42330172:42317414	SLC20A2	ENST00000342228.3	-	chr8	42330173	42396963	66791	GCGGGCGGCCACCCCCCUUACCCCCGCGUCCGGGGCGGGGCGGGCGGCGCGGGGCGGGGCCGGGUGACGCGGCCCCGCCGGGGACCGGGAGAAGCGGGGACGCGGGGCCACUCACGCUGCCGGCUCCGGAGGCGGCACGCGGCCAGCGCUGCUCCGCUCCGGGGCUCUUUACCCCGGAGUCGGGGCCGGGCGCGCGGGAAACGGUUACCGAGCGGACCUGGACGCCCUCUGCCUUCGUCAUUUCCUGCCGGCCGGUCGGUUUCCGGAUGAAACGAGGAGCCAGGUCUUUUUUUUUUUUUUUUCCUUUCCCCUUUUCAGUUUUUUGAGCCGGAGAGACGCAGCGGCGGCCCCAGUGCCGCCCCCGGGCGCGUGAGUGGAGCCGGGCUCCUUUCCCCUACC…	fi
SLC2A12:-:chr6:134350859:134349519	SLC2A12	ENST00000275230.5	-	chr6	134350860	134373515	22656	GUAAAGUGAGCCUGCAGUGCUCGGGUGACCGCAGAGAAGCAAGCUGUACUCAUCUCCCGAGUGUACUGUCUCUUGAGUCCCGUGUGUGUGUGUGUGUGUGUGUGUGUGUGUGUGUGUGUGUGUGUGUAUGCGCGCGCGCGCAUGUGGGCGCGCUGGAUGAGUGGAGAGAAGGGGACAGGGUCUGGUGGGACGUGGGACAGCUCGGAGCUGUAAUGUUGUGAAGAUCGAAGUCUUGGUGGAACCUUAUGUGCCAAGAAAAUACAGGUUACACAUCCACCACUGGUAUGAUGGGUCCCCUUGAUUGUGUUUACAUAAUACAAUGUAUGGAUGUUUUUCAUAUUGGAACGGUCCACUGGCAAAGAUAGUCUCAUUUGUAAACACACACAAGCACACGCUUGC…	fi
SLC8A1:-:chr2:40405633:40366541	SLC8A1	ENST00000407929.2	-	chr2	40405634	40655612	249979	GUAAGUUCUAUAUUAUAUAUGUGUGUGUGUGUGUGUGUGUGUGUGUGUGGUUCAGUGUGUUUAUGAAUGUGAGUCUGUGCAUCAUUUUUUAAAUUAAAUAGCAUGCAAGGAAUGGAAUAGCUUUUAUACAAGAUCCCUUUCAAGAUAUCAGUCUUUGCUUGGGUGCCAGUUAUCAAUAUGCUCUGCACACAGAGAUCUUAAAUUUAUUUACAUCAGAAUUUUAUUUUUACUUUUAUACAUUUACACAUUUUAACUACAUUGUGACUAUGAUAAAAUGAGUGAUGGGACACAGUUUAUCAGAUGACUUAAGACAGGCUGAGAAAUUGGUCUUCUAUUUUGAAUCACAUGGUAUAUACUCAGAAAAGGAAUAUUUAAAACAUCACAAUAGGUCUCUAACUU…	fi
SLC8A1:-:chr2:40405633:40387905	SLC8A1	ENST00000407929.2	-	chr2	40405634	40655612	249979	GUAAGUUCUAUAUUAUAUAUGUGUGUGUGUGUGUGUGUGUGUGUGUGUGGUUCAGUGUGUUUAUGAAUGUGAGUCUGUGCAUCAUUUUUUAAAUUAAAUAGCAUGCAAGGAAUGGAAUAGCUUUUAUACAAGAUCCCUUUCAAGAUAUCAGUCUUUGCUUGGGUGCCAGUUAUCAAUAUGCUCUGCACACAGAGAUCUUAAAUUUAUUUACAUCAGAAUUUUAUUUUUACUUUUAUACAUUUACACAUUUUAACUACAUUGUGACUAUGAUAAAAUGAGUGAUGGGACACAGUUUAUCAGAUGACUUAAGACAGGCUGAGAAAUUGGUCUUCUAUUUUGAAUCACAUGGUAUAUACUCAGAAAAGGAAUAUUUAAAACAUCACAAUAGGUCUCUAACUU…	fi
SLC8A1:-:chr2:40657441:40655613	SLC8A1	ENST00000406785.2	-	chr2	40657445	40679043	21599	GUAGGAUCUUAUGAUGGACAGGCAGAAGGCAUUUAGUCAGAGACCAAGAACUAUUUUCCAUUUGCUGCUCAUAAGGCUACACUUCCCUCUGCUUUGGCAAACGAGCGGCUUCUAAAUUUGUGUGUGUGUGUGUGUGUGUGUGUGUGUGUGUGUGUGUGUGUGUGUGAUGUGGUGUGUGCGCGCCUGCACAUUUUUCUGGGUGUCCGCGCUUCCCAGAGUGAAAUUGCUCGGGCUGGUGCGUCUGGGCGUGAGGGUGCCUGCCUGCCUGCCAGUGCAGGCUGCCGGAGGAAGAAAGGGCUGCUAAGGAGAGAUGCUGCACCCUGCACCGCGCUGGGCUCUGAGGAUUCAGGGCGCGAAGAGCUAAGUCCACCCCGAAUGCAGAGCUGCUGGGGAUCCAGG…	fi
SLC8A1:-:chr2:40657444:40655613	SLC8A1	ENST00000406785.2	-	chr2	40657445	40679043	21599	GUAGGAUCUUAUGAUGGACAGGCAGAAGGCAUUUAGUCAGAGACCAAGAACUAUUUUCCAUUUGCUGCUCAUAAGGCUACACUUCCCUCUGCUUUGGCAAACGAGCGGCUUCUAAAUUUGUGUGUGUGUGUGUGUGUGUGUGUGUGUGUGUGUGUGUGUGUGUGUGAUGUGGUGUGUGCGCGCCUGCACAUUUUUCUGGGUGUCCGCGCUUCCCAGAGUGAAAUUGCUCGGGCUGGUGCGUCUGGGCGUGAGGGUGCCUGCCUGCCUGCCAGUGCAGGCUGCCGGAGGAAGAAAGGGCUGCUAAGGAGAGAUGCUGCACCCUGCACCGCGCUGGGCUCUGAGGAUUCAGGGCGCGAAGAGCUAAGUCCACCCCGAAUGCAGAGCUGCUGGGGAUCCAGG…	fi
SLC8A1:-:chr2:40657444:40655615	SLC8A1	ENST00000406785.2	-	chr2	40657445	40679043	21599	GUAGGAUCUUAUGAUGGACAGGCAGAAGGCAUUUAGUCAGAGACCAAGAACUAUUUUCCAUUUGCUGCUCAUAAGGCUACACUUCCCUCUGCUUUGGCAAACGAGCGGCUUCUAAAUUUGUGUGUGUGUGUGUGUGUGUGUGUGUGUGUGUGUGUGUGUGUGUGUGAUGUGGUGUGUGCGCGCCUGCACAUUUUUCUGGGUGUCCGCGCUUCCCAGAGUGAAAUUGCUCGGGCUGGUGCGUCUGGGCGUGAGGGUGCCUGCCUGCCUGCCAGUGCAGGCUGCCGGAGGAAGAAAGGGCUGCUAAGGAGAGAUGCUGCACCCUGCACCGCGCUGGGCUCUGAGGAUUCAGGGCGCGAAGAGCUAAGUCCACCCCGAAUGCAGAGCUGCUGGGGAUCCAGG…	fi
SLX4IP:+:chr20:10536879:10541468	SLX4IP	ENST00000334534.5	+	chr20	10438880	10536878	97999	GUAAGUAAUGUUUAAUAGCUUUUUAAAAAGAGGCUAAUCACUUUCUAAUAUAACUGAGCUCUGUGUUAAUUGAAAAUCGAGGUUCCUAACUUUCUGCUUUUUACACUUGGGACUCUGCAAAAUUUUUUUUUUUCCUUCAACUUUUAAGUUCUGGGGCAUGUGUGCAGGAUGCGCAGGUUUGUUACAUAGGUAAACAUGUGCCACAGUGGUUUGUUGCACAGAUCAUCCCAUGACUUAGGUAUUAAGCCCAGUGUCCAUUAGCUAUUCUUCCUGAUGUUCUCCCUCCCCCUUCCCCCACAACAGGUCCCAGUGUGUGCUGUUUCCCCCCAUGUGUCUAUGUGUUCUCAUUCAGCUCCCACUUAUAAGUUAGACUAUGCAGUAUUUGGUUUUCUGUUCUUG…	fi
SNX13:-:chr7:17915413:17908030	SNX13	ENST00000409389.1	-	chr7	17915414	17929985	14572	GUAAGGACACGACAUUGUAUUUAUGCAGAAAAAUUUAGAUGUAUGGUUUGUACCAGUAAGGAAAACAACUUUUAAGGGGAGGAAUUGUUUAUUAAAAGGUAAGUAGAACAGCAGAUUAUUACUGUGGGAUAACUCCAAGAUUUUACAACUAGAGCUCUUAAAACCUUUAAAUUACCCCAGAUUUUAGGUUUUUACAGAAUGUUAUUUUGAUUAAGCCCUGCUUUCUAAGUCUGUUUGGUAGUUUUUUCUUUAGGGUCCAAAUCAGGUGACUUUUCAAAUCUGUUACCCCACUUAUUGCUACUUCCCCCCUCCCCCUUCCCUAGACCCUCUGUUUUAUGUGAGUGCUAUGAAAAUAGAUUAGUUUCAGUGUAACUGCUCUUCUCCACAUAGUUUUGCUGU…	fi
STAG1:-:chr3:136221621:136183723	STAG1	ENST00000383202.2	-	chr3	136221622	136240054	18433	GUAAGUAAUUAACAUUUUAUUUCCUUUUCAUUUAGUUUUGUUGACUAUGUUUUAUUCUGAUUACAAACUUAAUGAGAAGAUUUAAUUAAAAAUUUAAUUAGAAUAAAACAGUCAUUUGAAUAGUUUUUGUUAAAAUUUAUGCCUGUUUUCAUAACUGGCAUUUGAUAGCCUUAAGAAUGAAAAUUGAAAUUUUCUGGCCAGUGUCAUCAAAUGUCUGUCUGAAUGUUUAGUUACUAAUGUACAUCCUUAUUUAUAACUGAAGAAAUUUUAAGAGACCACUAGGCCAAAUUCUUUGGAAAACCCAAGUAAUAAUAGUUGAAAUUCCAAAUUUAUUGUAUUUUUUCAUCGCAUAAUUACAUUGUUUUAUUGCUCAUUAUUAUUAUAGAUAAGUGGGUAAAU…	fi
STK39:-:chr2:169038600:168986051	STK39	ENST00000355999.4	-	chr2	169038601	169103737	65137	GUCAGUGCGGCGGGCGCGGCGGGGCCGGCACAGGCCGGGCGCCGAGGCCGGGCGGGAGGGGGCGCGGGAUGCUGGGCUAGCCUGCAUGCACGCCCUGGAGGCAGAGAGGCCGGCUUCGGGGCCUACUGGCUUCAACAGUUUUUUUUUUUUUUUUUUUUUUUUUUUUAAUUUUUAAUGUAUUUGUUCGUUCUAUGAGCGUUGGUGCUGCAGGAGGCGGCGCGGCGGAUGUGACUCGCACUGCAGACGAGCCGCAUGCUGCAAACUUUUAUCUCAGGGAUCGCCGGGGCGGUGGAGCGGAGGACCAGGCGGCGCCGCCGCAUCUUCCUCCCCCCGCGUGCCGGGACCGCAGCCCGUGGCCGGUGGCCACGCGGACAGGCAGCCGCGGGUGGGGUGUGGUUG…	fi
STK39:-:chr2:169038600:169018297	STK39	ENST00000355999.4	-	chr2	169038601	169103737	65137	GUCAGUGCGGCGGGCGCGGCGGGGCCGGCACAGGCCGGGCGCCGAGGCCGGGCGGGAGGGGGCGCGGGAUGCUGGGCUAGCCUGCAUGCACGCCCUGGAGGCAGAGAGGCCGGCUUCGGGGCCUACUGGCUUCAACAGUUUUUUUUUUUUUUUUUUUUUUUUUUUUAAUUUUUAAUGUAUUUGUUCGUUCUAUGAGCGUUGGUGCUGCAGGAGGCGGCGCGGCGGAUGUGACUCGCACUGCAGACGAGCCGCAUGCUGCAAACUUUUAUCUCAGGGAUCGCCGGGGCGGUGGAGCGGAGGACCAGGCGGCGCCGCCGCAUCUUCCUCCCCCCGCGUGCCGGGACCGCAGCCCGUGGCCGGUGGCCACGCGGACAGGCAGCCGCGGGUGGGGUGUGGUUG…	fi
TIA1:-:chr2:70463307:70451686	TIA1	ENST00000433529.2	-	chr2	70463308	70475536	12229	GUGAGUCUGGGGCAGCGAUGAGGGAGGCGGGAUGGUGGUCGUCCCGGAGGGAAGGCCUCGGCCCUGCGCCGCUCCCAGCCUAUUGUUCUCCGUGGACACCGCGAUAUCGUGGUUUUUGUUUCCUUAGCAUGCACCUGGAUGCUUACAACCAAGACCCAAUCUGUGAGGACGAGGUGAAGGGAGACGGGGCUCAACCCUCUCAAUUAAUCCCUUCACUUUAGCAACACCAUUGCAUGACCUUUGCUCUCGCCACGGGCCCUCUGUGGUCUUAGACCUGGAGAAAAGACUUUAAUUCAGACCUCUUUUUAGAACUCGUCGAACCUUCCUUUUGUCCUAUGCUUUCUUUCCUUUUCCCGCUUCUCCCCCUUUUUGAUUAACCUCUUCUUAUCUUUACAGCCG…	fi
TNNT2:-:chr1:201342396:201342342	TNNT2	ENST00000491504.1	-	chr1	201342397	201346750	4354	GUAAGGCUCGGGCAGGGCUCUGGGGAAGAGGAGAGCAGAGAAUGGACGGGGAGAUGUGAGGGUCUUGGGCCCUGGCAUAUUUACCCAGAGUCUGCCUGUGUCCGCAGAAGUCCAUGGCCCCUCCUGGUGGAGGCCACACUUCAGAGGACAGGUUGCCAGGUCUGGGCUCCAAGAUUGGUACAAUAGAGCAGAGAGAAAGAGAGAAUCCCAUGGUAGCCAUUGGAGACUAGGGUUGGAGUCCUGGACCUGCCACUAAAGAUGUAGAGUUUAAACUCUUGGAUGAGUCACUUUCCCUCCCCAGGCCUCAGUUUUCUCAUCUGUAGAGUGGGCUAAAUAUUUGCUAGGCCUCUGCCUGCUCUAAAUACAAUGAGGCUCUAACCAACAGAGACUCCCCUAAAU…	fi
UBAP2:-:chr9:34017187:33986758	UBAP2	ENST00000379238.1	-	chr9	34017188	34048822	31635	GUAAUUGCCAUCCUCUCCCUCUCCUUCCCUCUUCCAGGGCCCUGAGCGCUGCAGCGUGUGCUUUCUAAUUCUGGGUUCAGCUCGUCUGAAACCCCACCGCCUGCAGACUGCCCCGGCGCCCACCCGUGAGGACCGGGCCGAGCUUCACUCGCCAGGUCCACGGUCCCUCUACGUCCAGGCCCGGGCUCCCUCCUUCCUCUUCCCCUCACGUUGCCCUGUGCUUCUUCCUACUUUCCCCCGUCCAGGUCGGCUGGGCCCCACCCAGCCCCAGGGGUGCCUCCCCUCCCCCCUUUCGGGUUUCUGCCCUGGAGGGUGUGGUUUUCUCUCCCACCUCGGUGCCUGCCAGUAGACUGGAGCUUCCCCGCCACGCUGUCGGUCCCAUCUCAUCACCUUUCCGCU…	fi
USP25:+:chr21:17135210:17138460	USP25	ENST00000285681.2	+	chr21	17102758	17135209	32452	GUGAGGCGAGUCCGCCAGCCGGCGGGCCCCACUUCUCCUUCCGACGGGCUGUCCUCUCCCGCUGCGGCCGGGCGCCCCGGCCUCGCCGCCGCCGCCUUCCCGGGCUUCCUCCCCGGUCACCCCCGGCCCCUGCCCAUCGCCUCGGGGGCGUCGCGCCCAGAGCCCAGCUGCGUGUGGGAAGCAGAGUGUAGUUUGCGGGCUUCAAUCCACUUCCUUCUGCCGAUUGUUUUCCCGUAGCAGACGGUGCCAGGUAUUGAGAGCGACCCUCACAUUCCUACAGUGCUCUGUGUGGCAUCUUAAUGAAACUUUAUUCUCUCCCCUUAAAUGAGAAAGAAUAGCUAGUUGUCAUCCUUUCUGAACCGAUUUUGUCUUUCAAAGGUAGUAGUGUACCAGGCCUGC…	fi
XPO4:-:chr13:21396428:21370215	XPO4	ENST00000400602.2	-	chr13	21396429	21401205	4777	GUAAGUUUUAGUCUUCAUCUCUGGUAGCAAGAGCCAUAGAAAAGAGGAAAUGCCUUGGCGAGUUUCUUAAGUAAAACAGAACAGAUUGCUUUUCUCCCCUAAAGUCUUGUCUUCUCAUCAGUAUGGCUGCUUAAACAGAAAUUAUUUUAAAAGGUUCUUGCUAAUUUAUAAAAAUGUCACAUGGUUAUGAAGGGCUUAAUAUCCUGCAGCAGAAGUUCUCAAACUUUUAAUUUCAGGACCCCUCUAUACUCUUAAAAAUUUAUUGAGAACUCCAAAGAGCUUUUCUUUAUAUAGGUUAUAUUUGUCCUGUUAAAAAUUCAAACAAAACUUUACAAAAUAAUGUGCUAAAAAGUAACAGUAAGAAACGAUUACAUAUUAACAUAAGUAACAUUUUAAUUA…	fi
ZBTB46:-:chr20:62422143:62407031	ZBTB46	ENST00000245663.4	-	chr20	62422144	62462449	40306	GUAAGCGGCGCCGGCUCAUUGUCCGCGCGGCCGGGCGGGCGCAUCGCGGCGGGGGCCGGGCCCGGAGCCGGGAGCCGGGAGCCGGGGCCGCUGCGAGCCCGGGCGCGCCCCCGCCGCCGGCCGCCCCGCCACGCCCCGCCCCGCGGGGGCGCCCUCCCGGGGGCCAUCGGCGCUCCCAGCUGCGGCGCGGGCUCCGGGGGCGGCGGCGGAGACCCCGGCCCGGCCCCCGCGGGUGCCCCCCAGGCCGGCGGCGCGGGGCGGGGCGCGCGGGGGCGGCGCGGGUUCCCCGCGGGGCUGAGCGCGGAGGCGGCUGGGCUGCCCCGGCCCCUCGGCCCCCGGCACCUCCCGCCGCCGCCGCGCUCCCUCCCCGGCACCUCCGAGAGGGGAAUUUUCCAGCUG…	fi
ZMYM2:+:chr13:20625573:20641530	ZMYM2	ENST00000382869.3	+	chr13	20611050	20625572	14523	GCGAGUAACUCCUUUAUUACAGCAGCUACUUUAACCAGUCUUAAAAAACGUUGUAGCUGUUACCAUUACAAAUCUGGCAACUCAUUUAUUUUAAAAAUGUACACACUUAAGGCCCAGCCCUGAUAAUACUAUUCAUUAAAAUUGUCUUGUCAUUUCUGCUUGUUUGAAGUAGCAUUUUUAUCUCUUUUUUUAAUAACUUAAGCAUUACCAAAAGAUUAGGAUAUACCUAUAUUUUCAGCAUUGUAGUUUAACAAAAUGGAUUGUUUUUCUAAAAUUUGUUGUGUCUUUAUUUCACUAAGUAGAAUUUUUUUUUUUUUUUUUUUUUUUUGAGAUGAAAUCUCUGUCGCCCAGGCUAGAGUGCAGUGGCACCAUCUCGGCUCACUGCAGCCUCCACCUCCC…	fi
ZNF652:-:chr17:47395345:47388674	ZNF652	ENST00000362063.2	-	chr17	47395346	47439774	44429	GUGCGCCCGGGCCGGCCCGAGGGCUGCGCAUGCGCGCCGCCGCUCCCAGCGGCCGGGAUGCUGAGGGGGCGGGCGGAGGGAGGUGUCGGGAUCCCCGUUGGGCGGGGGGGCCAGCGAGGGAAGGGGCCGCGGGCGCGCGCGGGCGCGCGCGUCCUCGCCGCCGCUCGCCUCCCUCCCUGCCCCCUCCGGCACACACAUCCACACACGCACACCCCCUCCCCUGCCGCCCGCCCCGCGCUGCCCGCCCCGCCGGCCCCGCUCGCCCUCGCGCGCUGGGAAGGGAGUCGCGAGACGUCGGAGCGGCGGCCACGUAGCGCUGCGGCGGCAGCGGCAGCGGCCGAGGCCGGGUCUGAGGAGCGGCCCUGAGGACAGACGUUGGGCAGGGGGGGAGGGGCUGGC…	fi
ZNF827:-:chr4:146770713:146744574	ZNF827	ENST00000508784.1	-	chr4	146770714	146791396	20683	GUACUUGAUUUAUUCUAAAAUAUUCACAUUCUGAUAGUUUCACUUGCAGGCCAACUGGACUGCUUCCUGCAUGGGUUAUAAUUAACCCAAUGGCAGCAAUAUCGCAUUAUUGCUGUGAAUUCAAAGAACGAUCAGAUUACUUGGCUUAAAUUCCUGUGUUGUGUGUGAGUUUGUUUGUGUAUAUUAGCUGUGUACCUAUCUUAUUAAAUACAACCUUUUCCUGACUAUCACUGCAAAUUGUUGGAAACCACUGCUGCUUUCUAAGGUGAUAUAGGCCAUAAUUUUAAAUGGGUUCUAAUGAUGUUCAAAGGUCUUCUGCUAAUUGAUCAAAAUAUCUAUUCUUUCCUAAUAGAGGACCUGGCAUUUUGUGUGUAUUUAUACUACACUCUUUAAGCACCA…	fi

## Sheet: GWAS SNPs in upstream introns
Table showing the circRNAs and the coordinates of the SNPs found in the introns upstream the acceptor site.
id	snp	chrom	coord	mappedGene	diseaseTrait	pvalue	context	strongestSNPriskAllele	pubmedID	study
AC093642.5:+:chr2:243056790:243081039	rs12478296	chr2	243048760	LINC01881	Obesity-related traits	8e-06	intron_variant	rs12478296-A	23251661	Novel genetic loci identified for the pathophysiology of childhood obesity in the Hispanic population.
ACVR2A:+:chr2:148653870:148657467	rs17741978	chr2	148617380	ACVR2A	Systolic blood pressure	8e-08	intron_variant	rs17741978-?	30595370	Leveraging Polygenic Functional Enrichment to Improve GWAS Power.
AKAP13:+:chr15:86225389:86236682	rs12909648	chr15	86224570	AKAP13	Systolic blood pressure	5e-13	intron_variant	rs12909648-A	30578418	Trans-ethnic association study of blood pressure determinants in over 750,000 individuals.
AKAP13:+:chr15:86225389:86253876	rs12909648	chr15	86224570	AKAP13	Systolic blood pressure	5e-13	intron_variant	rs12909648-A	30578418	Trans-ethnic association study of blood pressure determinants in over 750,000 individuals.
AKT3:-:chr1:243736350:243708812	rs1074657	chr1	243746634	AKT3, AKT3	Body mass index	2e-14	intron_variant	rs1074657-T	30108127	A Large Multi-ethnic Genome-Wide Association Study of Adult Body Mass Index Identifies Novel Loci.
ALMS1:+:chr2:73777394:73800551	rs4500972	chr2	73767897	ALMS1	Glomerular filtration rate (creatinine)	3e-18	intron_variant	rs4500972-A	28452372	1000 Genomes-based meta-analysis identifies 10 novel loci for kidney function.
ANK1:-:chr8:41519459:41518948	rs515071	chr8	41519462	ANK1, AC113133.1	Type 2 diabetes	1e-08	splice_region_variant	rs515071-?	22456796	A single-nucleotide polymorphism in ANK1 is associated with susceptibility to type 2 diabetes in Japanese populations.
ARHGAP10:+:chr4:148944414:148968202	rs10213171	chr4	148937537	ARHGAP10	Atrial fibrillation	1e-11	intron_variant	rs10213171-G	30061737	Biobank-driven genomic discovery yields new insight into atrial fibrillation biology.
ARHGAP10:+:chr4:148944414:148968202	rs10213171	chr4	148937537	ARHGAP10	Atrial fibrillation	6e-14	intron_variant	rs10213171-G	29892015	Multi-ethnic genome-wide association study for atrial fibrillation.
ARHGEF12:+:chr11:120276827:120280159	rs10892564	chr11	120224650	ARHGEF12	Coronary artery disease	4e-06	intron_variant	rs10892564-A	29212778	Identification of 64 Novel Genetic Loci Provides an Expanded View on the Genetic Architecture of Coronary Artery Disease.
ATXN2:-:chr12:111926584:111907912	rs7137828	chr12	111932800	ATXN2	Coronary artery disease	4e-27	intron_variant	rs7137828-T	29212778	Identification of 64 Novel Genetic Loci Provides an Expanded View on the Genetic Architecture of Coronary Artery Disease.
ATXN2:-:chr12:111926584:111907912	rs7137828	chr12	111932800	ATXN2	Systolic blood pressure	9e-56	intron_variant	rs7137828-?	30595370	Leveraging Polygenic Functional Enrichment to Improve GWAS Power.
ATXN2:-:chr12:111926584:111907912	rs7137828	chr12	111932800	ATXN2	Diastolic blood pressure	1e-63	intron_variant	rs7137828-C	27841878	Genome-wide association analyses using electronic health records identify new loci influencing blood pressure variation.
ATXN2:-:chr12:111926584:111907912	rs7137828	chr12	111932800	ATXN2	Systolic blood pressure	3e-23	intron_variant	rs7137828-C	27841878	Genome-wide association analyses using electronic health records identify new loci influencing blood pressure variation.
ATXN2:-:chr12:111926584:111907912	rs7137828	chr12	111932800	ATXN2	Diastolic blood pressure	4e-18	intron_variant	rs7137828-C	27841878	Genome-wide association analyses using electronic health records identify new loci influencing blood pressure variation.
ATXN2:-:chr12:111926584:111907912	rs7137828	chr12	111932800	ATXN2	Diastolic blood pressure	7e-15	intron_variant	rs7137828-C	27841878	Genome-wide association analyses using electronic health records identify new loci influencing blood pressure variation.
ATXN2:-:chr12:111926584:111907912	rs7137828	chr12	111932800	ATXN2	Diastolic blood pressure	4e-06	intron_variant	rs7137828-C	27841878	Genome-wide association analyses using electronic health records identify new loci influencing blood pressure variation.
ATXN2:-:chr12:111926584:111907912	rs7137828	chr12	111932800	ATXN2	Systolic blood pressure	3e-06	intron_variant	rs7137828-C	27841878	Genome-wide association analyses using electronic health records identify new loci influencing blood pressure variation.
ATXN2:-:chr12:111993723:111990084	rs653178	chr12	112007756	ATXN2	Diastolic blood pressure	5e-07	intron_variant	rs653178-T	26390057	Trans-ancestry genome-wide association study identifies 12 genetic loci influencing blood pressure and implicates a role for DNA methylation.
ATXN2:-:chr12:111993723:111990084	rs653178	chr12	112007756	ATXN2	Diastolic blood pressure	1e-08	intron_variant	rs653178-T	26390057	Trans-ancestry genome-wide association study identifies 12 genetic loci influencing blood pressure and implicates a role for DNA methylation.
ATXN2:-:chr12:111993723:111990084	rs653178	chr12	112007756	ATXN2	Diastolic blood pressure	3e-18	intron_variant	rs653178-T	19430483	Genome-wide association study identifies eight loci associated with blood pressure.
ATXN2:-:chr12:111993723:111990084	rs653178	chr12	112007756	ATXN2	Mean arterial pressure	1e-23	intron_variant	rs653178-G	27618448	Meta-analysis identifies common and rare variants influencing blood pressure and overlapping with metabolic trait loci.
ATXN2:-:chr12:111993723:111990084	rs653178	chr12	112007756	ATXN2	Type 1 diabetes	2e-44	intron_variant	rs653178-C	25751624	Fine mapping of type 1 diabetes susceptibility loci and evidence for colocalization of causal variants with lymphoid gene enhancers.
ATXN2:-:chr12:111993723:111990084	rs653178	chr12	112007756	ATXN2	Blood pressure	7e-20	intron_variant	rs653178-T	21909110	Genome-wide association study identifies six new loci influencing pulse pressure and mean arterial pressure.
ATXN2:-:chr12:111993723:111990084	rs653178	chr12	112007756	ATXN2	Total cholesterol levels	2e-22	intron_variant	rs653178-T	30275531	Genetics of blood lipids among ~300,000 multi-ethnic participants of the Million Veteran Program.
ATXN2:-:chr12:111993723:111990084	rs653178	chr12	112007756	ATXN2	LDL cholesterol	4e-20	intron_variant	rs653178-T	30275531	Genetics of blood lipids among ~300,000 multi-ethnic participants of the Million Veteran Program.
ATXN2:-:chr12:111993723:111991962	rs653178	chr12	112007756	ATXN2	Diastolic blood pressure	5e-07	intron_variant	rs653178-T	26390057	Trans-ancestry genome-wide association study identifies 12 genetic loci influencing blood pressure and implicates a role for DNA methylation.
ATXN2:-:chr12:111993723:111991962	rs653178	chr12	112007756	ATXN2	Diastolic blood pressure	1e-08	intron_variant	rs653178-T	26390057	Trans-ancestry genome-wide association study identifies 12 genetic loci influencing blood pressure and implicates a role for DNA methylation.
ATXN2:-:chr12:111993723:111991962	rs653178	chr12	112007756	ATXN2	Diastolic blood pressure	3e-18	intron_variant	rs653178-T	19430483	Genome-wide association study identifies eight loci associated with blood pressure.
ATXN2:-:chr12:111993723:111991962	rs653178	chr12	112007756	ATXN2	Mean arterial pressure	1e-23	intron_variant	rs653178-G	27618448	Meta-analysis identifies common and rare variants influencing blood pressure and overlapping with metabolic trait loci.
ATXN2:-:chr12:111993723:111991962	rs653178	chr12	112007756	ATXN2	Type 1 diabetes	2e-44	intron_variant	rs653178-C	25751624	Fine mapping of type 1 diabetes susceptibility loci and evidence for colocalization of causal variants with lymphoid gene enhancers.
ATXN2:-:chr12:111993723:111991962	rs653178	chr12	112007756	ATXN2	Blood pressure	7e-20	intron_variant	rs653178-T	21909110	Genome-wide association study identifies six new loci influencing pulse pressure and mean arterial pressure.
ATXN2:-:chr12:111993723:111991962	rs653178	chr12	112007756	ATXN2	Total cholesterol levels	2e-22	intron_variant	rs653178-T	30275531	Genetics of blood lipids among ~300,000 multi-ethnic participants of the Million Veteran Program.
ATXN2:-:chr12:111993723:111991962	rs653178	chr12	112007756	ATXN2	LDL cholesterol	4e-20	intron_variant	rs653178-T	30275531	Genetics of blood lipids among ~300,000 multi-ethnic participants of the Million Veteran Program.
ATXN7:+:chr3:63898264:63898901	rs2292662	chr3	63897215	SCAANT1, ATXN7, ATXN7	Type 2 diabetes	1e-08	non_coding_transcript_exon_variant	rs2292662-T	30054458	Genome-wide association analyses identify 143 risk variants and putative regulatory mechanisms for type 2 diabetes.
BBX:+:chr3:107429299:107435696	rs28447555	chr3	107385668	BBX	Body mass index	8e-11	intron_variant	rs28447555-?	30595370	Leveraging Polygenic Functional Enrichment to Improve GWAS Power.
BBX:+:chr3:107429299:107435696	rs676556	chr3	107367719	BBX	Waist-hip ratio	5e-08	intron_variant	rs676556-?	30595370	Leveraging Polygenic Functional Enrichment to Improve GWAS Power.
BMPR2:+:chr2:203329532:203332412	rs2350809	chr2	203328933	BMPR2	Total cholesterol levels	4e-08	intron_variant	rs2350809-T	29507422	A large electronic-health-record-based genome-wide study of serum lipids.
BMPR2:+:chr2:203329532:203332412	rs2350809	chr2	203328933	BMPR2	Total cholesterol levels	8e-09	intron_variant	rs2350809-T	29507422	A large electronic-health-record-based genome-wide study of serum lipids.
BTBD7:-:chr14:93762503:93760204	rs3783890	chr14	93790276	BTBD7, BTBD7	Body mass index	5e-11	intron_variant	rs3783890-C	28892062	Genome-wide association study identifies 112 new loci for body mass index in the Japanese population.
BTBD7:-:chr14:93762503:93760204	rs3783890	chr14	93790276	BTBD7, BTBD7	Body mass index	4e-08	intron_variant	rs3783890-T	26426971	The Influence of Age and Sex on Genetic Associations with Adult Body Size and Shape: A Large-Scale Genome-Wide Interaction Study.
BTBD7:-:chr14:93762503:93760204	rs3783890	chr14	93790276	BTBD7, BTBD7	Body mass index	1e-08	intron_variant	rs3783890-T	30108127	A Large Multi-ethnic Genome-Wide Association Study of Adult Body Mass Index Identifies Novel Loci.
CACNA1C:+:chr12:2224390:2229596	rs2283274	chr12	2184466	CACNA1C	Resting heart rate	2e-16	intron_variant	rs2283274-G	29769521	Thirty loci identified for heart rate response to exercise and recovery implicate autonomic nervous system.
CACNA1C:+:chr12:2224390:2229596	rs2283274	chr12	2184466	CACNA1C	Resting heart rate	7e-20	intron_variant	rs2283274-C	27798624	Identification of genomic loci associated with resting heart rate and shared genetic predictors with all-cause mortality.
CACNA1C:+:chr12:2224390:2229596	rs4765663	chr12	2178760	CACNA1C	Aortic root size	4e-09	intron_variant	rs4765663-C	28394258	Large-scale genome-wide analysis identifies genetic variants associated with cardiac structure and function.
CCDC91:+:chr12:28544237:28605587	rs2638953	chr12	28534415	CCDC91	Waist circumference adjusted for body mass index	7e-11	intron_variant	rs2638953-C	25673412	New genetic loci link adipose and insulin biology to body fat distribution.
CCDC91:+:chr12:28544237:28605587	rs2638953	chr12	28534415	CCDC91	Waist circumference adjusted for body mass index	1e-07	intron_variant	rs2638953-C	25673412	New genetic loci link adipose and insulin biology to body fat distribution.
CDH2:-:chr18:25593873:25562908	rs11564386	chr18	25700791	CDH2	Obesity-related traits	8e-06	intron_variant	rs11564386-G	23251661	Novel genetic loci identified for the pathophysiology of childhood obesity in the Hispanic population.
CLEC16A:+:chr16:11114050:11154879	rs9937309	chr16	11112112	CLEC16A	Pulse pressure	2e-08	intron_variant	rs9937309-C	30578418	Trans-ethnic association study of blood pressure determinants in over 750,000 individuals.
CLEC16A:+:chr16:11114050:11220003	rs9937309	chr16	11112112	CLEC16A	Pulse pressure	2e-08	intron_variant	rs9937309-C	30578418	Trans-ethnic association study of blood pressure determinants in over 750,000 individuals.
COG5:-:chr7:107053077:107002478	rs2712199	chr7	107140239	COG5	LDL cholesterol	8e-09	intron_variant	rs2712199-A	30275531	Genetics of blood lipids among ~300,000 multi-ethnic participants of the Million Veteran Program.
CSNK1G3:+:chr5:122881111:122893258	rs4530754	chr5	122855416	CSNK1G3	LDL cholesterol	4e-12	intron_variant	rs4530754-G	24097068	Discovery and refinement of loci associated with lipid levels.
CSNK1G3:+:chr5:122881111:122893258	rs4530754	chr5	122855416	CSNK1G3	Cholesterol, total	2e-09	intron_variant	rs4530754-G	24097068	Discovery and refinement of loci associated with lipid levels.
CSNK1G3:+:chr5:122881111:122893258	rs4530754	chr5	122855416	CSNK1G3	Pulse pressure	9e-07	intron_variant	rs4530754-G	27618448	Meta-analysis identifies common and rare variants influencing blood pressure and overlapping with metabolic trait loci.
CSNK1G3:+:chr5:122881111:122893258	rs4530754	chr5	122855416	CSNK1G3	LDL cholesterol levels	3e-12	intron_variant	rs4530754-A	28334899	Association analyses of East Asian individuals and trans-ancestry analyses with European individuals reveal new loci associated with cholesterol and triglyceride levels.
CSNK1G3:+:chr5:122881111:122893258	rs4530754	chr5	122855416	CSNK1G3	Total cholesterol levels	2e-09	intron_variant	rs4530754-A	28334899	Association analyses of East Asian individuals and trans-ancestry analyses with European individuals reveal new loci associated with cholesterol and triglyceride levels.
CSNK1G3:+:chr5:122881111:122893258	rs4530754	chr5	122855416	CSNK1G3	Total cholesterol levels	3e-06	intron_variant	rs4530754-G	29507422	A large electronic-health-record-based genome-wide study of serum lipids.
CSNK1G3:+:chr5:122881111:122893258	rs4530754	chr5	122855416	CSNK1G3	Total cholesterol levels	5e-07	intron_variant	rs4530754-G	29507422	A large electronic-health-record-based genome-wide study of serum lipids.
CSNK1G3:+:chr5:122881111:122911657	rs4530754	chr5	122855416	CSNK1G3	LDL cholesterol	4e-12	intron_variant	rs4530754-G	24097068	Discovery and refinement of loci associated with lipid levels.
CSNK1G3:+:chr5:122881111:122911657	rs4530754	chr5	122855416	CSNK1G3	Cholesterol, total	2e-09	intron_variant	rs4530754-G	24097068	Discovery and refinement of loci associated with lipid levels.
CSNK1G3:+:chr5:122881111:122911657	rs4530754	chr5	122855416	CSNK1G3	Pulse pressure	9e-07	intron_variant	rs4530754-G	27618448	Meta-analysis identifies common and rare variants influencing blood pressure and overlapping with metabolic trait loci.
CSNK1G3:+:chr5:122881111:122911657	rs4530754	chr5	122855416	CSNK1G3	LDL cholesterol levels	3e-12	intron_variant	rs4530754-A	28334899	Association analyses of East Asian individuals and trans-ancestry analyses with European individuals reveal new loci associated with cholesterol and triglyceride levels.
CSNK1G3:+:chr5:122881111:122911657	rs4530754	chr5	122855416	CSNK1G3	Total cholesterol levels	2e-09	intron_variant	rs4530754-A	28334899	Association analyses of East Asian individuals and trans-ancestry analyses with European individuals reveal new loci associated with cholesterol and triglyceride levels.
CSNK1G3:+:chr5:122881111:122911657	rs4530754	chr5	122855416	CSNK1G3	Total cholesterol levels	3e-06	intron_variant	rs4530754-G	29507422	A large electronic-health-record-based genome-wide study of serum lipids.
CSNK1G3:+:chr5:122881111:122911657	rs4530754	chr5	122855416	CSNK1G3	Total cholesterol levels	5e-07	intron_variant	rs4530754-G	29507422	A large electronic-health-record-based genome-wide study of serum lipids.
DNAJC6:+:chr1:65830318:65831879	rs1413885	chr1	65815659	DNAJC6	Anticoagulant levels	3e-07	intron_variant	rs1413885-C	22216198	A genome-wide association study of the Protein C anticoagulant pathway.
EIF2S2:-:chr20:32686439:32684463	rs6142096	chr20	32686658	RALY, EIF2S2	Body mass index	2e-16	intron_variant	rs6142096-A	30108127	A Large Multi-ethnic Genome-Wide Association Study of Adult Body Mass Index Identifies Novel Loci.
EPB41L2:-:chr6:131277639:131247745	rs9885632	chr6	131311909	EPB41L2	Systolic blood pressure	5e-14	intron_variant	rs9885632-T	30224653	Genetic analysis of over 1 million people identifies 535 new loci associated with blood pressure traits.
EPB41L2:-:chr6:131277639:131247745	rs9885632	chr6	131311909	EPB41L2	Systolic blood pressure	6e-08	intron_variant	rs9885632-?	30595370	Leveraging Polygenic Functional Enrichment to Improve GWAS Power.
EPB41L2:-:chr6:131277639:131276245	rs9885632	chr6	131311909	EPB41L2	Systolic blood pressure	5e-14	intron_variant	rs9885632-T	30224653	Genetic analysis of over 1 million people identifies 535 new loci associated with blood pressure traits.
EPB41L2:-:chr6:131277639:131276245	rs9885632	chr6	131311909	EPB41L2	Systolic blood pressure	6e-08	intron_variant	rs9885632-?	30595370	Leveraging Polygenic Functional Enrichment to Improve GWAS Power.
FER:+:chr5:108103794:108134090	rs112668446	chr5	108090134	FER	Pulse pressure	3e-16	intron_variant	rs112668446-A	30578418	Trans-ethnic association study of blood pressure determinants in over 750,000 individuals.
FER:+:chr5:108103794:108134090	rs10477931	chr5	108093529	FER	Systolic blood pressure	1e-08	intron_variant	rs10477931-C	30578418	Trans-ethnic association study of blood pressure determinants in over 750,000 individuals.
FER:+:chr5:108103794:108134090	rs62361303	chr5	108102727	FER	Systolic blood pressure	6e-07	intron_variant	rs62361303-C	27841878	Genome-wide association analyses using electronic health records identify new loci influencing blood pressure variation.
FER:+:chr5:108103794:108134090	rs62361303	chr5	108102727	FER	Pulse pressure	2e-11	intron_variant	rs62361303-C	27841878	Genome-wide association analyses using electronic health records identify new loci influencing blood pressure variation.
FOXO3:+:chr6:108984658:108986092	rs9400239	chr6	108977663	FOXO3	Waist circumference	6e-08	5_prime_UTR_variant	rs9400239-T	25673412	New genetic loci link adipose and insulin biology to body fat distribution.
FOXO3:+:chr6:108984658:108986092	rs9400239	chr6	108977663	FOXO3	Waist circumference	2e-11	5_prime_UTR_variant	rs9400239-T	25673412	New genetic loci link adipose and insulin biology to body fat distribution.
FOXO3:+:chr6:108984658:108986092	rs9400239	chr6	108977663	FOXO3	Waist circumference	3e-06	5_prime_UTR_variant	rs9400239-T	25673412	New genetic loci link adipose and insulin biology to body fat distribution.
FOXO3:+:chr6:108984658:108986092	rs9400239	chr6	108977663	FOXO3	Body mass index	5e-09	5_prime_UTR_variant	rs9400239-T	26426971	The Influence of Age and Sex on Genetic Associations with Adult Body Size and Shape: A Large-Scale Genome-Wide Interaction Study.
FOXO3:+:chr6:108984658:108986092	rs9400239	chr6	108977663	FOXO3	Body mass index	5e-14	5_prime_UTR_variant	rs9400239-T	30108127	A Large Multi-ethnic Genome-Wide Association Study of Adult Body Mass Index Identifies Novel Loci.
FOXO3:+:chr6:108984658:108986092	rs2253310	chr6	108888593	FOXO3	Body mass index	8e-20	intron_variant	rs2253310-?	30595370	Leveraging Polygenic Functional Enrichment to Improve GWAS Power.
FOXP1:-:chr3:71102924:71090479	rs7616330	chr3	71115751	FOXP1, AC097634.4	QT interval	6e-06	intron_variant	rs7616330-A	23166209	Impact of ancestry and common genetic variants on QT interval in African Americans.
FRK:-:chr6:116325161:116277615	rs6909746	chr6	116352750	FRK	LDL cholesterol levels	2e-09	intron_variant	rs6909746-T	28334899	Association analyses of East Asian individuals and trans-ancestry analyses with European individuals reveal new loci associated with cholesterol and triglyceride levels.
FRK:-:chr6:116325161:116277615	rs868943	chr6	116337503	FRK	Total cholesterol levels	2e-13	intron_variant	rs868943-A	28334899	Association analyses of East Asian individuals and trans-ancestry analyses with European individuals reveal new loci associated with cholesterol and triglyceride levels.
FRY:+:chr13:32652971:32691610	rs9533282	chr13	32627648	FRY	Blood pressure (smoking interaction)	4e-07	intron_variant	rs9533282-?	25189868	Gene-smoking interactions identify several novel blood pressure loci in the Framingham Heart Study.
FRY:+:chr13:32652971:32691610	rs9533282	chr13	32627648	FRY	Blood pressure (smoking interaction)	2e-06	intron_variant	rs9533282-?	25189868	Gene-smoking interactions identify several novel blood pressure loci in the Framingham Heart Study.
GAB1:+:chr4:144336630:144361535	rs28989231	chr4	144309692	GAB1	Body mass index	2e-08	intron_variant	rs28989231-?	30595370	Leveraging Polygenic Functional Enrichment to Improve GWAS Power.
GOLIM4:-:chr3:167766153:167742314	rs7653022	chr3	167775591	GOLIM4	Response to metformin (IC50)	7e-06	intron_variant	rs7653022-?	28173075	Metformin pharmacogenomics: a genome-wide association study to identify genetic and epigenetic biomarkers involved in metformin anticancer response using human lymphoblastoid cell lines.
GPR137B:+:chr1:236332006:236347206	rs6428947	chr1	236326005	GPR137B	Diastolic blood pressure	3e-11	intron_variant	rs6428947-C	27841878	Genome-wide association analyses using electronic health records identify new loci influencing blood pressure variation.
GPR137B:+:chr1:236332006:236347206	rs6428947	chr1	236326005	GPR137B	Systolic blood pressure	5e-07	intron_variant	rs6428947-C	27841878	Genome-wide association analyses using electronic health records identify new loci influencing blood pressure variation.
GPR137B:+:chr1:236332006:236347206	rs6428947	chr1	236326005	GPR137B	Diastolic blood pressure	6e-06	intron_variant	rs6428947-C	27841878	Genome-wide association analyses using electronic health records identify new loci influencing blood pressure variation.
GUCY1A3:+:chr4:156617908:156643344	rs13131930	chr4	156614184	GUCY1A1	Coronary artery disease	5e-19	intron_variant	rs13131930-T	29212778	Identification of 64 Novel Genetic Loci Provides an Expanded View on the Genetic Architecture of Coronary Artery Disease.
HDAC9:+:chr7:18624904:18633652	rs11298745	chr7	18548253	HDAC9	Type 2 diabetes (age of onset)	2e-06	intron_variant	rs11298745-?	28060188	PROX1 gene CC genotype as a major determinant of early onset of type 2 diabetes in slavic study participants from Action in Diabetes and Vascular Disease: Preterax and Diamicron MR Controlled Evaluation study.
HDAC9:+:chr7:18624904:18688306	rs11298745	chr7	18548253	HDAC9	Type 2 diabetes (age of onset)	2e-06	intron_variant	rs11298745-?	28060188	PROX1 gene CC genotype as a major determinant of early onset of type 2 diabetes in slavic study participants from Action in Diabetes and Vascular Disease: Preterax and Diamicron MR Controlled Evaluation study.
HIPK2:-:chr7:139416814:139415731	rs1011018	chr7	139463264	HIPK2	Systolic blood pressure	2e-08	intron_variant	rs1011018-A	28135244	Genome-wide association analysis identifies novel blood pressure loci and offers biological insights into cardiovascular risk.
ILKAP:-:chr2:239093928:239090706	rs12472274	chr2	239095422	ILKAP	Phospholipid levels (plasma)	2e-08	non_coding_transcript_exon_variant	rs12472274-?	22359512	Genome-wide association study identifies novel loci associated with circulating phospho- and sphingolipid concentrations.
ITGA1:+:chr5:52157281:52161651	rs73754057	chr5	52156781	ITGA1	Pulse pressure	4e-09	intron_variant	rs73754057-A	30578418	Trans-ethnic association study of blood pressure determinants in over 750,000 individuals.
KANSL1:-:chr17:44172067:44143903	rs11653367	chr17	44191483	KANSL1, KANSL1, KANSL1	Body mass index	1e-10	intron_variant	rs11653367-?	30595370	Leveraging Polygenic Functional Enrichment to Improve GWAS Power.
KANSL1:-:chr17:44172067:44143903	rs115231027	chr17	44199290	KANSL1, KANSL1, KANSL1	Systolic blood pressure	8e-07	intron_variant	rs115231027-T	27841878	Genome-wide association analyses using electronic health records identify new loci influencing blood pressure variation.
KANSL1:-:chr17:44172067:44143903	rs115231027	chr17	44199290	KANSL1, KANSL1, KANSL1	Pulse pressure	3e-08	intron_variant	rs115231027-T	27841878	Genome-wide association analyses using electronic health records identify new loci influencing blood pressure variation.
LPAR3:-:chr1:85331821:85331068	rs4243774	chr1	85356878	LPAR3	Smoking cessation	2e-06	intron_variant	rs4243774-?	24665060	Genome-wide association study of smoking behaviours among Bangladeshi adults.
MAPKAP1:-:chr9:128434922:128419930	rs7852065	chr9	128462023	MAPKAP1	Systolic blood pressure	1e-12	intron_variant	rs7852065-?	30595370	Leveraging Polygenic Functional Enrichment to Improve GWAS Power.
MBNL1:+:chr3:152132730:152150709	rs4472028	chr3	152053250	MBNL1	Type 2 diabetes	2e-10	intron_variant	rs4472028-T	30054458	Genome-wide association analyses identify 143 risk variants and putative regulatory mechanisms for type 2 diabetes.
MEF2A:+:chr15:100138635:100173378	rs2581468	chr15	100112468	MEF2A	Systolic blood pressure	8e-12	intron_variant	rs2581468-T	30578418	Trans-ethnic association study of blood pressure determinants in over 750,000 individuals.
MEF2A:+:chr15:100138635:100173378	rs11247113	chr15	100117315	MEF2A	Waist-hip ratio	4e-09	intron_variant	rs11247113-?	30595370	Leveraging Polygenic Functional Enrichment to Improve GWAS Power.
MPP6:+:chr7:24663285:24708279	rs2529090	chr7	24662280	MPP6	Systolic blood pressure	7e-10	intron_variant	rs2529090-?	30595370	Leveraging Polygenic Functional Enrichment to Improve GWAS Power.
N4BP2L2:-:chr13:33018263:33010498	rs9591012	chr13	33058333	N4BP2L2	Coronary artery disease	7e-11	intron_variant	rs9591012-A	29212778	Identification of 64 Novel Genetic Loci Provides an Expanded View on the Genetic Architecture of Coronary Artery Disease.
N4BP2L2:-:chr13:33018263:33010498	rs703212	chr13	33040430	N4BP2L2	LDL cholesterol	2e-14	intron_variant	rs703212-A	30275531	Genetics of blood lipids among ~300,000 multi-ethnic participants of the Million Veteran Program.
NCAM1:+:chr11:113073101:113085233	rs1436109	chr11	112991618	NCAM1	Cardiac muscle measurement	4e-09	intron_variant	rs1436109-?	21212386	Genetic variation in NCAM1 contributes to left ventricular wall thickness in hypertensive families.
NCAM1:+:chr11:113073101:113085233	rs1436109	chr11	112991618	NCAM1	Cardiac muscle measurement	3e-07	intron_variant	rs1436109-?	21212386	Genetic variation in NCAM1 contributes to left ventricular wall thickness in hypertensive families.
NCAM1:+:chr11:113073101:113085233	rs1436109	chr11	112991618	NCAM1	Cardiac muscle measurement	9e-07	intron_variant	rs1436109-?	21212386	Genetic variation in NCAM1 contributes to left ventricular wall thickness in hypertensive families.
NCAM1:+:chr11:113073101:113085233	rs1816537	chr11	112968651	NCAM1	Body mass index	3e-10	intron_variant	rs1816537-A	26426971	The Influence of Age and Sex on Genetic Associations with Adult Body Size and Shape: A Large-Scale Genome-Wide Interaction Study.
NCAM1:+:chr11:113073101:113085233	rs1816537	chr11	112968651	NCAM1	Body mass index	4e-10	intron_variant	rs1816537-A	30108127	A Large Multi-ethnic Genome-Wide Association Study of Adult Body Mass Index Identifies Novel Loci.
NCAM1:+:chr11:113073101:113085233	rs10891499	chr11	112924114	NCAM1	Systolic blood pressure	6e-11	intron_variant	rs10891499-?	30595370	Leveraging Polygenic Functional Enrichment to Improve GWAS Power.
NCAM1:+:chr11:113073101:113085233	rs4533068	chr11	112833618	NCAM1, AP000802.1	Waist-hip ratio	1e-08	intron_variant	rs4533068-?	30595370	Leveraging Polygenic Functional Enrichment to Improve GWAS Power.
NCAM1:+:chr11:113073101:113085233	rs5794844	chr11	112960100	NCAM1	Systolic blood pressure	4e-08	intron_variant	rs5794844-GT	27841878	Genome-wide association analyses using electronic health records identify new loci influencing blood pressure variation.
NCAM1:+:chr11:113073101:113085233	rs5794844	chr11	112960100	NCAM1	Pulse pressure	3e-09	intron_variant	rs5794844-GT	27841878	Genome-wide association analyses using electronic health records identify new loci influencing blood pressure variation.
NEBL:-:chr10:21158770:21129668	rs16921209	chr10	21168103	NEBL	Coronary artery aneurysm in Kawasaki disease	7e-09	intron_variant	rs16921209-G	27171184	Genome-Wide Association Study Identifies Novel Susceptibility Genes Associated with Coronary Artery Aneurysm Formation in Kawasaki Disease.
NEBL:-:chr10:21158770:21139324	rs16921209	chr10	21168103	NEBL	Coronary artery aneurysm in Kawasaki disease	7e-09	intron_variant	rs16921209-G	27171184	Genome-Wide Association Study Identifies Novel Susceptibility Genes Associated with Coronary Artery Aneurysm Formation in Kawasaki Disease.
NFIB:-:chr9:14179779:14146688	rs10121140	chr9	14292720	NFIB	Coronary artery disease	4e-06	intron_variant	rs10121140-A	29212778	Identification of 64 Novel Genetic Loci Provides an Expanded View on the Genetic Architecture of Coronary Artery Disease.
NIPBL:+:chr5:36953720:36976504	rs293748	chr5	36900843	NIPBL	Obesity-related traits	7e-06	intron_variant	rs293748-A	23251661	Novel genetic loci identified for the pathophysiology of childhood obesity in the Hispanic population.
NIPBL:+:chr5:36953720:36986403	rs293748	chr5	36900843	NIPBL	Obesity-related traits	7e-06	intron_variant	rs293748-A	23251661	Novel genetic loci identified for the pathophysiology of childhood obesity in the Hispanic population.
NOX4:-:chr11:89185063:89165952	rs10830278	chr11	89216425	NOX4	Systolic blood pressure	1e-09	intron_variant	rs10830278-T	30578418	Trans-ethnic association study of blood pressure determinants in over 750,000 individuals.
OSBPL1A:-:chr18:21819346:21776089	rs275856	chr18	21839152	OSBPL1A	Type 2 diabetes	1e-06	intron_variant	rs275856-T	25483131	T2DM GWAS in the Lebanese population confirms the role of TCF7L2 and CDKAL1 in disease susceptibility.
PDE3B:+:chr11:14793483:14810788	rs11023332	chr11	14784110	PDE3B	Adiponectin levels	7e-06	intron_variant	rs11023332-G	22479202	Novel loci for adiponectin levels and their influence on type 2 diabetes and metabolic traits: a multi-ethnic meta-analysis of 45,891 individuals.
PDE3B:+:chr11:14793483:14810788	rs1879888	chr11	14679247	PDE3B	Systolic blood pressure	1e-09	intron_variant	rs1879888-?	30595370	Leveraging Polygenic Functional Enrichment to Improve GWAS Power.
PDE8A:+:chr15:85607601:85626875	rs2290273	chr15	85544050	PDE8A	Systolic blood pressure	3e-08	intron_variant	rs2290273-T	30578418	Trans-ethnic association study of blood pressure determinants in over 750,000 individuals.
PDLIM5:+:chr4:95529210:95539342	rs17336353	chr4	95516516	PDLIM5	Response to simvastatin treatment (PCSK9 protein level change)	5e-06	intron_variant	rs17336353-G	25089948	Ancestry and other genetic associations with plasma PCSK9 response to simvastatin.
PDLIM5:+:chr4:95529210:95561601	rs17336353	chr4	95516516	PDLIM5	Response to simvastatin treatment (PCSK9 protein level change)	5e-06	intron_variant	rs17336353-G	25089948	Ancestry and other genetic associations with plasma PCSK9 response to simvastatin.
PHLDB2:+:chr3:111632166:111639266	rs16858828	chr3	111630787	PHLDB2	PR interval	2e-08	intron_variant	rs16858828-C	30046033	PR interval genome-wide association meta-analysis identifies 50 loci associated with atrial and atrioventricular electrical activity.
PKN2:+:chr1:89206671:89251896	rs950037	chr1	89151598	PKN2	Coronary artery disease	2e-06	intron_variant	rs950037-T	29212778	Identification of 64 Novel Genetic Loci Provides an Expanded View on the Genetic Architecture of Coronary Artery Disease.
PLCE1:+:chr10:95790440:95792009	rs1223583	chr10	95756500	PIPSL - PLCE1	Coronary artery disease	2e-06	intergenic_variant	rs1223583-A	29212778	Identification of 64 Novel Genetic Loci Provides an Expanded View on the Genetic Architecture of Coronary Artery Disease.
PLCL1:+:chr2:198948482:198953785	rs1147169	chr2	198901395	PLCL1	Low high density lipoprotein cholesterol levels	5e-09	intron_variant	rs1147169-T	26879886	A common variant association study reveals novel susceptibility loci for low HDL-cholesterol levels in ethnic Arabs.
PLCL1:+:chr2:198948482:198968660	rs1147169	chr2	198901395	PLCL1	Low high density lipoprotein cholesterol levels	5e-09	intron_variant	rs1147169-T	26879886	A common variant association study reveals novel susceptibility loci for low HDL-cholesterol levels in ethnic Arabs.
PPP1R13B:-:chr14:104263855:104245082	rs12893623	chr14	104290813	PPP1R13B	Triglycerides	3e-09	intron_variant	rs12893623-A	30275531	Genetics of blood lipids among ~300,000 multi-ethnic participants of the Million Veteran Program.
PSD3:-:chr8:18662408:18622959	rs7833787	chr8	18707871	PSD3	Obesity-related traits	5e-06	intron_variant	rs7833787-A	23251661	Novel genetic loci identified for the pathophysiology of childhood obesity in the Hispanic population.
PSD3:-:chr8:18662408:18656805	rs7833787	chr8	18707871	PSD3	Obesity-related traits	5e-06	intron_variant	rs7833787-A	23251661	Novel genetic loci identified for the pathophysiology of childhood obesity in the Hispanic population.
PTK2:-:chr8:141762415:141745350	rs6993266	chr8	141762659	PTK2	Atrial fibrillation	1e-09	intron_variant	rs6993266-A	29892015	Multi-ethnic genome-wide association study for atrial fibrillation.
PTK2:-:chr8:141762415:141749117	rs6993266	chr8	141762659	PTK2	Atrial fibrillation	1e-09	intron_variant	rs6993266-A	29892015	Multi-ethnic genome-wide association study for atrial fibrillation.
PTPN11:+:chr12:112884080:112893867	rs11066301	chr12	112871372	PTPN11	Mean arterial pressure	8e-16	intron_variant	rs11066301-G	27618448	Meta-analysis identifies common and rare variants influencing blood pressure and overlapping with metabolic trait loci.
PTPRA:+:chr20:2928628:2945848	rs633284	chr20	2904143	PTPRA	Body mass index	5e-08	intron_variant	rs633284-?	30595370	Leveraging Polygenic Functional Enrichment to Improve GWAS Power.
RALBP1:+:chr18:9524592:9525849	rs329007	chr18	9522606	RALBP1	LDL cholesterol	3e-09	intron_variant	rs329007-A	30275531	Genetics of blood lipids among ~300,000 multi-ethnic participants of the Million Veteran Program.
RBMS2:+:chr12:56956201:56965639	rs2657888	chr12	56938383	RBMS2	Adiponectin levels	8e-06	intron_variant	rs2657888-T	22479202	Novel loci for adiponectin levels and their influence on type 2 diabetes and metabolic traits: a multi-ethnic meta-analysis of 45,891 individuals.
RBPMS:+:chr8:30332295:30336893	rs2979481	chr8	30262786	RBPMS	Heart rate variability traits	4e-06	intron_variant	rs2979481-?	22174390	Heritability of submaximal exercise heart rate response to exercise training is accounted for by nine SNPs.
RBPMS:+:chr8:30332295:30336893	rs35320172	chr8	30299748	RBPMS	Systolic blood pressure	5e-08	intron_variant	rs35320172-?	30595370	Leveraging Polygenic Functional Enrichment to Improve GWAS Power.
RBPMS:+:chr8:30332295:30336893	rs2979470	chr8	30288272	RBPMS	Systolic blood pressure	5e-11	intron_variant	rs2979470-T	30224653	Genetic analysis of over 1 million people identifies 535 new loci associated with blood pressure traits.
RICTOR:-:chr5:39021238:38991051	rs13160161	chr5	39058356	RICTOR	Obesity-related traits	2e-06	intron_variant	rs13160161-A	23251661	Novel genetic loci identified for the pathophysiology of childhood obesity in the Hispanic population.
RNASEH2B:+:chr13:51501543:51523641	rs9526707	chr13	51489186	RNASEH2B	Systolic blood pressure	2e-13	intron_variant	rs9526707-A	30224653	Genetic analysis of over 1 million people identifies 535 new loci associated with blood pressure traits.
RREB1:+:chr6:7176888:7189555	rs3904600	chr6	7109665	RREB1	Waist-hip ratio	6e-22	intron_variant	rs3904600-?	30595370	Leveraging Polygenic Functional Enrichment to Improve GWAS Power.
RYR2:+:chr1:237433797:237519285	rs6683225	chr1	237349738	RYR2	Obesity-related traits	2e-06	intron_variant	rs6683225-G	23251661	Novel genetic loci identified for the pathophysiology of childhood obesity in the Hispanic population.
RYR2:+:chr1:237433797:237519285	rs268786	chr1	237355985	RYR2	Obesity-related traits	8e-06	intron_variant	rs268786-C	23251661	Novel genetic loci identified for the pathophysiology of childhood obesity in the Hispanic population.
SAMD4A:+:chr14:55168780:55169298	rs17127713	chr14	55122918	SAMD4A	Obesity-related traits	3e-06	intron_variant	rs17127713-G	23251661	Novel genetic loci identified for the pathophysiology of childhood obesity in the Hispanic population.
SCMH1:-:chr1:41541123:41536267	rs2885697	chr1	41544279	SCMH1	Atrial fibrillation	3e-10	intron_variant	rs2885697-G	30061737	Biobank-driven genomic discovery yields new insight into atrial fibrillation biology.
SCMH1:-:chr1:41541123:41536267	rs2885697	chr1	41544279	SCMH1	Atrial fibrillation	2e-07	intron_variant	rs2885697-G	29892015	Multi-ethnic genome-wide association study for atrial fibrillation.
SDCCAG8:+:chr1:243468015:243507633	rs147707292	chr1	243467375	SDCCAG8, SDCCAG8	Pulse pressure	3e-09	intron_variant	rs147707292-C	30578418	Trans-ethnic association study of blood pressure determinants in over 750,000 individuals.
SETD2:-:chr3:47088111:47079156	rs62246406	chr3	47097985	SETD2	HDL cholesterol	5e-10	intron_variant	rs62246406-A	30275531	Genetics of blood lipids among ~300,000 multi-ethnic participants of the Million Veteran Program.
SLC20A2:-:chr8:42323435:42317414	rs2978456	chr8	42324765	SLC20A2	Pulse pressure	1e-08	intron_variant	rs2978456-T	28135244	Genome-wide association analysis identifies novel blood pressure loci and offers biological insights into cardiovascular risk.
SLC20A2:-:chr8:42323435:42317414	rs2978456	chr8	42324765	SLC20A2	Systolic blood pressure	1e-12	intron_variant	rs2978456-?	30595370	Leveraging Polygenic Functional Enrichment to Improve GWAS Power.
SLC20A2:-:chr8:42323435:42317414	rs2978456	chr8	42324765	SLC20A2	Pulse pressure	2e-12	intron_variant	rs2978456-C	30578418	Trans-ethnic association study of blood pressure determinants in over 750,000 individuals.
SLC20A2:-:chr8:42330172:42317414	rs10958717	chr8	42351585	SLC20A2	Pulse pressure	1e-10	intron_variant	rs10958717-G	27841878	Genome-wide association analyses using electronic health records identify new loci influencing blood pressure variation.
SLC2A12:-:chr6:134350859:134349519	rs965652	chr6	134368953	SLC2A12	Coronary artery disease	1e-07	intron_variant	rs965652-A	29212778	Identification of 64 Novel Genetic Loci Provides an Expanded View on the Genetic Architecture of Coronary Artery Disease.
SLC2A12:-:chr6:134350859:134349519	rs2811686	chr6	134369424	SLC2A12	Coronary artery disease	1e-06	intron_variant	rs2811686-T	29212778	Identification of 64 Novel Genetic Loci Provides an Expanded View on the Genetic Architecture of Coronary Artery Disease.
SLC8A1:-:chr2:40405633:40366541	rs17025867	chr2	40578559	SLC8A1	Obesity (early onset extreme)	2e-07	intron_variant	rs17025867-A	23563609	Genome-wide SNP and CNV analysis identifies common and low-frequency variants associated with severe early-onset obesity.
SLC8A1:-:chr2:40405633:40366541	rs3749056	chr2	40484945	SLC8A1	QRS duration in Tripanosoma cruzi seropositivity	4e-06	intron_variant	rs3749056-?	24324551	Genome wide association study (GWAS) of Chagas cardiomyopathy in Trypanosoma cruzi seropositive subjects.
SLC8A1:-:chr2:40405633:40366541	rs4952611	chr2	40567743	SLC8A1	Diastolic blood pressure	4e-08	intron_variant	rs4952611-T	28135244	Genome-wide association analysis identifies novel blood pressure loci and offers biological insights into cardiovascular risk.
SLC8A1:-:chr2:40405633:40366541	rs6544325	chr2	40584730	SLC8A1	Systolic blood pressure	3e-12	intron_variant	rs6544325-?	30595370	Leveraging Polygenic Functional Enrichment to Improve GWAS Power.
SLC8A1:-:chr2:40405633:40366541	rs2192768	chr2	40525932	SLC8A1	Systolic blood pressure	3e-11	intron_variant	rs2192768-C	30578418	Trans-ethnic association study of blood pressure determinants in over 750,000 individuals.
SLC8A1:-:chr2:40405633:40387905	rs17025867	chr2	40578559	SLC8A1	Obesity (early onset extreme)	2e-07	intron_variant	rs17025867-A	23563609	Genome-wide SNP and CNV analysis identifies common and low-frequency variants associated with severe early-onset obesity.
SLC8A1:-:chr2:40405633:40387905	rs3749056	chr2	40484945	SLC8A1	QRS duration in Tripanosoma cruzi seropositivity	4e-06	intron_variant	rs3749056-?	24324551	Genome wide association study (GWAS) of Chagas cardiomyopathy in Trypanosoma cruzi seropositive subjects.
SLC8A1:-:chr2:40405633:40387905	rs4952611	chr2	40567743	SLC8A1	Diastolic blood pressure	4e-08	intron_variant	rs4952611-T	28135244	Genome-wide association analysis identifies novel blood pressure loci and offers biological insights into cardiovascular risk.
SLC8A1:-:chr2:40405633:40387905	rs6544325	chr2	40584730	SLC8A1	Systolic blood pressure	3e-12	intron_variant	rs6544325-?	30595370	Leveraging Polygenic Functional Enrichment to Improve GWAS Power.
SLC8A1:-:chr2:40405633:40387905	rs2192768	chr2	40525932	SLC8A1	Systolic blood pressure	3e-11	intron_variant	rs2192768-C	30578418	Trans-ethnic association study of blood pressure determinants in over 750,000 individuals.
SLC8A1:-:chr2:40657441:40655613	rs4629203	chr2	40662546	SLC8A1	Obesity-related traits	3e-06	intron_variant	rs4629203-G	23251661	Novel genetic loci identified for the pathophysiology of childhood obesity in the Hispanic population.
SLC8A1:-:chr2:40657444:40655613	rs4629203	chr2	40662546	SLC8A1	Obesity-related traits	3e-06	intron_variant	rs4629203-G	23251661	Novel genetic loci identified for the pathophysiology of childhood obesity in the Hispanic population.
SLC8A1:-:chr2:40657444:40655615	rs4629203	chr2	40662546	SLC8A1	Obesity-related traits	3e-06	intron_variant	rs4629203-G	23251661	Novel genetic loci identified for the pathophysiology of childhood obesity in the Hispanic population.
SLX4IP:+:chr20:10536879:10541468	rs677673	chr20	10481772	SLX4IP	Body mass index (change over time) in chronic obstructive pulmonary disease	6e-06	intron_variant	rs677673-?	28044437	Body mass index change in gastrointestinal cancer and chronic obstructive pulmonary disease is associated with Dedicator of Cytokinesis 1.
SLX4IP:+:chr20:10536879:10541468	rs680515	chr20	10458688	SLX4IP	Pulse pressure	7e-42	intron_variant	rs680515-A	30224653	Genetic analysis of over 1 million people identifies 535 new loci associated with blood pressure traits.
SLX4IP:+:chr20:10536879:10541468	rs3063286	chr20	10488553	SLX4IP	Diastolic blood pressure	4e-16	intron_variant	rs3063286-TTA	30578418	Trans-ethnic association study of blood pressure determinants in over 750,000 individuals.
SNX13:-:chr7:17915413:17908030	rs4142995	chr7	17919258	SNX13	HDL cholesterol	9e-12	3_prime_UTR_variant	rs4142995-T	24097068	Discovery and refinement of loci associated with lipid levels.
SNX13:-:chr7:17915413:17908030	rs17138358	chr7	17920253	SNX13	HDL cholesterol levels	2e-08	3_prime_UTR_variant	rs17138358-C	28334899	Association analyses of East Asian individuals and trans-ancestry analyses with European individuals reveal new loci associated with cholesterol and triglyceride levels.
SNX13:-:chr7:17915413:17908030	rs4142995	chr7	17919258	SNX13	HDL cholesterol levels	1e-16	3_prime_UTR_variant	rs4142995-T	28334899	Association analyses of East Asian individuals and trans-ancestry analyses with European individuals reveal new loci associated with cholesterol and triglyceride levels.
STAG1:-:chr3:136221621:136183723	rs699165	chr3	136224697	STAG1	Smoking behaviour (cigarettes smoked per day)	8e-09	intron_variant	rs699165-G	30643251	Association studies of up to 1.2 million individuals yield new insights into the genetic etiology of tobacco and alcohol use.
STK39:-:chr2:169038600:168986051	rs6749447	chr2	169041386	STK39	Blood pressure	2e-07	intron_variant	rs6749447-G	19114657	From the Cover: Whole-genome association study identifies STK39 as a hypertension susceptibility gene.
STK39:-:chr2:169038600:168986051	rs2390669	chr2	169091942	STK39	Body mass index	6e-10	intron_variant	rs2390669-C	28892062	Genome-wide association study identifies 112 new loci for body mass index in the Japanese population.
STK39:-:chr2:169038600:168986051	rs2390669	chr2	169091942	STK39	Body mass index	2e-10	intron_variant	rs2390669-C	28892062	Genome-wide association study identifies 112 new loci for body mass index in the Japanese population.
STK39:-:chr2:169038600:169018297	rs6749447	chr2	169041386	STK39	Blood pressure	2e-07	intron_variant	rs6749447-G	19114657	From the Cover: Whole-genome association study identifies STK39 as a hypertension susceptibility gene.
STK39:-:chr2:169038600:169018297	rs2390669	chr2	169091942	STK39	Body mass index	6e-10	intron_variant	rs2390669-C	28892062	Genome-wide association study identifies 112 new loci for body mass index in the Japanese population.
STK39:-:chr2:169038600:169018297	rs2390669	chr2	169091942	STK39	Body mass index	2e-10	intron_variant	rs2390669-C	28892062	Genome-wide association study identifies 112 new loci for body mass index in the Japanese population.
TIA1:-:chr2:70463307:70451686	rs2706770	chr2	70471899	C2orf42, TIA1	Total cholesterol levels	7e-06	intron_variant	rs2706770-A	29507422	A large electronic-health-record-based genome-wide study of serum lipids.
TIA1:-:chr2:70463307:70451686	rs2706770	chr2	70471899	C2orf42, TIA1	Total cholesterol levels	1e-08	intron_variant	rs2706770-A	29507422	A large electronic-health-record-based genome-wide study of serum lipids.
TNNT2:-:chr1:201342396:201342342	rs12564445	chr1	201345487	LAD1, TNNT2	Cardiac Troponin-T levels	5e-08	intron_variant	rs12564445-A	23247143	Association of genome-wide variation with highly sensitive cardiac troponin-T levels in European Americans and Blacks: a meta-analysis from atherosclerosis risk in communities and cardiovascular health studies.
UBAP2:-:chr9:34017187:33986758	rs1758632	chr9	34025640	UBAP2	Type 2 diabetes	1e-09	intron_variant	rs1758632-C	30054458	Genome-wide association analyses identify 143 risk variants and putative regulatory mechanisms for type 2 diabetes.
USP25:+:chr21:17135210:17138460	rs7283707	chr21	17126994	USP25	QRS complex (12-leadsum)	4e-09	intron_variant	rs7283707-?	27659466	52 Genetic Loci Influencing MyocardialÂ Mass.
XPO4:-:chr13:21396428:21370215	rs2585897	chr13	21398979	XPO4	PR interval	9e-16	intron_variant	rs2585897-A	30046033	PR interval genome-wide association meta-analysis identifies 50 loci associated with atrial and atrioventricular electrical activity.
ZBTB46:-:chr20:62422143:62407031	rs73143584	chr20	62445702	ZBTB46, ZBTB46-AS1	Coronary artery disease	2e-06	intron_variant	rs73143584-A	29212778	Identification of 64 Novel Genetic Loci Provides an Expanded View on the Genetic Architecture of Coronary Artery Disease.
ZMYM2:+:chr13:20625573:20641530	rs9579775	chr13	20616557	ZMYM2	Body mass index	2e-12	intron_variant	rs9579775-?	30595370	Leveraging Polygenic Functional Enrichment to Improve GWAS Power.
ZNF652:-:chr17:47395345:47388674	rs12940887	chr17	47402807	ZNF652	Systolic blood pressure	7e-08	intron_variant	rs12940887-T	27618452	The genetics of blood pressure regulation and its target organs from association studies in 342,415 individuals.
ZNF652:-:chr17:47395345:47388674	rs12940887	chr17	47402807	ZNF652	Diastolic blood pressure	1e-12	intron_variant	rs12940887-T	27618452	The genetics of blood pressure regulation and its target organs from association studies in 342,415 individuals.
ZNF652:-:chr17:47395345:47388674	rs12940887	chr17	47402807	ZNF652	Diastolic blood pressure	1e-08	intron_variant	rs12940887-T	28739976	Novel Blood Pressure Locus and Gene Discovery Using Genome-Wide Association Study and Expression Data Sets From Blood and the Kidney.
ZNF652:-:chr17:47395345:47388674	rs62076439	chr17	47404628	ZNF652	Coronary artery disease	2e-15	intron_variant	rs62076439-T	29212778	Identification of 64 Novel Genetic Loci Provides an Expanded View on the Genetic Architecture of Coronary Artery Disease.
ZNF652:-:chr17:47395345:47388674	rs12940887	chr17	47402807	ZNF652	Blood pressure	2e-07	intron_variant	rs12940887-T	21909110	Genome-wide association study identifies six new loci influencing pulse pressure and mean arterial pressure.
ZNF827:-:chr4:146770713:146744574	rs35879803	chr4	146782837	ZNF827	Coronary artery disease	1e-06	intron_variant	rs35879803-A	29212778	Identification of 64 Novel Genetic Loci Provides an Expanded View on the Genetic Architecture of Coronary Artery Disease.

## Sheet: downstream introns
Table showing the circRNAs and the coordinates of the corresponding introns downstream the donor site
id	gene	transcript	strand	chrom	startGR	endGR	length	seq	type
AFF1:+:chr4:87967318:87968746	AFF1	ENST00000307808.6	+	chr4	87968747	88005271	36525	GUGUGUGGAAUUUCUUAUCUUGGGGAAUUCCAAUUCGAAGACGGAUUUGAGAUGAAAAUGUCCGGAGGAUGUGGGGCAAGGUGGGGAGGUUAGUCCAUGGCUUUUGGGUAGGGGGAAUUCUUUUUGGCUUUAGGAUCUUGUUAAUAACCCGCGAAAAACUCAGAUCUGAGAUGGACGACUGAUUAUAGAUAUUGAAAUGCAGUUUGCAGAAAGGUUUAGAGAACCUUUUUAUGGAGCCAAAAUUUAUAUACAGUAAAACAUAGAGAUCAUAAGAGUACAGUUUGUGUUUCAAAAAAUAGAUACACCUAUAGGAUCCAAAACCCAAUCAAGAGAGAGAAGAUUUCGGUUACCAGAAAGUUUCAGGAAGGUUUUCAGGUGUCUUAUUUAUUGUUUUGGGAG…	fi
AKAP13:+:chr15:86198648:86213061	AKAP13	ENST00000394518.2	+	chr15	86213062	86225388	12327	GUGAGUAUACUACUUUUUAAAAAAAUUAAAUAUAUUAAAUCUUAACCACUCUUCCUAUUAUUUUUCUCACUUUAAGGCCCCAUAACAUUACCUGCCAAAAUUUGCUUACUACUUCUUUGAGUGAAUGGCUCAGCACUUAAACAGAAAAGGUGGCAUAGAGUUUAUCUUGAGAUCUUCUUCCUUUUACCUAAAAAUAUCCCUAAUACAUUAAGUUUAUUGUAUUUGUGGGCAUGAAUCUGACACACUUUUUAAAAUUUUUUUAUUUUGAAAUAAUUUUAGACUUGAAAAAUAGUUACAAAUAAUAUUCACUGGGGAAAAAAUUGCAAAAAUAGUACAAAGUAUUCCCAUGUAUUCUUCACGUCCAGUCCUCAAAUGUUAGAAUACUUGUUUCGCCAGCCU…	fi
ALMS1:+:chr2:73777394:73800551	ALMS1	ENST00000264448.6	+	chr2	73800552	73826527	25976	GUACAUGGCUACAGAUUCCAUCUGGCAAUGUGACUGCCCUCUUCAUGGACUUUUUAGUUAAGCUUUGCACACAGGUGAAAAAAACAAGCCAUUUGCCCUUUCCUCUCUAUACCAUUUCUUACCAACUGGAAAAGAGUGAGAAAGUGUAGUACAGUGCUAUUGUGAGUUGUCAUUAUUUUCAUCAACAUUCAUUUACGAAUUACCUUUUGAAUGAAGGGCUUUGCUGCUAGAUCCUUCACAGUCUGCAAAGUUUACCCCUGAAAUGGGGGAGCUUUGAGGUUAGAAUGAUCUCUAUCCUGAACAAUAUUGCUGGGUUUAUGUUUAUUUGGGUUUUUUUUUUUUAAUUCAUUCCUCUCUGUCUUUCAGGAAAUAUAUUUGAGGUUCUUUUAAACACACACA…	fi
ARHGAP10:+:chr4:148860976:148887990	ARHGAP10	ENST00000506054.1	+	chr4	148887991	148944413	56423	GUAAAAUUUUUUUUUUCUUUAAGAGACUUUGUUUUCGGCUUGUCGCCAUGUACUACACAACGAUCCUCUUAGAUUUCCCUUUUCUCUCUCUCUGUUUAAAAAAAUUCUUUCAUUCUCACUGUGAUGAGCUUGGUUCUAAGAAGUUCUCAUUGAGCUUCUGUCUUCUGAUGGAGUUCCAUAAAUCUGAAAUUUAUCUGGUCUUUUGUUAUCUCCCUGGUUUAAUGAAGAAGCAUUUAAUCCAGAUGUAAGUGAAUAUCAAGGCAAUUGUGAACUAUUUAGGACUUUUGUUGCUUUUAUUCCCAUCUUUGGAUUUCUCACUCAAAUUCUGUGUGGCACAGCAACCCUGUACUCUUGAUAAAGUUAGGGCUUUGCAACUUACAAGAGAAAAUAAGGCAAAUA…	fi
ARHGAP10:+:chr4:148860976:148944564	ARHGAP10	ENST00000506054.1	+	chr4	148944565	148968042	23478	GUAAGAUGUUAAUGAUAUUUUUUGCUUGAUAGCAUGUUGAGAGUAUGGCGUAUCAUAUGUCGUCAGGGCAGGCCACAGUUUUCUGUCAUCUGUGUUUUAAUUUCUUCUUCCCUUAAGAUUAUAAUUUUGAGAUUUACAGGGAGGGUGAAGCUUUUUUGUAAGGGAGAAAACGCAAGUUUCGGUUUUGUGUUUGUCUUUGUUAUGCAUGGUUCUUUUUUUAUUUUUAAAAGACAGCUUAAAUUUCUUUUUUGGGAGACUUGUGUGACCUCCUGUGAGGUUACAUAACCCUGAGACAAAUGGAAGGGGAACUAAAAUUAAAGCAGAUCUUUUAUGAGAGGAGCGGAUGGAGUCUCAUGUUAAAUGCAUCUAGAUUAAAGGCACAGUUCACCAUCGCUCUGG…	fi
ARHGAP10:+:chr4:148867768:148887990	ARHGAP10	ENST00000506054.1	+	chr4	148887991	148944413	56423	GUAAAAUUUUUUUUUUCUUUAAGAGACUUUGUUUUCGGCUUGUCGCCAUGUACUACACAACGAUCCUCUUAGAUUUCCCUUUUCUCUCUCUCUGUUUAAAAAAAUUCUUUCAUUCUCACUGUGAUGAGCUUGGUUCUAAGAAGUUCUCAUUGAGCUUCUGUCUUCUGAUGGAGUUCCAUAAAUCUGAAAUUUAUCUGGUCUUUUGUUAUCUCCCUGGUUUAAUGAAGAAGCAUUUAAUCCAGAUGUAAGUGAAUAUCAAGGCAAUUGUGAACUAUUUAGGACUUUUGUUGCUUUUAUUCCCAUCUUUGGAUUUCUCACUCAAAUUCUGUGUGGCACAGCAACCCUGUACUCUUGAUAAAGUUAGGGCUUUGCAACUUACAAGAGAAAAUAAGGCAAAUA…	fi
ARHGAP10:+:chr4:148867768:148944564	ARHGAP10	ENST00000506054.1	+	chr4	148944565	148968042	23478	GUAAGAUGUUAAUGAUAUUUUUUGCUUGAUAGCAUGUUGAGAGUAUGGCGUAUCAUAUGUCGUCAGGGCAGGCCACAGUUUUCUGUCAUCUGUGUUUUAAUUUCUUCUUCCCUUAAGAUUAUAAUUUUGAGAUUUACAGGGAGGGUGAAGCUUUUUUGUAAGGGAGAAAACGCAAGUUUCGGUUUUGUGUUUGUCUUUGUUAUGCAUGGUUCUUUUUUUAUUUUUAAAAGACAGCUUAAAUUUCUUUUUUGGGAGACUUGUGUGACCUCCUGUGAGGUUACAUAACCCUGAGACAAAUGGAAGGGGAACUAAAAUUAAAGCAGAUCUUUUAUGAGAGGAGCGGAUGGAGUCUCAUGUUAAAUGCAUCUAGAUUAAAGGCACAGUUCACCAUCGCUCUGG…	fi
ARHGAP10:+:chr4:148944414:148968202	ARHGAP10	ENST00000506054.1	+	chr4	148968203	148984298	16096	GUAAGUAACCGUGCUUCUGUUGGGUGCUGAAGGGUGGAAGCCCUGACUUUGUUCAUUUUAAAGUUUCCAUGAGCAGUGACCUGUGGGUGCUGAAGCCAUUAGAUCUAGGAGCCCUUGUUUUCUUAUCAGAAGGGCCACCAAAGGGAGAAGGGUCCUUAAAACAGAGCCUUCCUUGAAUACUGUCUGUGUUUCUAGUAUGGAAGGGGUAGCUGGAUGCUAUGUCAAAUCUGAUCGAAGUUCAAUUCCUGGGCAGUUUUGGAUUCUGCAACGGAAAUUUGUUACUGUCCCACCCAAGAUGUUUCCCCACUAGUUAUGCAAACUUUAGAGAUGUGAGAAUGCAUGCUGAUGGACAGACUCUUGAAACUGUCUGUAGAAUGAUAUUUUACUUACAUGAAUUUC…	fi
ARHGEF10L:+:chr1:17907048:17914974	ARHGEF10L	ENST00000361221.3	+	chr1	17914975	17928621	13647	GUAAGUGAACCUUGCUCCUUUGCUUUGGCGGUUGGAAACAGGGAGACACCGGGCAGUGGGUGGGGAUGGGGUGGAGCUGAGGCCCAGAGGACCCGACUGGUCUUUGGCUAAGGAGGAAAGCAUUUCACUGAGGCCCUGUGCCCUGGGGGAAGAGGUCAGUUCCAGAAACUCAUGGUACUUUUUCCUUUAUUUUGCCCACAAACCUCUGAAACCGCAGGAGGCAGGCCUGGCUCCAAACCCUACCUCUGUGGCCUUGGAGGAGUCACAGAAACUCUCCAAGUGUCAGUCUGUUUGCGGCUGAAGGGGAAACAAUGAGAGCACCCCCUCUGUUGGGUUUGUCUUGGAGAAGCAAACAGCUGGAGGGUCCCCAGUGUGUGUGUGUGUGUGUGUGUGUGUGUG…	fi
ATXN2:-:chr12:111926584:111907912	ATXN2	ENST00000377617.3	-	chr12	111902520	111907911	5392	GUAGGAAGCACUUUGUUUGUCUCUUCCAGUGUGUGUGACUCUUCUUAAUUUAAGUUUCUGAAAACAUACUCUAUCUAAGAAUAACCUGACCUUUUAUGACAUUGAGGGUCAAGAAUCUGAAGGAAAAGAUGAACCCAUUUCUUUGCCUGACUUGCUUUAUAACUUUUGGCAAAUAGUUUCUACUUCUGUACCUGGUCUUCAGAUCUCUUUCCUGCUUUAACUAAAAUGUAAUGAUGUAUAUAAUGGCAAAGCAUCUUUGUGGAGAAAGGUACCUUUCUCCUCUUCCUCAUCAAUAUUAUGCUUUGGUAUAUCCUGCCUACGACAUGCAAGAGAAUUUUAUAAUAAUAAAAGCAUAAAGGUGUUCUCCAGCAUGAAAACAUUUUGCUUCACUACUUGAUC…	fi
ATXN2:-:chr12:111993723:111990084	ATXN2	ENST00000377617.3	-	chr12	111963121	111990083	26963	GUGGGUUUUGAUUUCCUAAAUAUGCCUCAUGGUUUAUUAGAUUUAUUCAAGCAAAGAUUUUCACAGUGAUCUUACAAACUUUUUUUAAAGAAAUAUCUGGGCUGGGUAUGGCGGCUCAUUCCUGUAAUCUUAGCACUUAGGGAGGCUGAGGCGGGUGGAUCACCUGAGGUCAGGAGUUCGAGACCAGCCUGGCCAACAUGGCGAAACCCCGUCUCUACUAAAAAUACAAAAAUUUAUUUUUGUGUGUGGUGGCGUGCGCCUAUAGUCCUAGCUACUAGGGAGGCUGAGACAGAAUUGCUUGAACCCAGGAGGCAGAGGUUGCAGUGAGCUGAUACCGCACCACUGCACUCCAGCCUGGGUGACAGAGCAAGACUCCGUUUCAAAAAAAAAAAGAAAGAA…	fi
BACH1:+:chr21:30693542:30702014	BACH1	ENST00000399921.1	+	chr21	30702015	30714719	12705	GUAAGUGUAAAAGUUUCUUGUUACUAUUUAAAUUCCACCACUUUCUUUUUUGUCAAGGAAAUAGUUUUUAAAUUUCUAGGUCAGAUAUAAUGCUCAAUUACUUAUUUUAAUAUGUAUCAAUUACCAUUUUAUCAUUUUUACCAUGAUAUGCUGUGAUAUGUAAGUGCUUUUUAAAAAGAAGGUUUUCAAAUUAAGAAUGACUUUACUGUCUACCUAAUCAUUAGUGGUUGUGAAUAGAUUCAAGAAAUUAUAAAGCACUUUAGGUUCUCUGUUUUGUGUCUAUAGAAGUUAAUAUUCCAGGUGUUCAUUUAAAUGAACUGUGGACCUGAAUAACUUGUUUUGGUUGAUACCAAAACCAGACCAACCAGGAUCUUUCAUCUAAGGAAAAAAAUUCUGAUA…	fi
BACH1:+:chr21:30698380:30702014	BACH1	ENST00000399921.1	+	chr21	30702015	30714719	12705	GUAAGUGUAAAAGUUUCUUGUUACUAUUUAAAUUCCACCACUUUCUUUUUUGUCAAGGAAAUAGUUUUUAAAUUUCUAGGUCAGAUAUAAUGCUCAAUUACUUAUUUUAAUAUGUAUCAAUUACCAUUUUAUCAUUUUUACCAUGAUAUGCUGUGAUAUGUAAGUGCUUUUUAAAAAGAAGGUUUUCAAAUUAAGAAUGACUUUACUGUCUACCUAAUCAUUAGUGGUUGUGAAUAGAUUCAAGAAAUUAUAAAGCACUUUAGGUUCUCUGUUUUGUGUCUAUAGAAGUUAAUAUUCCAGGUGUUCAUUUAAAUGAACUGUGGACCUGAAUAACUUGUUUUGGUUGAUACCAAAACCAGACCAACCAGGAUCUUUCAUCUAAGGAAAAAAAUUCUGAUA…	fi
BNC2:-:chr9:16738483:16727795	BNC2	ENST00000380672.4	-	chr9	16583084	16727794	144711	GUAAGUUACUUUCUUUCUUGAUUUUUUUUUUCUUUUUUUUAAGAAACCUUGAAUUGUUAUGGGCACUUUUGUUUCUGGUGUUUUUCUUUCUAAAUACUUUUUAAAAUGUGGUCACUUCCUAGUUAGGCUCUUGUUUUGUCAUAACUGUGUUACUGGAAUGUGCAGGGUUACUUCAUGGUUUCCCUAAGGGCGUCUUAAAAGAAAAAGGGGAAAGGAUACCGAAGUAAAAGAAAGCAGAGACAUUGUUGAAAAGUUUCACAGUACAAUCUGGGUCAGGGGAAGACUUAAUUUAUUUCUUUGUUUUCUGUUGAGAAUGAAAAAAGCCACCUCCCAACAAAUGUAUCUAUCAAUAUGAAUCACUUCGUCCAAAGUGUUUGCUCUCUCGGAGUAGGUUCCGCA…	fi
CACNA1C:+:chr12:2224390:2229596	CACNA1C	ENST00000399655.1	+	chr12	2229597	2558141	328545	GUAAGUCCACCAUCCUCAAGUCUCUGCUUUUUCACUCGAUGGAGAACUGCGUUCAGAUCACAUAGAUGCAUGGAAUGUGGGAGAGAAGUGAGACGUGUGUUUGGCAUGUGCAGGAGCCCUGCAGAGCUCACAUCCCGAGUGCUGUUUUACUCUUUAUUCAAAUCAGCACCUGUCUCAUUCCGGCCUGUUUUCCAAAAGAAUAUUCCAGUUAGGUGGUGGUGAGCUCUGUGUGUGUGUGUGUGUGUGUGUGUGUGUGUGUGUGUGUGUUUAGUAGCAAAUCCCGUGACUGCUACAAAAUGUGCUGCAAAAGUUGUGAGUGCAGGUGUUCGCUGCAGCGAACAUCUGUUCUUGGAUUGUGUUGUAUUUCCUUUGAAUGUCUUUGUUCCAUUGGUGGGGUUU…	fi
CAMK2D:-:chr4:114452455:114421619	CAMK2D	ENST00000454265.2	-	chr4	114386761	114421618	34858	GUAUGAUUUAACCAGAAAUGGAAAAUCCUACCUCAGAGCUUCACAUAUAUAUAUGAAAAAAAAAGUGCUUCAAAUAACUAAUAAGUUUAGGAAGUAGGCCUAUCCUAAAGCACAAAAAUAUUUUAUUUAUGAGUAAAAAAUAUUUUUAUAAGUACAUAAUUAUUUCAACAAUAUGUUACUUUUGUCAUUUUUCCUACAUAUUCUUUUAUAUAUUUUGAACUGUAGACAUGUAGCAUAUUCUAGCACAUUGCAGUAAUGACAACUAAUAAUGAGUUACUAGUUAUAGGAACAUAACAAAUUGUAAAUUUGUCAGUCAAAAAGUAAUAUAAAAUGUAUACACAUUGGGUACAUUCAUAAAACCUAUCUGGAAAACAAUUUAUAUUCAAGGAUACAGUAUAA…	fi
CCDC91:+:chr12:28408514:28460682	CCDC91	ENST00000545336.1	+	chr12	28460683	28515370	54688	GUAAGGCGAUUGAACUUAAGAUUUAAAAUGUAAGCCUUUUGAUGAAGCAUGUGCUAUAAUUUCAAAAAGUGCAUAAUGAAUAUCUUAUGAAUGAAGAAUCAGAUACUUGCUUAAAUAUAUAAAACUGACCAACAUGGGCUAAAUUAAUGGGAAGACACCCAUUUUGAAAAAUAUGAGUCUGUGAGCAGCCCUGAGGAUUAGUAGUUUGAGGCCCAAACAAUUUGGUAAGAAAUAUUCUGUUUCUGAUGGAUACAUUUUGGGAACUGUUUAUUCUAAUUUUUGUUAUAAUAAUUACAUUUGAAUUACAUUUAGAAUCCUGUAAUCCAGAACUGAGACACUUAACUUUUUUAAAUAAAUUGUCUCCUUUUCUCCUUCCUAAAUUUUCUUAUUUAUUUCUUC…	fi
CCDC91:+:chr12:28458582:28460682	CCDC91	ENST00000545336.1	+	chr12	28460683	28515370	54688	GUAAGGCGAUUGAACUUAAGAUUUAAAAUGUAAGCCUUUUGAUGAAGCAUGUGCUAUAAUUUCAAAAAGUGCAUAAUGAAUAUCUUAUGAAUGAAGAAUCAGAUACUUGCUUAAAUAUAUAAAACUGACCAACAUGGGCUAAAUUAAUGGGAAGACACCCAUUUUGAAAAAUAUGAGUCUGUGAGCAGCCCUGAGGAUUAGUAGUUUGAGGCCCAAACAAUUUGGUAAGAAAUAUUCUGUUUCUGAUGGAUACAUUUUGGGAACUGUUUAUUCUAAUUUUUGUUAUAAUAAUUACAUUUGAAUUACAUUUAGAAUCCUGUAAUCCAGAACUGAGACACUUAACUUUUUUAAAUAAAUUGUCUCCUUUUCUCCUUCCUAAAUUUUCUUAUUUAUUUCUUC…	fi
CCSER1:+:chr4:91229395:91234198	CCSER1	ENST00000509176.1	+	chr4	91234199	91321186	86988	GUAAGUAUAUACAUAUGUCUGCCUCUAAUAAAAUAAUGCUGUCUAUAUCCGACAUGUUCAUGUCUCUUGCAAAAUGAACACAGACUACAGGAUAGACACCUCAUAUUUGAAGGGAAAAUUUGUUUCCAUAGUUGACAUUACAAGUCAGAGAAACAAAUUUUUCACCUAGGUCAGGAUGGAGUUCACCAUGACAGCUGUCUUUAGUUCCUGUCUUCCUUGCUUCCAUGGAAAGUUUGACAUUCUUUAUUCUAGAACAAGACACUUGAAUACAGAAACUAGGGAAAAUGCUGAACAUGAGGCUCCCCUUUGACACCAUUAUUUCACAUCUUCUCUCCACCAUAUAGCCCUCCAGAAAAUACCCUUUUGUAAAUCACACUUACUCCAGUACCACUCUUAGUC…	fi
CLEC16A:+:chr16:11114050:11154879	CLEC16A	ENST00000409790.1	+	chr16	11154880	11214471	59592	GUGAGUUGGCUGCUCUGAGUCACAGCAGGGGGCUGGGGGACAUGGGACAUGGGACACCACUCUGCUGAUUCACACGCCACUGGGAGGGUCAGUGUGCAACCUACAUUUUGUACUAUUAUUGAGCUGUGACCUUGAGCCAGCGGUGUGCAUGUCCCAUGCAGGUUUUGAAGAAAAGGCCCCUGGGUUCUCUGAGAUCAGUUUGAGGGUUCUGCUUUCACACAGCUGGUUCUCUAAAAAGUCUCUGCAGAGCACCUGGAGGCUCAAGCAAGGGUGAACAAACUCCAGGGUUCCUGUCCUCCCUAUAAACAUAGUGGCAUCGGUUUGGUUGGUUUUAUAUAUUAAGCAUUUUCUAUAUGAUUCUAAUGAUAAAAGGGUUCUGCUGCUAAAGAAAGAAACUUG…	fi
CLEC16A:+:chr16:11114050:11220003	CLEC16A	ENST00000409790.1	+	chr16	11220004	11260244	40241	GUGAGCCAGCCCCCCGCCCUGCGCCACAGCUCGUUCAUCAUGGUGGGCGUUCAAGGUCUUUCUCUCUGUGGAGCCUGUGUGAGCUGCCCUUCCUCUCUCAGAAGCCCCGUCGGCUGGCAGCACCAGCUUCUUAGAAUUUGUCAAAGCACAGCGCAAGAUUAAACACAGCCCCCAAAAUAAAUUUUGGCUUUCCCUUUAGUGUUUGGUUUGGUUUUCCAGAGAUUUGUUGGGUAUGUGGAAGAACUUCUCAGAAUUGACUAAGAAUUUUCUUGGAAAUUUCUUGGAAACAUUUAAAUGAUUAGUGCUGAAGUUGUGGGAGAGUAAUUUCCUUCUCCAUGUAAGAUGACUAGAAAGAGAGAGUGUGUUUGGUUCCGGUUACAACCCCCUGAAGAAGUGAGA…	fi
CRIM1:+:chr2:36623757:36669878	CRIM1	ENST00000280527.2	+	chr2	36669879	36691676	21798	GUUAGUUUGCCAUUAGUUUGUCAAGUUUUCUCCUCAUUUGUUAGCAUCAUCUAAGGUACAUUUUGAGCAUGCAGUUUGUUUUCCCAUGAGAAACCUAGUCCUUUCCUGUUUCUCUGGAAGAAAUCACUGAACUGUUUGCAUUACUUGGUAUUUAUAUGUAUCUUUCCUCAGAUCAAAACCAGGUGUCAUCAGGUUAAGUCGUUAAACCUUAUAGAUUCUUUCUGUAAGGGUGCCUGUACACUUUUGAGGGCUGGGACCUAUAUAAGCAAAUAUGCCCCUCUGUAUAUAGAUAGGGAGGCAGGCAGUGAGGUGUCUAUCAAGAGUAGACACAUCAUUUGAUCCUCUGCAGUGAAUCUUGUAGGUGCUUAAACAACAUGUUCAAUGUGAUGAAACAUUGGG…	fi
CRIM1:+:chr2:36668401:36669878	CRIM1	ENST00000280527.2	+	chr2	36669879	36691676	21798	GUUAGUUUGCCAUUAGUUUGUCAAGUUUUCUCCUCAUUUGUUAGCAUCAUCUAAGGUACAUUUUGAGCAUGCAGUUUGUUUUCCCAUGAGAAACCUAGUCCUUUCCUGUUUCUCUGGAAGAAAUCACUGAACUGUUUGCAUUACUUGGUAUUUAUAUGUAUCUUUCCUCAGAUCAAAACCAGGUGUCAUCAGGUUAAGUCGUUAAACCUUAUAGAUUCUUUCUGUAAGGGUGCCUGUACACUUUUGAGGGCUGGGACCUAUAUAAGCAAAUAUGCCCCUCUGUAUAUAGAUAGGGAGGCAGGCAGUGAGGUGUCUAUCAAGAGUAGACACAUCAUUUGAUCCUCUGCAGUGAAUCUUGUAGGUGCUUAAACAACAUGUUCAAUGUGAUGAAACAUUGGG…	fi
CSNK1G3:+:chr5:122881111:122893258	CSNK1G3	ENST00000395412.1	+	chr5	122893259	122909086	15828	GUAAAGUCUUAUAUUAAUUUUUAAAUUUGAAAUAAAGUGGAUUGUCAUGACUUUUUAGUUUCAAGGAAUGGUAUUUUAAGUUUGGUUAAGGAAAUCACUUUGCAAGGCUAUGUUUACUAUACGUUUUCUUACUAUGGUCUUAGGAUCCCUUUUUUAUUUUAUGACAAAUUUGGAGCUUUUUAUGUUUAUGCUGAUAUGAGUAGAGAACAUUGUGAAAAAAUUUAAUUUGCAAAUAUAAAAUGCAUACUUCUUCCAUAUUCUUAGUCUUUUUGGAGGCACUAUUAUAGCUGUUGAAGUGACUUACAAUAUAGUGGUAGGCUGAAAAAUGGCCACAUAGAAGUUAUCUGUAUCAUAAUCCCUAGAACCUCUACAUGUUACUGUAUGACAAAGACUUUGCAA…	fi
CSNK1G3:+:chr5:122881111:122911657	CSNK1G3	ENST00000395412.1	+	chr5	122911658	122923761	12104	GUAUGUGUACCUUUCGUAAGUAUGGAAGUUUGAACUUAGCAGCUGUGCUAACACUGUGAGUUUUUAUUUGUUAUGGUUCAGUUUUUGCAGAUUAUAAUAGCUUUUAUUAUAAUUUUCAUUUAUCACAUCUACCUAGAGUUUACUUUCACUUAUAUUUUAAUAAAACUCUUUGAAAGUAAGUUACUAUAGAGUAAAUGAGUGACAGCUAUCUUUACAUUCACUGUAUUUUUUGUAUUUAUAUAACUUGAAGUGUUCAACUUUGAUACAGUUAUGGGGAUGCAUUUAAUCAUUUCUCUUACAAAAUAUGAGAGAAUACCAAAUUUUAACUGAAUUCAGUACAUGUGGAAAUUUUGGAUUGAGACCAUAGCUCUCCAAUAUGGCUAGCCACAGAAAUAGCAA…	fi
DCLK2:+:chr4:151023630:151023964	DCLK2	ENST00000296550.7	+	chr4	151023965	151114289	90325	GUAAGAUGCUUCUAGCUCCCAGCUCUCCAUCUGACUUUUAAACUCCCUGUGCCAUGGUGGCUACAUAGUCAACAAUAGAAAUUUAGUAGUGUGCUAGAAAUCCUUCUGGGAGUCAUACUUGAGAUUGUGUGUGUGUGUGUAUGUGUGUGUGUGUGUAUGUAUGUAAAAUUAACCAUUUUUGUGAAAAAUGUAAGCGACUUAAGUACCUCAAAAGUGAUUAUAGAGAAGUCUAUCAUAUACUUCUUUUGGUUAUUGGAAGGAAAAUGUAAAUUUCUGAGGGAAAAGUAUAAGUUGAGGAGACAUCCUACGUUAAAUGGCAUGUCAUCUAUUUAUGAAUAACUGUUGAUUUGUAAAGUCAUUAUGGACUUGGGUAUCACAGGAGUCAAAAUUAAAAGUAUU…	fi
DDI2:+:chr1:15964802:15970145	DDI2	ENST00000480945.1	+	chr1	15970146	15976214	6069	GUGAGCAAAAGGCACUGGGGCUUGCUGUCUUUCUGUAGGCUAUUUGUAGGUAGGGUAGUCGAUUUUCAAGUUUUUAGAGGGUCUUUUGUUGUUAUUUUGUUGUUGUUGUUUUAAAUUUCUUUUGUGUGGGUAUGUCUGAGCUAGCAAGCCUAAUUUCUAGAAGUUUUAAAUCCUGUGUUCCGUCAAAGUUAUGUGUUUCUGCUGGUUGCAAACAAGUAGUCUCCUCUACGUUUCUAUUUCCUGAAAAUAUAAUCCCUUUCCGUCAUUUUAGCUGAUUUAUUUUUAUACUUACCUCCAUAUUUCUAAAUAACAUGUUUAUUUUGCUGUUUACUCAUAUGACUGUGUUUGAGAGCUGAGCUAUCUAAUUGAAUGUGAUUGCUUUUCUUUCAUGGCUAGUAU…	fi
ELP3:+:chr8:28013459:28019595	ELP3	ENST00000256398.8	+	chr8	28019596	28047165	27570	GUAACUGGGGGAGGGCGAAGUUCAUGAUUCCUUCCCAUUUUGAACUUGGCACCACAGUGAAAACUAUGUUGGUACCCUCUUGCCCCUGUUGAUGGUUAUUACGUUCAAAAUUGAGCUGAGCUGACUGGCGAAGGACUUGUGCUCAAACAAAAUUCACAAAAGCAGUUUAGUGGAAUAGAGAUUUCCGAGCCCUCUGAGAGUCAGGACCUGUGACCCAUAUGCCCUCUUCUGCACUCUCUGUCACACUGGUCAGCAUGGUCGCCUCCUCUUUGUGCUGUGCCCAGUUACUGUAUCUGAGGAAAUGGAAUUUGAUGAUAUGGACAGGAGAAAAACAUGAGUGUUUCUCACUGUUGUGGAGAUUAUCACUAUUGUUCAGAAAUUAAAAUAGAACCUCAGUUG…	fi
EPB41L2:-:chr6:131277639:131276245	EPB41L2	ENST00000337057.3	-	chr6	131247850	131276244	28395	GUGAGAUAGGGAGCUGAGUGAGAGCUAGCUUGAUAUGUGGAUUGUGGCAUGGCAUGAUGAAUAGAUUUUUGUGUUUUAUUAAGUUCCUGUAAGCCAGUUGAUUACAGUUUUGCACUAAAAAAAAUACAUUGAAGUGGGUCAUCAUUUCUGUCACAAAUAUUUCAUGACCUUGGGAUAAGCAGGGAUGCUAUUCUGCCAGUCUGCACUAGCCGUGUUUACUGGUUCGUGUGUUAAUGACUGGGUGUUAAAUAUUUGGAAUAUUGCUUUUGGCUAGAAGAUGUUUUUCUUGAGGAAAAAUGAUAGCACUAGGCUGACAUUUCAGAAUAAAGAAGUUUCAGCAGUAAACUUAGCCCCAAGUGUUUUAUCCUGAGACAGAUACUGGCUUAACAUCUAAUUUAU…	fi
EVI5:-:chr1:93073284:93029199	EVI5	ENST00000370331.1	-	chr1	92979528	93029198	49671	GUAAGUGAUAAAUUUUGAUCUUCACAUAUUGCUUUCUUCCUUCCUCUGUAUUGUAACAACACUUUAUUACUGGUUAUAAGACUGACACUUUCAUGCUGAAUAUCUUCUGUGAAUUAUUGGUUAUAAUUAAUAACAUUUUUGAAAAUUGUCUUUUUAGCAAGGAUCUUCUGUUCUAAUAUUGGGGAUUUAUUUCCCUUAACCUCAUUAGCAUGACCUAGAAUGAUAAAUUAAUAUUUUCAUGGCAAAUAUUUUAUUUUUUUAUUGUGGUGUAAAAACUCUUGAUAGUUUGCAUAGAUGUCAAAGUUACUUUAACUAAACUAAAAUUUUGCUUAUACCUAUAGAAUAGAUUUGUGGUAUUUACCGUUGCAUGCAGAAGGAAGUCUUUUUACUCUUGUCUUC…	fi
EVI5:-:chr1:93101893:93029199	EVI5	ENST00000370331.1	-	chr1	92979528	93029198	49671	GUAAGUGAUAAAUUUUGAUCUUCACAUAUUGCUUUCUUCCUUCCUCUGUAUUGUAACAACACUUUAUUACUGGUUAUAAGACUGACACUUUCAUGCUGAAUAUCUUCUGUGAAUUAUUGGUUAUAAUUAAUAACAUUUUUGAAAAUUGUCUUUUUAGCAAGGAUCUUCUGUUCUAAUAUUGGGGAUUUAUUUCCCUUAACCUCAUUAGCAUGACCUAGAAUGAUAAAUUAAUAUUUUCAUGGCAAAUAUUUUAUUUUUUUAUUGUGGUGUAAAAACUCUUGAUAGUUUGCAUAGAUGUCAAAGUUACUUUAACUAAACUAAAAUUUUGCUUAUACCUAUAGAAUAGAUUUGUGGUAUUUACCGUUGCAUGCAGAAGGAAGUCUUUUUACUCUUGUCUUC…	fi
EVI5:-:chr1:93101893:93070864	EVI5	ENST00000370331.1	-	chr1	93029295	93070863	41569	GUACCAUAUGAAAAUAAUAAAGUACAUGUAAAAAUAUAGUUUCUUCUAUCCUCUUUGUCUGAACAGUAACUUACUCUUUAUCCUCGUGACUGUGAUUCUUUUUUCAGUAAUCAUUCAUUUCCAAUUUUUUUUUAUUGUGGUAAAAUAGACAUAAAACUUACCAUUUUAAAGUAUACAGUUCUGCAGCAUUAAGUAUAUUUGACACUGUUGUGCAGCCAUCACCACCAUCCAUAUCCAGAACUUUUUCAUCCUCCCUAACUGAACCUCUUUGCCCAUUAAACACUAACUUCCCAUUCCCCAGCAACUGGCAACCACCAGCAACUGGAAACCACCAUUCUACUUUGUCUCUAUGAGUUUGACCACUCUGGUUACCUCAUAUAAGUGGGAUCAUACAAUACA…	fi
FAF1:-:chr1:51061888:51032749	FAF1	ENST00000396153.2	-	chr1	51005401	51032748	27348	GUAAUACUGUUGUUCACAAGUUACAAGUUGGGCUUCUAUUAAAAAAAAAAUCAUUGUGUUUAUCAUCAUCAUAAACAUUUUUCAUCCUCAGCAUUAAACUCUCUACCAUUGCAUUUCAUUAGACAAAAGCUGCUCGUUGCAGCUAACACAUGCAGUUAUUUGCAAUUGUGAAAAUGUACCUUAACUUAUAAAAACUUUUUAAAUUCAAGAAUAACCUGAAAACAAAAAUACAUUUCUCAUCUUAUAUUUGCAGUGCAACAGACAUUUCUAAUAUGUUUUUGAACUUUUAGAGAAACCUGAUGUUUUUAAUGAUGUUCAGAAAAGGCAAAACAAGUCUAAUAUAUAAUCCUAGUAGUAAGUUUAUUUUUUAAUAACUUCAGUGAAGAAGGCAGGACUUUC…	fi
FAT1:-:chr4:187630999:187627717	FAT1	ENST00000441802.2	-	chr4	187584768	187627716	42949	GUAAAUAUGUUUUUAUUGCUCUCAUUUGAUGCCCUUUUCCAUUUUUUUUUUUUUUUUAACCAUCUGCCCUGUGGCAGCUUCUUCAAAAUUCCCUGUUGCUCUUUGGGCUCGGUAUAGAAGUGCGUGUGAAUAUUUUUUUUGGCCCGGCUGCUGUAUUGUAGAUGUGUUUAUUCGUAGUAAGCCAUGAAGAUGGAAACAAAAGGGCCUGAGUGAUUUAAGUGGCGUAAAGUGAGUAAAAGACCAGGGAUACAUUGAAAUUGUUAUCACUGAUACUGAUCUCCAAACUCUAUUUUGAACUCUAUUAUCAAAAGCAUCAUUAUGGUUUUGUUCUGACUUUGAGAAGUCUUUCCAACUUUUUUCAGUCAGUGUAUUUGCAGGCUCAUACUUAGAACAACUACU…	fi
FER:+:chr5:108103794:108134090	FER	ENST00000281092.4	+	chr5	108134091	108168470	34380	GUAAGAAGAAUAAUUUCACUCUUUGUUAUUUAUAACAUUAUAAUUGUCCUUAAAAUGCAAUAGCUCAAACUAUUGAAUGAGCAUACUUAAGUCAGCAUUCUAAAGCAGUGAUUCCACAGUUUUACAGAGUAUGAAAAUCUCAUGGAGAAGUUUUUAAAAAUUAUAAAUUUUGGAGUGGCCGGGCAUGGUGGCUCACACCUGUAAUCCUAGCACUUUGGAAGGCUGAGGCAGCAACAUCACUUUAGCCUAGGAGUUUGAGACCAGCCUGGGGAAAGUGGUGAAACCCUGUCUCUACAAAAAAUAUGAAAAUUAGCUGGGCGUGGUAGCAUGUGACUGUAGUCCUAGCUACUUGGGAGGUUGAGGUGGGAGGAUUGCUUGAGCCUGUUAGAUCAAGGCUGC…	fi
FGGY:+:chr1:59787208:59844509	FGGY	ENST00000430447.1	+	chr1	59844510	59922632	78123	GUAUGUUAAUUACAAGUUGGAUUGUGUUUGCGUUCUUCCAUUCUUGGAUGUCUGUCUAUAUAUUGCUUUCUUAACUCUCUUUGACUGGAUAUACUUUUGGUACAUCUGCAUGUGAUUUUGCAUACAUGAAACAUCUUGAAUCUAUCUUCGACCUCCACUGCACAUGCCCAAACACUGUUGUUCCUAAGAGCCCUGGAAUGUGAGUAUCCAAGGUGAAGACCAUUCAUUAAAAUUGGUCAUAUUUGAAGGAGAUAUGAAAAAUCCAGAGUGAAAUGUGGAUUUUUCCAAAGGCACUUUUUACAUGAUGAAUAAAAGGAAAAAAUAAACACACACACACACACACACACACACACACAGAGUCACGCAUUCCUUAAGGACAGGGAUACAUUCAGAGAAUGU…	fi
FGGY:+:chr1:59805630:59844509	FGGY	ENST00000430447.1	+	chr1	59844510	59922632	78123	GUAUGUUAAUUACAAGUUGGAUUGUGUUUGCGUUCUUCCAUUCUUGGAUGUCUGUCUAUAUAUUGCUUUCUUAACUCUCUUUGACUGGAUAUACUUUUGGUACAUCUGCAUGUGAUUUUGCAUACAUGAAACAUCUUGAAUCUAUCUUCGACCUCCACUGCACAUGCCCAAACACUGUUGUUCCUAAGAGCCCUGGAAUGUGAGUAUCCAAGGUGAAGACCAUUCAUUAAAAUUGGUCAUAUUUGAAGGAGAUAUGAAAAAUCCAGAGUGAAAUGUGGAUUUUUCCAAAGGCACUUUUUACAUGAUGAAUAAAAGGAAAAAAUAAACACACACACACACACACACACACACACACAGAGUCACGCAUUCCUUAAGGACAGGGAUACAUUCAGAGAAUGU…	fi
FHOD3:+:chr18:34261399:34310767	FHOD3	ENST00000257209.4	+	chr18	34310768	34320618	9851	GUGAGGGAAGCUCUAUUAAGCAUUAUUUGUAUUUUAUCUUAUACUGCAUGUAUAAUAUGCUGCAUGUCCACAUUUCAAAAGAUCCAUGGUGCCUUUCUGUCUCAACUAGACUCUGAAUAAGGUUAAUAAUUCUUACACGUGUUAAACUUUUUGAGGGGAGGGGGAGUCUCACUUUGCCUAUGAAGUUCAGCAAUCUUCACUCAGGUUCAUUUACCAGUCUGCCUCUGACCACAUUCUGCCUACCUCAAAAUGGAAGAAGACUAUGAUAACCUCCUUGGGAAGCCACUAGGGUCUUGUUUCAUGUCAUUUUAAACCACGUAUGUUUAAAAAACCAUACCUUUCAAAGGUAGGGUUUUCAGUACAUGUGCACAUCCAUGUAAGAACUUUCUCUCUUGGCAU…	fi
FNDC3B:+:chr3:171965323:171969331	FNDC3B	ENST00000336824.4	+	chr3	171969332	172003715	34384	GUAAUACUCAAGAUGUUUGCCAUAGAGUGAAUUAUCAAGACAGAGACAUCUCAAAUGAUGUUUCCACAUCUUUUACAUGAGAAUAUUAUUUCAUGGUGGUUGGUUGUUCUGCUAAGAAUAUUUGAGUAGACCUUCUUUGAUCUAUUUCUUGGUAAGGAAAUAAUAUUGCAUUGUUUAUUUUUUAUUAAUACUUCAUGGCAGAAAUACUACAUUUUGGUCACAGAUGCCAUGCAACUUUGCACUUAAUAACAAAUAUUUGAAAAUCUUUUCAUGUUAGCCUACUUCUGUUGUUUCACUCUCUGAAUAGACAGAUGUGGAAGAAAUCCAAAGAUAAUUUUUCUAAAAGUGUAGGCUAGUUUAAAUCUCAAAAUAAUUAUACCUCAUAAACCAUACGUAAUU…	fi
FOXO3:+:chr6:108984658:108986092	FOXO3	ENST00000406360.1	+	chr6	108986093	109001029	14937	GUCAGUGCCGAAUGCUAUGGCAUAAAAAUAACAAUAUGGGGAUGAGGGGGGAUCUCUGGGGGAGCCUGUCUUCUCUUUACUUUGAACUUUAUUCCACACUGAAAACCAUGGAGCAGUGGUGCACAUAAUAUGGCUCCCAGCCAGUUCCAUCUCAGGGUUUUACCUGCAAACCAAAUAGGGCUGUCAGGUGCCCCCCUUCCCCCGCACAGUUUGCUGAUAGUUCAGAAAUCUACUGCUCGUGAAGAGAACACGUACGCAUUCAGAGAUCGCAUUCUUUUUUUGCAUCCAGUUGUCCUCACUGGCCUGUGACGCAGGUUGCCCUACUUGAUGGAUGGAUGAGAAGAGAAGGAGAGGGAUGGGAAGCUUGGGUCGUACUUCAGGGUUAAGGAUCCCAGCCAA…	fi
FTO:+:chr16:53907698:53922863	FTO	ENST00000471389.1	+	chr16	53922864	53967896	45033	GUAAGUCCAUCAGACCUGGGACCGUGUUUUCUGGGCUGCUGUGUUAUACAAAUCCUCCACUGCCUCAUUUGCUUAGGCAAAUGUAGAUUUAAUUAUUCCUAAUUAUCAAGUUAGAUUCUUCUUGGUAAGGUGAUGGGUAUAGCCAGGAUUUUGUCAGUACAACCUCAGUUUAGUUCAAUAAGCAUUUAUUGAGUAUUUUCUCCUCAUAGGGCAUGUGCUGGACAUAUACUAUGAAGUGGUGAUAAGAGGAUAACAAUUCGAAAAUAAUAUUUAACAUUCAUUUGCAUUUUUAUAUGCAUCAGGUGCUACUCUGUUUUCUCAGUAUUAACUUUAAAAAAUUUUUACAGCAAUGCUAAGAGGUAUAGAAACUUUUCCAGGCCUUAAUUUGUGGAUGUGAAA…	fi
GUCY1A3:+:chr4:156617908:156643344	GUCY1A3	ENST00000296518.7	+	chr4	156643345	156651181	7837	GUAGUAAUUAUGUUAAACACCUAAAAUCUCUUGUUUUUAUUUAUAUACAAUUGCCAUUUGCCCCACUGAUUUGAUUCAUUCUUCAUAACUUUUUUCUUCCUUAGUCGUAAGGAAAAAAGAAACGUGAUAACUUUUAUCAUCCUCACUUUAACUUUUUUACACUGCUUAUUAGCCUCCUAAGAAUGACUUGCCUGAGGUGUUUGUGGCCCAGCCAUAAAUCCAUGACAGAUAUUACAUAGUCUUCCAUCAUUCUUCUUUUAGAAGCACAUAUUAAUACUCUUAGUAUGUUGAUAGGUGUUCUGACAUCAACUAGUACACUGCAGUGCAGUUCUGGCAGUAAACACCCAGACUCAGCACAGUCAUAACCACAAGUUACAGGGCACAGAACCCAACAAGCCU…	fi
HDAC9:+:chr7:18705836:18706099	HDAC9	ENST00000406451.4	+	chr7	18706100	18767202	61103	GUAAUAGGCAAAGAUUUAGCUCCAGGAUUUGUAAUUAAAGUCAUUAUCUGAACAUGAAAUGCAUUGCAGGUUUGGUAAAUGGAUAUGAUUUCCUAUCAGUUUAUAUUUCUCUAUGAUUUGAGUUCAGUGUUUAAGGAUUCUACCUAAUGCAGAUAUAUGUAUAUAUCUAUAUAGAGGUCUUUCUAUAUACUGAUCUCUAUAUAGAUAUCAAUGUUUCAUUGAAAAUCCACUGGUAAGGAAAUACCUGUUAUACUAAAAUUAUGAUACAUAAUAUCUGAGCAGUUAAUAGGCUUUAAAUUUAUCCCAAAGCCUGCUACACCAAUUACUUCUAAAGAAAACAAAUUCACUGUUAUUUUGAGUUUAUGUGUUGAGAUCAGUGACUGCUGGAUAGUCUCCCAG…	fi
HIPK2:-:chr7:139416814:139415731	HIPK2	ENST00000406875.3	-	chr7	139316472	139415730	99259	GUAAGACCGUCCACAAGGAGACAGGAGCUGCUGAAUGCCCAGUGGCACUCACAGAGAAUGUGCCACCUUAGUCACUGUGGGGAGAUAAAAUUAUAUGUCUACAGUUCCUGCCUUCAAGUGAUCUUAAUGUACUUACGAAAUUAGGACAUGUGCACAUUGCGAUGUCAAUUAGAAGUCACAUUAGAACGGAGCCAGGUAAGAUCCGUGGCACAGGUGUUCAGCGUUGGAAGGGCUCCCUGGGACCUGGGGUGCAGAGCAGAAGAGUUCCGUCCUCCCGGAUGGGUAGGAUCCAGACAGGUGGUGGAGAGAGAGGGAUGUGCCAUCCACAGUCCGCAGUCACACUAGUGGGAAUUUACAGGAGACAAGAAGGACACCCGCCUGGCCAGAACAGUUUGUGAG…	fi
HTT:+:chr4:3088666:3109150	HTT	ENST00000355072.5	+	chr4	3109151	3117030	7880	GUAUGAUUGUUGCCUCAGGUCACAAACAUGCGAGUGAUGCUGUGAGUGAGUCUGUGGAGGGUGAGGGCUUCUGAACAGGGAGUCCUGUGGGAGUGCUUCUUGGGGUAUGUUGUAUGUCGUAAUUUAGACUACCAUCAUUUGUGUUAUUUUUGAGGCACCUAAGGACUUCUUUCCACUUCUCAUUUCUUACUGUGGGGUGAAGAGUUGAAUUGGGAGAUGGUUUCUAGAUGCAAAUUGAAAAGGCAUUUUUCCAGAGCAGAUUUGUUUUCGGCGUACUAGAGUGACUCUUUAACCUAGCUGCGGGAAGAUGACUGUGCCAAGACUGCAGGUAGGAGAAAGCUCACUGACGAGGCCUUGUGGGUCUGAACGUCCUGCAGCUAUCAGAGCCUGUUGGCUUCC…	fi
ICA1L:-:chr2:203693739:203676469	ICA1L	ENST00000392237.2	-	chr2	203661688	203676468	14781	GUAAGAUGGUAAAUUUAUUACUUUGAAAUGGUCACAUUUUAAAUGUCAAAAUAGUUUAUCACAGCCUUUUUUUUUUUUUUUUUUUUGAGACAGUCUUGCUCUGUCCCCCAGGCUGGAGUGCAGUUGCGUGAUCUUGGCUCACUGCAAGCUCUGCCUCCCAGGUUCAUGCCAUUCUCCUGCCUCAGCCUCCUGAGUAGCUGGGACUACAGGUGCCUGCCACCAUGCCCAGCUAAUUUUUUUUUGUAUUUUUAGUAGAGACAGGGUUUCACUGUAGUAGCCAGGAUGGUCUCAAUCUCCUGACCUUGUGAUCCGAUCCGCCCACCUCGGCCUCUCAAACUGCUGGGAAUACAGGUGUGAGCCACCGCGCCCAGCCUCCAUCAACUUUUGUUUUGUCUGGGC…	fi
INPP4B:-:chr4:143383879:143324091	INPP4B	ENST00000513000.1	-	chr4	143235916	143324090	88175	GUAAGUACUGGUACUUCUUUCUUUCUUUGGGAAAAAGUUAUGCUUUUCCACACGAUUGGAUUUUUUGUGUAACUGACAUUUUUCAAAGAGGAUAUUUGCACCGUGUUCAUGAUUGUCUUAUGUUUAUCGUUUGUUGUUUUUUUCCCAAAUAUGUUUGUCUCGUUGCCAAAUUGGCAAUUGGUUAGGAGCAAAAGUUUUUGGAACAGAUUUUUCUUUUUCAGGAGAGCUGACUUGAUCUUUUGGUUUACAUUUUGUUGUUGUUGUUUUCAGCAGAGUGGUAAUAUUGUGGGUAGAAAGCAAAUGGAAAUUAGGCAAUAUUUAAAACUUUCUUGAUAGUGUAAUUAUUCUAAAAUAGGGGAUUGACAAAGUGCUCUACUUUUACAAUGUAUUGCAUACCGU…	fi
ISPD:-:chr7:16317851:16298015	ISPD	ENST00000407010.2	-	chr7	16255823	16298014	42192	GUAAGUGAAAUUAAUGCAGAUUUUUCUCAAACUUAUGCUUCCUUCUUUGUAACUCAAUGUACAUAUUUUUAAAAACUCAUCCAAUUGAGAGCAUUGACCCAUACUCAAAAGAAACUCUUGUUUGUGGAUUCCUCUGCUUACUCUCUAGCUAUGACUUCUAUGACUGAAUGCCUUUAUUAUUGCAAUCAUUUGGUUGAACUGACAGGUUUGGAAAUCUUUUUCAACCCAGCAACCAAUUUCAUAUUUUUUUCCUUCACUAAAAUGGCAAAGUAUUCGGUUUAAGUCAACUGGUUGUUUGGAUAUGUAAAACAGCUUUAUUUAAUAUAUUAUCAGAAUACCAUUAGGGAAGCAUUCCAGAUGUUAAUGUGAGGAAAAAACCUCGUGGAAGAAAGCUGAUUC…	fi
ITGA9:+:chr3:37565012:37574959	ITGA9	ENST00000264741.5	+	chr3	37574960	37583915	8956	GUAAUGAGCCACCAAGUCAGGGCUCAGGAUACCCGUUUAGCUGGAGUGGGCUAGUGGGAUAUUUCCGAUGUUCCCUGUCGCUGUUCCUCCCAGCUGGUUUUGCAGGCAGCAGGCACACAGGCUGGACAUCCUUUCCCUCUGAGGUUCCUCCCCUUCUAUUUCCUGCUUAUCAACAUGUUUCUAAUGUCACACAACCUCCAGCUCUAGGACAAAUAAUGUUGGACCCCAAGCAUUCUUUUUGCAAAUAUGAGGGCUAGACUGAAGCCUCAUUGGACCACAGGUCCUAUGGGACUGGUGGAGAUAUAGUGCCCGGAGCCUGGCCCUUAGGGAACAUUCGAGCAGUUAGAAAGCAGAAGUGACAGGACUUUGGAGGCUCCUUAUUGAGCUUGUAGCAUCAGC…	fi
KAT6B:+:chr10:76598441:76603236	KAT6B	ENST00000287239.4	+	chr10	76603237	76719727	116491	GUAAGCGAAGGAGUAAUGUUCGUGCAUUCUCACUACUGUCCUUUUGUCUUUUACGGUUUCACUUAAGUUUUAUGUGGACAAAAGUUCUGAAUAAAGUUUGAUAAAAUUGAAUGUUUUGCCUUAGAGCAGGCUUUUGUAUUUUAAAAUGUAUAUAUUGUACUGCAUUGUGUGGAGGACUUCCUCACUGGUUGGCCAAGAAUUUAAUGGAAGAGUCAUGUGGUUUGUUUUUAAGCUCUAAUUGCUAACUGGUUGGUGUCUGAAGGGACCAGGAAGGAUAAUAUUGAUCUUUCUUCAUCCAGGCAGGGUCAUAUAUAUUUCAGAAAUCUACGAAAAGGCCAUCGUAUAUUUUUCUCUUUAUUACUAUUUUCAAAGAAGAAUCUACAGACUUCUUAUUUUACU…	fi
KDM4C:+:chr9:6880012:6893232	KDM4C	ENST00000381309.3	+	chr9	6893233	6980924	87692	GUAAGCUAUGCCUCAAAAAUAAAGCAAAAAUUAAAUGUGUAUUCUGGUUAUUUUAGUAGGAACCCUACGAUCCUGUGCAGCAUUUAUUUAUUCUUCCUCACUGGCGCCAUGUGCCUCUCACCACAGCAAUUCACUUCAGGCUCGAUACAUUUAUUUUACAUAGCCAAUAUUACCAAUUUUAGCUGAAUUUGUCUGUUUUGAGAUUAAUGUGGAGCAAUUUACCCUGAUAGGUAAUUUGAUGCGACGUGUGUUUGCUUUUUAUCUUGAGGCCUCCAGUUGGUGUUUUGCAAGAUUUUCCAGUGGCAUCAUGUGGCUCCAUGUUAGGUAGACUCAGAUCUCUCCCUGUUUGCGAUCAGUUUGUGGCUUAGAAAACAGCACUUUACAGAAGGGAGUGUCUGA…	fi
LAPTM4B:+:chr8:98817581:98837381	LAPTM4B	ENST00000445593.2	+	chr8	98837382	98863624	26243	GUAGGUAUGAUGUCACUUAUGGUAGAGAUCUCGCCCACACCUUUACUGUAUGCUGAUCUUUAAGUGUUUCUAGUGUUUGCUACAUUUUUAUUGUUACUGAAACAUACUCAUGAGCUGCUUAGUUAUCAAAAGAUUCAUCUUAGUUAUCAAAAUACUCAUUUAACUAUGAAGUUAAAUGUAUUUUGUUUUUCUUACAGGAUAUUAAAAUGUAGAUGGCUCAACUCUGGUUUAUUUUAAAAUGUAUUACAGAUAGAUAAUAUAUGUACCUUACUGUAAUUAUUUAUCUUAAACCUGCAUUGUUAAACCAUGGUGUAUAAUUCUAGAUAUCGCUUCUGCAUUGUAUGACAUUAUAUUAACUCACUUUAUAUGUGAAGUUAAACCAAGAUGCGAUGUUUACAG…	fi
LPAR3:-:chr1:85331821:85331068	LPAR3	ENST00000370611.3	-	chr1	85279855	85331067	51213	GUAGGUAAGAGGACCCAAGCAAGCCAUCAUUCCCAUUCAUUCAGCAAAUCUUUACGGAGCAUCUGUGGUGUACCAGGCACUUACUAGGCAGUAAGAAUGCAGCAGUGAACAAGAACGGACAUAAAUCGCCACCCACCUGGAGCUUACACUCUAAUAAGGAAAGAUAAAAUAAGUAUUCUAAUGGGGGUAAACAAAUUAAGUGAAAUAAGAUGAGUCUCCUGUGGAAAAAUCAAUCAGGGAAGGAAGGAAAAAUAAAGCAGGGAAGGGAGCUGGAGAGUGCUAAGCUAAGCAGGUAUCGUUUGCACUUUAAAAAAGUGUUGUGAGGGAUGCCUGGAAGAUGACUUUUGAGCAGAGGUGUGAAGGCAGUCAGGGAGUGAACCAUACUGGUGUCUGGGGAAG…	fi
LPXN:-:chr11:58318705:58317259	LPXN	ENST00000530561.1	-	chr11	58295665	58317258	21594	GUAUGACCCGACUUGAGAGGCUGUAUCCCACACCCCAGUGGGUAGUUAUAAGACCAGCAACACCUUUCCUGGUAGUCACGGGAGUCCUGGUUCCUAUCAGUACUAUCAAAGUGCCCAUUUCAGUACUAGAUACCAUCCCUCCCUACCUUUCUCCAACAUUUAUAAUUUCCCUUUAAAUUGAUUUUUUAAAUCACAGAAAUACAAAUGCAUAGUUUAAAAACUCAAAUAUUACUUCAAGGGUAAUAUUGAAAAAGCCUUUUCUUGUUGAAUAUUGAAAAAGUCCCUUUCUCAUCUCCAAAUCCAGUUCUCCUCUCCAAAUUAUUUUAGCUGUUUCUUCUGAUAUUUACUUAUUUUUUGUUGUUGUUGUUGUUUGUUUUUUUGAGACGGAGUCUCACUGUG…	fi
LRCH1:+:chr13:47297356:47308133	LRCH1	ENST00000311191.6	+	chr13	47308134	47324674	16541	GUAACAUCAAACUUACUUCAUAUAACUGUGUUCUAGUAAAAAUUUUAUUUAAUAUAUGAGUUUGAACCAUUGAAUCGAUGCAAAGCUUUGUACAUGCUUUUUUGUCUCAACCUUUCUUGAGAAAUAAUAUUGAAUAAAUUAUAUAAACUUUAACUUGCUCUAUUGCAGUGAAAGUAAAAUGACUAUGCAAUAUGUUCAAUUCUGAGGAAAAAGGGAAAUAAUUUAAGAUUUUGAAGUAAGUGUGAAAUUUCAGACUUGAAAAAAAAUUUUAAUCCGCUUGAUUCUCCAAGAGCAGAAAUUGCUGAGGCUGUAAGUGAAUCUUCUCUUAGGCUUCAUAGAGUAGAAUUUUGGAGCUGAUGGUUUUCUUAUCCCAGGCUCUGAAGAAAAGACCUGCUGAUU…	fi
LRP6:-:chr12:12397589:12397196	LRP6	ENST00000261349.4	-	chr12	12356335	12397195	40861	GUAAGUUUUUGUACAGUGUACGAAGAUCAUCAUACCUCCUUUCGGUUUUUCUCCACUGACAUACACCACCCUGACCCCUAUGAGAAAAGAAAGAUCGAAAACAGGAAUUUUAGAUUCUUUGGGCUUCUUUGUUGAGUAGACUUGAAUGUGGAAAGUUACGUUGUGUUAUUAUUAUUUUUGACAGGGUUUUUGCUUUGUCACUCAGGCUGUAGUGCAGUGGUGCAAUCAAAGCUCACUGCACUGUCAGCCUCCCAGGCUGAAGUGAUCCUCCCAUUUCAGCCUCCCAAGUAGCUGGGACUUUAGGUGUGCGCUACCACACCUGGCUAGCUAAAAAAAAUUUUUUGUUAGCUGGGCGUAGUGGCGCACAUCUGUAAUCCUAGCUAGACGGGUGGCUGAGGC…	fi
LRRFIP1:+:chr2:238647875:238668848	LRRFIP1	ENST00000308482.9	+	chr2	238668849	238678585	9737	GUAAGUAUUUGCUUUCCUUCGGCUCCUCACACCUUUCCACUCAGCAUUGGUUCACCCUCCAUGCACUGCUGGGGUUGGAGCCACCGUCGCUGAUGGGUUAACAGUCACCAGCAUGCCAUUUGUUUCAUCACUUCAUGGUAAUUUCCUUGCCCACCCGGUGUGGUCACCCACGUGUUGUCUGGCAUGCAUCUCUGUGUAGUGCACCAUCAAUGGCUCAAGUGAACCUUUUCUUUUGCUGCUCAAAGCUACCAAGCAAGACUGUGAAGGCAAAAGGAAAACAGUCUCAAAAUUAAGUAACAAUGUGGAGAGUACUAUUUGGUUUUCCUCAGACACAUAUAUAUCUGUACCUAUAAAGUGUGGCUUUUUAAACCGAUUCUAUGACAGAAUUAUCAAAAGAUC…	fi
MAGI1:-:chr3:65607763:65595419	MAGI1	ENST00000470990.1	-	chr3	65479307	65595418	116112	GUAUGGUGGUGCACACCUGCAGUUCUAGCAAUUCAAUAGGCUGAGGUGGGAGGAUCACCUGAGUCUAGGAGGUCGAGGCUGCAGUGAACUAUGAGCAUGCCACUGCACUUCAGGGUGGGCAACAGAGCCAGACCUUUUCUCAAAAAAAAACAAAAACAAAAAACAAAAAAAACCCGGUGGCUCGUACCUGUAAUCCUAGCACUUUGGGAGGCUGAGGCAGGUGGAUUGCUUGAGGUCGGGAGUUCAAGACAAGCCUGACCAACAUGGUAAAACCCCAUCUCUCCUAAAAAUACAAAAAAUUAAUUGGGCAUGGUGGCACGUACCUGUAGUCCCAGCUAGUUGGGAGGCUGAGGCAGGAGAACUGCUUGAACCUGGGAGGCAGAGGUUGCAGUGAGUCAA…	fi
MYOCD:+:chr17:12608445:12626325	MYOCD	ENST00000425538.1	+	chr17	12626326	12639477	13152	GUAGUUAGAACAAAUGGCAUGUCUCUCCUUGGUGCUAUUGAGAUCUGAGGGCAGCCCGGAGCUCUGACAUACUAGGAUCUUUGGGGAUGAGGGCCUCUCACCAGAUAAGAGCCAUACCAUGGGUUGUUAGUCCAGUUAAUUCUCCAUAACCAGGGAUCCUGGGCAUUUGUUGCAAUCCCCAUUCUUGUACACCCCAAGGCCAAGUCAACACAGGGUAAUUUUGCUCUAGUCAGGCAAGUUGAGAACCUGACCAGGUGUAAUGCUCAAAACAUCUCCCCUAUAAGACAUCCAUUACUUAGGAGUCACAGUCAUGGUCCUGUUUAGCCUUCCUUGUUUAAAGAGAGGUAGACUGUAUCAGCGGAAAGAGCACUGGCCCCAGACUAGAAAACCCGGACCCUA…	fi
MYOZ2:+:chr4:120072027:120085549	MYOZ2	ENST00000307128.5	+	chr4	120085550	120107120	21571	GUAAUUCAAUGGUCCUGGGUGACACUGUUGGCAUGCAAUACCAAAAUUUUUUCAUCAUGGUACAGAUAACUGAAUUCCCUGGUAGAAAGCAAUUUUUUCUUUUGAGAAAAGAAUCUAAAUAGCAAUAUAGGAUAUCUUCUAAGCCUAGGCAAAGACUCAUUUUUGUAAUAUUACUAUUAUUUUCAAACUUGGUCAUUUUUAGUAUAAAAAUGAAGGAAAUGAUUCAGAAACUAUCAUUGGUAUAACAUCAAGAUUAUCCCUUGAUACUUUAAAAAUGUUAUUUUAAUAAUAGUUUCAAAUCCAAAGAUUGAUCUGGGUUUAUGCAUUGUUUCAAAUGGCAAUACUGUUCAAGAAUUUAAUAAAUAAUUCACAUGCAAGGCUAUGAGAAUUACUGUGUAA…	fi
N4BP2L2:-:chr13:33101669:33091994	N4BP2L2	ENST00000357505.6	-	chr13	33018264	33091993	73730	GUGGGGAGGCUCUCUUGGCUCACAUAAUCGUGUCUGUGUCACAAAUAAUCAUUAAAUUAGCUAUUUUCAGCUAACACAUUUGUUGUUGCACUUGAAAAAGAGUUAGUGAGCCUGUCUUGGAGUUUAAGUAGUUUCAAAUAAAAAAAGGCUACAGUGCCUCACAAAGGAUGUUCCCAGCAAGUUGUUUAAAUUCCCAGCAAGUUGUUAAAGUGUAAAUAAAAAUAUAUGAAAUUGUAUUUUAAAUGUUUUUAUAUUCUCUUGUUGUAAUACUCUUGGCUGUUAUGGAAGCACCUGAGUAAUAGAGUGGUGGGUAGGAGCUAGGAUGUUUUUCUACAAUCGAAUUUUAAACUAAUUUAUCUAUUUUAUAGACACUAUUGAACAGUUUUUUAAUAGUUCAUA…	fi
NDUFS4:+:chr5:52942063:52954454	NDUFS4	ENST00000506974.1	+	chr5	52954455	52978947	24493	GUAUGUUUGGUCUGUUUUUGACAAAGUCAAGAUAAUGAUUUUAUGUUCUUAACCUUAAUUAAAACCAAUUAAGUAUACAGAAUUUGAGUUGGAAUCCAGUGGUUUCAUUGUAUCUAAUCCAGUGGUUUCAGACUUUAACUACAUCAGAACACCCACCUCCAAAAAAAAAAAAAAAAAAAACCUAAAUUGGAAUGCUCAUACAACAUGUAAAAGACAGACUGCUCUAAUUUGAAGUACCAACAGGGAAUGAAACUACUUAACGCCUACCUUGUGUAUGAAUUCCUCUGUAAAAUUACUAACAUUUUGUUGAACUUCAAUUGAACAUAUAUGGCAGCCUAUUCUAGUUUUGACACCUCUGUUUACCGUUAAGUUCUUUCAGCCAAACGUAAUGCCAAAAUC…	fi
NOX4:-:chr11:89135710:89133185	NOX4	ENST00000535633.1	-	chr11	89106661	89133184	26524	GUAAGAAACAUAUCUCUUGCUUUUUCACAUUUGUAGGGUGCUAUGCAUAUUUUUCUUUUUUUGUGUCCUGUCUCAUUCUAAAAGGUAUUCAAGGCUAUCAUAGUACUCUUGAUGUUUAAGUAAGCUAUCUUUUUACAAGGAAAAUAGUUAUCUGCUCAAGAACUGUGUAACUACACUUUAUUAUUUUUUGACACCUUGCAAUUCAGGAAGUAAUGAAUUAAAACGUAUUAAAGCUUGUUGAUUCAAAAUAUAGGCCAAGCACAGUGACUCAGGCCUGUAAUCCCAGCACUUUUGGAGGUCAAGGUAGGAAGACCACUUGAGCCCCGGAUUUCAAGAUCAGCCUGAGAAACAUAAGGAGACACUGUUUCUACAGUAAAUAAAAAAAAAAAGCCAGAUGUG…	fi
NRIP1:-:chr21:16415895:16386665	NRIP1	ENST00000318948.4	-	chr21	16340848	16386664	45817	GUGAGAAUAUUUUUUUCCUGAGUUCUUAAGGCUUAAUCAUUAUGACUUUAAUAUAUUUCAGACAAUUCUUUCUCAGUUAUAAAUUAGCUUAUAAUUCAAAAUAUGUAUUAUGUACUUCAUCUGUGCAAGUUACUUCAUCAGGCAAUGUGGUUUAAAAAAUGAAAGAGCUACAAUCCUUCCUUUAAGGAACUUAUAUGGAAAGAAUAAAUGUAGAUAAAUAAUGUAAUCAAACAGUAAAAGAGGUUAAAUGCUGUAAGAGAAAUGGAGAAAAAUAUUCUUGAGAAUUCAGUGUGUAGAUUACUUCUGGAGAGAGGAAUUGGAAAGCUUGAAAGAAGAAAUAGUAUUUUUGUUGACAACACUUAAUUCGAUUUAUCAAAAACCAGAGAAAAUGGACAGUUA…	fi
NSD1:+:chr5:176618885:176639196	NSD1	ENST00000439151.2	+	chr5	176639197	176662821	23625	GUAAGGACAUCUAAAUGUGAUAAAAAAAAAAAAAUUGGAGAAAGUGCUGAUAAACAUUGUCCUUCUGAAAUUGGUCUGUUGUAAUGGUAAAGUGAAGUAUAAACUAGCGGGGAAGAAUCAUCACUUCAAUGAAGAAGGAGUUUUAUGUAGAAAGGUCUGAAUUUUGAAGAUGAGAUUUCCAUAUAUAUUCAAAAGUUAAACUUUACCAGAAGCCCUUUUCCCCAACCUUUUCAAGUAAAUCUCUAUAACAUCUUUCUUUCUCACUUUCUCUCUCUCUCUUUCUCUCUCUCUCUUUUUUUUUUUUUUCUAAUUUUUUUUUUCUUUUGAGACAGGGUCUCACUGUGUUGCCCAGGCUGGUCUCAAACUCCUGAGUUCACGCCAUCUGCCAGCCUUUGCCUC…	fi
NSD1:+:chr5:176636637:176639196	NSD1	ENST00000439151.2	+	chr5	176639197	176662821	23625	GUAAGGACAUCUAAAUGUGAUAAAAAAAAAAAAAUUGGAGAAAGUGCUGAUAAACAUUGUCCUUCUGAAAUUGGUCUGUUGUAAUGGUAAAGUGAAGUAUAAACUAGCGGGGAAGAAUCAUCACUUCAAUGAAGAAGGAGUUUUAUGUAGAAAGGUCUGAAUUUUGAAGAUGAGAUUUCCAUAUAUAUUCAAAAGUUAAACUUUACCAGAAGCCCUUUUCCCCAACCUUUUCAAGUAAAUCUCUAUAACAUCUUUCUUUCUCACUUUCUCUCUCUCUCUUUCUCUCUCUCUCUUUUUUUUUUUUUUCUAAUUUUUUUUUUCUUUUGAGACAGGGUCUCACUGUGUUGCCCAGGCUGGUCUCAAACUCCUGAGUUCACGCCAUCUGCCAGCCUUUGCCUC…	fi
PALLD:+:chr4:169589341:169633074	PALLD	ENST00000335742.7	+	chr4	169633075	169798873	165799	GUGAGUAUUUCUGCAUGGUUUUAUAAUAAUUUCCAUACCCCUGUUACAUUUCCUGUCUGGUGAGAAAAAAACUUUUGCCUGUAUUCAACUAUGUGGCAAGUUGGCCUUGACUCAUGGGACCUUGCUGCCAAGUGGUGUCUUUCAACAAUAUAAAAGACACCUAAAAAUAAAGAAGGGAAAUGAAAAGCUUGGUGAAAUCUGCCCUUUGCUGAAAGCUAUAACUGGUUAUGGCUGUGAAAAUAUCUGUGCCCAGUGUGGGCUUCCAACAUACAGCUAAGGAUGUAGCCACUCCCUGGAGGCCAUGGAAAAGGGGGAUCUACUUUCAGCCCUUUAUUAAAAGCAUUUCAAAAAGUGAGUAUAAGUACUUUGCAUUUGUUACUUUAAAUAUUAAGUAUCAGU…	fi
PDLIM5:+:chr4:95494502:95507595	PDLIM5	ENST00000514743.1	+	chr4	95507596	95529209	21614	GUAAGUUCUCUAUCUUUUUGACAAUUGAAUGUUUUCCUUUCACGAAUGGUCUCAAUUUAGUUUUUCAAAUUGUCAAGUAUAAUGGUAUGGCAUUUCGUCUUUGCAGCUAGAAGCUAAGCAUUUAACUUUGGUGCCUUUUGUGUGACCUAAAUGUACAACUUGCAGAUUUUAAAAGUAGUAGAUAUUGUCUGGAUUUUAAGGCUUGUUUUCCCUAGUAUUGAAAUAAGAAGUGGGCAGAAGGGUAUAUUUCGGGGUGCUUUGCUAACAAUACAUAUGUCUGUGAAUGAGCUCGUGUGUUGUCUUGCAGUCACUUUAUUUUGAACAUAAAAAUGUAUGUUUCCAAGAGGGAUCUGUGGAUUAAUUGCUAUAUUUCUAAAAAUGCUCUACCCUUAAAAUUUU…	fi
PDLIM5:+:chr4:95529210:95561601	PDLIM5	ENST00000514743.1	+	chr4	95561602	95575610	14009	GUUGGUUGUUUUUUGAAAUUUUCUUGAAAGUACUUAAUAUCAAUGUUGGGUUUUUUUUUUUUUUUUGCAUUUGGAAGUAUGUGUAAUGUAAUUAGUGAAAAUAUUCUUGCCAUAAUCCUAUAGAGUACUAAUUAUUGAGUAAAUACGAAUAUCUAUCUAUGAGAAUCUAUUUUAAUGAAAGGUAAUACGGAGGUCUGUGAAAAUAAAAGUACUAAUUGCGUUCGUUAUCAGUUAUCAAUUCCUAUUAGAACUAAGGAAAAAGUGAUUAAUGUGGCCUUUCAGAGAAUAAUAAAAUUUUAAGACUCAAAGGGACCCUGAAAGUCAUUUAUCCUAAUUUCAUUAUUCUACAAAUUAUAGAAGUGAGGACAUUCAUUUAGAUGAAAAAUAACUAGUGACAUU…	fi
PHF21A:-:chr11:46113774:46098305	PHF21A	ENST00000257821.4	-	chr11	46001518	46098304	96787	GUAGGGGAAAAGGGGAGGGGGGCAUAUUUUUAACGUUGUGUUCUAAAGAUAUGUCUGCUCGAGGCUUCUAAGAGAACUGCUAUUUUUCCUCAUGUGUGAAAAUAAGUGUGGGCAGCCAGACUUGGUUUUAAUUUUGUUUGAGCUCUGUUUAUCUAUUUUUAUUUUUGGUUGAAAUCAGUCUCUAGAGUAUCCCAUGGUUAUAUGUUACUGGCAAAUACCUAAAAGCAAUGUGGCAGGCUGCCGUUAACUGUGUUAAUUAAACUCUAUAGUUUACCUAUAGGGGAUGGGGUAAAGGCAGUUAGUGAGAAUAGGUGAUAGAGAAUCUUGUAGGUGCUGCGUGUACCUUGUUACCUGUCUUAAAGCCUUGAGCUGACAUUAAACUUACUGUGGAGAGAAUCU…	fi
PHIP:-:chr6:79770535:79770195	PHIP	ENST00000275034.4	-	chr6	79752721	79770194	17474	GUGAGUUGUUUGAGUUCACUAGUAGUUAAUAGCCUCUUGGUAAAGAGCUUUUGAAAAUGAAAAGGUUUUUUAGUUACUGUGGUAUUAGAGAACUUCAUAUUAUGUACAUCUGCAUUCAAAAAGAAAAAAAUAGAUUUUUUUUCUUAGUAGUAGUUUUAAUAGUGAAAAAGUCAUGUAUAAUGAGGGAUUGUGCACAUUGCACCUUAUGUAGGCCAAUUAGCUCAUUGGAAUUUUAUUUUUACGAAAGUUCCAUAUUAAGGUAUAUAUUAUUAGGUCGAGUUAGUAGAAUCAAUAUAUAAUUCAGAUUAGUUAUAAUGGUAGGAGACAAAAGUAGUUAUCUUUUUAAGAGCACAGUACUUUUUUUUUUUUUUCUUUUUUUGGCUAAAGUUUCAAAGAGGG…	fi
PTK2:-:chr8:141762415:141745350	PTK2	ENST00000522684.1	-	chr8	141727809	141745349	17541	GUAGGAGUUGGCGGGAGAGAGGGCCUGGGGGUGGGGGCAGAUUAUGCUGCUUCUCCUCCUUGCAGUAAUAGCAUUUUAAGGUCAUUAUAUCAGUAUGUCUAAGGCCGAACUAUUUUUCGUUCAAAUGCAAUUACUUUUAAAAUUGAUUUGCAUUUCUUUGUACCUUGCUAGAGUCUUAAGUAAAUUAUAUCUUUAAAAUUUUAAUAAAGCUCCAAUUAUGGUCAAAUCUCUCUCCCCUAGCUUCUGACUUAGCAUGGCUUACAAGACCCGUAAUAACUUAGUCCCGGCUUUCCUCACUAAUCUCAUCUAACACAACCCUCCAUCUCUGUCUCCCUCACACUUUGUGAUCCAGCAAUACCUACUUAUAAUUCUCCUAACACAGCUCACUGCGUUUUCACA…	fi
PTK2:-:chr8:141762415:141749117	PTK2	ENST00000522684.1	-	chr8	141745555	141749116	3562	GUGAGUACUCUUAAAAGUUUUGUAUUCUUUAAAAAUUAUAUUUCAUAUGUUAUACAAAAAAAAAUUAUCUCUUUUUGGAAUAUGUAGGUUGAUUUGCCUUCCCUAACCUGAUCAUCUCCUCAUCAGACUUCUUUUGAUUCAUUUGACAGUAAAUAGCCUGACAUCUACUGUGCAUCAGCUUCUGGGCACAGCUUCUGUAAGGGUCCACAGUUCUAAUUGCCCAGCUCCUUCCAUCACUCUUCCUUUUUGUUCCCCUUUGCUGUCUCUUCUUUCCUCACAGGGGGAUAUUUUGCUUAUUUCCUUCUUUCUUUUCUCUCUCUCCCUUUGCCAUCUCAUUCGUUCCUUUCAUAUGAAUGACAUUAAACAGUAAACACUUGGCCCCUCCAACCCGGAAGUAUC…	fi
PTK2:-:chr8:141900868:141856359	PTK2	ENST00000522684.1	-	chr8	141840626	141856358	15733	GUAAGUAUUGUACUUACAAUCUAUACCUGCAAAUAUGCAGAACUAAAUUCUUAGUUUAUUUUAAAAUUAAAUACUGAUUCUGAAACACUGCUAUUUCUAAAAUUUUAUAUCCAGAAGAGGAAAAGGACAGAAUCCUUGAUGACAUUAAUUGUGUUAAUAAACAUUUAGAUUUGUUGAUAGAUGUCUUAAAGCUAACAUUGUAUAUGGCCCAUUAACAUACACUUUGUGUAGAUUUAAUCAUUGCAAGAUGAUAUUUUUUUCUAAUUUAUAUUGAAUUCUACAGCUGCCUAUAAAUUGCUUAUAAAUUAUUAUUCAUGUUCUCUGUAUAAGUUACUACAGAUUGUUUUGCACAAAUAGAGAUACGGAAGUUACUGCUCAUGUAUCAGAAAAAUCUAGAAU…	fi
PTK2:-:chr8:141900868:141874411	PTK2	ENST00000522684.1	-	chr8	141856778	141874410	17633	GUAUUAGAGACUGCUUUCAUAUACUUUUUUGUUUGUUUCUUUGAAUCCUAUUUAUUGCAUAUUUUUAUUUUCAAAUUUGAUUAAAGCUCACGUUUGGAGGAAUAGAAAUUUGUUGCUGAAUGGCAAUAAGAAUCUUUUAACCAAUAAGAAAUUAUUAAUUUUUUUGUUCUUUGUGAGCUUUUGUAUACUUGAGCAAAUCUUAAAAGAUAACUUCUAUUAUAUGGAGACAGUAGGUCUACAAUCAUUUCUUGAGCUUUAAUUUAAAUACAAUUAUUAUGCCUGAAUAGCAAUGAAUUUGUCAUAGGUAGAGAUUGUUGCAGAGCCAACUAUACCCAUAUAAAAUUGAUCUGCUUUGCUUUUUACCCCGUAAGGCAUUAGAUAGACAAUAAAUACAUGUAA…	fi
PTPN11:+:chr12:112884080:112893867	PTPN11	ENST00000351677.2	+	chr12	112893868	112910747	16880	GUAAGUUAUUAAAAAACUGUUUUUACGUGAGUUGUUAUAUCCUAUUUUUAGUGGAGGAGAAGUUGCUCUUGUGUUUGGAAUUGGACCUGAGAGACUUGAAACUGACGUCCUUUUUUAAUUCGGCCAUUGAUUGACACGGAGCAAGUUGCUGAGAGGGCUUCUUCGAAACAGAAGAGCAUUGUGUUCUGAGGGAAGGGAGUUGGCAGUGAGUAGUCAAUGGAUGUGCUAGCCGCUCCAUUUGGCUCUUUUGGUUUGGACUGGUGGCAAAAUCUCAGAGAAACAAAAGGAUCUAAUUUCUUCGAAAGAUUUCCAGCAUGCACUGGGGUCUUUAGAAACAAUCUAUAGCCUUAGUGCAGCAAAUGAGUAUGAGUAAAAGAGAAACACCUUGUGGUGGCUUUU…	fi
RABGAP1L:+:chr1:174241552:174363283	RABGAP1L	ENST00000251507.4	+	chr1	174363284	174606512	243229	GUAGGAAGAAGUUCUUUUCAUAUUAUUUUCAUUGGAUGACCUAUUAAAUAAAUCCUAGUUUUCAUAGCUCCCAUAAGUCAUAAAUGCUUUGAACUUCUUCAUGAAUAUAUUGAGGUCGUGAAGUCAGUACUUCUACCUUUUGUUCUGAACACUUGUAGUGGUAAACAAUGCACUUAGUCAUCUAUGAACAUUGUAUGCCUUGGUUUUUAUCUUUUCAUUCAAGUGAUUUUAUAAUAGCUAUUUACCAAAUUGGAAUAUAUUUAUAUUUCAAGUGUUUUCUAACUUUUCAAUUAACCUUUUUUAAUUGUAUGAGAUUUAUAUAGUUAUAAUCAUACAUAGUUACUCUUGUAUAAUUUUACAAUAACAUUAAAAUGAAAUUAAAAAUUCUUCUGUGCUUAU…	fi
RALBP1:+:chr18:9524592:9525849	RALBP1	ENST00000019317.4	+	chr18	9525850	9530831	4982	GUGAGUUAUUAUUUUGAUACCUAAUGUUUAUAAUAGAAUGUGUUUGAGUCUUUUAUGUACUUUAUGUACUCUUUUUUUUUCUUUCUUUCUUUUUUCUUUUGAUGUUGACCAGGGUGGUCUCAAACUCUUGGCCUCAAGUAAUCCUCCCACCUCGGCCUCCCCCAGAGUGCUGGGAUUACAGACAUGAGCCACCACCCCCAGCCCAAGUUCUUUCUGUUAAGAAUAUUAUAAUGUCACUUGAAGUGAACUUCUCUGGUGGGACAUUUAUUCACUAAAAUGUUUCUAGUCCUAUAUUAUUGAUAUUGCAGCCUGGUGUCAGUCACAUGUUUCAGUGUAAUCUAGAAAGUUUUUUUUUUUUUUUUUUUUUGAGACAGGAUCUUGCUCUGUCACCCAGGCUGG…	fi
RSRC1:+:chr3:157839892:157841780	RSRC1	ENST00000464171.1	+	chr3	157841781	158015827	174047	GUAUGCCUUAUUAAGUAUUUAUUGCUUUGUAACAAAUUAUUCCCAAAUUCAGCGAUGUAAAGCAACAAUCAUUUAUUUUCUUAUAAUUAUAUAAUUUUGAUUGAGCUUAGCUGGCACUUAUUUUUUUCUCACCUGGGGUCAUUCAUGCAGUUAGUCAUCUGAUAGCUUGAUUGGAACUGGAUGGUCUAAUGUGGCCUCACUCAUAUAUCUUGCAUUUGGUUCUGGCUAUUGGCCGGGGUGUACGUGGCUUCUCAUUGUCCAGUAGGCUAGAUUGGGUUUCUUUUUUUCAGCCCGGUGGUGGUAGCACGUGCGUUCCCCAGACAUGAGUUUACUAGUAUUUUGUUAAGGAUUUUUGCGUCAGUAUUCAUCAGGGACUUAUGGCUUGCAGUUUUCUUGUAA…	fi
RSU1:-:chr10:16824083:16794538	RSU1	ENST00000377921.3	-	chr10	16737155	16794537	57383	GUAAGGUUGCUGAUGAAUGAACUUAGUUCUGGGUUUCAUGAAUAACAAUUAUCCUAAUGUAGCAAUUCUGAACAACCUCUGUCCUCUUCUUGGCAACUACUCUCCACCUAGGCACACGAUGCUGAUCAUUUGAGAACCAUUUGUCAUUGACCAGAGUUAGCUGUUACAGGUUUGACCUUCCCGGAUCCUGUGUUCUGCAGCUGUAGUGUCCCCUGUCUUAGAAACUGCUGAUGAAAGAUGACCCCGCUCAGCUCCCUGCGUGAUGUAGUGGGAAAAGCAUGGGAUUAGUAGUAAGAGCCUUAUCCCUGGCUCCUCAUUGACUAGCUGGGUAAGCUUUCUGGGUCUUGGUUGGUUAUUAAUAACUUUAAGUAUCACUCUUACUUUUUAACCCCUUAAAUU…	fi
RYR2:+:chr1:237841348:237850804	RYR2	ENST00000366574.2	+	chr1	237850805	237862264	11460	GUAAGGAGACCCUUGAAAAAAUACAAGCAUGGCCAUCACUUGGUUUUCUUUGCCAUUUUUGCACUGUGUUGUGUGCUGCUAUGUUGCAUGGAUGCAUGUUUGCAUGGCUGCAUGCAUGGUCGUUGCAGGCCAAGAUAAGGUCCUCGAGGUUGUUCAUAAAUAGCAUUAUGUAUGGUGAAAUUGAGGACUCUAUCUUUUUUACACUAGUCCAAAGCAUAACUGAAAGUAAAAAGACUAUUAUUAAAGAGCAAAUGAAUGAAAAUGGCAGGCUGUGCCGUAUUUUAUCUCAGGGGUAAAAACAAAACAAAGCCAGGCCCUUGGAUUUGUGUUUGGUUACCUCUGACAGAUUAAAUAAUGAGCUGUUAUAAAUCAAAAUUUUAAACUGCACUUAUUUUUUUU…	fi
SDCCAG8:+:chr1:243468015:243507633	SDCCAG8	ENST00000366541.3	+	chr1	243507634	243542022	34389	GUAAGAGAGGACACAGCAUAAUUGCAGCAAUUAUAGAUAUGAGUAACAUUCUUUCUCAAGUUGAUGUUGUUUUAUUCCUAAUUUAUUUAUUUGUAUUGUUUCUAACUAAUGGGAUGAUCCAGUUUACACUGUUAGGAAAAUUUCUUUUAUAGUUGCCUAAAAUUAUCACCUUUCACAUGAAUGGUGAGAAUACAACAGCAUGCAUAUAAAAUUCCAAUCUGACAGGUCAUAAAUAUACAUUUGGAUAUGUGUAUCUAUUACUUACAAAAGUAAAAAGAAAUGUUCUAAUGCACAGUUUGAACCUAAAAUAUACAUACAUAAAGUUCUUGAAAGAUGCCAACUUGAAUCCAAUUUUAAAUGAAAAAGUUUAAAAUUCGUAAGAUGAGAUGAGUUGAUAUG…	fi
SETD2:-:chr3:47108608:47098311	SETD2	ENST00000330022.7	-	chr3	47088112	47098310	10199	GUAACUAAUUCUGAAACUUUUCUUUUCUGCUUUAUGGUCUGUUCAUGGGAUGUUAGUUAAAUCUGGUAUAGGGGAGGAAGUCUUACCAUGGACUACUUGUAUAUAUUGAUCAACUUUAUAUGUAUUGGUUAUCUAUUGUGUGAAAUAUUGCCAGAACUUGUCAGCUUAAGACAAUAAGUAACUCAGAAGCAGCUUAGCAGGGUGGAUCUGGCUCAGGGUUUUCCAUGAAAUUACAGUCAAGCUGUUGGCCAUGGCUGCAGUCAUCUGAAGGCUGAACUAGAUAUAGAGAUUCACUUUCCAACCUACUCACAUUGUUGUUAGCAGGCCUCCAUUUCUCCCAAGGGAGAACCCUUCAUCAUGGUAAUAUUUUUGUGUUUUCUAAAAAUCAUGGUCAGGCCA…	fi
SKIL:+:chr3:170077487:170079217	SKIL	ENST00000259119.4	+	chr3	170079218	170099031	19814	GCAAGUUUUUUAUAUCAAUUUUUAAUAAUGGUAAUGGUUUACUUUGAAAUGAAAAUUCUAUGUUUAGUGUGUAACUUAACCUGUAUGUUGAACAUUGCUCAUGCAACAACAACAAAAUACCGAUUGAUAUAUUUGUAUUGCAGUUUUUAGGCCAUAAAGUGCUUUGCAGUAUGUUUCCUCAUUUGACUUUCCAAACAUCCUGUGAGAGAAGUAAGACUAUUAUUCCGUUUUACAGAUAAAGUGAAUGAAGCUCAGAGAGAUAAAAUGACUUUCCCAAAAUUAUGUAGCCAGGGAGUGGAGGAGUUAGGGCUUCUUUUUUUUUUUUUUUUGUGCUUUUAGUAGAGGCCAGGUUUCAGCAUGUUGGCCAGGCUGGUCUUGAACUCCUGACCGCGUGAUCCG…	fi
SLC8A1:-:chr2:40405633:40366541	SLC8A1	ENST00000407929.2	-	chr2	40342770	40366540	23771	GUACAAAUUACAUUCAUGUAUAAUUCCCCCAGUAGCAGAAGUUCAUUUGCCUUCUUGACACUUUCUUUCCUACAAUUUCAAGGGCUGUGAUAACAAACCAAGACCUAUGAAAGACGAGAGCCCUGAGGUAUAAAUAAAUGUUACUGCCGGAACAUUGUCAUGGCCCUUCUCAAGGUUCAAAAGCCGGUCAGUGUCAUUGCAAUGACAGGAAAGCAUCCCAGAUCCCCAGAGGGUCUCCACGGCCUGUAAGAGACCAGAUUGGUUUGAUGGAUAGAUUUUCAGAUCAGCUUCCCAUUGCAAUGAGCACUUUUGAAAAGACAAAACAAAAAUAUAGAGUCAGCUUUAAGAACCAAAUUUCUGUCUUUUAUAUACUUGGUACAUUUUAAUGAUCUCUAUGAA…	fi
SLC8A1:-:chr2:40657441:40655613	SLC8A1	ENST00000406785.2	-	chr2	40404996	40655612	250617	GUAAGUUCUAUAUUAUAUAUGUGUGUGUGUGUGUGUGUGUGUGUGUGUGGUUCAGUGUGUUUAUGAAUGUGAGUCUGUGCAUCAUUUUUUAAAUUAAAUAGCAUGCAAGGAAUGGAAUAGCUUUUAUACAAGAUCCCUUUCAAGAUAUCAGUCUUUGCUUGGGUGCCAGUUAUCAAUAUGCUCUGCACACAGAGAUCUUAAAUUUAUUUACAUCAGAAUUUUAUUUUUACUUUUAUACAUUUACACAUUUUAACUACAUUGUGACUAUGAUAAAAUGAGUGAUGGGACACAGUUUAUCAGAUGACUUAAGACAGGCUGAGAAAUUGGUCUUCUAUUUUGAAUCACAUGGUAUAUACUCAGAAAAGGAAUAUUUAAAACAUCACAAUAGGUCUCUAACUU…	fi
SLC8A1:-:chr2:40657444:40655613	SLC8A1	ENST00000406785.2	-	chr2	40404996	40655612	250617	GUAAGUUCUAUAUUAUAUAUGUGUGUGUGUGUGUGUGUGUGUGUGUGUGGUUCAGUGUGUUUAUGAAUGUGAGUCUGUGCAUCAUUUUUUAAAUUAAAUAGCAUGCAAGGAAUGGAAUAGCUUUUAUACAAGAUCCCUUUCAAGAUAUCAGUCUUUGCUUGGGUGCCAGUUAUCAAUAUGCUCUGCACACAGAGAUCUUAAAUUUAUUUACAUCAGAAUUUUAUUUUUACUUUUAUACAUUUACACAUUUUAACUACAUUGUGACUAUGAUAAAAUGAGUGAUGGGACACAGUUUAUCAGAUGACUUAAGACAGGCUGAGAAAUUGGUCUUCUAUUUUGAAUCACAUGGUAUAUACUCAGAAAAGGAAUAUUUAAAACAUCACAAUAGGUCUCUAACUU…	fi
SLC8A1:-:chr2:40657444:40655615	SLC8A1	ENST00000406785.2	-	chr2	40404996	40655612	250617	GUAAGUUCUAUAUUAUAUAUGUGUGUGUGUGUGUGUGUGUGUGUGUGUGGUUCAGUGUGUUUAUGAAUGUGAGUCUGUGCAUCAUUUUUUAAAUUAAAUAGCAUGCAAGGAAUGGAAUAGCUUUUAUACAAGAUCCCUUUCAAGAUAUCAGUCUUUGCUUGGGUGCCAGUUAUCAAUAUGCUCUGCACACAGAGAUCUUAAAUUUAUUUACAUCAGAAUUUUAUUUUUACUUUUAUACAUUUACACAUUUUAACUACAUUGUGACUAUGAUAAAAUGAGUGAUGGGACACAGUUUAUCAGAUGACUUAAGACAGGCUGAGAAAUUGGUCUUCUAUUUUGAAUCACAUGGUAUAUACUCAGAAAAGGAAUAUUUAAAACAUCACAAUAGGUCUCUAACUU…	fi
SNX13:-:chr7:17937069:17929986	SNX13	ENST00000409389.1	-	chr7	17915414	17929985	14572	GUAAGGACACGACAUUGUAUUUAUGCAGAAAAAUUUAGAUGUAUGGUUUGUACCAGUAAGGAAAACAACUUUUAAGGGGAGGAAUUGUUUAUUAAAAGGUAAGUAGAACAGCAGAUUAUUACUGUGGGAUAACUCCAAGAUUUUACAACUAGAGCUCUUAAAACCUUUAAAUUACCCCAGAUUUUAGGUUUUUACAGAAUGUUAUUUUGAUUAAGCCCUGCUUUCUAAGUCUGUUUGGUAGUUUUUUCUUUAGGGUCCAAAUCAGGUGACUUUUCAAAUCUGUUACCCCACUUAUUGCUACUUCCCCCCUCCCCCUUCCCUAGACCCUCUGUUUUAUGUGAGUGCUAUGAAAAUAGAUUAGUUUCAGUGUAACUGCUCUUCUCCACAUAGUUUUGCUGU…	fi
SRBD1:-:chr2:45789895:45773871	SRBD1	ENST00000263736.4	-	chr2	45715471	45773870	58400	GUAAGGCUAUUACAUAUAUCUCUUUUCUUGGAGAAGCAUGGGAACUUUAAAGUUGCUUUUGUGAUGAAUCCUCCCUUCUCUUUUUAAGAUGUACAUCUUCUUUGCCCUCCAGACCACCUCUUGGUGUUCAUGAGAACUUUGCAGGAUAAUGUAAAGUGUCUGACUCUUGGAGAAAUUUGAGACAGGAAUGAUUAGAGCAGGACAGAGUCCAGAAACCUCUUACAGAAGCAGCACGUUAGGGCUCAGUUUCAUUGGAUUUUCUAGGCUAUACAUUGUGUGAGGGUUCUAGUUAACUAUUGAAUAAUAAGUAGAAUGAUGUACCAGGCUAGCAGCUAGUAGACUGUGAAUAACUUAGCCUUUUUCUCCCAAAGCUUUGAAGCCUAUGAAUCAUUACCCUUC…	fi
SUCLG2:-:chr3:67559327:67546222	SUCLG2	ENST00000307227.5	-	chr3	67451276	67546221	94946	GUAACCUUUCUCUUUGUAGGGAGAUUAUAUGCCAGUUUUAAUUUCUCACCGUCAAGAGCUCACUUGUUCUUCCUGGUGAGAGUUGAUAAGUCAAUAUGUGUACUCUGCAGCCCCAGAUGCAACUUCUAUCUUUUUUUUUUUUUUUUGAGACGGAGUCUUACUCCGUUGCCCAGGCUGGAGUACAGUGGCGCGAUCUUGGCUCACUGCAACCUCCGUCUCCUGGGUUCAAGCGAUUCUUCUUCCUCAGCCUCUUGAGUAGCUGGGAUUACAGUCACACGCCACAACGCCCAGCUAACUUUUGUAUUUUUAAUAGAGACAGGGUUUCUCAUGUUGGCCAGGCUGGUCUCAAACUCCCUACCUCGUGGUCUGCCCGCCUAGGCCUCCAAAAGUGCUGAAAUU…	fi
TACC2:+:chr10:123842162:123848106	TACC2	ENST00000369005.1	+	chr10	123848107	123892123	44017	GUCAGCGAAAGAUAUUGGUCUUUGGAAGGCCAUGAUGCCUUCCUUAGAUACAGACACACUGGAUGUUUUGGAAAGGAGAGUAGUCCUUAUACAGCAUGAGUUCCUACAUAAGAAAGAAGCAAAUGGCCAUUCCCGUUUUAUGUACAGGUACAGCAGUACCUGGGAUGACUAAAAGCUCCAUUGUUGGAAAAGGGAUUGAAUGAGUUGCUUUCAUACUUGAGUUUAUUACCUUAAAUUUAAAAAGUCAGUCUGGGUGCGGUGGCUCAUGCCUGUAAUCCCAACACUUUGGGAGGUCGAGGCAGGAAGAUCACUUGAGCCCAGGAGUUUGAGACCAGCCACAUGGUGAAACCCCAUCUUUAGAAAAAAUACAAAGAUUAGCCGGGCACAGUGGCACGUGUC…	fi
TBX20:-:chr7:35289815:35271116	TBX20	ENST00000408931.3	-	chr7	35244195	35271115	26921	GUAAUGAGAAUUUUCUGUUUACUUUCUUGUUCAGAUAAGAUCAAGAGAAGAGGGAGUUUGUAACAACACACUCCUUUCGACACCAGAGAAUCAUAACCUUACUAUAUAUAGUCUUCUAUUCUCUGCACCCCAUUCCUUGUACAUAUGCAACUGCUUAAGUCUGACAGCUACUGUGACUGGAUCUAUUAUAUGCUUAAUUUCUGAGUGAAAUAGUUUCUUUGGUCAGGACAUUUAUUCUACUAUAAAAAAUAGGGCUUUGUUGUUAUUAAAGACUUAGUCCUCUUGACAUUCUUAAGCUUCGUGUCUCAAUGAGUGGCAGUCUAUAGAGAAACAGAACCGUGAUAGCCUUUUACCUUCCCAAGUAGAUAUAUUUGCUAACACAAAGAGUGUAAGGGUAGU…	fi
TET2:+:chr4:106155054:106158508	TET2	ENST00000513237.1	+	chr4	106158509	106162495	3987	GUAAGUGCCAGAAAUGUACUGAGACACAUGGCGUUUAUCCAGAAUUAGCAAAUUUAUCUUCAGAUAUGGGAUUUUCCUUCUUUUUUUAAAUCUUGAGUCUGGCAGCAAUUUGUAAAGGCUCAUAAAAAUCUGAAGCUUACAUUUUUUGUCAAGUUACCGAUGCUUGUGUCUUGUGAAAGAGAACUUCACUUACAUGCAGUUUUUCCAAAAGAAUUAAAUAAUCGUGCAUGUUUAUUUUUCCCUCUCUUCAGAUCCUGUAAAAUUUGAAUGUAUCUGUUUUAGAUCAAUUCGCCUAUUUAGCUCUUUGUAUAUUAUCUCCUGGAGAGACAGCUAGGCAGCAAAAAAACAAUCUAUUAAAAUGAGAAAAUAACGACCAUAGGCAGUCUAAUGUACGAACUU…	fi
TFDP2:-:chr3:141820683:141772957	TFDP2	ENST00000467072.1	-	chr3	141724387	141772956	48570	GUAAGUGUAUAUUUAACUUUAUAAGCAAUUACCAAACAUGUUUCCCAAAGUGUUUGUACAAGUUGGCAUUCCCAUCAGCAAUGUGUAUGAGAGUUCUAGUGCCCUGUGUCCUUGCCAGCACUUGGUAUGGUCAGUUUUUUUUGUUUUCUAUUUUAGUGAUUCAAGUGAGUUUGGUGCUCAGUGUGGUUUUAAUUUGUAUUUCCCUAAUGACUAAUGAUAUUACGAAUCUUUUCAUGUGCUUAUUUGCCAUCAGCAUAUUUUCUUUGGUUACAUAAGUGUUUAAAUCUUUUGCAGAUUUUUUAUUGAGUUGUUUGUCUUGUUAUUGUCUUAUUCAUGUUACAAGUCCUUUAUCACAUGUGUAUUUUGCAAACAUUUUCUCCCAGGCUGUCAUGUGUCUUU…	fi
TFDP2:-:chr3:141820683:141811903	TFDP2	ENST00000489671.1	-	chr3	141724387	141811902	87516	GUAAGGAUUAUUGAAUAAAAUUUUUCUGAAUUAAGUUAGUUUUAUUGCAUUUGUUUUGUAAAAUAUGCAGCUACAUGAAUUACUUUAUGUAUAAUAAUUUUAUGAUAUUAGCACGUUGUUCCAUGCCACAUAACUUGUGCUGUAUGAAAGUCAUUUACCUCUGACAGACGGAGGAUUUUUGUGUGUGAUUUUUCUCUUUCCUAAGAGAUCUCUAAGAUCCCUUAUCAAUGAUCUUAUUACAAUUGAAACUGUUCAGACCACUUUUUUCUUGAUUUUCUUGUUUGACAAUCCUACUUUCAAAUGGUUUAAGUUGUAAGGAAGUACAGUAGAGAAAAUACGUAUAUAUGUGUUUUGUAUAUUUUAUAUACGUGUGUAUGUGUGUAUUUCUUUGACUAAUAU…	fi
TNNI3K:+:chr1:74901764:74957950	TNNI3K	ENST00000370891.2	+	chr1	74957951	75005917	47967	GUGAGUGGUAAUAUAAGCAAAUCUCACAGUAAAGUCUUAUUUCAGAAUCUUAUCAAGACAGUCAACUGAUUUGAUUACUAUUAACAGGGUUUGAUUACCCCCUGAAAAACUUUGAAAGAGGAGUUUUCAGCCCAUUUUUCUUACGUUAUGACUAAAAAUUAGAAAUUUUAUUAUCUGUUAGCCUAGGUCCUCUAGUUGCAAGUAACAGGCAUUAACCUAGCUUAAGUAAGACACGUCUAUUUCAGAGCAACAAAAGGGAUUUAUUAAAAGUAUUCUGAAGCUAUUUUAUGGCAUCCAAGCAAGAAUUCCUGUGUGGAAACCAGGAAACAGCUUUGAGGAUCUGAGCAACAGAAGUUCAGCGUUCUAAGAAUUACCAUAUGACCCAGAAAUUCCAUUCCU…	fi
TNNI3K:+:chr1:74905174:74957950	TNNI3K	ENST00000370891.2	+	chr1	74957951	75005917	47967	GUGAGUGGUAAUAUAAGCAAAUCUCACAGUAAAGUCUUAUUUCAGAAUCUUAUCAAGACAGUCAACUGAUUUGAUUACUAUUAACAGGGUUUGAUUACCCCCUGAAAAACUUUGAAAGAGGAGUUUUCAGCCCAUUUUUCUUACGUUAUGACUAAAAAUUAGAAAUUUUAUUAUCUGUUAGCCUAGGUCCUCUAGUUGCAAGUAACAGGCAUUAACCUAGCUUAAGUAAGACACGUCUAUUUCAGAGCAACAAAAGGGAUUUAUUAAAAGUAUUCUGAAGCUAUUUUAUGGCAUCCAAGCAAGAAUUCCUGUGUGGAAACCAGGAAACAGCUUUGAGGAUCUGAGCAACAGAAGUUCAGCGUUCUAAGAAUUACCAUAUGACCCAGAAAUUCCAUUCCU…	fi
TNNI3K:+:chr1:74929125:74957950	TNNI3K	ENST00000370891.2	+	chr1	74957951	75005917	47967	GUGAGUGGUAAUAUAAGCAAAUCUCACAGUAAAGUCUUAUUUCAGAAUCUUAUCAAGACAGUCAACUGAUUUGAUUACUAUUAACAGGGUUUGAUUACCCCCUGAAAAACUUUGAAAGAGGAGUUUUCAGCCCAUUUUUCUUACGUUAUGACUAAAAAUUAGAAAUUUUAUUAUCUGUUAGCCUAGGUCCUCUAGUUGCAAGUAACAGGCAUUAACCUAGCUUAAGUAAGACACGUCUAUUUCAGAGCAACAAAAGGGAUUUAUUAAAAGUAUUCUGAAGCUAUUUUAUGGCAUCCAAGCAAGAAUUCCUGUGUGGAAACCAGGAAACAGCUUUGAGGAUCUGAGCAACAGAAGUUCAGCGUUCUAAGAAUUACCAUAUGACCCAGAAAUUCCAUUCCU…	fi
TRAPPC9:-:chr8:141263028:141231558	TRAPPC9	ENST00000389328.4	-	chr8	141034177	141231557	197381	GUGAGUUGGUAUGGCAGACGGCAUCUGCCACGUGCCGUUCGGGCUUCUGCAAAGCCGUUUCUGAAGCACAGCUCUGAGUCCUUUUCAGAAAGGAAAGGCUAUGUGUAUUUGAAAGCUGGAUUCUUGGUAUUCUUUGUUCUUGGACAAUGUUUUGGAAAGCCGUCACAGUGAAGCUUGAGUGCAUUGUUUGGUGUUGCAAACUCUUAUGUCCUUGGAACACGGAGAUUCCGUGGGCUGAAUCCAGGCGUGCGGUGAUUAAAGCAGACUCUCUCCUGCCGUUUCUCUAUUCAUUUGAAAAGUUUAUUUAUUGCAUACCUCAGUUCGGAUGUUUACCCUGUACAUUUUUCUUAAUCUUUUGGCAACCCUUCCCAAUUGUUGGUUUGGAAGCACCAAGGAAGC…	fi
UGP2:+:chr2:64083440:64085070	UGP2	ENST00000337130.5	+	chr2	64085071	64109599	24529	GUAAGUUUUAGAUAAAAUGUAGGAAAAUGUAGGGUAAUCUUGGGCACUGGUUUUAACUUAGGACGGUUGGGUAGUGUAGGGGACCUAUAACAAUCAUGUGAGACAAGACAGGACUUGCUUUGAAUUCUCUGACCCCUCAUCCUGAAACUAUGGAGACAGCCUUCAGCUCCUUUCCCUUCUUUUAGACCUCUGAGUCUUGCUGAGGUCCUCUAACAGUCUGAUCUCCCUGUGGCAGUACCCAGUAUCCCUGGAUAUGAAAUGACUUUUGCAAAGCACUAAAUAUCCCAUAAGAGCUUCGUUUACUUUGUUUCUUCCUUCUCUCUCCCAAAACAUUUGAUUUCUCAUUGCCCGUAGGGUCAUGGAUGCUUAGCCAGACCUUAAAGCUCUCUUCUUGUAUUU…	fi
UGP2:+:chr2:64083464:64085070	UGP2	ENST00000497883.1	+	chr2	64085071	64109599	24529	GUAAGUUUUAGAUAAAAUGUAGGAAAAUGUAGGGUAAUCUUGGGCACUGGUUUUAACUUAGGACGGUUGGGUAGUGUAGGGGACCUAUAACAAUCAUGUGAGACAAGACAGGACUUGCUUUGAAUUCUCUGACCCCUCAUCCUGAAACUAUGGAGACAGCCUUCAGCUCCUUUCCCUUCUUUUAGACCUCUGAGUCUUGCUGAGGUCCUCUAACAGUCUGAUCUCCCUGUGGCAGUACCCAGUAUCCCUGGAUAUGAAAUGACUUUUGCAAAGCACUAAAUAUCCCAUAAGAGCUUCGUUUACUUUGUUUCUUCCUUCUCUCUCCCAAAACAUUUGAUUUCUCAUUGCCCGUAGGGUCAUGGAUGCUUAGCCAGACCUUAAAGCUCUCUUCUUGUAUUU…	fi
WDR33:-:chr2:128528578:128520636	WDR33	ENST00000322313.4	-	chr2	128484352	128520635	36284	GUACGUGUACUAACAGUACUGAUUGGAAUAUUUAAAUAGGGAAGACAUUUGUGGUUAAAUCAUCACAAAACCACAAUACUGGCUUACACCUCCAUUCAAUUUUUUUUACAUAUACACACCGUCUCAGGCUCUUCAAAAAAACCCAGCACUUUCUCUGACUCACAGUCAUUUUGUAGGUUUUUACUACCAGUGUUAUCUUUGAAUUUUUCAGCUGUAAAUUAAAUACAAGAGUGCCUCCCCCUUACUUGCUUAUCUGUAUGCAUCUUUUAGGGCUGUAUUCCUUUUCCUUCCUUGUAGCCAGGGUACUUGUUCCCAACAUAUUGACACUGUGGUUUGAUUUAGAUAGCCGUCAUUCUCCUGGCAGUCCUUUUACAAUAUGAAUUAACCGACAAGAUAGAG…	fi
ZCCHC2:+:chr18:60206914:60217693	ZCCHC2	ENST00000269499.5	+	chr18	60217694	60223435	5742	GUAAUGAUUUACCUGACGCCUAUCAUAGCAGCAUACACACAGGACAAAGGGCCGCUCCAAAUGGGGUCUUCAGGUGGGGGAAUCAUAGAGAUCCUUUCUCUGGCGUACUUCUUAAAAUGGACAUGUUAUCCUUGUGCUAUUUAGGUCUAGGCUCAUAGUAAAAGAUACCAAACUAGUUUCAUCAUUGUACUCUUCAGUUCUCUGAUAUCAUAAAAUUUAGUUGCUUCUGAAAUAUGCAGAUAUUGAAUAAAGGCUCUUAUAUUCUUUAUAAAAUACUUAUUGAAAGAGGCCUUUGUCCAAGAGCUCUACUUUGGAGAGAUGUUUUAUUUGUUUAAAGUUGUCAAGUGCCUGGGCUGGUGGGUGGGAGAGUGAAGGGCAGCCCUGCUUUCCAGCACCUGC…	fi
ZKSCAN1:+:chr7:99621042:99621930	ZKSCAN1	ENST00000324306.6	+	chr7	99621931	99627483	5553	GUAAGAAGCAAGGUUUCAUUUAGGGGAAGGGAAAUGAUUCAGGACGAGAGUCUUUGUGCUGCUGAGUGCCUGUGAUGAAGAAGCAUGUUAGUCCUGGGCAACGUAGCGAGACCCCAUCUCUACAAAAAAUAGAAAAAUUAGCCAGGUAUAGUGGCGCACACCUGUGAUUCCAGCUACGCAGGAGGCUGAGGUGGGAGGAUUGCUUGAGCCCAGGAGGUUGAGGCUGCAGUGAGCUGUAAUCAUGCCACUACUCCAACCUGGGCAACACAGCAAGGACCCUGUCUCAAAAGCUACUUACAGAAAAGAAUUAGGCUCGGCACGGUAGCUCACACCUGUAAUCCCAGCACUUUGGGAGGCUGAGGCGGGCAGAUCACUUGAGGUCAGGAGUUUGAGACCAGC…	fi

## Sheet: GWAS SNPs in downstream introns
Table showing the circRNAs and the coordinates of the SNPs found in the introns downstream the donor site.
id	snp	chrom	coord	mappedGene	diseaseTrait	pvalue	context	strongestSNPriskAllele	pubmedID	study
AFF1:+:chr4:87967318:87968746	rs7660883	chr4	87982876	AFF1	HDL cholesterol levels	5e-08	intron_variant	rs7660883-C	28334899	Association analyses of East Asian individuals and trans-ancestry analyses with European individuals reveal new loci associated with cholesterol and triglyceride levels.
AFF1:+:chr4:87967318:87968746	rs7660883	chr4	87982876	AFF1	HDL cholesterol levels	6e-06	intron_variant	rs7660883-C	28334899	Association analyses of East Asian individuals and trans-ancestry analyses with European individuals reveal new loci associated with cholesterol and triglyceride levels.
AFF1:+:chr4:87967318:87968746	rs236996	chr4	88005203	AFF1	Triglyceride levels	2e-08	intron_variant	rs236996-A	28334899	Association analyses of East Asian individuals and trans-ancestry analyses with European individuals reveal new loci associated with cholesterol and triglyceride levels.
AKAP13:+:chr15:86198648:86213061	rs12909648	chr15	86224570	AKAP13	Systolic blood pressure	5e-13	intron_variant	rs12909648-A	30578418	Trans-ethnic association study of blood pressure determinants in over 750,000 individuals.
ALMS1:+:chr2:73777394:73800551	rs13391552	chr2	73818936	ALMS1	Metabolic traits	5e-252	intron_variant	rs13391552-A	21886157	Human metabolic individuality in biomedical and pharmaceutical research.
ARHGAP10:+:chr4:148860976:148887990	rs10213171	chr4	148937537	ARHGAP10	Atrial fibrillation	1e-11	intron_variant	rs10213171-G	30061737	Biobank-driven genomic discovery yields new insight into atrial fibrillation biology.
ARHGAP10:+:chr4:148860976:148887990	rs10213171	chr4	148937537	ARHGAP10	Atrial fibrillation	6e-14	intron_variant	rs10213171-G	29892015	Multi-ethnic genome-wide association study for atrial fibrillation.
ARHGAP10:+:chr4:148860976:148944564	rs10027347	chr4	148946690	ARHGAP10	Atrial fibrillation	7e-13	intron_variant	rs10027347-T	29892015	Multi-ethnic genome-wide association study for atrial fibrillation.
ARHGAP10:+:chr4:148867768:148887990	rs10213171	chr4	148937537	ARHGAP10	Atrial fibrillation	1e-11	intron_variant	rs10213171-G	30061737	Biobank-driven genomic discovery yields new insight into atrial fibrillation biology.
ARHGAP10:+:chr4:148867768:148887990	rs10213171	chr4	148937537	ARHGAP10	Atrial fibrillation	6e-14	intron_variant	rs10213171-G	29892015	Multi-ethnic genome-wide association study for atrial fibrillation.
ARHGAP10:+:chr4:148867768:148944564	rs10027347	chr4	148946690	ARHGAP10	Atrial fibrillation	7e-13	intron_variant	rs10027347-T	29892015	Multi-ethnic genome-wide association study for atrial fibrillation.
ARHGAP10:+:chr4:148944414:148968202	rs6845865	chr4	148974602	ARHGAP10	Resting heart rate	2e-14	intron_variant	rs6845865-C	27798624	Identification of genomic loci associated with resting heart rate and shared genetic predictors with all-cause mortality.
ARHGAP10:+:chr4:148944414:148968202	rs6845865	chr4	148974602	ARHGAP10	QT interval	7e-07	intron_variant	rs6845865-G	20031603	A genome-wide association scan of RR and QT interval duration in 3 European genetically isolated populations: the EUROSPAN project.
ARHGEF10L:+:chr1:17907048:17914974	rs6693036	chr1	17919817	ARHGEF10L	Obesity-related traits	3e-06	intron_variant	rs6693036-G	23251661	Novel genetic loci identified for the pathophysiology of childhood obesity in the Hispanic population.
ATXN2:-:chr12:111926584:111907912	rs4766578	chr12	111904371	ATXN2	Coronary artery disease	6e-20	intron_variant	rs4766578-A	29212778	Identification of 64 Novel Genetic Loci Provides an Expanded View on the Genetic Architecture of Coronary Artery Disease.
ATXN2:-:chr12:111926584:111907912	rs4766578	chr12	111904371	ATXN2	HDL cholesterol	1e-14	intron_variant	rs4766578-A	30275531	Genetics of blood lipids among ~300,000 multi-ethnic participants of the Million Veteran Program.
ATXN2:-:chr12:111993723:111990084	rs597808	chr12	111973358	ATXN2	Waist-hip ratio	3e-09	intron_variant	rs597808-?	30595370	Leveraging Polygenic Functional Enrichment to Improve GWAS Power.
BACH1:+:chr21:30693542:30702014	rs17744121	chr21	30713598	BACH1	Visceral fat	6e-06	intron_variant	rs17744121-G	22589738	Genome-wide association for abdominal subcutaneous and visceral adipose reveals a novel locus for visceral fat in women.
BACH1:+:chr21:30698380:30702014	rs17744121	chr21	30713598	BACH1	Visceral fat	6e-06	intron_variant	rs17744121-G	22589738	Genome-wide association for abdominal subcutaneous and visceral adipose reveals a novel locus for visceral fat in women.
BNC2:-:chr9:16738483:16727795	rs10116857	chr9	16595649	BNC2	Body mass index	7e-08	intron_variant	rs10116857-?	30595370	Leveraging Polygenic Functional Enrichment to Improve GWAS Power.
BNC2:-:chr9:16738483:16727795	rs10962547	chr9	16712247	BNC2	Body mass index	3e-19	intron_variant	rs10962547-?	30595370	Leveraging Polygenic Functional Enrichment to Improve GWAS Power.
CACNA1C:+:chr12:2224390:2229596	rs55935819	chr12	2521579	CACNA1C	Diastolic blood pressure	2e-12	intron_variant	rs55935819-G	30224653	Genetic analysis of over 1 million people identifies 535 new loci associated with blood pressure traits.
CAMK2D:-:chr4:114452455:114421619	rs2285703	chr4	114388820	CAMK2D	P wave duration	4e-08	intron_variant	rs2285703-G	28794112	Fifteen Genetic Loci Associated With the Electrocardiographic P Wave.
CAMK2D:-:chr4:114452455:114421619	rs17446418	chr4	114418006	CAMK2D	PR interval	3e-09	intron_variant	rs17446418-G	30046033	PR interval genome-wide association meta-analysis identifies 50 loci associated with atrial and atrioventricular electrical activity.
CCDC91:+:chr12:28408514:28460682	rs10843151	chr12	28471319	CCDC91	Waist circumference adjusted for body mass index	2e-07	intron_variant	rs10843151-G	28448500	Genome-wide physical activity interactions in adiposity - A meta-analysis of 200,452 adults.
CCDC91:+:chr12:28408514:28460682	rs10843151	chr12	28471319	CCDC91	Waist circumference adjusted for body mass index	1e-10	intron_variant	rs10843151-G	28448500	Genome-wide physical activity interactions in adiposity - A meta-analysis of 200,452 adults.
CCDC91:+:chr12:28408514:28460682	rs10843151	chr12	28471319	CCDC91	Waist circumference adjusted for body mass index	2e-10	intron_variant	rs10843151-G	28448500	Genome-wide physical activity interactions in adiposity - A meta-analysis of 200,452 adults.
CCDC91:+:chr12:28458582:28460682	rs10843151	chr12	28471319	CCDC91	Waist circumference adjusted for body mass index	2e-07	intron_variant	rs10843151-G	28448500	Genome-wide physical activity interactions in adiposity - A meta-analysis of 200,452 adults.
CCDC91:+:chr12:28458582:28460682	rs10843151	chr12	28471319	CCDC91	Waist circumference adjusted for body mass index	1e-10	intron_variant	rs10843151-G	28448500	Genome-wide physical activity interactions in adiposity - A meta-analysis of 200,452 adults.
CCDC91:+:chr12:28458582:28460682	rs10843151	chr12	28471319	CCDC91	Waist circumference adjusted for body mass index	2e-10	intron_variant	rs10843151-G	28448500	Genome-wide physical activity interactions in adiposity - A meta-analysis of 200,452 adults.
CCSER1:+:chr4:91229395:91234198	rs1461741	chr4	91259127	CCSER1	Body mass index	7e-09	intron_variant	rs1461741-?	30595370	Leveraging Polygenic Functional Enrichment to Improve GWAS Power.
CLEC16A:+:chr16:11114050:11154879	rs12708716	chr16	11179873	CLEC16A	Type 1 diabetes	2e-16	intron_variant	rs12708716-?	19430480	Genome-wide association study and meta-analysis find that over 40 loci affect risk of type 1 diabetes.
CLEC16A:+:chr16:11114050:11154879	rs12927355	chr16	11194771	CLEC16A	Type 1 diabetes	3e-22	intron_variant	rs12927355-C	25751624	Fine mapping of type 1 diabetes susceptibility loci and evidence for colocalization of causal variants with lymphoid gene enhancers.
CLEC16A:+:chr16:11114050:11154879	rs12708716	chr16	11179873	CLEC16A	Type 1 diabetes	5e-14	intron_variant	rs12708716-G	21829393	Genome-wide association analysis of autoantibody positivity in type 1 diabetes cases.
CLEC16A:+:chr16:11114050:11154879	rs12708716	chr16	11179873	CLEC16A	Type 1 diabetes	5e-07	intron_variant	rs12708716-A	17554300	Genome-wide association study of 14,000 cases of seven common diseases and 3,000 shared controls.
CLEC16A:+:chr16:11114050:11154879	rs12708716	chr16	11179873	CLEC16A	Type 1 diabetes	3e-18	intron_variant	rs12708716-A	17554260	Robust associations of four new chromosome regions from genome-wide analyses of type 1 diabetes.
CLEC16A:+:chr16:11114050:11154879	rs12708716	chr16	11179873	CLEC16A	Type 1 diabetes	7e-13	intron_variant	rs12708716-G	18978792	Meta-analysis of genome-wide association study data identifies additional type 1 diabetes risk loci.
CLEC16A:+:chr16:11114050:11154879	rs11642631	chr16	11198835	CLEC16A	Pulse pressure	4e-09	intron_variant	rs11642631-T	30224653	Genetic analysis of over 1 million people identifies 535 new loci associated with blood pressure traits.
CLEC16A:+:chr16:11114050:11220003	rs78394940	chr16	11222238	CLEC16A	Obesity-related traits	9e-07	intron_variant	rs78394940-A	23251661	Novel genetic loci identified for the pathophysiology of childhood obesity in the Hispanic population.
CLEC16A:+:chr16:11114050:11220003	rs78394940	chr16	11222238	CLEC16A	Obesity-related traits	2e-06	intron_variant	rs78394940-A	23251661	Novel genetic loci identified for the pathophysiology of childhood obesity in the Hispanic population.
CLEC16A:+:chr16:11114050:11220003	rs2903692	chr16	11238783	CLEC16A	Type 1 diabetes	7e-11	intron_variant	rs2903692-G	17632545	A genome-wide association study identifies KIAA0350 as a type 1 diabetes gene.
CRIM1:+:chr2:36623757:36669878	rs7562790	chr2	36673555	CRIM1	QRS duration	3e-10	intron_variant	rs7562790-?	27659466	52 Genetic Loci Influencing MyocardialÂ Mass.
CRIM1:+:chr2:36623757:36669878	rs7562790	chr2	36673555	CRIM1	QRS complex (Cornell)	1e-06	intron_variant	rs7562790-?	27659466	52 Genetic Loci Influencing MyocardialÂ Mass.
CRIM1:+:chr2:36623757:36669878	rs1523787	chr2	36673774	CRIM1	QRS duration	1e-08	intron_variant	rs1523787-A	27577874	Fine-mapping, novel loci identification, and SNP association transferability in a genome-wide association study of QRS duration in African Americans.
CRIM1:+:chr2:36623757:36669878	rs1523787	chr2	36673774	CRIM1	QRS duration	1e-10	intron_variant	rs1523787-A	27577874	Fine-mapping, novel loci identification, and SNP association transferability in a genome-wide association study of QRS duration in African Americans.
CRIM1:+:chr2:36623757:36669878	rs7562790	chr2	36673555	CRIM1	QRS duration	7e-23	intron_variant	rs7562790-G	30012220	Exome-chip meta-analysis identifies novel loci associated with cardiac conduction, including ADAMTS6.
CRIM1:+:chr2:36623757:36669878	rs7562790	chr2	36673555	CRIM1	QRS duration	2e-14	intron_variant	rs7562790-G	30012220	Exome-chip meta-analysis identifies novel loci associated with cardiac conduction, including ADAMTS6.
CRIM1:+:chr2:36668401:36669878	rs7562790	chr2	36673555	CRIM1	QRS duration	3e-10	intron_variant	rs7562790-?	27659466	52 Genetic Loci Influencing MyocardialÂ Mass.
CRIM1:+:chr2:36668401:36669878	rs7562790	chr2	36673555	CRIM1	QRS complex (Cornell)	1e-06	intron_variant	rs7562790-?	27659466	52 Genetic Loci Influencing MyocardialÂ Mass.
CRIM1:+:chr2:36668401:36669878	rs1523787	chr2	36673774	CRIM1	QRS duration	1e-08	intron_variant	rs1523787-A	27577874	Fine-mapping, novel loci identification, and SNP association transferability in a genome-wide association study of QRS duration in African Americans.
CRIM1:+:chr2:36668401:36669878	rs1523787	chr2	36673774	CRIM1	QRS duration	1e-10	intron_variant	rs1523787-A	27577874	Fine-mapping, novel loci identification, and SNP association transferability in a genome-wide association study of QRS duration in African Americans.
CRIM1:+:chr2:36668401:36669878	rs7562790	chr2	36673555	CRIM1	QRS duration	7e-23	intron_variant	rs7562790-G	30012220	Exome-chip meta-analysis identifies novel loci associated with cardiac conduction, including ADAMTS6.
CRIM1:+:chr2:36668401:36669878	rs7562790	chr2	36673555	CRIM1	QRS duration	2e-14	intron_variant	rs7562790-G	30012220	Exome-chip meta-analysis identifies novel loci associated with cardiac conduction, including ADAMTS6.
CSNK1G3:+:chr5:122881111:122893258	rs6595460	chr5	122908468	CSNK1G3	Total cholesterol levels	2e-06	intron_variant	rs6595460-A	29507422	A large electronic-health-record-based genome-wide study of serum lipids.
CSNK1G3:+:chr5:122881111:122893258	rs6595460	chr5	122908468	CSNK1G3	Total cholesterol levels	2e-07	intron_variant	rs6595460-A	29507422	A large electronic-health-record-based genome-wide study of serum lipids.
CSNK1G3:+:chr5:122881111:122911657	rs1579036	chr5	122921103	CSNK1G3	Diastolic blood pressure	1e-11	intron_variant	rs1579036-A	30578418	Trans-ethnic association study of blood pressure determinants in over 750,000 individuals.
DCLK2:+:chr4:151023630:151023964	rs9985766	chr4	151030070	DCLK2	Coronary artery disease	8e-10	intron_variant	rs9985766-G	26708285	A genome-wide association study reveals susceptibility loci for myocardial infarction/coronary artery disease in Saudi Arabs.
DDI2:+:chr1:15964802:15970145	rs78873257	chr1	15973745	DDI2	Systolic blood pressure	8e-15	intron_variant	rs78873257-?	30595370	Leveraging Polygenic Functional Enrichment to Improve GWAS Power.
DDI2:+:chr1:15964802:15970145	rs2104038	chr1	15975987	DDI2	Pulse pressure	2e-10	intron_variant	rs2104038-G	30578418	Trans-ethnic association study of blood pressure determinants in over 750,000 individuals.
ELP3:+:chr8:28013459:28019595	rs1982441	chr8	28021769	ELP3	Body mass index	3e-10	intron_variant	rs1982441-?	30595370	Leveraging Polygenic Functional Enrichment to Improve GWAS Power.
EPB41L2:-:chr6:131277639:131276245	rs7769153	chr6	131256364	EPB41L2	Response to statins (LDL cholesterol change)	2e-07	intron_variant	rs7769153-?	22331829	Genetic determinants of statin-induced low-density lipoprotein cholesterol reduction: the Justification for the Use of Statins in Prevention: an Intervention Trial Evaluating Rosuvastatin (JUPITER) trial.
EVI5:-:chr1:93073284:93029199	rs7515577	chr1	93009438	EVI5	Cholesterol, total	2e-08	intron_variant	rs7515577-C	24097068	Discovery and refinement of loci associated with lipid levels.
EVI5:-:chr1:93073284:93029199	rs7515577	chr1	93009438	EVI5	Cholesterol, total	3e-08	intron_variant	rs7515577-C	20686565	Biological, clinical and population relevance of 95 loci for blood lipids.
EVI5:-:chr1:93073284:93029199	rs6603981	chr1	92993807	EVI5	Total cholesterol levels	3e-14	intron_variant	rs6603981-T	28334899	Association analyses of East Asian individuals and trans-ancestry analyses with European individuals reveal new loci associated with cholesterol and triglyceride levels.
EVI5:-:chr1:93073284:93029199	rs2027061	chr1	93001430	EVI5	Total cholesterol levels	2e-08	intron_variant	rs2027061-C	29507422	A large electronic-health-record-based genome-wide study of serum lipids.
EVI5:-:chr1:93073284:93029199	rs2027061	chr1	93001430	EVI5	Total cholesterol levels	1e-08	intron_variant	rs2027061-C	29507422	A large electronic-health-record-based genome-wide study of serum lipids.
EVI5:-:chr1:93073284:93029199	rs7515577	chr1	93009438	EVI5	Total cholesterol levels	2e-08	intron_variant	rs7515577-C	29507422	A large electronic-health-record-based genome-wide study of serum lipids.
EVI5:-:chr1:93073284:93029199	rs7515577	chr1	93009438	EVI5	Total cholesterol levels	5e-08	intron_variant	rs7515577-C	29507422	A large electronic-health-record-based genome-wide study of serum lipids.
EVI5:-:chr1:93101893:93029199	rs7515577	chr1	93009438	EVI5	Cholesterol, total	2e-08	intron_variant	rs7515577-C	24097068	Discovery and refinement of loci associated with lipid levels.
EVI5:-:chr1:93101893:93029199	rs7515577	chr1	93009438	EVI5	Cholesterol, total	3e-08	intron_variant	rs7515577-C	20686565	Biological, clinical and population relevance of 95 loci for blood lipids.
EVI5:-:chr1:93101893:93029199	rs6603981	chr1	92993807	EVI5	Total cholesterol levels	3e-14	intron_variant	rs6603981-T	28334899	Association analyses of East Asian individuals and trans-ancestry analyses with European individuals reveal new loci associated with cholesterol and triglyceride levels.
EVI5:-:chr1:93101893:93029199	rs2027061	chr1	93001430	EVI5	Total cholesterol levels	2e-08	intron_variant	rs2027061-C	29507422	A large electronic-health-record-based genome-wide study of serum lipids.
EVI5:-:chr1:93101893:93029199	rs2027061	chr1	93001430	EVI5	Total cholesterol levels	1e-08	intron_variant	rs2027061-C	29507422	A large electronic-health-record-based genome-wide study of serum lipids.
EVI5:-:chr1:93101893:93029199	rs7515577	chr1	93009438	EVI5	Total cholesterol levels	2e-08	intron_variant	rs7515577-C	29507422	A large electronic-health-record-based genome-wide study of serum lipids.
EVI5:-:chr1:93101893:93029199	rs7515577	chr1	93009438	EVI5	Total cholesterol levels	5e-08	intron_variant	rs7515577-C	29507422	A large electronic-health-record-based genome-wide study of serum lipids.
EVI5:-:chr1:93101893:93070864	rs6422513	chr1	93032467	EVI5	Body mass index	2e-11	intron_variant	rs6422513-?	30595370	Leveraging Polygenic Functional Enrichment to Improve GWAS Power.
FAF1:-:chr1:51061888:51032749	rs147696085	chr1	51021867	FAF1	Pulse pressure	2e-11	intron_variant	rs147696085-G	27841878	Genome-wide association analyses using electronic health records identify new loci influencing blood pressure variation.
FAF1:-:chr1:51061888:51032749	rs147696085	chr1	51021867	FAF1	Pulse pressure	4e-09	intron_variant	rs147696085-G	27841878	Genome-wide association analyses using electronic health records identify new loci influencing blood pressure variation.
FAF1:-:chr1:51061888:51032749	rs147696085	chr1	51021867	FAF1	Pulse pressure	2e-07	intron_variant	rs147696085-G	27841878	Genome-wide association analyses using electronic health records identify new loci influencing blood pressure variation.
FAT1:-:chr4:187630999:187627717	rs3733409	chr4	187627593	FAT1	PR interval	3e-08	intron_variant	rs3733409-T	30046033	PR interval genome-wide association meta-analysis identifies 50 loci associated with atrial and atrioventricular electrical activity.
FER:+:chr5:108103794:108134090	rs10041657	chr5	108152428	FER	Waist circumference adjusted for body mass index	3e-10	intron_variant	rs10041657-A	25673412	New genetic loci link adipose and insulin biology to body fat distribution.
FER:+:chr5:108103794:108134090	rs10041657	chr5	108152428	FER	Waist circumference adjusted for body mass index	4e-07	intron_variant	rs10041657-A	25673412	New genetic loci link adipose and insulin biology to body fat distribution.
FGGY:+:chr1:59787208:59844509	rs7534016	chr1	59853319	FGGY	Obesity-related traits	5e-06	intron_variant	rs7534016-G	23251661	Novel genetic loci identified for the pathophysiology of childhood obesity in the Hispanic population.
FGGY:+:chr1:59805630:59844509	rs7534016	chr1	59853319	FGGY	Obesity-related traits	5e-06	intron_variant	rs7534016-G	23251661	Novel genetic loci identified for the pathophysiology of childhood obesity in the Hispanic population.
FHOD3:+:chr18:34261399:34310767	rs879568	chr18	34311659	FHOD3	QRS duration	8e-09	intron_variant	rs879568-?	27659466	52 Genetic Loci Influencing MyocardialÂ Mass.
FNDC3B:+:chr3:171965323:171969331	rs4894535	chr3	171995605	FNDC3B	Pulse pressure	5e-11	intron_variant	rs4894535-C	30224653	Genetic analysis of over 1 million people identifies 535 new loci associated with blood pressure traits.
FOXO3:+:chr6:108984658:108986092	rs3800229	chr6	108996963	FOXO3	Body mass index	4e-13	intron_variant	rs3800229-T	28892062	Genome-wide association study identifies 112 new loci for body mass index in the Japanese population.
FOXO3:+:chr6:108984658:108986092	rs3800229	chr6	108996963	FOXO3	Body mass index	3e-08	intron_variant	rs3800229-T	28448500	Genome-wide physical activity interactions in adiposity - A meta-analysis of 200,452 adults.
FOXO3:+:chr6:108984658:108986092	rs3800229	chr6	108996963	FOXO3	Body mass index	1e-06	intron_variant	rs3800229-T	28448500	Genome-wide physical activity interactions in adiposity - A meta-analysis of 200,452 adults.
FOXO3:+:chr6:108984658:108986092	rs3800229	chr6	108996963	FOXO3	Body mass index (joint analysis main effects and physical activity interaction)	4e-06	intron_variant	rs3800229-?	28448500	Genome-wide physical activity interactions in adiposity - A meta-analysis of 200,452 adults.
FOXO3:+:chr6:108984658:108986092	rs3800229	chr6	108996963	FOXO3	Body mass index (joint analysis main effects and physical activity interaction)	6e-08	intron_variant	rs3800229-?	28448500	Genome-wide physical activity interactions in adiposity - A meta-analysis of 200,452 adults.
FTO:+:chr16:53907698:53922863	rs12920255	chr16	53931913	FTO	Body mass index	2e-08	intron_variant	rs12920255-?	30595370	Leveraging Polygenic Functional Enrichment to Improve GWAS Power.
GUCY1A3:+:chr4:156617908:156643344	rs13139571	chr4	156645513	GUCY1A1	Diastolic blood pressure	2e-06	intron_variant	rs13139571-A	28739976	Novel Blood Pressure Locus and Gene Discovery Using Genome-Wide Association Study and Expression Data Sets From Blood and the Kidney.
GUCY1A3:+:chr4:156617908:156643344	rs13139571	chr4	156645513	GUCY1A1	Systolic blood pressure	5e-06	intron_variant	rs13139571-A	28739976	Novel Blood Pressure Locus and Gene Discovery Using Genome-Wide Association Study and Expression Data Sets From Blood and the Kidney.
GUCY1A3:+:chr4:156617908:156643344	rs13139571	chr4	156645513	GUCY1A1	Diastolic blood pressure (cigarette smoking interaction)	1e-24	intron_variant	rs13139571-?	29455858	A Large-Scale Multi-ancestry Genome-wide Study Accounting for Smoking Behavior Identifies Multiple Significant Loci for Blood Pressure.
GUCY1A3:+:chr4:156617908:156643344	rs13139571	chr4	156645513	GUCY1A1	Systolic blood pressure (cigarette smoking interaction)	8e-19	intron_variant	rs13139571-?	29455858	A Large-Scale Multi-ancestry Genome-wide Study Accounting for Smoking Behavior Identifies Multiple Significant Loci for Blood Pressure.
GUCY1A3:+:chr4:156617908:156643344	rs13139571	chr4	156645513	GUCY1A1	Blood pressure	3e-07	intron_variant	rs13139571-C	21909110	Genome-wide association study identifies six new loci influencing pulse pressure and mean arterial pressure.
GUCY1A3:+:chr4:156617908:156643344	rs13139571	chr4	156645513	GUCY1A1	Diastolic blood pressure	2e-10	intron_variant	rs13139571-C	21909115	Genetic variants in novel pathways influence blood pressure and cardiovascular disease risk.
GUCY1A3:+:chr4:156617908:156643344	rs13139571	chr4	156645513	GUCY1A1	Systolic blood pressure	1e-06	intron_variant	rs13139571-C	21909115	Genetic variants in novel pathways influence blood pressure and cardiovascular disease risk.
GUCY1A3:+:chr4:156617908:156643344	rs13139571	chr4	156645513	GUCY1A1	Diastolic blood pressure	3e-19	intron_variant	rs13139571-C	27841878	Genome-wide association analyses using electronic health records identify new loci influencing blood pressure variation.
GUCY1A3:+:chr4:156617908:156643344	rs13139571	chr4	156645513	GUCY1A1	Systolic blood pressure	6e-13	intron_variant	rs13139571-C	27841878	Genome-wide association analyses using electronic health records identify new loci influencing blood pressure variation.
HDAC9:+:chr7:18705836:18706099	rs73313346	chr7	18723232	HDAC9	PR interval in Tripanosoma cruzi seropositivity	4e-06	intron_variant	rs73313346-?	24324551	Genome wide association study (GWAS) of Chagas cardiomyopathy in Trypanosoma cruzi seropositive subjects.
HIPK2:-:chr7:139416814:139415731	rs141212865	chr7	139404666	HIPK2	Systolic blood pressure	2e-12	intron_variant	rs141212865-?	30595370	Leveraging Polygenic Functional Enrichment to Improve GWAS Power.
HTT:+:chr4:3088666:3109150	rs55962025	chr4	3112109	HTT	Waist-hip ratio	6e-08	intron_variant	rs55962025-?	30595370	Leveraging Polygenic Functional Enrichment to Improve GWAS Power.
ICA1L:-:chr2:203693739:203676469	rs115400054	chr2	203676105	ICA1L	Cholesterol, total	5e-09	intron_variant	rs115400054-C	25961943	The impact of low-frequency and rare variants on lipid levels.
INPP4B:-:chr4:143383879:143324091	rs2322549	chr4	143317027	INPP4B	Triglycerides	4e-09	intron_variant	rs2322549-AÂ	29507422	A large electronic-health-record-based genome-wide study of serum lipids.
INPP4B:-:chr4:143383879:143324091	rs2322549	chr4	143317027	INPP4B	Triglycerides	6e-07	intron_variant	rs2322549-A	29507422	A large electronic-health-record-based genome-wide study of serum lipids.
INPP4B:-:chr4:143383879:143324091	rs2322549	chr4	143317027	INPP4B	Triglycerides	2e-06	intron_variant	rs2322549-A	29507422	A large electronic-health-record-based genome-wide study of serum lipids.
ISPD:-:chr7:16317851:16298015	rs1388044873	chr7	16288901	ISPD, ISPD-AS1	HDL cholesterol	3e-08	intron_variant	rs1388044873-A	30275531	Genetics of blood lipids among ~300,000 multi-ethnic participants of the Million Veteran Program.
ITGA9:+:chr3:37565012:37574959	rs267539	chr3	37582252	ITGA9	Systolic blood pressure	1e-11	intron_variant	rs267539-A	30578418	Trans-ethnic association study of blood pressure determinants in over 750,000 individuals.
ITGA9:+:chr3:37565012:37574959	rs267540	chr3	37581843	ITGA9	Pulse pressure	6e-11	intron_variant	rs267540-A	30578418	Trans-ethnic association study of blood pressure determinants in over 750,000 individuals.
KAT6B:+:chr10:76598441:76603236	rs12254441	chr10	76617857	KAT6B	Body mass index	5e-08	intron_variant	rs12254441-?	30595370	Leveraging Polygenic Functional Enrichment to Improve GWAS Power.
KDM4C:+:chr9:6880012:6893232	rs12352785	chr9	6956850	KDM4C, AL513412.1	Body mass index	6e-13	intron_variant	rs12352785-A	30108127	A Large Multi-ethnic Genome-Wide Association Study of Adult Body Mass Index Identifies Novel Loci.
KDM4C:+:chr9:6880012:6893232	rs7042372	chr9	6959840	AL513412.1, KDM4C	Body mass index	3e-08	intron_variant	rs7042372-?	30595370	Leveraging Polygenic Functional Enrichment to Improve GWAS Power.
LAPTM4B:+:chr8:98817581:98837381	rs11779860	chr8	98850330	LAPTM4B	QT interval	2e-10	intron_variant	rs11779860-C	24952745	Genetic association study of QT interval highlights role for calcium signaling pathways in myocardial repolarization.
LPAR3:-:chr1:85331821:85331068	rs1983853	chr1	85311192	LPAR3	Type 1 diabetes	2e-06	intron_variant	rs1983853-?	18840781	Follow-up analysis of genome-wide association data identifies novel loci for type 1 diabetes.
LPXN:-:chr11:58318705:58317259	rs11295701	chr11	58297081	LPXN	Pulse pressure	2e-08	intron_variant	rs11295701-C	30578418	Trans-ethnic association study of blood pressure determinants in over 750,000 individuals.
LRCH1:+:chr13:47297356:47308133	rs17355629	chr13	47314172	LRCH1	Pulse pressure	2e-08	intron_variant	rs17355629-A	30578418	Trans-ethnic association study of blood pressure determinants in over 750,000 individuals.
LRP6:-:chr12:12397589:12397196	rs11054731	chr12	12376465	LRP6, LRP6	Coronary artery calcification	6e-06	intron_variant	rs11054731-A	23870195	Genetics of coronary artery calcification among African Americans, a meta-analysis.
LRRFIP1:+:chr2:238647875:238668848	rs11680012	chr2	238672425	LRRFIP1	Adiposity	4e-06	missense_variant	rs11680012-C	23505185	A variant in the LRRFIP1 gene is associated with adiposity and inflammation.
MAGI1:-:chr3:65607763:65595419	rs1524976	chr3	65486388	MAGI1	PR interval	8e-06	intron_variant	rs1524976-A	23534349	Generalization of variants identified by genome-wide association studies for electrocardiographic traits in African Americans.
MYOCD:+:chr17:12608445:12626325	rs1984481	chr17	12637742	MYOCD	PR interval	1e-11	intron_variant	rs1984481-C	30046033	PR interval genome-wide association meta-analysis identifies 50 loci associated with atrial and atrioventricular electrical activity.
MYOCD:+:chr17:12608445:12626325	rs35712872	chr17	12635871	MYOCD	PR interval	9e-09	intron_variant	rs35712872-G	30679814	Genome-wide association meta-analysis of 30,000 samples identifies seven novel loci for quantitative ECG traits.
MYOZ2:+:chr4:120072027:120085549	rs7655064	chr4	120106348	MYOZ2	Waist-hip ratio	2e-09	intron_variant	rs7655064-?	30595370	Leveraging Polygenic Functional Enrichment to Improve GWAS Power.
N4BP2L2:-:chr13:33101669:33091994	rs9591012	chr13	33058333	N4BP2L2	Coronary artery disease	7e-11	intron_variant	rs9591012-A	29212778	Identification of 64 Novel Genetic Loci Provides an Expanded View on the Genetic Architecture of Coronary Artery Disease.
N4BP2L2:-:chr13:33101669:33091994	rs703212	chr13	33040430	N4BP2L2	LDL cholesterol	2e-14	intron_variant	rs703212-A	30275531	Genetics of blood lipids among ~300,000 multi-ethnic participants of the Million Veteran Program.
NDUFS4:+:chr5:52942063:52954454	rs2637030	chr5	52976825	NDUFS4	Waist circumference adjusted for body mass index	1e-08	intron_variant	rs2637030-G	28448500	Genome-wide physical activity interactions in adiposity - A meta-analysis of 200,452 adults.
NDUFS4:+:chr5:52942063:52954454	rs2637030	chr5	52976825	NDUFS4	Waist circumference adjusted for body mass index	5e-08	intron_variant	rs2637030-G	28448500	Genome-wide physical activity interactions in adiposity - A meta-analysis of 200,452 adults.
NOX4:-:chr11:89135710:89133185	rs10830265	chr11	89112650	NOX4	Obesity-related traits	8e-06	intron_variant	rs10830265-A	23251661	Novel genetic loci identified for the pathophysiology of childhood obesity in the Hispanic population.
NRIP1:-:chr21:16415895:16386665	rs13050325	chr21	16343812	AF127577.2, NRIP1, AF127577.4	Systolic blood pressure	6e-09	non_coding_transcript_exon_variant	rs13050325-A	27841878	Genome-wide association analyses using electronic health records identify new loci influencing blood pressure variation.
NRIP1:-:chr21:16415895:16386665	rs13050325	chr21	16343812	AF127577.2, NRIP1, AF127577.4	Pulse pressure	7e-07	non_coding_transcript_exon_variant	rs13050325-A	27841878	Genome-wide association analyses using electronic health records identify new loci influencing blood pressure variation.
NSD1:+:chr5:176618885:176639196	rs114167666	chr5	176653054	NSD1	Body mass index	2e-08	intron_variant	rs114167666-?	30595370	Leveraging Polygenic Functional Enrichment to Improve GWAS Power.
NSD1:+:chr5:176636637:176639196	rs114167666	chr5	176653054	NSD1	Body mass index	2e-08	intron_variant	rs114167666-?	30595370	Leveraging Polygenic Functional Enrichment to Improve GWAS Power.
PALLD:+:chr4:169589341:169633074	rs7696431	chr4	169687725	PALLD	Coronary artery disease	3e-08	intron_variant	rs7696431-T	29212778	Identification of 64 Novel Genetic Loci Provides an Expanded View on the Genetic Architecture of Coronary Artery Disease.
PALLD:+:chr4:169589341:169633074	rs7696431	chr4	169687725	PALLD	Coronary artery disease	3e-08	intron_variant	rs7696431-T	29212778	Identification of 64 Novel Genetic Loci Provides an Expanded View on the Genetic Architecture of Coronary Artery Disease.
PALLD:+:chr4:169589341:169633074	rs7696431	chr4	169687725	PALLD	Coronary artery disease	3e-08	intron_variant	rs7696431-T	29212778	Identification of 64 Novel Genetic Loci Provides an Expanded View on the Genetic Architecture of Coronary Artery Disease.
PALLD:+:chr4:169589341:169633074	rs1566497	chr4	169717148	PALLD	Pulse pressure	2e-13	intron_variant	rs1566497-A	28135244	Genome-wide association analysis identifies novel blood pressure loci and offers biological insights into cardiovascular risk.
PALLD:+:chr4:169589341:169633074	rs6854137	chr4	169728236	PALLD	Vein graft stenosis in coronary artery bypass grafting	4e-06	intron_variant	rs6854137-A	25881214	Genetic variants associated with vein graft stenosis after coronary artery bypass grafting.
PALLD:+:chr4:169589341:169633074	rs13129779	chr4	169726027	PALLD	Systolic blood pressure	6e-12	intron_variant	rs13129779-?	30595370	Leveraging Polygenic Functional Enrichment to Improve GWAS Power.
PALLD:+:chr4:169589341:169633074	rs62334289	chr4	169691264	PALLD	Pulse pressure	9e-18	intron_variant	rs62334289-A	30578418	Trans-ethnic association study of blood pressure determinants in over 750,000 individuals.
PALLD:+:chr4:169589341:169633074	rs869398	chr4	169688069	PALLD	Systolic blood pressure	9e-10	intron_variant	rs869398-A	30578418	Trans-ethnic association study of blood pressure determinants in over 750,000 individuals.
PALLD:+:chr4:169589341:169633074	rs869396	chr4	169688000	PALLD	Pulse pressure	6e-18	intron_variant	rs869396-C	27841878	Genome-wide association analyses using electronic health records identify new loci influencing blood pressure variation.
PDLIM5:+:chr4:95494502:95507595	rs17336353	chr4	95516516	PDLIM5	Response to simvastatin treatment (PCSK9 protein level change)	5e-06	intron_variant	rs17336353-G	25089948	Ancestry and other genetic associations with plasma PCSK9 response to simvastatin.
PDLIM5:+:chr4:95529210:95561601	rs12511169	chr4	95573998	PDLIM5	Pulse pressure	1e-11	intron_variant	rs12511169-T	30578418	Trans-ethnic association study of blood pressure determinants in over 750,000 individuals.
PHF21A:-:chr11:46113774:46098305	rs79686965	chr11	46020909	PHF21A	Body mass index	2e-11	intron_variant	rs79686965-?	30595370	Leveraging Polygenic Functional Enrichment to Improve GWAS Power.
PHF21A:-:chr11:46113774:46098305	rs2932513	chr11	46070178	PHF21A	Systolic blood pressure	2e-08	intron_variant	rs2932513-?	30595370	Leveraging Polygenic Functional Enrichment to Improve GWAS Power.
PHIP:-:chr6:79770535:79770195	rs2050663	chr6	79753394	PHIP	Diastolic blood pressure	2e-13	intron_variant	rs2050663-T	27841878	Genome-wide association analyses using electronic health records identify new loci influencing blood pressure variation.
PHIP:-:chr6:79770535:79770195	rs2050663	chr6	79753394	PHIP	Systolic blood pressure	4e-09	intron_variant	rs2050663-T	27841878	Genome-wide association analyses using electronic health records identify new loci influencing blood pressure variation.
PTK2:-:chr8:141762415:141745350	rs6994744	chr8	141740868	PTK2	Atrial fibrillation	1e-09	intron_variant	rs6994744-C	30061737	Biobank-driven genomic discovery yields new insight into atrial fibrillation biology.
PTK2:-:chr8:141762415:141749117	rs4355822	chr8	141746324	PTK2	Atrial fibrillation	2e-10	intron_variant	rs4355822-A	29892015	Multi-ethnic genome-wide association study for atrial fibrillation.
PTK2:-:chr8:141900868:141856359	rs13256088	chr8	141854956	PTK2	Systolic blood pressure	6e-08	intron_variant	rs13256088-?	30595370	Leveraging Polygenic Functional Enrichment to Improve GWAS Power.
PTK2:-:chr8:141900868:141874411	rs10087782	chr8	141858620	PTK2	Diastolic blood pressure	1e-15	intron_variant	rs10087782-T	30224653	Genetic analysis of over 1 million people identifies 535 new loci associated with blood pressure traits.
PTPN11:+:chr12:112884080:112893867	rs11066320	chr12	112906415	PTPN11	Systolic blood pressure	1e-11	intron_variant	rs11066320-A	30578418	Trans-ethnic association study of blood pressure determinants in over 750,000 individuals.
RABGAP1L:+:chr1:174241552:174363283	rs10489261	chr1	174440683	RABGAP1L	Body mass index	4e-08	intron_variant	rs10489261-?	30595370	Leveraging Polygenic Functional Enrichment to Improve GWAS Power.
RALBP1:+:chr18:9524592:9525849	rs328996	chr18	9526184	RALBP1	Total cholesterol levels	2e-08	intron_variant	rs328996-TÂ	29507422	A large electronic-health-record-based genome-wide study of serum lipids.
RSRC1:+:chr3:157839892:157841780	rs1730028	chr3	157900789	RSRC1	Body mass index	2e-11	intron_variant	rs1730028-?	30595370	Leveraging Polygenic Functional Enrichment to Improve GWAS Power.
RSRC1:+:chr3:157839892:157841780	rs6762154	chr3	157878387	RSRC1	Waist-hip ratio	6e-08	intron_variant	rs6762154-?	30595370	Leveraging Polygenic Functional Enrichment to Improve GWAS Power.
RSU1:-:chr10:16824083:16794538	rs11254160	chr10	16744523	RSU1	Obesity-related traits	8e-06	intron_variant	rs11254160-A	23251661	Novel genetic loci identified for the pathophysiology of childhood obesity in the Hispanic population.
RSU1:-:chr10:16824083:16794538	rs7916663	chr10	16748610	RSU1	Obesity-related traits	2e-06	intron_variant	rs7916663-A	23251661	Novel genetic loci identified for the pathophysiology of childhood obesity in the Hispanic population.
RSU1:-:chr10:16824083:16794538	rs11254160	chr10	16744523	RSU1	Obesity-related traits	6e-06	intron_variant	rs11254160-A	23251661	Novel genetic loci identified for the pathophysiology of childhood obesity in the Hispanic population.
RSU1:-:chr10:16824083:16794538	rs7916663	chr10	16748610	RSU1	Obesity-related traits	4e-07	intron_variant	rs7916663-A	23251661	Novel genetic loci identified for the pathophysiology of childhood obesity in the Hispanic population.
RSU1:-:chr10:16824083:16794538	rs7916663	chr10	16748610	RSU1	Obesity-related traits	5e-06	intron_variant	rs7916663-A	23251661	Novel genetic loci identified for the pathophysiology of childhood obesity in the Hispanic population.
RSU1:-:chr10:16824083:16794538	rs7893571	chr10	16750129	RSU1	Body mass index	8e-12	intron_variant	rs7893571-?	30595370	Leveraging Polygenic Functional Enrichment to Improve GWAS Power.
RYR2:+:chr1:237841348:237850804	rs876793	chr1	237852083	RYR2	Lipid traits	3e-07	intron_variant	rs876793-C	24386095	A genome wide association study identifies common variants associated with lipid levels in the Chinese population.
SDCCAG8:+:chr1:243468015:243507633	rs12042959	chr1	243533273	SDCCAG8, SDCCAG8	Body mass index	4e-08	intron_variant	rs12042959-?	30595370	Leveraging Polygenic Functional Enrichment to Improve GWAS Power.
SETD2:-:chr3:47108608:47098311	rs62246406	chr3	47097985	SETD2	HDL cholesterol	5e-10	intron_variant	rs62246406-A	30275531	Genetics of blood lipids among ~300,000 multi-ethnic participants of the Million Veteran Program.
SKIL:+:chr3:170077487:170079217	rs9682041	chr3	170091902	SKIL	Glomerular filtration rate (creatinine)	4e-08	intron_variant	rs9682041-T	26831199	Genetic associations at 53 loci highlight cell types and biological pathways relevant for kidney function.
SKIL:+:chr3:170077487:170079217	rs9682041	chr3	170091902	SKIL	Glomerular filtration rate in non diabetics (creatinine)	3e-08	intron_variant	rs9682041-T	26831199	Genetic associations at 53 loci highlight cell types and biological pathways relevant for kidney function.
SLC8A1:-:chr2:40405633:40366541	rs6544311	chr2	40353277	SLC8A1, SLC8A1-AS1	QT interval	2e-10	intron_variant	rs6544311-A	24952745	Genetic association study of QT interval highlights role for calcium signaling pathways in myocardial repolarization.
SLC8A1:-:chr2:40657441:40655613	rs17025867	chr2	40578559	SLC8A1	Obesity (early onset extreme)	2e-07	intron_variant	rs17025867-A	23563609	Genome-wide SNP and CNV analysis identifies common and low-frequency variants associated with severe early-onset obesity.
SLC8A1:-:chr2:40657441:40655613	rs3749056	chr2	40484945	SLC8A1	QRS duration in Tripanosoma cruzi seropositivity	4e-06	intron_variant	rs3749056-?	24324551	Genome wide association study (GWAS) of Chagas cardiomyopathy in Trypanosoma cruzi seropositive subjects.
SLC8A1:-:chr2:40657441:40655613	rs4952611	chr2	40567743	SLC8A1	Diastolic blood pressure	4e-08	intron_variant	rs4952611-T	28135244	Genome-wide association analysis identifies novel blood pressure loci and offers biological insights into cardiovascular risk.
SLC8A1:-:chr2:40657441:40655613	rs6544325	chr2	40584730	SLC8A1	Systolic blood pressure	3e-12	intron_variant	rs6544325-?	30595370	Leveraging Polygenic Functional Enrichment to Improve GWAS Power.
SLC8A1:-:chr2:40657441:40655613	rs2192768	chr2	40525932	SLC8A1	Systolic blood pressure	3e-11	intron_variant	rs2192768-C	30578418	Trans-ethnic association study of blood pressure determinants in over 750,000 individuals.
SLC8A1:-:chr2:40657444:40655613	rs17025867	chr2	40578559	SLC8A1	Obesity (early onset extreme)	2e-07	intron_variant	rs17025867-A	23563609	Genome-wide SNP and CNV analysis identifies common and low-frequency variants associated with severe early-onset obesity.
SLC8A1:-:chr2:40657444:40655613	rs3749056	chr2	40484945	SLC8A1	QRS duration in Tripanosoma cruzi seropositivity	4e-06	intron_variant	rs3749056-?	24324551	Genome wide association study (GWAS) of Chagas cardiomyopathy in Trypanosoma cruzi seropositive subjects.
SLC8A1:-:chr2:40657444:40655613	rs4952611	chr2	40567743	SLC8A1	Diastolic blood pressure	4e-08	intron_variant	rs4952611-T	28135244	Genome-wide association analysis identifies novel blood pressure loci and offers biological insights into cardiovascular risk.
SLC8A1:-:chr2:40657444:40655613	rs6544325	chr2	40584730	SLC8A1	Systolic blood pressure	3e-12	intron_variant	rs6544325-?	30595370	Leveraging Polygenic Functional Enrichment to Improve GWAS Power.
SLC8A1:-:chr2:40657444:40655613	rs2192768	chr2	40525932	SLC8A1	Systolic blood pressure	3e-11	intron_variant	rs2192768-C	30578418	Trans-ethnic association study of blood pressure determinants in over 750,000 individuals.
SLC8A1:-:chr2:40657444:40655615	rs17025867	chr2	40578559	SLC8A1	Obesity (early onset extreme)	2e-07	intron_variant	rs17025867-A	23563609	Genome-wide SNP and CNV analysis identifies common and low-frequency variants associated with severe early-onset obesity.
SLC8A1:-:chr2:40657444:40655615	rs3749056	chr2	40484945	SLC8A1	QRS duration in Tripanosoma cruzi seropositivity	4e-06	intron_variant	rs3749056-?	24324551	Genome wide association study (GWAS) of Chagas cardiomyopathy in Trypanosoma cruzi seropositive subjects.
SLC8A1:-:chr2:40657444:40655615	rs4952611	chr2	40567743	SLC8A1	Diastolic blood pressure	4e-08	intron_variant	rs4952611-T	28135244	Genome-wide association analysis identifies novel blood pressure loci and offers biological insights into cardiovascular risk.
SLC8A1:-:chr2:40657444:40655615	rs6544325	chr2	40584730	SLC8A1	Systolic blood pressure	3e-12	intron_variant	rs6544325-?	30595370	Leveraging Polygenic Functional Enrichment to Improve GWAS Power.
SLC8A1:-:chr2:40657444:40655615	rs2192768	chr2	40525932	SLC8A1	Systolic blood pressure	3e-11	intron_variant	rs2192768-C	30578418	Trans-ethnic association study of blood pressure determinants in over 750,000 individuals.
SNX13:-:chr7:17937069:17929986	rs4142995	chr7	17919258	SNX13	HDL cholesterol	9e-12	3_prime_UTR_variant	rs4142995-T	24097068	Discovery and refinement of loci associated with lipid levels.
SNX13:-:chr7:17937069:17929986	rs17138358	chr7	17920253	SNX13	HDL cholesterol levels	2e-08	3_prime_UTR_variant	rs17138358-C	28334899	Association analyses of East Asian individuals and trans-ancestry analyses with European individuals reveal new loci associated with cholesterol and triglyceride levels.
SNX13:-:chr7:17937069:17929986	rs4142995	chr7	17919258	SNX13	HDL cholesterol levels	1e-16	3_prime_UTR_variant	rs4142995-T	28334899	Association analyses of East Asian individuals and trans-ancestry analyses with European individuals reveal new loci associated with cholesterol and triglyceride levels.
SRBD1:-:chr2:45789895:45773871	rs34669198	chr2	45748277	SRBD1	Type 2 diabetes	1e-06	intron_variant	rs34669198-?	25760438	First genome-wide association study in an Australian aboriginal population provides insights into genetic risk factors for body mass index and type 2 diabetes.
SUCLG2:-:chr3:67559327:67546222	rs4453858	chr3	67457498	SUCLG2	Diabetic kidney disease	2e-06	intron_variant	rs4453858-?	26305897	Genome-Wide Association and Trans-ethnic Meta-Analysis for Advanced Diabetic Kidney Disease: Family Investigation of Nephropathy and Diabetes (FIND).
TACC2:+:chr10:123842162:123848106	rs11200392	chr10	123851827	TACC2	Obesity-related traits	3e-06	intron_variant	rs11200392-A	23251661	Novel genetic loci identified for the pathophysiology of childhood obesity in the Hispanic population.
TBX20:-:chr7:35289815:35271116	rs58437978	chr7	35258277	TBX20	Resting heart rate	3e-12	intron_variant	rs58437978-C	27798624	Identification of genomic loci associated with resting heart rate and shared genetic predictors with all-cause mortality.
TBX20:-:chr7:35289815:35271116	rs12154802	chr7	35257521	TBX20	Coronary artery disease	3e-07	intron_variant	rs12154802-A	29212778	Identification of 64 Novel Genetic Loci Provides an Expanded View on the Genetic Architecture of Coronary Artery Disease.
TET2:+:chr4:106155054:106158508	rs56185013	chr4	106160133	TET2	Waist-hip ratio	2e-15	3_prime_UTR_variant	rs56185013-?	30595370	Leveraging Polygenic Functional Enrichment to Improve GWAS Power.
TFDP2:-:chr3:141820683:141772957	rs2861422	chr3	141724644	TFDP2	Glomerular filtration rate (creatinine)	9e-14	intron_variant	rs2861422-T	26831199	Genetic associations at 53 loci highlight cell types and biological pathways relevant for kidney function.
TFDP2:-:chr3:141820683:141811903	rs347685	chr3	141807137	TFDP2	Glomerular filtration rate in non diabetics (creatinine)	2e-14	intron_variant	rs347685-A	26831199	Genetic associations at 53 loci highlight cell types and biological pathways relevant for kidney function.
TFDP2:-:chr3:141820683:141811903	rs2861422	chr3	141724644	TFDP2	Glomerular filtration rate (creatinine)	9e-14	intron_variant	rs2861422-T	26831199	Genetic associations at 53 loci highlight cell types and biological pathways relevant for kidney function.
TNNI3K:+:chr1:74901764:74957950	rs1514175	chr1	74991644	TNNI3K, FPGT-TNNI3K	Body mass index	3e-11	intron_variant	rs1514175-A	23669352	Genome-wide analysis of BMI in adolescents and young adults reveals additional insight into the effects of genetic loci over the life course.
TNNI3K:+:chr1:74901764:74957950	rs1514177	chr1	74991402	TNNI3K, FPGT-TNNI3K	Obesity	5e-09	intron_variant	rs1514177-C	23563607	Genome-wide meta-analysis identifies 11 new loci for anthropometric traits and provides insights into genetic architecture.
TNNI3K:+:chr1:74901764:74957950	rs1514174	chr1	74993063	FPGT-TNNI3K, TNNI3K	Obesity	1e-08	intron_variant	rs1514174-C	23563607	Genome-wide meta-analysis identifies 11 new loci for anthropometric traits and provides insights into genetic architecture.
TNNI3K:+:chr1:74901764:74957950	rs12566985	chr1	75002193	FPGT-TNNI3K, TNNI3K	Body mass index	6e-19	intron_variant	rs12566985-A	28892062	Genome-wide association study identifies 112 new loci for body mass index in the Japanese population.
TNNI3K:+:chr1:74901764:74957950	rs1514175	chr1	74991644	TNNI3K, FPGT-TNNI3K	Body mass index	8e-14	intron_variant	rs1514175-A	20935630	Association analyses of 249,796 individuals reveal 18 new loci associated with body mass index.
TNNI3K:+:chr1:74901764:74957950	rs7551507	chr1	74995225	TNNI3K, FPGT-TNNI3K	Body mass index (joint analysis main effects and physical activity interaction)	2e-08	intron_variant	rs7551507-?	28448500	Genome-wide physical activity interactions in adiposity - A meta-analysis of 200,452 adults.
TNNI3K:+:chr1:74901764:74957950	rs7526762	chr1	74993318	TNNI3K, FPGT-TNNI3K	Body mass index (joint analysis main effects and physical activity interaction)	4e-09	intron_variant	rs7526762-?	28448500	Genome-wide physical activity interactions in adiposity - A meta-analysis of 200,452 adults.
TNNI3K:+:chr1:74901764:74957950	rs7526762	chr1	74993318	TNNI3K, FPGT-TNNI3K	Body mass index	4e-10	intron_variant	rs7526762-A	28448500	Genome-wide physical activity interactions in adiposity - A meta-analysis of 200,452 adults.
TNNI3K:+:chr1:74901764:74957950	rs7551507	chr1	74995225	TNNI3K, FPGT-TNNI3K	Body mass index	1e-09	intron_variant	rs7551507-C	28448500	Genome-wide physical activity interactions in adiposity - A meta-analysis of 200,452 adults.
TNNI3K:+:chr1:74901764:74957950	rs7551507	chr1	74995225	TNNI3K, FPGT-TNNI3K	Body mass index	5e-09	intron_variant	rs7551507-C	28448500	Genome-wide physical activity interactions in adiposity - A meta-analysis of 200,452 adults.
TNNI3K:+:chr1:74901764:74957950	rs7526762	chr1	74993318	TNNI3K, FPGT-TNNI3K	Body mass index (joint analysis main effects and physical activity interaction)	3e-10	intron_variant	rs7526762-?	28448500	Genome-wide physical activity interactions in adiposity - A meta-analysis of 200,452 adults.
TNNI3K:+:chr1:74901764:74957950	rs1514174	chr1	74993063	FPGT-TNNI3K, TNNI3K	Body mass index	4e-13	intron_variant	rs1514174-C	26426971	The Influence of Age and Sex on Genetic Associations with Adult Body Size and Shape: A Large-Scale Genome-Wide Interaction Study.
TNNI3K:+:chr1:74901764:74957950	rs7553348	chr1	75005067	TNNI3K, FPGT-TNNI3K	Body mass index	4e-17	intron_variant	rs7553348-A	26426971	The Influence of Age and Sex on Genetic Associations with Adult Body Size and Shape: A Large-Scale Genome-Wide Interaction Study.
TNNI3K:+:chr1:74901764:74957950	rs12042908	chr1	74997762	FPGT-TNNI3K, TNNI3K	Body mass index	1e-17	intron_variant	rs12042908-A	30108127	A Large Multi-ethnic Genome-Wide Association Study of Adult Body Mass Index Identifies Novel Loci.
TNNI3K:+:chr1:74901764:74957950	rs7553158	chr1	75005238	FPGT-TNNI3K, TNNI3K	Body mass index	2e-19	intron_variant	rs7553158-?	30595370	Leveraging Polygenic Functional Enrichment to Improve GWAS Power.
TNNI3K:+:chr1:74905174:74957950	rs1514175	chr1	74991644	TNNI3K, FPGT-TNNI3K	Body mass index	3e-11	intron_variant	rs1514175-A	23669352	Genome-wide analysis of BMI in adolescents and young adults reveals additional insight into the effects of genetic loci over the life course.
TNNI3K:+:chr1:74905174:74957950	rs1514177	chr1	74991402	TNNI3K, FPGT-TNNI3K	Obesity	5e-09	intron_variant	rs1514177-C	23563607	Genome-wide meta-analysis identifies 11 new loci for anthropometric traits and provides insights into genetic architecture.
TNNI3K:+:chr1:74905174:74957950	rs1514174	chr1	74993063	FPGT-TNNI3K, TNNI3K	Obesity	1e-08	intron_variant	rs1514174-C	23563607	Genome-wide meta-analysis identifies 11 new loci for anthropometric traits and provides insights into genetic architecture.
TNNI3K:+:chr1:74905174:74957950	rs12566985	chr1	75002193	FPGT-TNNI3K, TNNI3K	Body mass index	6e-19	intron_variant	rs12566985-A	28892062	Genome-wide association study identifies 112 new loci for body mass index in the Japanese population.
TNNI3K:+:chr1:74905174:74957950	rs1514175	chr1	74991644	TNNI3K, FPGT-TNNI3K	Body mass index	8e-14	intron_variant	rs1514175-A	20935630	Association analyses of 249,796 individuals reveal 18 new loci associated with body mass index.
TNNI3K:+:chr1:74905174:74957950	rs7551507	chr1	74995225	TNNI3K, FPGT-TNNI3K	Body mass index (joint analysis main effects and physical activity interaction)	2e-08	intron_variant	rs7551507-?	28448500	Genome-wide physical activity interactions in adiposity - A meta-analysis of 200,452 adults.
TNNI3K:+:chr1:74905174:74957950	rs7526762	chr1	74993318	TNNI3K, FPGT-TNNI3K	Body mass index (joint analysis main effects and physical activity interaction)	4e-09	intron_variant	rs7526762-?	28448500	Genome-wide physical activity interactions in adiposity - A meta-analysis of 200,452 adults.
TNNI3K:+:chr1:74905174:74957950	rs7526762	chr1	74993318	TNNI3K, FPGT-TNNI3K	Body mass index	4e-10	intron_variant	rs7526762-A	28448500	Genome-wide physical activity interactions in adiposity - A meta-analysis of 200,452 adults.
TNNI3K:+:chr1:74905174:74957950	rs7551507	chr1	74995225	TNNI3K, FPGT-TNNI3K	Body mass index	1e-09	intron_variant	rs7551507-C	28448500	Genome-wide physical activity interactions in adiposity - A meta-analysis of 200,452 adults.
TNNI3K:+:chr1:74905174:74957950	rs7551507	chr1	74995225	TNNI3K, FPGT-TNNI3K	Body mass index	5e-09	intron_variant	rs7551507-C	28448500	Genome-wide physical activity interactions in adiposity - A meta-analysis of 200,452 adults.
TNNI3K:+:chr1:74905174:74957950	rs7526762	chr1	74993318	TNNI3K, FPGT-TNNI3K	Body mass index (joint analysis main effects and physical activity interaction)	3e-10	intron_variant	rs7526762-?	28448500	Genome-wide physical activity interactions in adiposity - A meta-analysis of 200,452 adults.
TNNI3K:+:chr1:74905174:74957950	rs1514174	chr1	74993063	FPGT-TNNI3K, TNNI3K	Body mass index	4e-13	intron_variant	rs1514174-C	26426971	The Influence of Age and Sex on Genetic Associations with Adult Body Size and Shape: A Large-Scale Genome-Wide Interaction Study.
TNNI3K:+:chr1:74905174:74957950	rs7553348	chr1	75005067	TNNI3K, FPGT-TNNI3K	Body mass index	4e-17	intron_variant	rs7553348-A	26426971	The Influence of Age and Sex on Genetic Associations with Adult Body Size and Shape: A Large-Scale Genome-Wide Interaction Study.
TNNI3K:+:chr1:74905174:74957950	rs12042908	chr1	74997762	FPGT-TNNI3K, TNNI3K	Body mass index	1e-17	intron_variant	rs12042908-A	30108127	A Large Multi-ethnic Genome-Wide Association Study of Adult Body Mass Index Identifies Novel Loci.
TNNI3K:+:chr1:74905174:74957950	rs7553158	chr1	75005238	FPGT-TNNI3K, TNNI3K	Body mass index	2e-19	intron_variant	rs7553158-?	30595370	Leveraging Polygenic Functional Enrichment to Improve GWAS Power.
TNNI3K:+:chr1:74929125:74957950	rs1514175	chr1	74991644	TNNI3K, FPGT-TNNI3K	Body mass index	3e-11	intron_variant	rs1514175-A	23669352	Genome-wide analysis of BMI in adolescents and young adults reveals additional insight into the effects of genetic loci over the life course.
TNNI3K:+:chr1:74929125:74957950	rs1514177	chr1	74991402	TNNI3K, FPGT-TNNI3K	Obesity	5e-09	intron_variant	rs1514177-C	23563607	Genome-wide meta-analysis identifies 11 new loci for anthropometric traits and provides insights into genetic architecture.
TNNI3K:+:chr1:74929125:74957950	rs1514174	chr1	74993063	FPGT-TNNI3K, TNNI3K	Obesity	1e-08	intron_variant	rs1514174-C	23563607	Genome-wide meta-analysis identifies 11 new loci for anthropometric traits and provides insights into genetic architecture.
TNNI3K:+:chr1:74929125:74957950	rs12566985	chr1	75002193	FPGT-TNNI3K, TNNI3K	Body mass index	6e-19	intron_variant	rs12566985-A	28892062	Genome-wide association study identifies 112 new loci for body mass index in the Japanese population.
TNNI3K:+:chr1:74929125:74957950	rs1514175	chr1	74991644	TNNI3K, FPGT-TNNI3K	Body mass index	8e-14	intron_variant	rs1514175-A	20935630	Association analyses of 249,796 individuals reveal 18 new loci associated with body mass index.
TNNI3K:+:chr1:74929125:74957950	rs7551507	chr1	74995225	TNNI3K, FPGT-TNNI3K	Body mass index (joint analysis main effects and physical activity interaction)	2e-08	intron_variant	rs7551507-?	28448500	Genome-wide physical activity interactions in adiposity - A meta-analysis of 200,452 adults.
TNNI3K:+:chr1:74929125:74957950	rs7526762	chr1	74993318	TNNI3K, FPGT-TNNI3K	Body mass index (joint analysis main effects and physical activity interaction)	4e-09	intron_variant	rs7526762-?	28448500	Genome-wide physical activity interactions in adiposity - A meta-analysis of 200,452 adults.
TNNI3K:+:chr1:74929125:74957950	rs7526762	chr1	74993318	TNNI3K, FPGT-TNNI3K	Body mass index	4e-10	intron_variant	rs7526762-A	28448500	Genome-wide physical activity interactions in adiposity - A meta-analysis of 200,452 adults.
TNNI3K:+:chr1:74929125:74957950	rs7551507	chr1	74995225	TNNI3K, FPGT-TNNI3K	Body mass index	1e-09	intron_variant	rs7551507-C	28448500	Genome-wide physical activity interactions in adiposity - A meta-analysis of 200,452 adults.
TNNI3K:+:chr1:74929125:74957950	rs7551507	chr1	74995225	TNNI3K, FPGT-TNNI3K	Body mass index	5e-09	intron_variant	rs7551507-C	28448500	Genome-wide physical activity interactions in adiposity - A meta-analysis of 200,452 adults.
TNNI3K:+:chr1:74929125:74957950	rs7526762	chr1	74993318	TNNI3K, FPGT-TNNI3K	Body mass index (joint analysis main effects and physical activity interaction)	3e-10	intron_variant	rs7526762-?	28448500	Genome-wide physical activity interactions in adiposity - A meta-analysis of 200,452 adults.
TNNI3K:+:chr1:74929125:74957950	rs1514174	chr1	74993063	FPGT-TNNI3K, TNNI3K	Body mass index	4e-13	intron_variant	rs1514174-C	26426971	The Influence of Age and Sex on Genetic Associations with Adult Body Size and Shape: A Large-Scale Genome-Wide Interaction Study.
TNNI3K:+:chr1:74929125:74957950	rs7553348	chr1	75005067	TNNI3K, FPGT-TNNI3K	Body mass index	4e-17	intron_variant	rs7553348-A	26426971	The Influence of Age and Sex on Genetic Associations with Adult Body Size and Shape: A Large-Scale Genome-Wide Interaction Study.
TNNI3K:+:chr1:74929125:74957950	rs12042908	chr1	74997762	FPGT-TNNI3K, TNNI3K	Body mass index	1e-17	intron_variant	rs12042908-A	30108127	A Large Multi-ethnic Genome-Wide Association Study of Adult Body Mass Index Identifies Novel Loci.
TNNI3K:+:chr1:74929125:74957950	rs7553158	chr1	75005238	FPGT-TNNI3K, TNNI3K	Body mass index	2e-19	intron_variant	rs7553158-?	30595370	Leveraging Polygenic Functional Enrichment to Improve GWAS Power.
TRAPPC9:-:chr8:141263028:141231558	rs4288356	chr8	141055724	TRAPPC9	Pulse pressure	1e-08	intron_variant	rs4288356-A	28739976	Novel Blood Pressure Locus and Gene Discovery Using Genome-Wide Association Study and Expression Data Sets From Blood and the Kidney.
TRAPPC9:-:chr8:141263028:141231558	rs4288356	chr8	141055724	TRAPPC9	Pulse pressure	2e-11	intron_variant	rs4288356-A	28739976	Novel Blood Pressure Locus and Gene Discovery Using Genome-Wide Association Study and Expression Data Sets From Blood and the Kidney.
TRAPPC9:-:chr8:141263028:141231558	rs4454254	chr8	141060027	TRAPPC9	Pulse pressure	5e-16	intron_variant	rs4454254-A	28135244	Genome-wide association analysis identifies novel blood pressure loci and offers biological insights into cardiovascular risk.
TRAPPC9:-:chr8:141263028:141231558	rs7830900	chr8	141119151	TRAPPC9	Systolic blood pressure	3e-13	intron_variant	rs7830900-?	30595370	Leveraging Polygenic Functional Enrichment to Improve GWAS Power.
TRAPPC9:-:chr8:141263028:141231558	rs10088725	chr8	141060747	TRAPPC9	Pulse pressure	1e-13	intron_variant	rs10088725-A	30578418	Trans-ethnic association study of blood pressure determinants in over 750,000 individuals.
TRAPPC9:-:chr8:141263028:141231558	rs6578061	chr8	141045732	TRAPPC9	Diastolic blood pressure	2e-08	intron_variant	rs6578061-A	30578418	Trans-ethnic association study of blood pressure determinants in over 750,000 individuals.
TRAPPC9:-:chr8:141263028:141231558	rs4631439	chr8	141059650	TRAPPC9	Systolic blood pressure	9e-06	intron_variant	rs4631439-C	27841878	Genome-wide association analyses using electronic health records identify new loci influencing blood pressure variation.
TRAPPC9:-:chr8:141263028:141231558	rs4631439	chr8	141059650	TRAPPC9	Pulse pressure	2e-10	intron_variant	rs4631439-C	27841878	Genome-wide association analyses using electronic health records identify new loci influencing blood pressure variation.
TRAPPC9:-:chr8:141263028:141231558	rs4631439	chr8	141059650	TRAPPC9	Pulse pressure	3e-06	intron_variant	rs4631439-C	27841878	Genome-wide association analyses using electronic health records identify new loci influencing blood pressure variation.
TRAPPC9:-:chr8:141263028:141231558	rs4631439	chr8	141059650	TRAPPC9	Pulse pressure	3e-07	intron_variant	rs4631439-C	27841878	Genome-wide association analyses using electronic health records identify new loci influencing blood pressure variation.
UGP2:+:chr2:64083440:64085070	rs4538187	chr2	64103741	UGP2	Systolic blood pressure	6e-06	intron_variant	rs4538187-?	26969751	International Genome-Wide Association Study Consortium Identifies Novel Loci Associated With Blood Pressure in Children and Adolescents.
UGP2:+:chr2:64083464:64085070	rs4538187	chr2	64103741	UGP2	Systolic blood pressure	6e-06	intron_variant	rs4538187-?	26969751	International Genome-Wide Association Study Consortium Identifies Novel Loci Associated With Blood Pressure in Children and Adolescents.
WDR33:-:chr2:128528578:128520636	rs17015535	chr2	128502585	WDR33	Coronary artery calcification	6e-06	intron_variant	rs17015535-A	23870195	Genetics of coronary artery calcification among African Americans, a meta-analysis.
ZCCHC2:+:chr18:60206914:60217693	rs12172847	chr18	60223017	ZCCHC2	Pulse pressure	1e-10	intron_variant	rs12172847-A	30224653	Genetic analysis of over 1 million people identifies 535 new loci associated with blood pressure traits.
ZKSCAN1:+:chr7:99621042:99621930	rs1015538	chr7	99626035	ZKSCAN1	Diastolic blood pressure	3e-08	intron_variant	rs1015538-A	27841878	Genome-wide association analyses using electronic health records identify new loci influencing blood pressure variation.
